# Supplementary material for: Discovery of tissue-specific proteomic signatures in juvenile dermatomyositis highlights pathways reflecting persistent disease activity, clinical heterogeneity, and myositis-specific autoantibody subtype
Source: Ann Rheum Dis. Author manuscript; Available in PMC 2026 Feb 22. (PMC12925510; doi:10.1016/j.ard.2025.07.020)
Supplement: Supplementary Table S1 [file NIHMS2147268-supplement-Supplementary_Table_S1.xlsx]

## Sheet: Supp Table 1 lmer_bl_ctl
Assay	OlinkID	UniProt	Panel	term	contrast	estimate (difference in NPX value between contrast terms)	conf.low	conf.high	Adjusted_pval	Threshold	significant_lmer_no_posthoc		Legend:
FKBP4	OID20960	Q02790	Neurology	Disease_status	BL - CTL	1.78948	1.39701	2.18194	3.65E-13	Significant	Significant		Comparison: lme model with post-hoc testing comparing BL JDM to CTL with site as a random effect
LAP3	OID20436	P28838	Inflammation	Disease_status	BL - CTL	2.87474	2.19571	3.55376	5.04E-12	Significant	Significant		Assay	Protein measured
CXCL10	OID20697	P02778	Inflammation	Disease_status	BL - CTL	6.11392	4.66231	7.56553	6.01E-12	Significant	Significant		OlinkID	Olink specific ID of protein measured
PSME2	OID20989	Q9UL46	Neurology	Disease_status	BL - CTL	1.95789	1.47948	2.43629	1.58E-11	Significant	Significant		UniProt	UniProt ID of protein measured
UBE2L6	OID30321	O14933	Cardiometabolic_II	Disease_status	BL - CTL	4.08128	3.06369	5.09886	3.07E-11	Significant	Significant		Panel	Name of Olink panel from which protein was measured as Explore panel is 4 combined panels
WARS1	OID21084	P23381	Neurology	Disease_status	BL - CTL	2.6269	1.97097	3.28283	3.22E-11	Significant	Significant		term	variable tested in linear mixed effects model
TYMP	OID20234	P19971	Cardiometabolic	Disease_status	BL - CTL	3.30111	2.47397	4.12826	3.60E-11	Significant	Significant		contrast	comparison in post-hoc testing
RP2	OID21302	O75695	Oncology	Disease_status	BL - CTL	1.60021	1.19567	2.00475	4.79E-11	Significant	Significant		estimate	numeric difference in mean NPX values between groups accounting for the random effect
RAD51	OID31254	Q06609	Oncology_II	Disease_status	BL - CTL	5.07373	3.78483	6.36264	6.29E-11	Significant	Significant		conf.low	confidence interval for the mean (lower end)
DNPEP	OID31118	Q9ULA0	Neurology_II	Disease_status	BL - CTL	3.61593	2.67447	4.5574	1.23E-10	Significant	Significant		conf.high	confidence interval for the mean (upper end)
PSME1	OID20969	Q06323	Neurology	Disease_status	BL - CTL	1.88314	1.3925	2.37377	2.51E-10	Significant	Significant		Adjusted_pval	adjusted p-value for the post-hoc test
GBP1	OID31128	P32455	Neurology_II	Disease_status	BL - CTL	5.30238	3.88583	6.71894	2.69E-10	Significant	Significant		Threshold:	meeting adjp<0.05 in linear mixed effects model
ZBTB17	OID20082	Q13105	Cardiometabolic	Disease_status	BL - CTL	2.894	2.12084	3.66717	4.94E-10	Significant	Significant		significant_lmer_no_posthoc: meeting adjp<0.05 in linear mixed effects model post-hoc	meeting adjp<0.05 in linear mixed effects model post-hoc
DPY30	OID21410	Q9C005	Oncology	Disease_status	BL - CTL	3.56712	2.59276	4.54148	5.23E-10	Significant	Significant
OGFR	OID21360	Q9NZT2	Oncology	Disease_status	BL - CTL	2.02885	1.47035	2.58735	6.57E-10	Significant	Significant		BL = Baseline JDM
MAP2K1	OID31468	Q02750	Oncology_II	Disease_status	BL - CTL	3.38668	2.44828	4.32508	7.96E-10	Significant	Significant		CTL = healthy control
NMI	OID31378	Q13287	Oncology_II	Disease_status	BL - CTL	3.73056	2.68066	4.78046	1.25E-09	Significant	Significant
TALDO1	OID30414	P37837	Cardiometabolic_II	Disease_status	BL - CTL	2.08016	1.48742	2.6729	1.78E-09	Significant	Significant
TCOF1	OID30316	Q13428	Cardiometabolic_II	Disease_status	BL - CTL	2.78985	1.99375	3.58596	1.95E-09	Significant	Significant
IFIT3	OID31283	O14879	Oncology_II	Disease_status	BL - CTL	4.744	3.35984	6.12816	3.50E-09	Significant	Significant
GRPEL1	OID21309	Q9HAV7	Oncology	Disease_status	BL - CTL	3.55167	2.51426	4.58907	3.56E-09	Significant	Significant
ASPSCR1	OID31055	Q9BZE9	Neurology_II	Disease_status	BL - CTL	2.65082	1.89205	3.40959	4.35E-09	Significant	Significant
LMNB2	OID31109	Q03252	Neurology_II	Disease_status	BL - CTL	3.26689	2.3033	4.23049	4.65E-09	Significant	Significant
NUDC	OID20623	Q9Y266	Inflammation	Disease_status	BL - CTL	1.93224	1.36573	2.49876	4.77E-09	Significant	Significant
NAMPT	OID21227	P43490	Oncology	Disease_status	BL - CTL	2.73863	1.91352	3.56374	8.24E-09	Significant	Significant
BAX	OID20856	Q07812	Neurology	Disease_status	BL - CTL	4.29056	2.99671	5.5844	8.52E-09	Significant	Significant
AHSA1	OID31379	O95433	Oncology_II	Disease_status	BL - CTL	2.33008	1.62988	3.03028	9.88E-09	Significant	Significant
IL1RN	OID20700	P18510	Inflammation	Disease_status	BL - CTL	3.55843	2.47867	4.63818	9.95E-09	Significant	Significant
NUDT5	OID21115	Q9UKK9	Neurology	Disease_status	BL - CTL	1.99665	1.37616	2.61714	1.85E-08	Significant	Significant
ZBP1	OID30526	Q9H171	Inflammation_II	Disease_status	BL - CTL	4.09647	2.82209	5.37086	1.90E-08	Significant	Significant
HDGF	OID21455	P51858	Oncology	Disease_status	BL - CTL	3.3014	2.27023	4.33257	2.16E-08	Significant	Significant
CA3	OID20271	P07451	Cardiometabolic	Disease_status	BL - CTL	3.7452	2.5737	4.91671	2.19E-08	Significant	Significant
S100A11	OID20130	P31949	Cardiometabolic	Disease_status	BL - CTL	2.21311	1.52056	2.90566	2.21E-08	Significant	Significant
MAD1L1	OID20904	Q9Y6D9	Neurology	Disease_status	BL - CTL	3.02075	2.07938	3.96212	2.69E-08	Significant	Significant
SWAP70	OID31477	Q9UH65	Oncology_II	Disease_status	BL - CTL	2.1551	1.4842	2.82599	2.93E-08	Significant	Significant
NAGK	OID30271	Q9UJ70	Cardiometabolic_II	Disease_status	BL - CTL	2.21832	1.53386	2.90277	3.01E-08	Significant	Significant
BLFAIP8	OID20433	O95379	Inflammation	Disease_status	BL - CTL	3.26791	2.23151	4.30431	3.13E-08	Significant	Significant
SEPTIN8	OID31079	Q92599	Neurology_II	Disease_status	BL - CTL	1.97818	1.35051	2.60586	3.14E-08	Significant	Significant
OXCT1	OID30227	P55809	Cardiometabolic_II	Disease_status	BL - CTL	2.33729	1.5989	3.07569	3.70E-08	Significant	Significant
TLR2	OID31290	O60603	Oncology_II	Disease_status	BL - CTL	5.12309	3.49117	6.75502	3.71E-08	Significant	Significant
SAMD9L	OID20536	Q8IVG5	Inflammation	Disease_status	BL - CTL	2.94937	2.00706	3.89168	3.77E-08	Significant	Significant
DDX58	OID21226	O95786	Oncology	Disease_status	BL - CTL	3.14903	2.14202	4.15603	3.81E-08	Significant	Significant
RCC1	OID31356	P18754	Oncology_II	Disease_status	BL - CTL	2.12823	1.44336	2.81309	4.45E-08	Significant	Significant
HSPA1A	OID20718	P0DMV8	Inflammation	Disease_status	BL - CTL	2.4634	1.67037	3.25643	4.50E-08	Significant	Significant
BLMH	OID20336	Q13867	Cardiometabolic	Disease_status	BL - CTL	1.63541	1.1088	2.16202	4.52E-08	Significant	Significant
EZR	OID21017	P15311	Neurology	Disease_status	BL - CTL	1.88233	1.27499	2.48968	4.75E-08	Significant	Significant
CRYBB1	OID30319	P53674	Cardiometabolic_II	Disease_status	BL - CTL	1.97896	1.34027	2.61765	4.78E-08	Significant	Significant
QDPR	OID20174	P09417	Cardiometabolic	Disease_status	BL - CTL	1.70136	1.15225	2.25047	4.79E-08	Significant	Significant
TXNRD1	OID21135	Q16881	Neurology	Disease_status	BL - CTL	1.82034	1.23118	2.40949	5.13E-08	Significant	Significant
FABP5	OID21043	Q01469	Neurology	Disease_status	BL - CTL	2.74983	1.85834	3.64133	5.34E-08	Significant	Significant
GSR	OID30700	P00390	Inflammation_II	Disease_status	BL - CTL	1.55344	1.05969	2.04719	6.62E-08	Significant	Significant
LCP1	OID30367	P13796	Cardiometabolic_II	Disease_status	BL - CTL	2.1278	1.47117	2.78443	6.86E-08	Significant	Significant
SCRN1	OID20542	Q12765	Inflammation	Disease_status	BL - CTL	2.34224	1.57334	3.11113	7.23E-08	Significant	Significant
LYN	OID21350	P07948	Oncology	Disease_status	BL - CTL	1.86134	1.25716	2.46552	7.34E-08	Significant	Significant
PPCDC	OID21027	Q96CD2	Neurology	Disease_status	BL - CTL	1.96126	1.3142	2.60831	8.15E-08	Significant	Significant
DHRS4L2	OID31072	Q6PKH6	Neurology_II	Disease_status	BL - CTL	1.60799	1.07459	2.1414	9.28E-08	Significant	Significant
MPO	OID21100	P05164	Neurology	Disease_status	BL - CTL	1.83889	1.26136	2.41642	9.33E-08	Significant	Significant
BOLA1	OID30837	Q9Y3E2	Neurology_II	Disease_status	BL - CTL	3.42068	2.28681	4.55455	9.55E-08	Significant	Significant
RAD23B	OID21166	P54727	Oncology	Disease_status	BL - CTL	1.45648	0.979739	1.93321	9.95E-08	Significant	Significant
GLOD4	OID20710	Q9HC38	Inflammation	Disease_status	BL - CTL	1.69441	1.13104	2.25778	1.08E-07	Significant	Significant
SETMAR	OID20948	Q53H47	Neurology	Disease_status	BL - CTL	1.83019	1.21794	2.44243	1.13E-07	Significant	Significant
CTSC	OID20679	P53634	Inflammation	Disease_status	BL - CTL	1.64845	1.117	2.1799	1.18E-07	Significant	Significant
DCTPP1	OID20148	Q9H773	Cardiometabolic	Disease_status	BL - CTL	1.86891	1.23967	2.49814	1.32E-07	Significant	Significant
HDGFL2	OID31136	Q7Z4V5	Neurology_II	Disease_status	BL - CTL	2.91468	1.9314	3.89795	1.46E-07	Significant	Significant
PHYKPL	OID30634	Q8IUZ5	Inflammation_II	Disease_status	BL - CTL	1.53219	1.0139	2.05049	1.47E-07	Significant	Significant
FNTA	OID31381	P49354	Oncology_II	Disease_status	BL - CTL	1.95346	1.29175	2.61517	1.52E-07	Significant	Significant
LGALS9	OID20781	O00182	Inflammation	Disease_status	BL - CTL	2.79303	1.99353	3.59254	1.69E-07	Significant	Significant
GNPDA1	OID30197	P46926	Cardiometabolic_II	Disease_status	BL - CTL	1.71091	1.12841	2.29341	1.70E-07	Significant	Significant
CXCL11	OID21042	O14625	Neurology	Disease_status	BL - CTL	4.33838	2.86355	5.81322	1.74E-07	Significant	Significant
NADK	OID20178	O95544	Cardiometabolic	Disease_status	BL - CTL	2.968	1.96418	3.97182	1.95E-07	Significant	Significant
IFI30	OID31505	P13284	Oncology_II	Disease_status	BL - CTL	2.01859	1.32469	2.71249	2.13E-07	Significant	Significant
BLFRSF14	OID20783	Q92956	Inflammation	Disease_status	BL - CTL	1.11994	0.734249	1.50564	2.21E-07	Significant	Significant
SSB	OID20818	P05455	Neurology	Disease_status	BL - CTL	3.50099	2.2931	4.70887	2.41E-07	Significant	Significant
NACC1	OID31393	Q96RE7	Oncology_II	Disease_status	BL - CTL	2.55543	1.67085	3.44002	2.49E-07	Significant	Significant
LMNB1	OID31501	P20700	Oncology_II	Disease_status	BL - CTL	3.04608	1.99995	4.09221	2.51E-07	Significant	Significant
PEBP1	OID21087	P30086	Neurology	Disease_status	BL - CTL	2.54324	1.66242	3.42407	2.51E-07	Significant	Significant
MYL3	OID30251	P08590	Cardiometabolic_II	Disease_status	BL - CTL	4.84762	3.16573	6.5295	2.62E-07	Significant	Significant
HAVCR2	OID21137	Q8TDQ0	Neurology	Disease_status	BL - CTL	2.05451	1.33882	2.77019	2.86E-07	Significant	Significant
CASP8	OID21414	Q14790	Oncology	Disease_status	BL - CTL	2.50939	1.63508	3.38369	2.88E-07	Significant	Significant
CCL8	OID21466	P80075	Oncology	Disease_status	BL - CTL	3.47954	2.26485	4.69423	3.00E-07	Significant	Significant
DNAJA4	OID31130	Q8WW22	Neurology_II	Disease_status	BL - CTL	2.66595	1.73191	3.59999	3.26E-07	Significant	Significant
PSMG4	OID30514	Q5JS54	Inflammation_II	Disease_status	BL - CTL	3.83376	2.49742	5.17011	3.35E-07	Significant	Significant
METAP2	OID21437	P50579	Oncology	Disease_status	BL - CTL	2.0924	1.36143	2.82337	3.36E-07	Significant	Significant
ATG16L1	OID31466	Q676U5	Oncology_II	Disease_status	BL - CTL	1.95937	1.2707	2.64804	3.52E-07	Significant	Significant
PGD	OID30344	P52209	Cardiometabolic_II	Disease_status	BL - CTL	2.02755	1.3118	2.74329	3.84E-07	Significant	Significant
GPI	OID30680	P06744	Inflammation_II	Disease_status	BL - CTL	2.29398	1.48408	3.10387	3.85E-07	Significant	Significant
SIGLEC1	OID20690	Q9BZZ2	Inflammation	Disease_status	BL - CTL	2.48147	1.63344	3.3295	4.34E-07	Significant	Significant
SERPINB9	OID20932	P50453	Neurology	Disease_status	BL - CTL	0.820055	0.529257	1.11085	4.42E-07	Significant	Significant
SERPINB8	OID20630	P50452	Inflammation	Disease_status	BL - CTL	2.47926	1.5987	3.35982	4.42E-07	Significant	Significant
HS1BP3	OID30243	Q53T59	Cardiometabolic_II	Disease_status	BL - CTL	2.3336	1.50642	3.16078	4.57E-07	Significant	Significant
THTPA	OID31375	Q9BU02	Oncology_II	Disease_status	BL - CTL	2.63795	1.69724	3.57866	4.79E-07	Significant	Significant
RALY	OID31382	Q9UKM9	Oncology_II	Disease_status	BL - CTL	2.97476	1.91553	4.034	4.91E-07	Significant	Significant
BBL3A2	OID20540	P78410	Inflammation	Disease_status	BL - CTL	1.44818	0.938835	1.95752	5.05E-07	Significant	Significant
CAPG	OID21431	P40121	Oncology	Disease_status	BL - CTL	2.01245	1.29141	2.73349	5.31E-07	Significant	Significant
CCL7	OID20523	P80098	Inflammation	Disease_status	BL - CTL	5.04702	3.25466	6.83937	5.58E-07	Significant	Significant
PAXX	OID30591	Q9BUH6	Inflammation_II	Disease_status	BL - CTL	1.90419	1.27186	2.53651	5.60E-07	Significant	Significant
UBE2B	OID31368	P63146	Oncology_II	Disease_status	BL - CTL	1.99598	1.28568	2.70627	5.99E-07	Significant	Significant
LEO1	OID30991	Q8WVC0	Neurology_II	Disease_status	BL - CTL	2.48945	1.60583	3.37306	6.27E-07	Significant	Significant
TSPYL1	OID30512	Q9H0U9	Inflammation_II	Disease_status	BL - CTL	1.56347	0.998236	2.12871	6.43E-07	Significant	Significant
MCEE	OID31033	Q96PE7	Neurology_II	Disease_status	BL - CTL	3.81039	2.45755	5.16324	6.78E-07	Significant	Significant
ATOX1	OID21476	O00244	Oncology	Disease_status	BL - CTL	1.93326	1.23073	2.63579	7.18E-07	Significant	Significant
PSIP1	OID20534	O75475	Inflammation	Disease_status	BL - CTL	3.30941	2.1095	4.50932	7.28E-07	Significant	Significant
BLFRSF1B	OID21145	P20333	Neurology	Disease_status	BL - CTL	1.84155	1.18335	2.49975	8.02E-07	Significant	Significant
ELOA	OID21337	Q14241	Oncology	Disease_status	BL - CTL	3.11976	1.98113	4.25839	8.17E-07	Significant	Significant
HTRA2	OID21471	O43464	Oncology	Disease_status	BL - CTL	1.73052	1.09626	2.36478	8.59E-07	Significant	Significant
SNRPB2	OID31132	P08579	Neurology_II	Disease_status	BL - CTL	3.55432	2.25062	4.85801	8.85E-07	Significant	Significant
CPPED1	OID21053	Q9BRF8	Neurology	Disease_status	BL - CTL	2.31301	1.48362	3.1424	8.98E-07	Significant	Significant
AK1	OID20122	P00568	Cardiometabolic	Disease_status	BL - CTL	3.71316	2.34544	5.08088	9.53E-07	Significant	Significant
COX5B	OID21297	P10606	Oncology	Disease_status	BL - CTL	2.76667	1.7467	3.78664	1.02E-06	Significant	Significant
SIRT2	OID21375	Q8IXJ6	Oncology	Disease_status	BL - CTL	2.95951	1.89559	4.02344	1.03E-06	Significant	Significant
STAMBP	OID20955	O95630	Neurology	Disease_status	BL - CTL	2.19679	1.38447	3.00911	1.03E-06	Significant	Significant
UBAC1	OID21336	Q9BSL1	Oncology	Disease_status	BL - CTL	1.58519	0.999334	2.17105	1.05E-06	Significant	Significant
MCFD2	OID20171	Q8NI22	Cardiometabolic	Disease_status	BL - CTL	1.22642	0.771812	1.68103	1.09E-06	Significant	Significant
SEL1L	OID30196	Q9UBV2	Cardiometabolic_II	Disease_status	BL - CTL	1.20041	0.754758	1.64606	1.12E-06	Significant	Significant
CXCL13	OID21024	O43927	Neurology	Disease_status	BL - CTL	2.66752	1.67681	3.65822	1.13E-06	Significant	Significant
CD274	OID20966	Q9NZQ7	Neurology	Disease_status	BL - CTL	1.80742	1.1361	2.47874	1.16E-06	Significant	Significant
BOLA2_BOLA2B	OID30267	Q9H3K6	Cardiometabolic_II	Disease_status	BL - CTL	2.3626	1.48268	3.24252	1.20E-06	Significant	Significant
PPP1R2	OID20176	P41236	Cardiometabolic	Disease_status	BL - CTL	2.21162	1.38779	3.03545	1.20E-06	Significant	Significant
TP53I3	OID30632	Q53FA7	Inflammation_II	Disease_status	BL - CTL	1.93516	1.24008	2.63024	1.20E-06	Significant	Significant
NUDT16	OID31484	Q96DE0	Oncology_II	Disease_status	BL - CTL	2.47435	1.55261	3.39609	1.22E-06	Significant	Significant
TPK1	OID30338	Q9H3S4	Cardiometabolic_II	Disease_status	BL - CTL	1.63098	1.02159	2.24038	1.28E-06	Significant	Significant
GIMAP7	OID30639	Q8NHV1	Inflammation_II	Disease_status	BL - CTL	2.12198	1.32942	2.91454	1.29E-06	Significant	Significant
NUDT2	OID21308	P50583	Oncology	Disease_status	BL - CTL	1.15062	0.727961	1.57327	1.29E-06	Significant	Significant
USP28	OID31084	Q96RU2	Neurology_II	Disease_status	BL - CTL	2.6874	1.68424	3.69055	1.31E-06	Significant	Significant
NT5C1A	OID31102	Q9BXI3	Neurology_II	Disease_status	BL - CTL	2.48651	1.5551	3.41791	1.35E-06	Significant	Significant
STAT2	OID30536	P52630	Inflammation_II	Disease_status	BL - CTL	2.80321	1.75789	3.84853	1.43E-06	Significant	Significant
BLFAIP2	OID31446	Q03169	Oncology_II	Disease_status	BL - CTL	2.1692	1.35051	2.9879	1.57E-06	Significant	Significant
HMOX2	OID20887	P30519	Neurology	Disease_status	BL - CTL	2.20803	1.36973	3.04633	1.77E-06	Significant	Significant
BCL2	OID31454	P10415	Oncology_II	Disease_status	BL - CTL	2.69029	1.66825	3.71232	1.89E-06	Significant	Significant
MYOM3	OID30633	Q5VTT5	Inflammation_II	Disease_status	BL - CTL	4.06507	2.51518	5.61496	1.92E-06	Significant	Significant
GLRX	OID20195	P35754	Cardiometabolic	Disease_status	BL - CTL	2.62532	1.62198	3.62866	2.05E-06	Significant	Significant
CD300E	OID21418	Q496F6	Oncology	Disease_status	BL - CTL	2.10087	1.29502	2.90672	2.16E-06	Significant	Significant
NECTIN2	OID20222	Q92692	Cardiometabolic	Disease_status	BL - CTL	0.899573	0.554146	1.245	2.21E-06	Significant	Significant
SNAPIN	OID31019	O95295	Neurology_II	Disease_status	BL - CTL	1.95674	1.21004	2.70344	2.30E-06	Significant	Significant
LPCAT2	OID21290	Q7L5N7	Oncology	Disease_status	BL - CTL	1.70217	1.04961	2.35473	2.30E-06	Significant	Significant
DDT	OID30372	P30046	Cardiometabolic_II	Disease_status	BL - CTL	2.36041	1.45482	3.266	2.32E-06	Significant	Significant
FOLR2	OID21062	P14207	Neurology	Disease_status	BL - CTL	1.73643	1.06769	2.40518	2.34E-06	Significant	Significant
NECAP2	OID30089	Q9NVZ3	Cardiometabolic_II	Disease_status	BL - CTL	3.05236	1.87964	4.22509	2.39E-06	Significant	Significant
CIT	OID30970	O14578	Neurology_II	Disease_status	BL - CTL	2.13416	1.30524	2.96308	2.76E-06	Significant	Significant
IL16	OID20633	Q14005	Inflammation	Disease_status	BL - CTL	1.77079	1.07951	2.46208	3.08E-06	Significant	Significant
TMEM132A	OID30287	Q24JP5	Cardiometabolic_II	Disease_status	BL - CTL	2.95638	1.80406	4.10871	3.19E-06	Significant	Significant
PARK7	OID21160	Q99497	Neurology	Disease_status	BL - CTL	2.08996	1.29092	2.88901	3.21E-06	Significant	Significant
SOD2	OID21114	P04179	Neurology	Disease_status	BL - CTL	2.52698	1.53759	3.51637	3.22E-06	Significant	Significant
TPR	OID30143	P12270	Cardiometabolic_II	Disease_status	BL - CTL	2.72587	1.65886	3.79289	3.24E-06	Significant	Significant
THOP1	OID20194	P52888	Cardiometabolic	Disease_status	BL - CTL	1.77267	1.07734	2.46799	3.34E-06	Significant	Significant
HNRNPUL1	OID31037	Q9BUJ2	Neurology_II	Disease_status	BL - CTL	2.84049	1.72329	3.95769	3.56E-06	Significant	Significant
MRPL24	OID30178	Q96A35	Cardiometabolic_II	Disease_status	BL - CTL	1.86732	1.13239	2.60225	3.56E-06	Significant	Significant
WASHC3	OID31123	Q9Y3C0	Neurology_II	Disease_status	BL - CTL	2.19686	1.33174	3.06198	3.60E-06	Significant	Significant
JUN	OID20424	P05412	Inflammation	Disease_status	BL - CTL	2.06508	1.25157	2.87859	3.62E-06	Significant	Significant
LSP1	OID20530	P33241	Inflammation	Disease_status	BL - CTL	1.6287	0.987601	2.26979	3.65E-06	Significant	Significant
SPAG1	OID30979	Q07617	Neurology_II	Disease_status	BL - CTL	1.49475	0.913937	2.07555	3.70E-06	Significant	Significant
CWC15	OID31479	Q9P013	Oncology_II	Disease_status	BL - CTL	2.67131	1.61372	3.7289	3.99E-06	Significant	Significant
TADA3	OID31422	O75528	Oncology_II	Disease_status	BL - CTL	3.19181	1.92757	4.45604	4.05E-06	Significant	Significant
LILRA5	OID20209	A6NI73	Cardiometabolic	Disease_status	BL - CTL	1.19389	0.721046	1.66673	4.08E-06	Significant	Significant
PDCD5	OID21021	O14737	Neurology	Disease_status	BL - CTL	2.61491	1.58259	3.64722	4.11E-06	Significant	Significant
CEP43	OID20084	O95684	Cardiometabolic	Disease_status	BL - CTL	2.38221	1.43724	3.32718	4.13E-06	Significant	Significant
SEC31A	OID30269	O94979	Cardiometabolic_II	Disease_status	BL - CTL	1.42514	0.859084	1.9912	4.25E-06	Significant	Significant
TMSB10	OID21118	P63313	Neurology	Disease_status	BL - CTL	2.86143	1.72369	3.99917	4.32E-06	Significant	Significant
GDF15	OID20251	Q99988	Cardiometabolic	Disease_status	BL - CTL	2.35235	1.41519	3.28952	4.48E-06	Significant	Significant
SCRIB	OID31455	Q14160	Oncology_II	Disease_status	BL - CTL	1.81927	1.09412	2.54442	4.57E-06	Significant	Significant
CHCHD10	OID31116	Q8WYQ3	Neurology_II	Disease_status	BL - CTL	3.28457	2.02275	4.54639	4.63E-06	Significant	Significant
DXO	OID31080	O77932	Neurology_II	Disease_status	BL - CTL	2.00456	1.20399	2.80513	4.91E-06	Significant	Significant
NUCB2	OID21448	P80303	Oncology	Disease_status	BL - CTL	1.16574	0.698753	1.63273	4.98E-06	Significant	Significant
GAPDH	OID30600	P04406	Inflammation_II	Disease_status	BL - CTL	0.762927	0.457212	1.06864	5.00E-06	Significant	Significant
BAP18	OID31150	Q8IXM2	Neurology_II	Disease_status	BL - CTL	2.55262	1.53063	3.57462	5.03E-06	Significant	Significant
MAPK9	OID20557	P45984	Inflammation	Disease_status	BL - CTL	1.74084	1.04254	2.43913	5.09E-06	Significant	Significant
NIT2	OID30336	Q9NQR4	Cardiometabolic_II	Disease_status	BL - CTL	2.1312	1.27548	2.98691	5.18E-06	Significant	Significant
PPM1F	OID30350	P49593	Cardiometabolic_II	Disease_status	BL - CTL	1.29162	0.773736	1.8095	5.21E-06	Significant	Significant
LILRB4	OID20429	Q8NHJ6	Inflammation	Disease_status	BL - CTL	2.64394	1.58127	3.70661	5.28E-06	Significant	Significant
ATXN10	OID20865	Q9UBB4	Neurology	Disease_status	BL - CTL	1.95685	1.16956	2.74413	5.42E-06	Significant	Significant
PGM2	OID30904	Q96G03	Neurology_II	Disease_status	BL - CTL	3.49621	2.08812	4.9043	5.48E-06	Significant	Significant
SCRIB	OID31046	Q14160	Neurology_II	Disease_status	BL - CTL	1.75714	1.06316	2.45112	5.62E-06	Significant	Significant
HEXIM1	OID20589	O94992	Inflammation	Disease_status	BL - CTL	2.18037	1.30201	3.05874	5.64E-06	Significant	Significant
CLTA	OID20118	P09496	Cardiometabolic	Disease_status	BL - CTL	1.56358	0.931307	2.19586	5.90E-06	Significant	Significant
SOD1	OID20386	P00441	Cardiometabolic	Disease_status	BL - CTL	2.17133	1.29202	3.05064	6.06E-06	Significant	Significant
UBXN1	OID30654	Q04323	Inflammation_II	Disease_status	BL - CTL	2.48578	1.49162	3.47994	6.07E-06	Significant	Significant
ANGPT2	OID21463	O15123	Oncology	Disease_status	BL - CTL	1.3886	0.825883	1.95132	6.14E-06	Significant	Significant
MIF	OID21073	P14174	Neurology	Disease_status	BL - CTL	2.38317	1.4228	3.34355	6.15E-06	Significant	Significant
KYNU	OID20669	Q16719	Inflammation	Disease_status	BL - CTL	1.57279	0.939435	2.20614	6.21E-06	Significant	Significant
PLIN3	OID20143	O60664	Cardiometabolic	Disease_status	BL - CTL	1.60479	0.963064	2.24652	6.23E-06	Significant	Significant
TREML2	OID21120	Q5T2D2	Neurology	Disease_status	BL - CTL	0.973239	0.578456	1.36802	6.25E-06	Significant	Significant
KYAT1	OID20232	Q16773	Cardiometabolic	Disease_status	BL - CTL	1.98684	1.17977	2.79391	6.41E-06	Significant	Significant
PRUNE2	OID31270	Q8WUY3	Oncology_II	Disease_status	BL - CTL	1.84143	1.09138	2.59147	6.74E-06	Significant	Significant
GPKOW	OID20890	Q92917	Neurology	Disease_status	BL - CTL	1.59052	0.94259	2.23845	6.75E-06	Significant	Significant
PRDX5	OID20644	P30044	Inflammation	Disease_status	BL - CTL	2.08163	1.24839	2.91486	7.21E-06	Significant	Significant
IL15	OID20562	P40933	Inflammation	Disease_status	BL - CTL	1.35948	0.802842	1.91611	7.41E-06	Significant	Significant
DNPH1	OID20744	O43598	Inflammation	Disease_status	BL - CTL	2.31031	1.36239	3.25823	7.72E-06	Significant	Significant
CDKN1A	OID21319	P38936	Oncology	Disease_status	BL - CTL	2.08322	1.2263	2.94013	8.04E-06	Significant	Significant
UFD1	OID31486	Q92890	Oncology_II	Disease_status	BL - CTL	3.05656	1.79603	4.3171	8.49E-06	Significant	Significant
TIMP1	OID20418	P01033	Cardiometabolic	Disease_status	BL - CTL	1.43481	0.845984	2.02363	8.73E-06	Significant	Significant
OSCAR	OID20776	Q8IYS5	Inflammation	Disease_status	BL - CTL	1.35659	0.797846	1.91534	8.93E-06	Significant	Significant
SCRIB	OID30225	Q14160	Cardiometabolic_II	Disease_status	BL - CTL	1.60344	0.941203	2.26568	9.17E-06	Significant	Significant
RNASET2	OID20321	O00584	Cardiometabolic	Disease_status	BL - CTL	1.17475	0.687656	1.66184	9.27E-06	Significant	Significant
CNP	OID30285	P09543	Cardiometabolic_II	Disease_status	BL - CTL	2.07896	1.21692	2.941	9.38E-06	Significant	Significant
APBB1IP	OID21359	Q7Z5R6	Oncology	Disease_status	BL - CTL	1.60076	0.941181	2.26034	9.91E-06	Significant	Significant
SCRIB	OID30558	Q14160	Inflammation_II	Disease_status	BL - CTL	1.6361	0.961698	2.3105	9.95E-06	Significant	Significant
CCAR2	OID31077	Q8N163	Neurology_II	Disease_status	BL - CTL	2.16184	1.26147	3.06221	1.01E-05	Significant	Significant
SCLY	OID21425	Q96I15	Oncology	Disease_status	BL - CTL	1.52568	0.888166	2.1632	1.06E-05	Significant	Significant
SERPINB1	OID21088	P30740	Neurology	Disease_status	BL - CTL	2.26371	1.32331	3.20411	1.07E-05	Significant	Significant
IDO1	OID31474	P14902	Oncology_II	Disease_status	BL - CTL	4.3397	2.58141	6.098	1.08E-05	Significant	Significant
IL2RA	OID20267	P01589	Cardiometabolic	Disease_status	BL - CTL	1.53529	0.891769	2.17881	1.12E-05	Significant	Significant
NSFL1C	OID21022	Q9UNZ2	Neurology	Disease_status	BL - CTL	2.56418	1.50004	3.62831	1.12E-05	Significant	Significant
SMAD2	OID31353	Q15796	Oncology_II	Disease_status	BL - CTL	3.34482	1.94485	4.74479	1.13E-05	Significant	Significant
DHPS	OID31357	P49366	Oncology_II	Disease_status	BL - CTL	2.71987	1.57933	3.86042	1.13E-05	Significant	Significant
GADD45GIP1	OID30237	Q8TAE8	Cardiometabolic_II	Disease_status	BL - CTL	1.61194	0.93617	2.28771	1.16E-05	Significant	Significant
CD300C	OID21010	Q08708	Neurology	Disease_status	BL - CTL	1.41207	0.819079	2.00506	1.17E-05	Significant	Significant
SAFB2	OID31012	Q14151	Neurology_II	Disease_status	BL - CTL	2.21515	1.28338	3.14692	1.19E-05	Significant	Significant
DOC2B	OID30927	Q14184	Neurology_II	Disease_status	BL - CTL	4.53455	2.63108	6.43803	1.25E-05	Significant	Significant
TBCA	OID30616	O75347	Inflammation_II	Disease_status	BL - CTL	3.10502	1.80702	4.40302	1.32E-05	Significant	Significant
GATD3	OID30253	P0DPI2	Cardiometabolic_II	Disease_status	BL - CTL	2.77872	1.60851	3.94893	1.33E-05	Significant	Significant
HMBS	OID21385	P08397	Oncology	Disease_status	BL - CTL	2.26998	1.30712	3.23284	1.38E-05	Significant	Significant
DNM3	OID31000	Q9UQ16	Neurology_II	Disease_status	BL - CTL	2.04297	1.17622	2.90973	1.38E-05	Significant	Significant
RAB44	OID31346	Q7Z6P3	Oncology_II	Disease_status	BL - CTL	2.52762	1.45548	3.59976	1.39E-05	Significant	Significant
EIF4EBP1	OID20162	Q13541	Cardiometabolic	Disease_status	BL - CTL	3.79985	2.18509	5.41461	1.43E-05	Significant	Significant
CRELD2	OID20751	Q6UXH1	Inflammation	Disease_status	BL - CTL	1.38587	0.802504	1.96923	1.45E-05	Significant	Significant
CSTB	OID20294	P04080	Cardiometabolic	Disease_status	BL - CTL	1.79834	1.03305	2.56363	1.46E-05	Significant	Significant
GFER	OID21259	P55789	Oncology	Disease_status	BL - CTL	2.32865	1.33949	3.3178	1.47E-05	Significant	Significant
IGBP1	OID31059	P78318	Neurology_II	Disease_status	BL - CTL	3.4225	1.97214	4.87287	1.52E-05	Significant	Significant
RRM2B	OID21174	Q7LG56	Oncology	Disease_status	BL - CTL	1.89321	1.08506	2.70135	1.53E-05	Significant	Significant
B2M	OID30725	P61769	Inflammation_II	Disease_status	BL - CTL	1.21229	0.706349	1.71823	1.57E-05	Significant	Significant
GCHFR	OID30631	P30047	Inflammation_II	Disease_status	BL - CTL	1.89645	1.09686	2.69604	1.58E-05	Significant	Significant
IMMT	OID31397	Q16891	Oncology_II	Disease_status	BL - CTL	2.72022	1.55594	3.8845	1.61E-05	Significant	Significant
DNAJB14	OID31434	Q8TBM8	Oncology_II	Disease_status	BL - CTL	2.03728	1.16512	2.90945	1.62E-05	Significant	Significant
SLC9A3R1	OID30630	O14745	Inflammation_II	Disease_status	BL - CTL	2.16225	1.23646	3.08805	1.62E-05	Significant	Significant
POLR2F	OID21283	P61218	Oncology	Disease_status	BL - CTL	2.11116	1.2716	2.95071	1.64E-05	Significant	Significant
PSMG3	OID20549	Q9BT73	Inflammation	Disease_status	BL - CTL	2.59105	1.48202	3.70009	1.66E-05	Significant	Significant
LILRB2	OID20301	Q8N423	Cardiometabolic	Disease_status	BL - CTL	1.43963	0.822006	2.05726	1.67E-05	Significant	Significant
CD74	OID21040	P04233	Neurology	Disease_status	BL - CTL	1.54296	0.880897	2.20503	1.68E-05	Significant	Significant
ACHE	OID30585	P22303	Inflammation_II	Disease_status	BL - CTL	1.87736	1.07072	2.68401	1.71E-05	Significant	Significant
ADGRF5	OID30349	Q8IZF2	Cardiometabolic_II	Disease_status	BL - CTL	0.778219	0.443116	1.11332	1.79E-05	Significant	Significant
PCYT2	OID31519	Q99447	Oncology_II	Disease_status	BL - CTL	1.95891	1.11721	2.8006	1.81E-05	Significant	Significant
TRIAP1	OID21403	O43715	Oncology	Disease_status	BL - CTL	1.54532	0.8791	2.21154	1.81E-05	Significant	Significant
RBFOX3	OID30984	A6NFN3	Neurology_II	Disease_status	BL - CTL	2.67291	1.52016	3.82566	1.82E-05	Significant	Significant
SERPINB6	OID21023	P35237	Neurology	Disease_status	BL - CTL	1.3665	0.777676	1.95533	1.88E-05	Significant	Significant
CC2D1A	OID20958	Q6P1N0	Neurology	Disease_status	BL - CTL	2.35441	1.33577	3.37305	1.95E-05	Significant	Significant
ATP6V1G1	OID30242	O75348	Cardiometabolic_II	Disease_status	BL - CTL	2.3404	1.32654	3.35425	1.97E-05	Significant	Significant
PXN	OID20822	P49023	Neurology	Disease_status	BL - CTL	2.06215	1.16817	2.95612	1.99E-05	Significant	Significant
ITGAV	OID21416	P06756	Oncology	Disease_status	BL - CTL	-0.952338	-1.36576	-0.538919	2.04E-05	Significant	Significant
TRIM21	OID20533	P19474	Inflammation	Disease_status	BL - CTL	2.81492	1.58936	4.04049	2.14E-05	Significant	Significant
NOS3	OID20834	P29474	Neurology	Disease_status	BL - CTL	2.00169	1.12999	2.87339	2.14E-05	Significant	Significant
SART1	OID30113	O43290	Cardiometabolic_II	Disease_status	BL - CTL	3.50453	1.97969	5.02938	2.16E-05	Significant	Significant
ZHX2	OID31140	Q9Y6X8	Neurology_II	Disease_status	BL - CTL	2.00878	1.13366	2.8839	2.16E-05	Significant	Significant
DNAJB1	OID21363	P25685	Oncology	Disease_status	BL - CTL	3.14491	1.77407	4.51575	2.19E-05	Significant	Significant
CD163	OID20360	Q86VB7	Cardiometabolic	Disease_status	BL - CTL	1.53029	0.863314	2.19726	2.23E-05	Significant	Significant
SIRPB1	OID20739	O00241	Inflammation	Disease_status	BL - CTL	1.71352	0.96549	2.46155	2.28E-05	Significant	Significant
EIF4G1	OID20625	Q04637	Inflammation	Disease_status	BL - CTL	2.03251	1.14248	2.92254	2.35E-05	Significant	Significant
RNASE3	OID20203	P12724	Cardiometabolic	Disease_status	BL - CTL	3.74681	2.10468	5.38893	2.38E-05	Significant	Significant
ZFYVE19	OID31452	Q96K21	Oncology_II	Disease_status	BL - CTL	2.53141	1.42257	3.64025	2.40E-05	Significant	Significant
GBP2	OID20489	P32456	Inflammation	Disease_status	BL - CTL	3.24377	1.82011	4.66743	2.44E-05	Significant	Significant
BLFRSF1A	OID21155	P19438	Neurology	Disease_status	BL - CTL	1.09229	0.614945	1.56963	2.48E-05	Significant	Significant
VSIG4	OID21144	Q9Y279	Neurology	Disease_status	BL - CTL	1.73361	0.969749	2.49746	2.61E-05	Significant	Significant
KLF4	OID30808	O43474	Neurology_II	Disease_status	BL - CTL	3.41269	1.90999	4.9154	2.62E-05	Significant	Significant
BECN1	OID30220	Q14457	Cardiometabolic_II	Disease_status	BL - CTL	2.29339	1.2813	3.30549	2.67E-05	Significant	Significant
WWP2	OID20926	O00308	Neurology	Disease_status	BL - CTL	1.24543	0.69561	1.79526	2.72E-05	Significant	Significant
PILRA	OID21129	Q9UKJ1	Neurology	Disease_status	BL - CTL	1.51907	0.857994	2.18014	2.77E-05	Significant	Significant
EBAG9	OID20918	O00559	Neurology	Disease_status	BL - CTL	2.01243	1.12195	2.90291	2.78E-05	Significant	Significant
CDC37	OID21470	Q16543	Oncology	Disease_status	BL - CTL	2.30407	1.28698	3.32117	2.79E-05	Significant	Significant
PPP2R5A	OID31502	Q15172	Oncology_II	Disease_status	BL - CTL	3.39872	1.89436	4.90308	2.83E-05	Significant	Significant
DAG1	OID20774	Q14118	Inflammation	Disease_status	BL - CTL	1.11382	0.620189	1.60746	2.87E-05	Significant	Significant
CD48	OID20692	P09326	Inflammation	Disease_status	BL - CTL	1.1586	0.654315	1.66288	2.90E-05	Significant	Significant
PFDN4	OID31212	Q9NQP4	Oncology_II	Disease_status	BL - CTL	3.33243	1.85115	4.81371	2.99E-05	Significant	Significant
ENO1	OID21037	P06733	Neurology	Disease_status	BL - CTL	1.78751	0.99277	2.58224	3.01E-05	Significant	Significant
RBKS	OID20986	Q9H477	Neurology	Disease_status	BL - CTL	2.00768	1.11702	2.89834	3.03E-05	Significant	Significant
HGS	OID21175	O14964	Oncology	Disease_status	BL - CTL	2.28607	1.27738	3.29475	3.04E-05	Significant	Significant
PSMD1	OID31058	Q99460	Neurology_II	Disease_status	BL - CTL	3.05154	1.69364	4.40945	3.05E-05	Significant	Significant
MDK	OID21489	P21741	Oncology	Disease_status	BL - CTL	2.39797	1.33078	3.46517	3.10E-05	Significant	Significant
HCLS1	OID20648	P14317	Inflammation	Disease_status	BL - CTL	1.65305	0.916571	2.38953	3.11E-05	Significant	Significant
LAMTOR5	OID31396	O43504	Oncology_II	Disease_status	BL - CTL	1.92012	1.08492	2.75532	3.13E-05	Significant	Significant
SCARB2	OID20943	Q14108	Neurology	Disease_status	BL - CTL	1.77419	0.98241	2.56597	3.19E-05	Significant	Significant
IL6	OID20101	P05231	Cardiometabolic	Disease_status	BL - CTL	2.93039	1.62116	4.23963	3.25E-05	Significant	Significant
CD80	OID30291	P33681	Cardiometabolic_II	Disease_status	BL - CTL	1.57582	0.893496	2.25815	3.27E-05	Significant	Significant
AP3B1	OID31478	O00203	Oncology_II	Disease_status	BL - CTL	2.12217	1.17553	3.0688	3.30E-05	Significant	Significant
MYBPC1	OID30296	Q00872	Cardiometabolic_II	Disease_status	BL - CTL	4.71733	2.60656	6.82811	3.33E-05	Significant	Significant
PSAP	OID30419	P07602	Cardiometabolic_II	Disease_status	BL - CTL	0.870524	0.483272	1.25778	3.38E-05	Significant	Significant
MYL4	OID30245	P12829	Cardiometabolic_II	Disease_status	BL - CTL	3.76558	2.07791	5.45325	3.41E-05	Significant	Significant
CCL2	OID21004	P13500	Neurology	Disease_status	BL - CTL	2.01987	1.11315	2.92658	3.50E-05	Significant	Significant
PDIA3	OID30573	P30101	Inflammation_II	Disease_status	BL - CTL	1.15666	0.637365	1.67595	3.51E-05	Significant	Significant
FHIT	OID20872	P49789	Neurology	Disease_status	BL - CTL	2.85039	1.57517	4.1256	3.51E-05	Significant	Significant
PAG1	OID20108	Q9NWQ8	Cardiometabolic	Disease_status	BL - CTL	1.66532	0.917133	2.41351	3.55E-05	Significant	Significant
SH3GLB2	OID31145	Q9NR46	Neurology_II	Disease_status	BL - CTL	2.53704	1.39656	3.67753	3.59E-05	Significant	Significant
LACTB2	OID20150	Q53H82	Cardiometabolic	Disease_status	BL - CTL	1.73969	0.957489	2.5219	3.59E-05	Significant	Significant
STK11	OID20077	Q15831	Cardiometabolic	Disease_status	BL - CTL	2.40113	1.32099	3.48127	3.65E-05	Significant	Significant
MTHFD2	OID31078	P13995	Neurology_II	Disease_status	BL - CTL	2.14335	1.17722	3.10947	3.75E-05	Significant	Significant
IDO1	OID31050	P14902	Neurology_II	Disease_status	BL - CTL	3.89814	2.16114	5.63515	3.84E-05	Significant	Significant
RRM2	OID21187	P31350	Oncology	Disease_status	BL - CTL	2.4699	1.38233	3.55747	3.91E-05	Significant	Significant
IDO1	OID30563	P14902	Inflammation_II	Disease_status	BL - CTL	3.39913	1.89592	4.90233	4.27E-05	Significant	Significant
CHI3L1	OID20399	P36222	Cardiometabolic	Disease_status	BL - CTL	1.88752	1.02869	2.74636	4.33E-05	Significant	Significant
GIGYF2	OID31062	Q6Y7W6	Neurology_II	Disease_status	BL - CTL	2.00515	1.09215	2.91816	4.39E-05	Significant	Significant
YJU2	OID31404	Q9BW85	Oncology_II	Disease_status	BL - CTL	2.34375	1.27613	3.41137	4.43E-05	Significant	Significant
PCBD1	OID30610	P61457	Inflammation_II	Disease_status	BL - CTL	1.99058	1.0827	2.89847	4.49E-05	Significant	Significant
IL10	OID20431	P22301	Inflammation	Disease_status	BL - CTL	2.43408	1.32284	3.54532	4.56E-05	Significant	Significant
DCXR	OID21480	Q7Z4W1	Oncology	Disease_status	BL - CTL	1.75532	0.956482	2.55415	4.57E-05	Significant	Significant
MSRA	OID21513	Q9UJ68	Oncology	Disease_status	BL - CTL	1.63043	0.88659	2.37427	4.65E-05	Significant	Significant
KIF1C	OID30163	O43896	Cardiometabolic_II	Disease_status	BL - CTL	1.3045	0.709986	1.89901	4.81E-05	Significant	Significant
AKR1B1	OID21244	P15121	Oncology	Disease_status	BL - CTL	1.84333	1.00093	2.68573	4.85E-05	Significant	Significant
PSMD9	OID21304	O00233	Oncology	Disease_status	BL - CTL	2.70329	1.46499	3.94158	4.93E-05	Significant	Significant
RET	OID21346	P07949	Oncology	Disease_status	BL - CTL	-1.08953	-1.58946	-0.589595	4.99E-05	Significant	Significant
BAG4	OID30474	O95429	Inflammation_II	Disease_status	BL - CTL	1.76927	0.956417	2.58213	5.02E-05	Significant	Significant
IDO1	OID30230	P14902	Cardiometabolic_II	Disease_status	BL - CTL	3.47034	1.88636	5.05431	5.03E-05	Significant	Significant
DNAJC9	OID31472	Q8WXX5	Oncology_II	Disease_status	BL - CTL	3.42797	1.85042	5.00553	5.16E-05	Significant	Significant
TIMM8A	OID31143	O60220	Neurology_II	Disease_status	BL - CTL	1.47089	0.793284	2.14849	5.27E-05	Significant	Significant
EDF1	OID31010	O60869	Neurology_II	Disease_status	BL - CTL	2.84874	1.5402	4.15728	5.37E-05	Significant	Significant
AKT2	OID31052	P31751	Neurology_II	Disease_status	BL - CTL	2.98955	1.60944	4.36967	5.51E-05	Significant	Significant
CD300A	OID30576	Q9UGN4	Inflammation_II	Disease_status	BL - CTL	1.14844	0.618941	1.67794	5.65E-05	Significant	Significant
AMPD3	OID31139	Q01432	Neurology_II	Disease_status	BL - CTL	2.3972	1.28513	3.50926	5.82E-05	Significant	Significant
L3HYPDH	OID30314	Q96EM0	Cardiometabolic_II	Disease_status	BL - CTL	2.30227	1.23334	3.37119	5.93E-05	Significant	Significant
CASP7	OID31135	P55210	Neurology_II	Disease_status	BL - CTL	2.01187	1.07702	2.94672	5.96E-05	Significant	Significant
BLFRSF6B	OID20964	O95407	Neurology	Disease_status	BL - CTL	2.19773	1.17852	3.21695	6.03E-05	Significant	Significant
IMPACT	OID31112	Q9P2X3	Neurology_II	Disease_status	BL - CTL	2.21486	1.18399	3.24574	6.12E-05	Significant	Significant
OTUD7B	OID31064	Q6GQQ9	Neurology_II	Disease_status	BL - CTL	1.30182	0.695582	1.90806	6.16E-05	Significant	Significant
DBI	OID21143	P07108	Neurology	Disease_status	BL - CTL	1.45104	0.774777	2.1273	6.24E-05	Significant	Significant
ARG1	OID21445	P05089	Oncology	Disease_status	BL - CTL	1.92916	1.02894	2.82937	6.35E-05	Significant	Significant
JPT2	OID31520	Q9H910	Oncology_II	Disease_status	BL - CTL	1.99227	1.06209	2.92245	6.41E-05	Significant	Significant
COMT	OID20086	P21964	Cardiometabolic	Disease_status	BL - CTL	1.79666	0.957432	2.63589	6.45E-05	Significant	Significant
PLA2G15	OID21473	Q8NCC3	Oncology	Disease_status	BL - CTL	0.985788	0.52507	1.44651	6.52E-05	Significant	Significant
PRKAR2A	OID31119	P13861	Neurology_II	Disease_status	BL - CTL	1.95562	1.04755	2.8637	6.55E-05	Significant	Significant
RBP7	OID31526	Q96R05	Oncology_II	Disease_status	BL - CTL	1.83919	0.982772	2.69561	6.55E-05	Significant	Significant
VIM	OID20053	P08670	Cardiometabolic	Disease_status	BL - CTL	2.08531	1.11019	3.06044	6.56E-05	Significant	Significant
ANP32C	OID30203	O43423	Cardiometabolic_II	Disease_status	BL - CTL	0.718227	0.382661	1.05379	6.59E-05	Significant	Significant
F2R	OID20691	P25116	Inflammation	Disease_status	BL - CTL	1.21467	0.645923	1.78341	6.90E-05	Significant	Significant
KRT5	OID20860	P13647	Neurology	Disease_status	BL - CTL	2.49069	1.34644	3.63494	6.95E-05	Significant	Significant
SUGT1	OID21229	Q9Y2Z0	Oncology	Disease_status	BL - CTL	2.09724	1.11388	3.08059	7.02E-05	Significant	Significant
SHISA5	OID30387	Q8N114	Cardiometabolic_II	Disease_status	BL - CTL	1.08973	0.577159	1.60231	7.15E-05	Significant	Significant
LRRC25	OID21333	Q8N386	Oncology	Disease_status	BL - CTL	1.57196	0.832349	2.31157	7.18E-05	Significant	Significant
NDUFS6	OID21224	O75380	Oncology	Disease_status	BL - CTL	3.07815	1.6297	4.52659	7.19E-05	Significant	Significant
PPME1	OID21347	Q9Y570	Oncology	Disease_status	BL - CTL	2.69743	1.43058	3.96429	7.29E-05	Significant	Significant
IL6	OID20563	P05231	Inflammation	Disease_status	BL - CTL	3.13052	1.66564	4.5954	7.29E-05	Significant	Significant
LETM1	OID31018	O95202	Neurology_II	Disease_status	BL - CTL	2.4111	1.27504	3.54716	7.36E-05	Significant	Significant
BATF	OID30896	Q16520	Neurology_II	Disease_status	BL - CTL	2.84247	1.5028	4.18214	7.36E-05	Significant	Significant
DPP7	OID20142	Q9UHL4	Cardiometabolic	Disease_status	BL - CTL	1.38699	0.734081	2.0399	7.38E-05	Significant	Significant
SUGP1	OID31524	Q8IWZ8	Oncology_II	Disease_status	BL - CTL	1.77441	0.938345	2.61048	7.40E-05	Significant	Significant
PACS2	OID30186	Q86VP3	Cardiometabolic_II	Disease_status	BL - CTL	2.02798	1.07114	2.98483	7.50E-05	Significant	Significant
MSR1	OID21063	P21757	Neurology	Disease_status	BL - CTL	1.61082	0.855039	2.3666	7.52E-05	Significant	Significant
BCAT1	OID30312	P54687	Cardiometabolic_II	Disease_status	BL - CTL	1.16061	0.612052	1.70918	7.68E-05	Significant	Significant
PHLDB1	OID31467	Q86UU1	Oncology_II	Disease_status	BL - CTL	1.52436	0.804543	2.24417	7.85E-05	Significant	Significant
GRHPR	OID30289	Q9UBQ7	Cardiometabolic_II	Disease_status	BL - CTL	1.7275	0.909224	2.54577	7.93E-05	Significant	Significant
PPP1CC	OID31360	P36873	Oncology_II	Disease_status	BL - CTL	1.66756	0.877337	2.45779	7.98E-05	Significant	Significant
ALDH1A1	OID21128	P00352	Neurology	Disease_status	BL - CTL	2.13188	1.1208	3.14297	8.07E-05	Significant	Significant
ARF6	OID31523	P62330	Oncology_II	Disease_status	BL - CTL	2.44639	1.28614	3.60664	8.08E-05	Significant	Significant
FMNL1	OID20884	O95466	Neurology	Disease_status	BL - CTL	2.06502	1.08494	3.04511	8.16E-05	Significant	Significant
PILRB	OID20197	Q9UKJ0	Cardiometabolic	Disease_status	BL - CTL	1.76671	0.930928	2.6025	8.23E-05	Significant	Significant
BLFRSF12A	OID21482	Q9NP84	Oncology	Disease_status	BL - CTL	1.63357	0.857661	2.40948	8.25E-05	Significant	Significant
BRK1	OID20883	Q8WUW1	Neurology	Disease_status	BL - CTL	1.31129	0.688354	1.93422	8.27E-05	Significant	Significant
COMMD1	OID30222	Q8N668	Cardiometabolic_II	Disease_status	BL - CTL	1.73969	0.912773	2.5666	8.34E-05	Significant	Significant
HIP1R	OID31141	O75146	Neurology_II	Disease_status	BL - CTL	1.75446	0.919946	2.58896	8.42E-05	Significant	Significant
USP25	OID31428	Q9UHP3	Oncology_II	Disease_status	BL - CTL	1.92489	1.01775	2.83203	8.43E-05	Significant	Significant
PAGR1	OID30206	Q9BTK6	Cardiometabolic_II	Disease_status	BL - CTL	2.148	1.13524	3.16077	8.44E-05	Significant	Significant
ADA	OID20645	P00813	Inflammation	Disease_status	BL - CTL	1.29764	0.68048	1.9148	8.45E-05	Significant	Significant
IL18BP	OID20348	O95998	Cardiometabolic	Disease_status	BL - CTL	1.64023	0.858542	2.42192	8.66E-05	Significant	Significant
PLPBP	OID20144	O94903	Cardiometabolic	Disease_status	BL - CTL	2.08425	1.09627	3.07222	8.85E-05	Significant	Significant
CREG1	OID21515	O75629	Oncology	Disease_status	BL - CTL	1.18782	0.621452	1.75418	8.86E-05	Significant	Significant
NPL	OID30329	Q9BXD5	Cardiometabolic_II	Disease_status	BL - CTL	1.79556	0.941748	2.64938	9.09E-05	Significant	Significant
SF3B4	OID21278	Q15427	Oncology	Disease_status	BL - CTL	1.94499	1.01489	2.87508	9.10E-05	Significant	Significant
TOP2B	OID30559	Q02880	Inflammation_II	Disease_status	BL - CTL	2.35714	1.22889	3.48539	9.29E-05	Significant	Significant
CSF1	OID20719	P09603	Inflammation	Disease_status	BL - CTL	1.25996	0.65618	1.86374	9.46E-05	Significant	Significant
GAMT	OID30133	Q14353	Cardiometabolic_II	Disease_status	BL - CTL	1.11908	0.583697	1.65446	9.64E-05	Significant	Significant
NBN	OID20442	O60934	Inflammation	Disease_status	BL - CTL	2.69596	1.40299	3.98892	9.65E-05	Significant	Significant
CASC3	OID30921	O15234	Neurology_II	Disease_status	BL - CTL	2.34411	1.21827	3.46994	9.69E-05	Significant	Significant
TPP1	OID20750	O14773	Inflammation	Disease_status	BL - CTL	1.43375	0.743467	2.12404	0.000100356	Significant	Significant
ACTA2	OID20079	P62736	Cardiometabolic	Disease_status	BL - CTL	1.36249	0.705595	2.01938	0.000102299	Significant	Significant
CHEK2	OID20054	O96017	Cardiometabolic	Disease_status	BL - CTL	3.25996	1.69723	4.8227	0.00010399	Significant	Significant
DOCK9	OID30836	Q9BZ29	Neurology_II	Disease_status	BL - CTL	4.38384	2.27277	6.49492	0.000104754	Significant	Significant
FKBPL	OID31499	Q9UIM3	Oncology_II	Disease_status	BL - CTL	1.94885	1.01107	2.88663	0.000104988	Significant	Significant
BAG6	OID20114	P46379	Cardiometabolic	Disease_status	BL - CTL	0.956941	0.494071	1.41981	0.000107134	Significant	Significant
AZU1	OID20309	P20160	Cardiometabolic	Disease_status	BL - CTL	2.0777	1.07172	3.08367	0.000108653	Significant	Significant
HIP1	OID30071	O00291	Cardiometabolic_II	Disease_status	BL - CTL	1.29721	0.670565	1.92385	0.000109527	Significant	Significant
HHEX	OID31107	Q03014	Neurology_II	Disease_status	BL - CTL	1.73734	0.8959	2.57878	0.00010956	Significant	Significant
CHCHD6	OID31426	Q9BRQ6	Oncology_II	Disease_status	BL - CTL	1.44626	0.745439	2.14709	0.000109919	Significant	Significant
PALM2	OID31096	Q8IXS6	Neurology_II	Disease_status	BL - CTL	1.94355	1.00102	2.88608	0.000111138	Significant	Significant
BLNK	OID30541	Q8WV28	Inflammation_II	Disease_status	BL - CTL	2.20292	1.13368	3.27217	0.00011287	Significant	Significant
HPCAL1	OID20615	P37235	Inflammation	Disease_status	BL - CTL	1.53939	0.791773	2.287	0.00011349	Significant	Significant
CX3CL1	OID20976	P78423	Neurology	Disease_status	BL - CTL	1.51239	0.780128	2.24464	0.00011421	Significant	Significant
IGFBP2	OID20325	P18065	Cardiometabolic	Disease_status	BL - CTL	1.80725	0.945701	2.66879	0.000114461	Significant	Significant
LHPP	OID20749	Q9H008	Inflammation	Disease_status	BL - CTL	2.40435	1.23843	3.57026	0.000114978	Significant	Significant
CNBL5	OID21006	O94779	Neurology	Disease_status	BL - CTL	-1.20841	-1.7918	-0.625017	0.000115663	Significant	Significant
IL6	OID20911	P05231	Neurology	Disease_status	BL - CTL	2.64724	1.35963	3.93486	0.000115891	Significant	Significant
CDC26	OID31508	Q8NHZ8	Oncology_II	Disease_status	BL - CTL	1.58519	0.819878	2.35051	0.000116659	Significant	Significant
TPMT	OID21270	P51580	Oncology	Disease_status	BL - CTL	1.8869	0.968136	2.80567	0.000117639	Significant	Significant
HSPA2	OID31424	P54652	Oncology_II	Disease_status	BL - CTL	2.24958	1.15325	3.34591	0.000119104	Significant	Significant
EIF2AK2	OID31442	P19525	Oncology_II	Disease_status	BL - CTL	3.12409	1.60282	4.64537	0.000119344	Significant	Significant
CTSZ	OID20365	Q9UBR2	Cardiometabolic	Disease_status	BL - CTL	1.04967	0.537644	1.56169	0.000120812	Significant	Significant
PHOSPHO1	OID20922	Q8TCT1	Neurology	Disease_status	BL - CTL	1.12277	0.574525	1.67102	0.000122395	Significant	Significant
CHAC2	OID21230	Q8WUX2	Oncology	Disease_status	BL - CTL	1.80263	0.922253	2.683	0.000122698	Significant	Significant
SNX15	OID30644	Q9NRS6	Inflammation_II	Disease_status	BL - CTL	1.96831	1.01604	2.92057	0.000125337	Significant	Significant
VTA1	OID21016	Q9NP79	Neurology	Disease_status	BL - CTL	2.02621	1.03556	3.01687	0.000125473	Significant	Significant
IL6	OID21276	P05231	Oncology	Disease_status	BL - CTL	2.65353	1.36621	3.94086	0.000126746	Significant	Significant
NT5C	OID30294	Q8TCD5	Cardiometabolic_II	Disease_status	BL - CTL	1.98253	1.012	2.95306	0.000126807	Significant	Significant
TDP1	OID31403	Q9NUW8	Oncology_II	Disease_status	BL - CTL	2.74251	1.39993	4.08508	0.000127425	Significant	Significant
OGA	OID31465	O60502	Oncology_II	Disease_status	BL - CTL	1.65377	0.842285	2.46525	0.000132172	Significant	Significant
ABL1	OID21280	P00519	Oncology	Disease_status	BL - CTL	1.87778	0.954466	2.80109	0.000134831	Significant	Significant
GLB1	OID20949	P16278	Neurology	Disease_status	BL - CTL	0.981019	0.499018	1.46302	0.000135317	Significant	Significant
ENTR1	OID30231	Q96C92	Cardiometabolic_II	Disease_status	BL - CTL	1.64569	0.836536	2.45484	0.000136106	Significant	Significant
FKBP5	OID20937	Q13451	Neurology	Disease_status	BL - CTL	1.79355	0.910738	2.67636	0.000136841	Significant	Significant
CSRP3	OID30176	P50461	Cardiometabolic_II	Disease_status	BL - CTL	4.73661	2.40362	7.0696	0.000138024	Significant	Significant
PTRHD1	OID30659	Q6GMV3	Inflammation_II	Disease_status	BL - CTL	1.94984	0.988522	2.91115	0.000139885	Significant	Significant
APOBR	OID30246	Q0VD83	Cardiometabolic_II	Disease_status	BL - CTL	0.676456	0.346022	1.00689	0.000140292	Significant	Significant
ST13	OID30624	P50502	Inflammation_II	Disease_status	BL - CTL	1.9351	0.979829	2.89036	0.000142775	Significant	Significant
IMPA1	OID20907	P29218	Neurology	Disease_status	BL - CTL	1.37457	0.694494	2.05464	0.00014678	Significant	Significant
PDAP1	OID30323	Q13442	Cardiometabolic_II	Disease_status	BL - CTL	2.19824	1.10762	3.28886	0.000152489	Significant	Significant
HK2	OID20065	P52789	Cardiometabolic	Disease_status	BL - CTL	2.98951	1.50448	4.47454	0.000155066	Significant	Significant
KCTD5	OID31148	Q9NXV2	Neurology_II	Disease_status	BL - CTL	1.9054	0.958218	2.85257	0.000156583	Significant	Significant
ITGA11	OID20581	Q9UKX5	Inflammation	Disease_status	BL - CTL	-1.3386	-2.00421	-0.673004	0.000157585	Significant	Significant
TBC1D17	OID20844	Q9HA65	Neurology	Disease_status	BL - CTL	1.95879	0.994382	2.9232	0.00015856	Significant	Significant
STX3	OID31090	Q13277	Neurology_II	Disease_status	BL - CTL	0.797507	0.401793	1.19322	0.00015987	Significant	Significant
RCOR1	OID20073	Q9UKL0	Cardiometabolic	Disease_status	BL - CTL	2.00486	1.01024	2.99948	0.000160072	Significant	Significant
MNDA	OID20156	P41218	Cardiometabolic	Disease_status	BL - CTL	2.95993	1.48702	4.43284	0.000160549	Significant	Significant
HLA-DRA	OID20520	P01903	Inflammation	Disease_status	BL - CTL	1.37691	0.689778	2.06404	0.000165054	Significant	Significant
SMNDC1	OID31471	O75940	Oncology_II	Disease_status	BL - CTL	2.86959	1.43781	4.30138	0.000166051	Significant	Significant
CYB5R2	OID31512	Q6BCY4	Oncology_II	Disease_status	BL - CTL	1.42359	0.720172	2.12702	0.000166942	Significant	Significant
NDUFA5	OID30520	Q16718	Inflammation_II	Disease_status	BL - CTL	2.29581	1.14744	3.44417	0.00017032	Significant	Significant
EIF4E	OID30557	P06730	Inflammation_II	Disease_status	BL - CTL	2.9306	1.46687	4.39433	0.00017149	Significant	Significant
TARBP2	OID20870	Q15633	Neurology	Disease_status	BL - CTL	1.80097	0.900717	2.70122	0.000174218	Significant	Significant
FURIN	OID21514	P09958	Oncology	Disease_status	BL - CTL	0.957719	0.478066	1.43737	0.00017471	Significant	Significant
SKIV2L	OID30056	Q15477	Cardiometabolic_II	Disease_status	BL - CTL	2.47859	1.24717	3.71001	0.000176792	Significant	Significant
CKB	OID30400	P12277	Cardiometabolic_II	Disease_status	BL - CTL	1.64716	0.832998	2.46132	0.000180504	Significant	Significant
GGCT	OID30304	O75223	Cardiometabolic_II	Disease_status	BL - CTL	1.85498	0.926324	2.78363	0.000183152	Significant	Significant
FUS	OID21256	P35637	Oncology	Disease_status	BL - CTL	1.66972	0.828531	2.51091	0.000187736	Significant	Significant
IL15RA	OID20498	Q13261	Inflammation	Disease_status	BL - CTL	1.5605	0.775061	2.34595	0.000187992	Significant	Significant
ERP44	OID21338	Q9BS26	Oncology	Disease_status	BL - CTL	0.610212	0.302402	0.918022	0.000191042	Significant	Significant
HMOX1	OID20217	P09601	Cardiometabolic	Disease_status	BL - CTL	1.61971	0.802026	2.43739	0.000193088	Significant	Significant
STAT5B	OID21277	P51692	Oncology	Disease_status	BL - CTL	2.94929	1.4598	4.43879	0.000193958	Significant	Significant
TFPI2	OID21512	P48307	Oncology	Disease_status	BL - CTL	1.37129	0.685777	2.0568	0.000194857	Significant	Significant
CERT1	OID20857	Q9Y5P4	Neurology	Disease_status	BL - CTL	1.76871	0.874621	2.6628	0.000196104	Significant	Significant
LBR	OID21034	Q14739	Neurology	Disease_status	BL - CTL	2.05885	1.01737	3.10034	0.000198043	Significant	Significant
VWA5A	OID31198	O00534	Oncology_II	Disease_status	BL - CTL	3.29788	1.62512	4.97064	0.000205108	Significant	Significant
SSNA1	OID31453	O43805	Oncology_II	Disease_status	BL - CTL	1.97404	0.98179	2.96629	0.000206136	Significant	Significant
SLC9A3R2	OID31445	Q15599	Oncology_II	Disease_status	BL - CTL	1.61714	0.796088	2.43818	0.000207845	Significant	Significant
YOD1	OID30181	Q5VVQ6	Cardiometabolic_II	Disease_status	BL - CTL	2.91725	1.44327	4.39123	0.000210253	Significant	Significant
SNX9	OID20135	Q9Y5X1	Cardiometabolic	Disease_status	BL - CTL	1.5594	0.771022	2.34777	0.000214688	Significant	Significant
CASP1	OID20854	P29466	Neurology	Disease_status	BL - CTL	3.93892	1.93522	5.94263	0.000216676	Significant	Significant
CRLF1	OID20699	O75462	Inflammation	Disease_status	BL - CTL	1.1388	0.558227	1.71938	0.000222364	Significant	Significant
RWDD1	OID21015	Q9H446	Neurology	Disease_status	BL - CTL	1.70138	0.834895	2.56787	0.000225077	Significant	Significant
MOCS2	OID30638	O96007	Inflammation_II	Disease_status	BL - CTL	1.26733	0.618618	1.91604	0.000231156	Significant	Significant
ARHGEF5	OID30871	Q12774	Neurology_II	Disease_status	BL - CTL	1.47635	0.720215	2.23249	0.000232885	Significant	Significant
EIF4B	OID21000	P23588	Neurology	Disease_status	BL - CTL	2.19308	1.06941	3.31675	0.000234522	Significant	Significant
NUMB	OID30568	P49757	Inflammation_II	Disease_status	BL - CTL	1.58596	0.773095	2.39883	0.000235198	Significant	Significant
SDHB	OID31436	P21912	Oncology_II	Disease_status	BL - CTL	2.21307	1.07814	3.348	0.000236837	Significant	Significant
TCL1A	OID20987	P56279	Neurology	Disease_status	BL - CTL	2.06044	1.00298	3.11791	0.000240246	Significant	Significant
PRBL3	OID20329	P24158	Cardiometabolic	Disease_status	BL - CTL	1.68667	0.819602	2.55373	0.00024447	Significant	Significant
RABGAP1L	OID20447	Q5R372	Inflammation	Disease_status	BL - CTL	2.23142	1.0851	3.37775	0.000244891	Significant	Significant
CCL3	OID20610	P10147	Inflammation	Disease_status	BL - CTL	1.98848	0.967502	3.00945	0.000245621	Significant	Significant
PRDX6	OID21404	P30041	Oncology	Disease_status	BL - CTL	1.8133	0.87935	2.74726	0.000250484	Significant	Significant
ALMS1	OID31275	Q8TCU4	Oncology_II	Disease_status	BL - CTL	2.93424	1.45381	4.41466	0.00025659	Significant	Significant
CD2AP	OID20177	Q9Y5K6	Cardiometabolic	Disease_status	BL - CTL	1.94526	0.944506	2.94601	0.000257894	Significant	Significant
MPHOSPH8	OID20092	Q99549	Cardiometabolic	Disease_status	BL - CTL	2.24907	1.08746	3.41068	0.000261159	Significant	Significant
IL32	OID20605	P24001	Inflammation	Disease_status	BL - CTL	2.18376	1.05523	3.31229	0.0002615	Significant	Significant
MYLPF	OID30917	Q96A32	Neurology_II	Disease_status	BL - CTL	3.43452	1.65955	5.2095	0.000261635	Significant	Significant
FGR	OID20828	P09769	Neurology	Disease_status	BL - CTL	1.75642	0.848867	2.66396	0.000262962	Significant	Significant
AIF1	OID21234	P55008	Oncology	Disease_status	BL - CTL	3.01243	1.45251	4.57235	0.000269589	Significant	Significant
SORT1	OID20213	Q99523	Cardiometabolic	Disease_status	BL - CTL	1.13977	0.548021	1.73152	0.000277456	Significant	Significant
ACAA1	OID21269	P09110	Oncology	Disease_status	BL - CTL	2.33626	1.12323	3.54929	0.000277684	Significant	Significant
ACYP1	OID30642	P07311	Inflammation_II	Disease_status	BL - CTL	2.16373	1.04317	3.28429	0.000279243	Significant	Significant
ABRAXAS2	OID30130	Q15018	Cardiometabolic_II	Disease_status	BL - CTL	2.18902	1.05083	3.32722	0.000282866	Significant	Significant
SH3BP1	OID31439	Q9Y3L3	Oncology_II	Disease_status	BL - CTL	1.55609	0.746933	2.36524	0.000284024	Significant	Significant
GLYR1	OID31364	Q49A26	Oncology_II	Disease_status	BL - CTL	2.22501	1.06743	3.38259	0.000286628	Significant	Significant
DNAJB2	OID30661	P25686	Inflammation_II	Disease_status	BL - CTL	1.98344	0.95024	3.01664	0.000289423	Significant	Significant
EDA2R	OID21451	Q9HAV5	Oncology	Disease_status	BL - CTL	1.82982	0.875607	2.78404	0.000293435	Significant	Significant
UROD	OID30603	P06132	Inflammation_II	Disease_status	BL - CTL	1.96636	0.941486	2.99123	0.000293585	Significant	Significant
BLFSF13	OID20733	O75888	Inflammation	Disease_status	BL - CTL	1.09877	0.526148	1.6714	0.000293868	Significant	Significant
FKBP7	OID20846	Q9Y680	Neurology	Disease_status	BL - CTL	1.05787	0.505749	1.60998	0.000296554	Significant	Significant
ERMAP	OID30539	Q96PL5	Inflammation_II	Disease_status	BL - CTL	1.23913	0.592172	1.88609	0.000297924	Significant	Significant
SPTLC1	OID31086	O15269	Neurology_II	Disease_status	BL - CTL	1.5298	0.731196	2.32841	0.000300275	Significant	Significant
C9orf40	OID31489	Q8IXQ3	Oncology_II	Disease_status	BL - CTL	2.86014	1.35992	4.36037	0.000315779	Significant	Significant
BTLA	OID31237	Q7Z6A9	Oncology_II	Disease_status	BL - CTL	3.38329	1.60786	5.15871	0.000323773	Significant	Significant
BBL2A1	OID20713	Q7KYR7	Inflammation	Disease_status	BL - CTL	0.803953	0.382003	1.2259	0.000324264	Significant	Significant
CDCP1	OID20940	Q9H5V8	Neurology	Disease_status	BL - CTL	1.95946	0.940109	2.97882	0.000324617	Significant	Significant
PTP4A3	OID30469	O75365	Inflammation_II	Disease_status	BL - CTL	1.31631	0.622423	2.0102	0.000336518	Significant	Significant
PKD2	OID30184	Q13563	Cardiometabolic_II	Disease_status	BL - CTL	1.76716	0.834925	2.6994	0.000339808	Significant	Significant
CYB5A	OID31171	P00167	Oncology_II	Disease_status	BL - CTL	2.62937	1.2461	4.01264	0.000346997	Significant	Significant
LAG3	OID21315	P18627	Oncology	Disease_status	BL - CTL	1.63142	0.774566	2.48828	0.000347082	Significant	Significant
TBCC	OID20942	Q15814	Neurology	Disease_status	BL - CTL	1.82059	0.855131	2.78605	0.000366438	Significant	Significant
CARHSP1	OID20859	Q9Y2V2	Neurology	Disease_status	BL - CTL	2.03889	0.956013	3.12177	0.000369246	Significant	Significant
NIT1	OID30252	Q86X76	Cardiometabolic_II	Disease_status	BL - CTL	1.14227	0.534697	1.74984	0.000377141	Significant	Significant
ATXN3	OID31149	P54252	Neurology_II	Disease_status	BL - CTL	2.11928	0.991141	3.24741	0.000379386	Significant	Significant
BLFRSF21	OID21052	O75509	Neurology	Disease_status	BL - CTL	1.05777	0.495026	1.62051	0.000379879	Significant	Significant
RNASE6	OID30689	Q93091	Inflammation_II	Disease_status	BL - CTL	0.760398	0.355216	1.16558	0.000390205	Significant	Significant
PPP3R1	OID20902	P63098	Neurology	Disease_status	BL - CTL	1.1676	0.544553	1.79064	0.000395244	Significant	Significant
CAT	OID30712	P04040	Inflammation_II	Disease_status	BL - CTL	1.89254	0.882156	2.90292	0.000395582	Significant	Significant
TXLNA	OID20952	P40222	Neurology	Disease_status	BL - CTL	1.78569	0.832408	2.73897	0.000396366	Significant	Significant
BLNI3	OID20050	P19429	Cardiometabolic	Disease_status	BL - CTL	5.88725	2.74063	9.03388	0.000398605	Significant	Significant
USO1	OID21367	O60763	Oncology	Disease_status	BL - CTL	1.63737	0.761051	2.51369	0.000406931	Significant	Significant
BST2	OID21029	Q10589	Neurology	Disease_status	BL - CTL	2.12582	0.990253	3.26139	0.000410386	Significant	Significant
CIAPIN1	OID21501	Q6FI81	Oncology	Disease_status	BL - CTL	1.51389	0.706255	2.32153	0.000410445	Significant	Significant
DDI2	OID30602	Q5TDH0	Inflammation_II	Disease_status	BL - CTL	2.57185	1.19315	3.95055	0.000413271	Significant	Significant
SIAE	OID21503	Q9HAT2	Oncology	Disease_status	BL - CTL	1.15361	0.534432	1.77279	0.000419226	Significant	Significant
ESAM	OID20270	Q96AP7	Cardiometabolic	Disease_status	BL - CTL	0.988217	0.465597	1.51084	0.000420942	Significant	Significant
CST7	OID20704	O76096	Inflammation	Disease_status	BL - CTL	1.80241	0.833327	2.7715	0.000432689	Significant	Significant
DFFA	OID20620	O00273	Inflammation	Disease_status	BL - CTL	1.64264	0.760357	2.52492	0.000433837	Significant	Significant
C2CD2L	OID20864	O14523	Neurology	Disease_status	BL - CTL	1.16341	0.540616	1.7862	0.000435849	Significant	Significant
CA1	OID20409	P00915	Cardiometabolic	Disease_status	BL - CTL	2.51967	1.16281	3.87653	0.000436281	Significant	Significant
RILP	OID21436	Q96NA2	Oncology	Disease_status	BL - CTL	2.15585	0.994378	3.31733	0.000438775	Significant	Significant
HLA-A	OID31048	P04439	Neurology_II	Disease_status	BL - CTL	1.05415	0.485903	1.62239	0.000441649	Significant	Significant
LARP1	OID31372	Q6PKG0	Oncology_II	Disease_status	BL - CTL	2.51997	1.16113	3.87882	0.000443478	Significant	Significant
INPP5D	OID30259	Q92835	Cardiometabolic_II	Disease_status	BL - CTL	2.0481	0.942817	3.15338	0.000448242	Significant	Significant
AGRN	OID20786	O00468	Inflammation	Disease_status	BL - CTL	1.17321	0.540001	1.80642	0.000448491	Significant	Significant
ADAM8	OID21039	P78325	Neurology	Disease_status	BL - CTL	0.848623	0.390561	1.30669	0.000448742	Significant	Significant
NID1	OID20362	P14543	Cardiometabolic	Disease_status	BL - CTL	1.14753	0.527726	1.76734	0.000452717	Significant	Significant
RBM19	OID30090	Q9Y4C8	Cardiometabolic_II	Disease_status	BL - CTL	2.30812	1.06123	3.55501	0.000453777	Significant	Significant
BNIP3L	OID30525	O60238	Inflammation_II	Disease_status	BL - CTL	1.32682	0.606345	2.0473	0.000481967	Significant	Significant
MYOM1	OID30834	P52179	Neurology_II	Disease_status	BL - CTL	4.36572	2.04462	6.68681	0.000483536	Significant	Significant
DUT	OID31457	P33316	Oncology_II	Disease_status	BL - CTL	2.24726	1.0275	3.46701	0.000486567	Significant	Significant
DENR	OID30493	O43583	Inflammation_II	Disease_status	BL - CTL	1.72922	0.79066	2.66778	0.000487849	Significant	Significant
ITGA2	OID30570	P17301	Inflammation_II	Disease_status	BL - CTL	-0.994775	-1.53317	-0.456376	0.000492532	Significant	Significant
STX7	OID30560	O15400	Inflammation_II	Disease_status	BL - CTL	1.14034	0.52082	1.75985	0.000493505	Significant	Significant
AKT1S1	OID20895	Q96B36	Neurology	Disease_status	BL - CTL	2.07576	0.94663	3.2049	0.000494127	Significant	Significant
CD14	OID20378	P08571	Cardiometabolic	Disease_status	BL - CTL	1.40155	0.638399	2.1647	0.000498161	Significant	Significant
ARFIP1	OID31024	P53367	Neurology_II	Disease_status	BL - CTL	1.66562	0.7569	2.57434	0.000510793	Significant	Significant
GZMH	OID20096	P20718	Cardiometabolic	Disease_status	BL - CTL	2.93999	1.33238	4.54761	0.000526545	Significant	Significant
APEX1	OID21434	P27695	Oncology	Disease_status	BL - CTL	1.89328	0.857861	2.9287	0.000528803	Significant	Significant
LONP1	OID30219	P36776	Cardiometabolic_II	Disease_status	BL - CTL	2.27952	1.03234	3.52669	0.000530776	Significant	Significant
MYDGF	OID30313	Q969H8	Cardiometabolic_II	Disease_status	BL - CTL	1.7709	0.800304	2.7415	0.0005379	Significant	Significant
GOT1	OID30417	P17174	Cardiometabolic_II	Disease_status	BL - CTL	2.31754	1.04676	3.58833	0.000540752	Significant	Significant
BCL2L1	OID31152	Q07817	Neurology_II	Disease_status	BL - CTL	2.36661	1.06829	3.66492	0.000543878	Significant	Significant
DUSP29	OID30935	Q68J44	Neurology_II	Disease_status	BL - CTL	3.39224	1.52782	5.25665	0.000555715	Significant	Significant
S100A4	OID21519	P26447	Oncology	Disease_status	BL - CTL	1.29558	0.583269	2.00789	0.000557955	Significant	Significant
GGACT	OID30290	Q9BVM4	Cardiometabolic_II	Disease_status	BL - CTL	1.71109	0.769967	2.6522	0.000560442	Significant	Significant
AHSP	OID21078	Q9NZD4	Neurology	Disease_status	BL - CTL	2.90546	1.30711	4.5038	0.000561943	Significant	Significant
PER3	OID30511	P56645	Inflammation_II	Disease_status	BL - CTL	3.52859	1.58575	5.47143	0.000567447	Significant	Significant
HARS1	OID21086	P12081	Neurology	Disease_status	BL - CTL	1.24886	0.560571	1.93715	0.000574391	Significant	Significant
B4GALT1	OID20780	P15291	Inflammation	Disease_status	BL - CTL	0.895878	0.401764	1.38999	0.00058217	Significant	Significant
CRYZL1	OID30272	O95825	Cardiometabolic_II	Disease_status	BL - CTL	1.69956	0.761431	2.6377	0.000585011	Significant	Significant
RFC4	OID31376	P35249	Oncology_II	Disease_status	BL - CTL	1.11978	0.502403	1.73716	0.000585076	Significant	Significant
ENO3	OID30209	P13929	Cardiometabolic_II	Disease_status	BL - CTL	2.77064	1.24012	4.30117	0.000589451	Significant	Significant
CD46	OID20380	P15529	Cardiometabolic	Disease_status	BL - CTL	0.697946	0.31209	1.0838	0.000594876	Significant	Significant
IRAK1	OID20485	P51617	Inflammation	Disease_status	BL - CTL	1.51118	0.678756	2.3436	0.000597484	Significant	Significant
GCLM	OID30059	P48507	Cardiometabolic_II	Disease_status	BL - CTL	1.76527	0.799506	2.73102	0.000606098	Significant	Significant
XIAP	OID30490	P98170	Inflammation_II	Disease_status	BL - CTL	1.43774	0.640772	2.23471	0.000613466	Significant	Significant
DDAH1	OID21299	O94760	Oncology	Disease_status	BL - CTL	1.56285	0.699816	2.42587	0.000615381	Significant	Significant
MARS1	OID30658	P56192	Inflammation_II	Disease_status	BL - CTL	1.41938	0.632016	2.20674	0.000619443	Significant	Significant
ATP6V1F	OID20843	Q16864	Neurology	Disease_status	BL - CTL	2.51123	1.11784	3.90461	0.000620401	Significant	Significant
DLL1	OID21525	O00548	Oncology	Disease_status	BL - CTL	0.974961	0.434384	1.51554	0.000622674	Significant	Significant
LAYN	OID20970	Q6UX15	Neurology	Disease_status	BL - CTL	1.00979	0.449085	1.5705	0.000625668	Significant	Significant
CLEC6A	OID21228	Q6EIG7	Oncology	Disease_status	BL - CTL	1.44579	0.661593	2.23	0.000632328	Significant	Significant
MKI67	OID30455	P46013	Inflammation_II	Disease_status	BL - CTL	2.56469	1.13835	3.99102	0.00063977	Significant	Significant
TXN	OID30670	P10599	Inflammation_II	Disease_status	BL - CTL	1.27414	0.564756	1.98353	0.000645115	Significant	Significant
DNAJC6	OID30247	O75061	Cardiometabolic_II	Disease_status	BL - CTL	2.45579	1.09206	3.81952	0.00064904	Significant	Significant
ILKAP	OID20855	Q9H0C8	Neurology	Disease_status	BL - CTL	1.98591	0.880153	3.09168	0.000654978	Significant	Significant
MINK1	OID31156	Q8N4C8	Neurology_II	Disease_status	BL - CTL	2.29845	1.01742	3.57949	0.000657221	Significant	Significant
DMD	OID30223	P11532	Cardiometabolic_II	Disease_status	BL - CTL	2.35385	1.04058	3.66711	0.000662783	Significant	Significant
NGRN	OID31115	Q9NPE2	Neurology_II	Disease_status	BL - CTL	1.22278	0.576378	1.86918	0.00066383	Significant	Significant
MZB1	OID20732	Q8WU39	Inflammation	Disease_status	BL - CTL	1.57801	0.696731	2.4593	0.000668226	Significant	Significant
FCER2	OID21133	P06734	Neurology	Disease_status	BL - CTL	0.873721	0.385701	1.36174	0.00066928	Significant	Significant
RNASEH2A	OID31027	O75792	Neurology_II	Disease_status	BL - CTL	1.66493	0.734482	2.59539	0.000673361	Significant	Significant
SLC1A4	OID30926	P43007	Neurology_II	Disease_status	BL - CTL	4.56554	2.01295	7.11813	0.000676746	Significant	Significant
SCARF1	OID20297	Q14162	Cardiometabolic	Disease_status	BL - CTL	1.06183	0.467578	1.65609	0.000684364	Significant	Significant
CXCL8	OID20153	P10145	Cardiometabolic	Disease_status	BL - CTL	1.76998	0.779525	2.76044	0.000685383	Significant	Significant
CD40	OID20724	P25942	Inflammation	Disease_status	BL - CTL	1.27778	0.562041	1.99352	0.000691664	Significant	Significant
ADGRE1	OID31483	Q14246	Oncology_II	Disease_status	BL - CTL	1.48647	0.655975	2.31696	0.000693739	Significant	Significant
MAP2	OID31138	P11137	Neurology_II	Disease_status	BL - CTL	0.55795	0.245164	0.870736	0.000697633	Significant	Significant
CD72	OID30641	P21854	Inflammation_II	Disease_status	BL - CTL	1.01303	0.444929	1.58113	0.000700383	Significant	Significant
CEBPA	OID30458	P49715	Inflammation_II	Disease_status	BL - CTL	1.43887	0.632536	2.24519	0.000704975	Significant	Significant
RANBP1	OID30258	P43487	Cardiometabolic_II	Disease_status	BL - CTL	2.06333	0.906257	3.2204	0.000705321	Significant	Significant
CKAP4	OID20617	Q07065	Inflammation	Disease_status	BL - CTL	1.18222	0.518847	1.8456	0.00070575	Significant	Significant
ACVRL1	OID20999	P37023	Neurology	Disease_status	BL - CTL	0.821703	0.362287	1.28112	0.000708102	Significant	Significant
USP47	OID30119	Q96K76	Cardiometabolic_II	Disease_status	BL - CTL	2.26704	0.994146	3.53993	0.000718276	Significant	Significant
CA2	OID21149	P00918	Neurology	Disease_status	BL - CTL	2.83855	1.23943	4.43767	0.000737958	Significant	Significant
AARSD1	OID21311	Q9BTE6	Oncology	Disease_status	BL - CTL	2.0888	0.911138	3.26646	0.000747484	Significant	Significant
SHMT1	OID20714	P34896	Inflammation	Disease_status	BL - CTL	1.97714	0.860021	3.09425	0.000762025	Significant	Significant
BLFSF13B	OID20272	Q9Y275	Cardiometabolic	Disease_status	BL - CTL	1.36676	0.594394	2.13912	0.000763373	Significant	Significant
DDX39A	OID30494	O00148	Inflammation_II	Disease_status	BL - CTL	1.48658	0.646556	2.3266	0.000766032	Significant	Significant
PFKFB2	OID21356	O60825	Oncology	Disease_status	BL - CTL	1.76752	0.768058	2.76699	0.00076887	Significant	Significant
PLA2G2A	OID20274	P14555	Cardiometabolic	Disease_status	BL - CTL	2.16998	0.953993	3.38597	0.000781396	Significant	Significant
MYOM2	OID30131	P54296	Cardiometabolic_II	Disease_status	BL - CTL	4.99907	2.1655	7.83265	0.000789584	Significant	Significant
ELAVL4	OID30854	P26378	Neurology_II	Disease_status	BL - CTL	2.51306	1.08828	3.93783	0.0007916	Significant	Significant
NAP1L4	OID31475	Q99733	Oncology_II	Disease_status	BL - CTL	1.35871	0.588364	2.12905	0.000792158	Significant	Significant
PEPD	OID30688	P12955	Inflammation_II	Disease_status	BL - CTL	0.941521	0.407591	1.47545	0.000797519	Significant	Significant
CXCL8	OID20997	P10145	Neurology	Disease_status	BL - CTL	1.75677	0.760147	2.7534	0.000800013	Significant	Significant
AHCY	OID20199	P23526	Cardiometabolic	Disease_status	BL - CTL	2.00313	0.86786	3.1384	0.000808985	Significant	Significant
CEP112	OID30115	Q8N8E3	Cardiometabolic_II	Disease_status	BL - CTL	1.31844	0.569379	2.06749	0.000810657	Significant	Significant
ENO2	OID21046	P09104	Neurology	Disease_status	BL - CTL	1.34661	0.581591	2.11162	0.000811464	Significant	Significant
CRADD	OID20923	P78560	Neurology	Disease_status	BL - CTL	1.95987	0.847391	3.07234	0.000812796	Significant	Significant
ING1	OID20853	Q9UK53	Neurology	Disease_status	BL - CTL	2.22607	0.960574	3.49156	0.000818251	Significant	Significant
SEMA4D	OID21020	Q92854	Neurology	Disease_status	BL - CTL	0.787105	0.340131	1.23408	0.000818498	Significant	Significant
HDDC2	OID31447	Q7Z4H3	Oncology_II	Disease_status	BL - CTL	1.25887	0.542949	1.97479	0.000819132	Significant	Significant
IL18	OID20694	Q14116	Inflammation	Disease_status	BL - CTL	1.29137	0.556945	2.0258	0.000819485	Significant	Significant
MRPL28	OID31023	Q13084	Neurology_II	Disease_status	BL - CTL	0.878666	0.378758	1.37857	0.000822954	Significant	Significant
GOLM2	OID21044	Q6P4E1	Neurology	Disease_status	BL - CTL	0.86591	0.373026	1.35879	0.000827309	Significant	Significant
NUP50	OID30100	Q9UKX7	Cardiometabolic_II	Disease_status	BL - CTL	1.11212	0.479127	1.74511	0.000828111	Significant	Significant
TGM2	OID20141	P21980	Cardiometabolic	Disease_status	BL - CTL	2.62959	1.13325	4.12593	0.000829744	Significant	Significant
PQBP1	OID21172	O60828	Oncology	Disease_status	BL - CTL	2.23677	0.961051	3.51249	0.00084615	Significant	Significant
ANKRD54	OID21162	Q6NXT1	Oncology	Disease_status	BL - CTL	2.00034	0.859289	3.1414	0.000847056	Significant	Significant
ADGRG2	OID20189	Q8IZP9	Cardiometabolic	Disease_status	BL - CTL	-1.04343	-1.63915	-0.447716	0.000856624	Significant	Significant
FXN	OID21442	Q16595	Oncology	Disease_status	BL - CTL	1.50037	0.643611	2.35713	0.000857067	Significant	Significant
OLR1	OID20183	P78380	Cardiometabolic	Disease_status	BL - CTL	1.84445	0.791966	2.89693	0.000862673	Significant	Significant
TK1	OID31294	P04183	Oncology_II	Disease_status	BL - CTL	1.66426	0.713741	2.61478	0.000865505	Significant	Significant
ATRN	OID30735	O75882-2	Inflammation_II	Disease_status	BL - CTL	-0.472714	-0.742858	-0.202571	0.000868061	Significant	Significant
ATRAID	OID31451	Q6UW56	Oncology_II	Disease_status	BL - CTL	0.784629	0.336959	1.2323	0.000874306	Significant	Significant
FADD	OID20151	Q13158	Cardiometabolic	Disease_status	BL - CTL	1.84492	0.818744	2.87111	0.000878148	Significant	Significant
CCT5	OID21200	P48643	Oncology	Disease_status	BL - CTL	1.18464	0.505313	1.86397	0.000897501	Significant	Significant
CXCL8	OID21430	P10145	Oncology	Disease_status	BL - CTL	1.75781	0.748931	2.7667	0.000910724	Significant	Significant
NFKB1	OID30160	P19838	Cardiometabolic_II	Disease_status	BL - CTL	1.62677	0.692553	2.56099	0.000913767	Significant	Significant
C4BPB	OID21481	P20851	Oncology	Disease_status	BL - CTL	1.51029	0.642804	2.37778	0.000914922	Significant	Significant
ZNF174	OID30508	Q15697	Inflammation_II	Disease_status	BL - CTL	1.6947	0.719876	2.66952	0.000929314	Significant	Significant
LAMP3	OID20638	Q9UQV4	Inflammation	Disease_status	BL - CTL	1.50582	0.639087	2.37255	0.000935522	Significant	Significant
COX6B1	OID30317	P14854	Cardiometabolic_II	Disease_status	BL - CTL	2.42926	1.02612	3.8324	0.000979258	Significant	Significant
SIGLEC5	OID21082	O15389	Neurology	Disease_status	BL - CTL	2.34578	0.996914	3.69464	0.000984344	Significant	Significant
AP1G2	OID31348	O75843	Oncology_II	Disease_status	BL - CTL	1.73644	0.73174	2.74113	0.000989531	Significant	Significant
NFKBIE	OID21212	O00221	Oncology	Disease_status	BL - CTL	1.55735	0.655828	2.45887	0.00099423	Significant	Significant
CORO6	OID30870	Q6QEF8	Neurology_II	Disease_status	BL - CTL	3.23007	1.3589	5.10125	0.0010019	Significant	Significant
MNAT1	OID31327	P51948	Oncology_II	Disease_status	BL - CTL	1.23441	0.519184	1.94963	0.00100613	Significant	Significant
SPINK2	OID30627	P20155	Inflammation_II	Disease_status	BL - CTL	0.780371	0.328176	1.23257	0.001032	Significant	Significant
METAP1D	OID20519	Q6UB28	Inflammation	Disease_status	BL - CTL	1.73152	0.725099	2.73794	0.0010429	Significant	Significant
RBP5	OID21369	P82980	Oncology	Disease_status	BL - CTL	1.55359	0.650857	2.45632	0.00104318	Significant	Significant
BLF	OID20848	P01375	Neurology	Disease_status	BL - CTL	1.35723	0.567495	2.14697	0.00105066	Significant	Significant
NFU1	OID31510	Q9UMS0	Oncology_II	Disease_status	BL - CTL	2.23733	0.935149	3.53952	0.00105566	Significant	Significant
CDAN1	OID31076	Q8IWY9	Neurology_II	Disease_status	BL - CTL	0.572762	0.239586	0.905938	0.00105605	Significant	Significant
PENK	OID30666	P01210	Inflammation_II	Disease_status	BL - CTL	1.59443	0.666101	2.52275	0.00105759	Significant	Significant
KLHL41	OID30986	O60662	Neurology_II	Disease_status	BL - CTL	4.0191	1.67766	6.36054	0.0010643	Significant	Significant
TOR1AIP1	OID30195	Q5JTV8	Cardiometabolic_II	Disease_status	BL - CTL	2.36624	0.987483	3.74499	0.00106704	Significant	Significant
SIGLEC7	OID20190	Q9Y286	Cardiometabolic	Disease_status	BL - CTL	0.862036	0.359663	1.36441	0.00106887	Significant	Significant
RAB10	OID30357	P61026	Cardiometabolic_II	Disease_status	BL - CTL	1.85658	0.776214	2.93694	0.00106906	Significant	Significant
PLA2G4A	OID20685	P47712	Inflammation	Disease_status	BL - CTL	1.40848	0.586334	2.23062	0.00108828	Significant	Significant
RGS10	OID30999	O43665	Neurology_II	Disease_status	BL - CTL	1.53791	0.640923	2.43491	0.00109015	Significant	Significant
TXNDC5	OID21012	Q8NBS9	Neurology	Disease_status	BL - CTL	1.22186	0.507543	1.93618	0.00110484	Significant	Significant
CASQ2	OID30063	O14958	Cardiometabolic_II	Disease_status	BL - CTL	2.15568	0.895334	3.41603	0.0011055	Significant	Significant
HSPB1	OID20230	P04792	Cardiometabolic	Disease_status	BL - CTL	1.54708	0.645581	2.44858	0.00111228	Significant	Significant
SEPTIN9	OID21279	Q9UHD8	Oncology	Disease_status	BL - CTL	1.10722	0.46001	1.75443	0.00112965	Significant	Significant
CALCB	OID31100	P10092	Neurology_II	Disease_status	BL - CTL	2.50026	1.04628	3.95423	0.00113863	Significant	Significant
GNLY	OID21132	P22749	Neurology	Disease_status	BL - CTL	1.54878	0.641641	2.45591	0.00113926	Significant	Significant
COQ7	OID30217	Q99807	Cardiometabolic_II	Disease_status	BL - CTL	1.82981	0.755965	2.90366	0.00115022	Significant	Significant
SNCA	OID30645	P37840	Inflammation_II	Disease_status	BL - CTL	3.3011	1.36203	5.24018	0.00116144	Significant	Significant
SIGLEC10	OID20537	Q96LC7	Inflammation	Disease_status	BL - CTL	0.723189	0.297477	1.1489	0.00118897	Significant	Significant
TCN2	OID20341	P20062	Cardiometabolic	Disease_status	BL - CTL	0.97342	0.399976	1.54686	0.00119809	Significant	Significant
IRAK4	OID20577	Q9NWZ3	Inflammation	Disease_status	BL - CTL	1.99748	0.820283	3.17468	0.00120439	Significant	Significant
CTSD	OID20358	P07339	Cardiometabolic	Disease_status	BL - CTL	1.12125	0.465536	1.77697	0.00121086	Significant	Significant
CPOX	OID30495	P36551	Inflammation_II	Disease_status	BL - CTL	0.923904	0.378943	1.46886	0.0012131	Significant	Significant
CLEC14A	OID21090	Q86T13	Neurology	Disease_status	BL - CTL	0.961985	0.401484	1.52249	0.00121736	Significant	Significant
KIFBP	OID21320	Q96EK5	Oncology	Disease_status	BL - CTL	1.66476	0.682643	2.64687	0.00122237	Significant	Significant
IST1	OID31497	P53990	Oncology_II	Disease_status	BL - CTL	1.69652	0.695428	2.69761	0.00122605	Significant	Significant
EGLN1	OID20572	Q9GZT9	Inflammation	Disease_status	BL - CTL	2.25535	0.923538	3.58717	0.00122902	Significant	Significant
GRN	OID21159	P28799	Neurology	Disease_status	BL - CTL	1.08099	0.442934	1.71905	0.00123489	Significant	Significant
MUC16	OID21378	Q8WXI7	Oncology	Disease_status	BL - CTL	2.92692	1.1954	4.65845	0.00125093	Significant	Significant
RPL14	OID30284	P50914	Cardiometabolic_II	Disease_status	BL - CTL	1.52056	0.621	2.42012	0.0012514	Significant	Significant
BLFRSF4	OID20653	P43489	Inflammation	Disease_status	BL - CTL	1.25656	0.513076	2.00005	0.00125307	Significant	Significant
CLEC7A	OID20636	Q9BXN2	Inflammation	Disease_status	BL - CTL	1.01441	0.415723	1.6131	0.00125659	Significant	Significant
RNF149	OID30235	Q8NC42	Cardiometabolic_II	Disease_status	BL - CTL	0.798401	0.326932	1.26987	0.00125683	Significant	Significant
LGALS8	OID21041	O00214	Neurology	Disease_status	BL - CTL	1.22198	0.497911	1.94606	0.00127365	Significant	Significant
IGFBP7	OID20236	Q16270	Cardiometabolic	Disease_status	BL - CTL	0.523751	0.213312	0.834189	0.00127708	Significant	Significant
RIDA	OID30635	P52758	Inflammation_II	Disease_status	BL - CTL	1.6854	0.688418	2.68239	0.00128636	Significant	Significant
FOLR3	OID21485	P41439	Oncology	Disease_status	BL - CTL	2.26531	0.921091	3.60953	0.00129115	Significant	Significant
PLAUR	OID20764	Q03405	Inflammation	Disease_status	BL - CTL	0.960683	0.390683	1.53068	0.00129711	Significant	Significant
HNRNPK	OID20051	P61978	Cardiometabolic	Disease_status	BL - CTL	3.0641	1.2454	4.8828	0.00130215	Significant	Significant
CRIM1	OID20701	Q9NZV1	Inflammation	Disease_status	BL - CTL	0.859081	0.348363	1.3698	0.00131765	Significant	Significant
ARSB	OID21331	P15848	Oncology	Disease_status	BL - CTL	1.27832	0.517085	2.03956	0.00134362	Significant	Significant
LGALS3BP	OID30765	Q08380	Inflammation_II	Disease_status	BL - CTL	1.11168	0.449273	1.77409	0.00134766	Significant	Significant
HSD17B14	OID31098	Q9BPX1	Neurology_II	Disease_status	BL - CTL	1.49668	0.604751	2.38862	0.00134948	Significant	Significant
CCL4	OID20695	P13236	Inflammation	Disease_status	BL - CTL	1.38172	0.558128	2.20531	0.00135244	Significant	Significant
ASRGL1	OID30283	Q7L266	Cardiometabolic_II	Disease_status	BL - CTL	1.54721	0.624758	2.46967	0.00135622	Significant	Significant
PKLR	OID20682	P30613	Inflammation	Disease_status	BL - CTL	2.26331	0.913094	3.61352	0.00136507	Significant	Significant
DPP4	OID20406	P27487	Cardiometabolic	Disease_status	BL - CTL	-0.779178	-1.24406	-0.3143	0.00136604	Significant	Significant
AAMDC	OID30236	Q9H7C9	Cardiometabolic_II	Disease_status	BL - CTL	1.1495	0.462644	1.83635	0.00138679	Significant	Significant
ABHD14B	OID20921	Q96IU4	Neurology	Disease_status	BL - CTL	1.6322	0.656323	2.60807	0.00140373	Significant	Significant
HBZ	OID30307	P02008	Cardiometabolic_II	Disease_status	BL - CTL	2.98251	1.20285	4.76217	0.00142517	Significant	Significant
CEP20	OID21209	Q96NB1	Oncology	Disease_status	BL - CTL	1.36663	0.549548	2.18371	0.00143465	Significant	Significant
DTYMK	OID30308	P23919	Cardiometabolic_II	Disease_status	BL - CTL	2.03451	0.816661	3.25235	0.00144758	Significant	Significant
CEBL3	OID31525	O15182	Oncology_II	Disease_status	BL - CTL	1.36956	0.547932	2.19118	0.00144785	Significant	Significant
CCDC50	OID31001	Q8IVM0	Neurology_II	Disease_status	BL - CTL	1.7274	0.69038	2.76442	0.00146261	Significant	Significant
VWA1	OID21421	Q6PCB0	Oncology	Disease_status	BL - CTL	1.16656	0.465128	1.86799	0.00147827	Significant	Significant
OPLAH	OID30201	O14841	Cardiometabolic_II	Disease_status	BL - CTL	1.27407	0.51053	2.03761	0.00148279	Significant	Significant
INPP1	OID21345	P49441	Oncology	Disease_status	BL - CTL	1.20314	0.480086	1.92619	0.0014843	Significant	Significant
PDIA4	OID30375	P13667	Cardiometabolic_II	Disease_status	BL - CTL	1.18758	0.473072	1.90209	0.00148855	Significant	Significant
CSPG4	OID30397	Q6UVK1	Cardiometabolic_II	Disease_status	BL - CTL	1.14259	0.455037	1.83015	0.00148996	Significant	Significant
PIK3AP1	OID20587	Q6ZUJ8	Inflammation	Disease_status	BL - CTL	2.03774	0.811831	3.26364	0.00149585	Significant	Significant
LTBP2	OID20254	Q14767	Cardiometabolic	Disease_status	BL - CTL	1.46187	0.585887	2.33785	0.00150178	Significant	Significant
BLVRB	OID21141	P30043	Neurology	Disease_status	BL - CTL	2.19181	0.872846	3.51077	0.00150184	Significant	Significant
CLEC12A	OID30552	Q5QGZ9	Inflammation_II	Disease_status	BL - CTL	0.720409	0.287351	1.15347	0.00151361	Significant	Significant
GMPR	OID20641	P36959	Inflammation	Disease_status	BL - CTL	1.64348	0.652413	2.63455	0.00152677	Significant	Significant
CDA	OID30345	P32320	Cardiometabolic_II	Disease_status	BL - CTL	0.892029	0.35407	1.42999	0.00152961	Significant	Significant
ST6GAL1	OID20302	P15907	Cardiometabolic	Disease_status	BL - CTL	1.13343	0.449434	1.81743	0.00153392	Significant	Significant
HSPB6	OID21408	O14558	Oncology	Disease_status	BL - CTL	1.84545	0.731035	2.95986	0.00154386	Significant	Significant
CALCA	OID20983	P01258	Neurology	Disease_status	BL - CTL	1.24846	0.494883	2.00205	0.00155274	Significant	Significant
GMPR2	OID30623	Q9P2T1	Inflammation_II	Disease_status	BL - CTL	1.7524	0.695287	2.80951	0.00155851	Significant	Significant
BLFRSF11A	OID20646	Q9Y6Q6	Inflammation	Disease_status	BL - CTL	1.01926	0.40251	1.636	0.00158361	Significant	Significant
BLFSF14	OID20953	O43557	Neurology	Disease_status	BL - CTL	1.57586	0.621006	2.53071	0.0016067	Significant	Significant
CASP10	OID20893	Q92851	Neurology	Disease_status	BL - CTL	2.36857	0.93476	3.80239	0.00160854	Significant	Significant
AK2	OID31142	P54819	Neurology_II	Disease_status	BL - CTL	1.87565	0.738159	3.01315	0.00161159	Significant	Significant
SNX18	OID31476	Q96RF0	Oncology_II	Disease_status	BL - CTL	0.717422	0.282732	1.15211	0.00161337	Significant	Significant
STC2	OID21157	O76061	Neurology	Disease_status	BL - CTL	1.03241	0.406563	1.65826	0.00162569	Significant	Significant
VCAM1	OID20396	P19320	Cardiometabolic	Disease_status	BL - CTL	0.737238	0.289731	1.18475	0.00162699	Significant	Significant
BLFRSF13B	OID20702	O14836	Inflammation	Disease_status	BL - CTL	0.992841	0.38989	1.59579	0.001634	Significant	Significant
LZTFL1	OID30637	Q9NQ48	Inflammation_II	Disease_status	BL - CTL	1.6007	0.629794	2.57161	0.00163713	Significant	Significant
ACBL2	OID30192	P35609	Cardiometabolic_II	Disease_status	BL - CTL	2.95305	1.15692	4.74918	0.00165912	Significant	Significant
ANXA1	OID30617	P04083	Inflammation_II	Disease_status	BL - CTL	1.38448	0.543003	2.22595	0.00167865	Significant	Significant
FDX1	OID30078	P10109	Cardiometabolic_II	Disease_status	BL - CTL	2.64445	1.05139	4.23751	0.00168669	Significant	Significant
ATF2	OID20798	P15336	Neurology	Disease_status	BL - CTL	1.58242	0.616351	2.54848	0.0017217	Significant	Significant
FCGR2A	OID20391	P12318	Cardiometabolic	Disease_status	BL - CTL	1.08626	0.423096	1.74942	0.00172172	Significant	Significant
SCARB1	OID20805	Q8WTV0	Neurology	Disease_status	BL - CTL	2.55295	0.993527	4.11237	0.00173093	Significant	Significant
FGF12	OID30454	P61328	Inflammation_II	Disease_status	BL - CTL	-0.906938	-1.46213	-0.351743	0.00177616	Significant	Significant
DDX1	OID31518	Q92499	Oncology_II	Disease_status	BL - CTL	1.81166	0.703123	2.92019	0.00178114	Significant	Significant
PRKD2	OID30140	Q9BZL6	Cardiometabolic_II	Disease_status	BL - CTL	1.09744	0.424635	1.77024	0.0017969	Significant	Significant
TBCB	OID20993	Q99426	Neurology	Disease_status	BL - CTL	1.93397	0.746908	3.12104	0.00181651	Significant	Significant
STIP1	OID21077	P31948	Neurology	Disease_status	BL - CTL	1.72191	0.672589	2.77124	0.0018242	Significant	Significant
SLK	OID31282	Q9H2G2	Oncology_II	Disease_status	BL - CTL	1.51181	0.583109	2.44052	0.00183015	Significant	Significant
DBLB	OID31395	O60941	Oncology_II	Disease_status	BL - CTL	2.10377	0.809714	3.39783	0.00185404	Significant	Significant
ANXA11	OID20583	P50995	Inflammation	Disease_status	BL - CTL	0.63253	0.243388	1.02167	0.00185722	Significant	Significant
CRYM	OID30815	Q14894	Neurology_II	Disease_status	BL - CTL	1.9505	0.759898	3.14111	0.00186931	Significant	Significant
CEACAM16	OID31495	Q2WEN9	Oncology_II	Disease_status	BL - CTL	-1.28246	-2.07238	-0.492535	0.00187867	Significant	Significant
LMOD1	OID31416	P29536	Oncology_II	Disease_status	BL - CTL	1.09424	0.419466	1.76901	0.00190009	Significant	Significant
IL1RL1	OID20250	Q01638	Cardiometabolic	Disease_status	BL - CTL	1.5607	0.596519	2.52488	0.00194603	Significant	Significant
ARL2BP	OID30121	Q9Y2Y0	Cardiometabolic_II	Disease_status	BL - CTL	1.32828	0.505713	2.15086	0.00198024	Significant	Significant
COCH	OID30305	O43405	Cardiometabolic_II	Disease_status	BL - CTL	0.806223	0.306898	1.30555	0.00198629	Significant	Significant
SLC44A4	OID30897	Q53GD3	Neurology_II	Disease_status	BL - CTL	3.23423	1.22966	5.2388	0.00199601	Significant	Significant
SORD	OID21453	Q00796	Oncology	Disease_status	BL - CTL	2.34739	0.89284	3.80194	0.00200166	Significant	Significant
EIF2S2	OID30270	P20042	Cardiometabolic_II	Disease_status	BL - CTL	2.05648	0.781035	3.33193	0.00201731	Significant	Significant
IL3RA	OID20461	P26951	Inflammation	Disease_status	BL - CTL	0.915731	0.34775	1.48371	0.00202365	Significant	Significant
MPRIP	OID31420	Q6WCQ1	Oncology_II	Disease_status	BL - CTL	0.90663	0.343964	1.4693	0.00202927	Significant	Significant
SSC5D	OID20351	A1L4H1	Cardiometabolic	Disease_status	BL - CTL	1.2615	0.477775	2.04522	0.00204603	Significant	Significant
SPINT2	OID20720	O43291	Inflammation	Disease_status	BL - CTL	1.02046	0.386357	1.65456	0.00205105	Significant	Significant
PRKAR1A	OID20146	P10644	Cardiometabolic	Disease_status	BL - CTL	1.62702	0.614477	2.63956	0.00207799	Significant	Significant
GORASP2	OID31438	Q9H8Y8	Oncology_II	Disease_status	BL - CTL	1.27121	0.479372	2.06306	0.00209435	Significant	Significant
TIMM10	OID30358	P62072	Cardiometabolic_II	Disease_status	BL - CTL	1.12118	0.422389	1.81996	0.00210615	Significant	Significant
CCL13	OID20655	Q99616	Inflammation	Disease_status	BL - CTL	1.84575	0.69476	2.99674	0.0021168	Significant	Significant
AMOTL2	OID31351	Q9Y2J4	Oncology_II	Disease_status	BL - CTL	0.7611	0.286477	1.23572	0.00211697	Significant	Significant
DDA1	OID30126	Q9BW61	Cardiometabolic_II	Disease_status	BL - CTL	1.80836	0.68004	2.93668	0.00212915	Significant	Significant
PLCB2	OID31155	Q00722	Neurology_II	Disease_status	BL - CTL	2.35395	0.884507	3.8234	0.00213958	Significant	Significant
CLEC4D	OID20609	Q8WXI8	Inflammation	Disease_status	BL - CTL	1.51013	0.566548	2.45372	0.002169	Significant	Significant
ORM1	OID30768	P02763	Inflammation_II	Disease_status	BL - CTL	0.776921	0.291416	1.26243	0.00218499	Significant	Significant
FBLN2	OID30378	P98095	Cardiometabolic_II	Disease_status	BL - CTL	1.25952	0.471039	2.04799	0.0022021	Significant	Significant
GIMAP8	OID31194	Q8ND71	Oncology_II	Disease_status	BL - CTL	1.87072	0.698533	3.0429	0.00223033	Significant	Significant
SRPK2	OID20502	P78362	Inflammation	Disease_status	BL - CTL	1.58198	0.589925	2.57404	0.00223995	Significant	Significant
WDR46	OID31389	O15213	Oncology_II	Disease_status	BL - CTL	2.53225	0.944226	4.12028	0.00224177	Significant	Significant
CXCL6	OID20613	P80162	Inflammation	Disease_status	BL - CTL	1.13799	0.423839	1.85215	0.00224862	Significant	Significant
ADAM9	OID31488	Q13443	Oncology_II	Disease_status	BL - CTL	0.951956	0.3542	1.54971	0.0022636	Significant	Significant
ITPA	OID30082	Q9BY32	Cardiometabolic_II	Disease_status	BL - CTL	2.03188	0.755055	3.30871	0.00227699	Significant	Significant
CRIP2	OID20901	P52943	Neurology	Disease_status	BL - CTL	1.18724	0.440864	1.93362	0.00230472	Significant	Significant
EXOSC10	OID30083	Q01780	Cardiometabolic_II	Disease_status	BL - CTL	1.3057	0.483661	2.12774	0.00232711	Significant	Significant
PRDX1	OID20962	Q06830	Neurology	Disease_status	BL - CTL	1.57689	0.580836	2.57295	0.00239196	Significant	Significant
SLC27A4	OID20814	Q6P1M0	Neurology	Disease_status	BL - CTL	1.74629	0.642472	2.85011	0.00240799	Significant	Significant
LMOD1	OID31014	P29536	Neurology_II	Disease_status	BL - CTL	0.994477	0.366028	1.62292	0.00240965	Significant	Significant
EHBP1	OID30302	Q8NDI1	Cardiometabolic_II	Disease_status	BL - CTL	1.22751	0.451595	2.00343	0.0024101	Significant	Significant
GLRX5	OID30663	Q86SX6	Inflammation_II	Disease_status	BL - CTL	1.60978	0.610381	2.60918	0.00241762	Significant	Significant
C1QBLF5	OID30618	Q9BXJ0	Inflammation_II	Disease_status	BL - CTL	0.613936	0.225714	1.00216	0.00242116	Significant	Significant
LRRFIP1	OID31344	Q32MZ4	Oncology_II	Disease_status	BL - CTL	1.30632	0.479568	2.13307	0.00244147	Significant	Significant
ANGPTL1	OID20211	O95841	Cardiometabolic	Disease_status	BL - CTL	0.869919	0.319453	1.42038	0.00244471	Significant	Significant
BCR	OID20558	P11274	Inflammation	Disease_status	BL - CTL	1.35185	0.496066	2.20763	0.00245299	Significant	Significant
MRI1	OID30891	Q9BV20	Neurology_II	Disease_status	BL - CTL	1.1674	0.427293	1.9075	0.00247613	Significant	Significant
TINAGL1	OID20180	Q9GZM7	Cardiometabolic	Disease_status	BL - CTL	1.17641	0.43448	1.91834	0.0024774	Significant	Significant
CD248	OID30394	Q9HCU0	Cardiometabolic_II	Disease_status	BL - CTL	1.08786	0.403224	1.7725	0.00250344	Significant	Significant
DLK1	OID20295	P80370	Cardiometabolic	Disease_status	BL - CTL	1.62186	0.591846	2.65188	0.00251454	Significant	Significant
FIS1	OID20722	Q9Y3D6	Inflammation	Disease_status	BL - CTL	1.45488	0.530366	2.3794	0.00253532	Significant	Significant
TIGIT	OID31320	Q495A1	Oncology_II	Disease_status	BL - CTL	1.40456	0.511006	2.29811	0.00255516	Significant	Significant
CLGN	OID30957	O14967	Neurology_II	Disease_status	BL - CTL	0.999375	0.363561	1.63519	0.00255634	Significant	Significant
NFYA	OID30134	P23511	Cardiometabolic_II	Disease_status	BL - CTL	1.60842	0.584859	2.63198	0.00257032	Significant	Significant
ADGRE2	OID20755	Q9UHX3	Inflammation	Disease_status	BL - CTL	0.831031	0.302007	1.36006	0.00262275	Significant	Significant
CCS	OID20973	O14618	Neurology	Disease_status	BL - CTL	1.3865	0.501016	2.27198	0.00264958	Significant	Significant
CXCL8	OID20631	P10145	Inflammation	Disease_status	BL - CTL	1.489	0.537957	2.44004	0.00265781	Significant	Significant
SCPEP1	OID30278	Q9HB40	Cardiometabolic_II	Disease_status	BL - CTL	1.08735	0.392792	1.7819	0.00266996	Significant	Significant
VPS37A	OID21355	Q8NEZ2	Oncology	Disease_status	BL - CTL	1.47308	0.531465	2.4147	0.00267004	Significant	Significant
FGL1	OID30702	Q08830	Inflammation_II	Disease_status	BL - CTL	1.10308	0.39894	1.80723	0.00268147	Significant	Significant
GIPC2	OID31153	Q8TF65	Neurology_II	Disease_status	BL - CTL	1.09797	0.398583	1.79736	0.00269596	Significant	Significant
VEGFC	OID21524	P49767	Oncology	Disease_status	BL - CTL	0.956126	0.343915	1.56834	0.00271896	Significant	Significant
CA6	OID21096	P23280	Neurology	Disease_status	BL - CTL	-1.11922	-1.83682	-0.401622	0.00275194	Significant	Significant
ARID4B	OID20803	Q4LE39	Neurology	Disease_status	BL - CTL	1.49615	0.536201	2.4561	0.00276775	Significant	Significant
CTSL	OID20228	P07711	Cardiometabolic	Disease_status	BL - CTL	1.10023	0.394124	1.80633	0.00276987	Significant	Significant
BLOC1S3	OID31106	Q6QNY0	Neurology_II	Disease_status	BL - CTL	1.01694	0.363218	1.67066	0.00281416	Significant	Significant
ENPP5	OID20736	Q9UJA9	Inflammation	Disease_status	BL - CTL	-0.617073	-1.01405	-0.220092	0.00283152	Significant	Significant
CHMP6	OID30327	Q96FZ7	Cardiometabolic_II	Disease_status	BL - CTL	0.789681	0.281976	1.29739	0.00284361	Significant	Significant
CD55	OID20377	P08174	Cardiometabolic	Disease_status	BL - CTL	0.621806	0.221841	1.02177	0.00284875	Significant	Significant
CAPN3	OID31384	P20807	Oncology_II	Disease_status	BL - CTL	2.26185	0.805268	3.71843	0.00285763	Significant	Significant
ARG2	OID31339	P78540	Oncology_II	Disease_status	BL - CTL	2.43733	0.866419	4.00823	0.00288072	Significant	Significant
LGMN	OID20773	Q99538	Inflammation	Disease_status	BL - CTL	0.942588	0.335015	1.55016	0.00288195	Significant	Significant
NID2	OID21085	Q14112	Neurology	Disease_status	BL - CTL	1.3412	0.476528	2.20587	0.00288769	Significant	Significant
SAT2	OID31306	Q96F10	Oncology_II	Disease_status	BL - CTL	1.35457	0.481717	2.22743	0.00292356	Significant	Significant
SERPINE1	OID20342	P05121	Cardiometabolic	Disease_status	BL - CTL	1.44279	0.510812	2.37477	0.00293849	Significant	Significant
C1QA	OID20654	P02745	Inflammation	Disease_status	BL - CTL	0.657126	0.232513	1.08174	0.00294767	Significant	Significant
VSTM1	OID20851	Q6UX27	Neurology	Disease_status	BL - CTL	1.73738	0.613912	2.86085	0.0029667	Significant	Significant
TIGAR	OID20894	Q9NQ88	Neurology	Disease_status	BL - CTL	1.81129	0.639311	2.98326	0.0029831	Significant	Significant
TOMM20	OID30353	Q15388	Cardiometabolic_II	Disease_status	BL - CTL	1.46566	0.517055	2.41426	0.00299198	Significant	Significant
RNF5	OID30218	Q99942	Cardiometabolic_II	Disease_status	BL - CTL	1.31224	0.462506	2.16197	0.00300764	Significant	Significant
DCC	OID30953	P43146	Neurology_II	Disease_status	BL - CTL	-0.811664	-1.3374	-0.285925	0.003016	Significant	Significant
YTHDF3	OID20478	Q7Z739	Inflammation	Disease_status	BL - CTL	2.17164	0.764472	3.57881	0.00302291	Significant	Significant
ESYT2	OID31134	A0FGR8	Neurology_II	Disease_status	BL - CTL	1.63639	0.576071	2.6967	0.0030248	Significant	Significant
RBM17	OID31034	Q96I25	Neurology_II	Disease_status	BL - CTL	1.64521	0.580759	2.70966	0.00304099	Significant	Significant
ATP6V1G2	OID30167	O95670	Cardiometabolic_II	Disease_status	BL - CTL	3.11916	1.09358	5.14473	0.00308234	Significant	Significant
SUMF2	OID21032	Q8NBJ7	Neurology	Disease_status	BL - CTL	0.841549	0.296167	1.38693	0.00308399	Significant	Significant
KIR2DL3	OID21196	P43628	Oncology	Disease_status	BL - CTL	1.26007	0.442888	2.07724	0.00310807	Significant	Significant
FLT1	OID21301	P17948	Oncology	Disease_status	BL - CTL	0.501131	0.175113	0.827149	0.00313444	Significant	Significant
ADAMTS4	OID30471	O75173	Inflammation_II	Disease_status	BL - CTL	1.61481	0.563988	2.66564	0.00315263	Significant	Significant
NUB1	OID20510	Q9Y5A7	Inflammation	Disease_status	BL - CTL	1.97981	0.692311	3.26731	0.00315836	Significant	Significant
IGDCC3	OID30862	Q8IVU1	Neurology_II	Disease_status	BL - CTL	2.11009	0.734867	3.48532	0.00318312	Significant	Significant
GP1BA	OID20381	P07359	Cardiometabolic	Disease_status	BL - CTL	0.558913	0.194383	0.923442	0.00320387	Significant	Significant
FCAR	OID20564	P24071	Inflammation	Disease_status	BL - CTL	0.901494	0.313409	1.48958	0.00321366	Significant	Significant
ADA2	OID20394	Q9NZK5	Cardiometabolic	Disease_status	BL - CTL	0.835464	0.290277	1.38065	0.00322644	Significant	Significant
PTPN6	OID20717	P29350	Inflammation	Disease_status	BL - CTL	1.38223	0.480442	2.28403	0.00323058	Significant	Significant
LGALS1	OID20154	P09382	Cardiometabolic	Disease_status	BL - CTL	1.05668	0.366325	1.74704	0.00325285	Significant	Significant
PCBP2	OID31003	Q15366	Neurology_II	Disease_status	BL - CTL	1.92028	0.665493	3.17506	0.00325924	Significant	Significant
BLFSF8	OID30384	P32971	Cardiometabolic_II	Disease_status	BL - CTL	0.780989	0.270628	1.29135	0.00325972	Significant	Significant
NAA10	OID30188	P41227	Cardiometabolic_II	Disease_status	BL - CTL	1.64449	0.569885	2.7191	0.00326908	Significant	Significant
HSDL2	OID30256	Q6YN16	Cardiometabolic_II	Disease_status	BL - CTL	1.15071	0.396958	1.90446	0.00333418	Significant	Significant
PARP1	OID20500	P09874	Inflammation	Disease_status	BL - CTL	2.32537	0.80188	3.84887	0.00333837	Significant	Significant
APP	OID21070	P05067	Neurology	Disease_status	BL - CTL	0.755314	0.260298	1.25033	0.00334455	Significant	Significant
UHRF2	OID30171	Q96PU4	Cardiometabolic_II	Disease_status	BL - CTL	2.27528	0.783951	3.76661	0.00334778	Significant	Significant
DNAJA2	OID20627	O60884	Inflammation	Disease_status	BL - CTL	1.22918	0.423468	2.0349	0.00334959	Significant	Significant
NMNAT1	OID20913	Q9HAN9	Neurology	Disease_status	BL - CTL	1.88608	0.649724	3.12243	0.00336041	Significant	Significant
CXCL9	OID20675	Q07325	Inflammation	Disease_status	BL - CTL	2.30074	0.791727	3.80975	0.00336734	Significant	Significant
UROS	OID30964	P10746	Neurology_II	Disease_status	BL - CTL	2.93939	1.02201	4.85677	0.00339389	Significant	Significant
NRN1	OID30983	Q9NPD7	Neurology_II	Disease_status	BL - CTL	1.76169	0.604332	2.91906	0.00341648	Significant	Significant
CD27	OID21527	P26842	Oncology	Disease_status	BL - CTL	0.941355	0.322685	1.56003	0.00342805	Significant	Significant
DTX3	OID21349	Q8N9I9	Oncology	Disease_status	BL - CTL	0.962364	0.329698	1.59503	0.00343736	Significant	Significant
LRCH4	OID30191	O75427	Cardiometabolic_II	Disease_status	BL - CTL	1.7467	0.598453	2.89494	0.00344186	Significant	Significant
RNASE1	OID30672	P07998	Inflammation_II	Disease_status	BL - CTL	0.545684	0.188058	0.903311	0.00346879	Significant	Significant
OSBL	OID30909	P61366	Neurology_II	Disease_status	BL - CTL	-1.45808	-2.41543	-0.500737	0.00346973	Significant	Significant
CNBL4	OID21117	Q8IWV2	Neurology	Disease_status	BL - CTL	-0.596025	-0.988566	-0.203483	0.0034941	Significant	Significant
SRP14	OID21324	P37108	Oncology	Disease_status	BL - CTL	1.64236	0.561319	2.72341	0.00350268	Significant	Significant
SYAP1	OID30636	Q96A49	Inflammation_II	Disease_status	BL - CTL	1.00052	0.340452	1.66059	0.00354482	Significant	Significant
LGALS3	OID20284	P17931	Cardiometabolic	Disease_status	BL - CTL	1.4231	0.484596	2.3616	0.00354553	Significant	Significant
NEDD4L	OID30521	Q96PU5	Inflammation_II	Disease_status	BL - CTL	1.11209	0.378433	1.84574	0.00356554	Significant	Significant
AP3S2	OID31117	P59780	Neurology_II	Disease_status	BL - CTL	1.07871	0.366351	1.79107	0.00357595	Significant	Significant
FGFBP2	OID30395	Q9BYJ0	Cardiometabolic_II	Disease_status	BL - CTL	-0.830657	-1.37921	-0.282107	0.00358009	Significant	Significant
SH2D1A	OID20514	O60880	Inflammation	Disease_status	BL - CTL	2.49753	0.847129	4.14793	0.00364958	Significant	Significant
PPP1R12B	OID31304	O60237	Oncology_II	Disease_status	BL - CTL	1.77237	0.601998	2.94274	0.00365117	Significant	Significant
CLSBL3	OID31092	Q9BQT9	Neurology_II	Disease_status	BL - CTL	1.01462	0.342741	1.6865	0.00366273	Significant	Significant
MTUS1	OID31315	Q9ULD2	Oncology_II	Disease_status	BL - CTL	1.78835	0.603954	2.97274	0.00366654	Significant	Significant
CNPY4	OID21317	Q8N129	Oncology	Disease_status	BL - CTL	0.937815	0.316625	1.559	0.00367651	Significant	Significant
ATP5IF1	OID20760	Q9UII2	Inflammation	Disease_status	BL - CTL	2.0534	0.692997	3.41379	0.00368318	Significant	Significant
CD83	OID20565	Q01151	Inflammation	Disease_status	BL - CTL	1.01279	0.344183	1.68141	0.00368591	Significant	Significant
CEP350	OID31247	Q5VT06	Oncology_II	Disease_status	BL - CTL	3.60952	1.21658	6.00246	0.00369883	Significant	Significant
HRC	OID30211	P23327	Cardiometabolic_II	Disease_status	BL - CTL	1.66987	0.562671	2.77706	0.00370326	Significant	Significant
CALCOCO2	OID30249	Q13137	Cardiometabolic_II	Disease_status	BL - CTL	1.3642	0.459261	2.26914	0.00372139	Significant	Significant
PTGES2	OID30561	Q9H7Z7	Inflammation_II	Disease_status	BL - CTL	1.8526	0.623566	3.08163	0.00373548	Significant	Significant
HNMT	OID20975	P50135	Neurology	Disease_status	BL - CTL	1.46712	0.512688	2.42155	0.00374189	Significant	Significant
LAIR1	OID20737	Q6GTX8	Inflammation	Disease_status	BL - CTL	1.07552	0.361449	1.78959	0.00374646	Significant	Significant
MGMT	OID20588	P16455	Inflammation	Disease_status	BL - CTL	1.87445	0.629913	3.11898	0.00374728	Significant	Significant
P4HB	OID21509	P07237	Oncology	Disease_status	BL - CTL	0.618627	0.207177	1.03008	0.00380439	Significant	Significant
CHM	OID30972	P24386	Neurology_II	Disease_status	BL - CTL	1.33836	0.447361	2.22935	0.00383545	Significant	Significant
CRKL	OID20742	P46109	Inflammation	Disease_status	BL - CTL	1.75308	0.584667	2.92149	0.00387317	Significant	Significant
TARS1	OID31343	P26639	Oncology_II	Disease_status	BL - CTL	1.01898	0.34113	1.69684	0.00387761	Significant	Significant
BAG3	OID20972	O95817	Neurology	Disease_status	BL - CTL	1.09988	0.371297	1.82847	0.00392052	Significant	Significant
MMUT	OID30159	P22033	Cardiometabolic_II	Disease_status	BL - CTL	1.89411	0.629717	3.1585	0.00392565	Significant	Significant
CD1C	OID21483	P29017	Oncology	Disease_status	BL - CTL	-0.661779	-1.10376	-0.219799	0.00394216	Significant	Significant
TLR3	OID20612	O15455	Inflammation	Disease_status	BL - CTL	0.991186	0.328486	1.65389	0.00398484	Significant	Significant
MYBPC2	OID30199	Q14324	Cardiometabolic_II	Disease_status	BL - CTL	2.80096	0.925413	4.67651	0.00403111	Significant	Significant
TWF2	OID30386	Q6IBS0	Cardiometabolic_II	Disease_status	BL - CTL	1.28921	0.425714	2.15271	0.00404262	Significant	Significant
CRYBB2	OID31081	P43320	Neurology_II	Disease_status	BL - CTL	0.624441	0.205352	1.04353	0.00411053	Significant	Significant
DRG2	OID21335	P55039	Oncology	Disease_status	BL - CTL	1.0526	0.346301	1.7589	0.00411127	Significant	Significant
TBL1X	OID21220	O60907	Oncology	Disease_status	BL - CTL	1.41394	0.464837	2.36305	0.00411603	Significant	Significant
ADD1	OID30655	P35611	Inflammation_II	Disease_status	BL - CTL	1.79657	0.589977	3.00315	0.004135	Significant	Significant
ATP1B4	OID31230	Q9UN42	Oncology_II	Disease_status	BL - CTL	2.12915	0.697032	3.56127	0.00418829	Significant	Significant
TGFBR2	OID21493	P37173	Oncology	Disease_status	BL - CTL	0.601009	0.196831	1.00519	0.00419423	Significant	Significant
SELPLG	OID20560	Q14242	Inflammation	Disease_status	BL - CTL	-0.41059	-0.68713	-0.13405	0.00424444	Significant	Significant
APRT	OID20927	P07741	Neurology	Disease_status	BL - CTL	1.51221	0.491749	2.53266	0.00430602	Significant	Significant
GSN	OID30714	P06396	Inflammation_II	Disease_status	BL - CTL	-0.47785	-0.800359	-0.155341	0.00431355	Significant	Significant
NCF2	OID20567	P19878	Inflammation	Disease_status	BL - CTL	2.10655	0.68379	3.52931	0.00435358	Significant	Significant
ELAC1	OID31029	Q9H777	Neurology_II	Disease_status	BL - CTL	1.43981	0.46671	2.4129	0.00436182	Significant	Significant
RBP1	OID30913	P09455	Neurology_II	Disease_status	BL - CTL	1.7436	0.564892	2.9223	0.00437023	Significant	Significant
DEFA1_DEFA1B	OID20344	P59665	Cardiometabolic	Disease_status	BL - CTL	1.29553	0.419073	2.17199	0.00439865	Significant	Significant
DLGAP5	OID30976	Q15398	Neurology_II	Disease_status	BL - CTL	1.14208	0.369583	1.91458	0.00440355	Significant	Significant
PAM	OID20291	P19021	Cardiometabolic	Disease_status	BL - CTL	0.913197	0.295623	1.53077	0.0044086	Significant	Significant
ADM	OID21467	P35318	Oncology	Disease_status	BL - CTL	0.998181	0.322417	1.67394	0.00442416	Significant	Significant
MB	OID20263	P02144	Cardiometabolic	Disease_status	BL - CTL	2.21309	0.714555	3.71162	0.0044305	Significant	Significant
FAS	OID20316	P25445	Cardiometabolic	Disease_status	BL - CTL	0.855022	0.275879	1.43417	0.00445133	Significant	Significant
ATG4A	OID21246	Q8WYN0	Oncology	Disease_status	BL - CTL	2.10249	0.677038	3.52794	0.00451225	Significant	Significant
DNMBP	OID20956	Q6XZF7	Neurology	Disease_status	BL - CTL	1.15489	0.370676	1.9391	0.00454469	Significant	Significant
SEMA3G	OID30599	Q9NS98	Inflammation_II	Disease_status	BL - CTL	0.603414	0.193568	1.01326	0.00454634	Significant	Significant
HTR1A	OID30824	P08908	Neurology_II	Disease_status	BL - CTL	2.09131	0.675078	3.50754	0.00455066	Significant	Significant
CTSS	OID21056	P25774	Neurology	Disease_status	BL - CTL	0.619686	0.198088	1.04128	0.00460971	Significant	Significant
SIL1	OID30207	Q9H173	Cardiometabolic_II	Disease_status	BL - CTL	0.720798	0.23043	1.21116	0.00460977	Significant	Significant
ADAMTSL2	OID30370	Q86TH1	Cardiometabolic_II	Disease_status	BL - CTL	0.607166	0.194092	1.02024	0.00461069	Significant	Significant
PGF	OID20673	P49763	Inflammation	Disease_status	BL - CTL	0.745051	0.237052	1.25305	0.00469482	Significant	Significant
PDGFA	OID20313	P04085	Cardiometabolic	Disease_status	BL - CTL	1.59211	0.506536	2.67767	0.0046992	Significant	Significant
ELOB	OID30127	Q15370	Cardiometabolic_II	Disease_status	BL - CTL	1.25305	0.399013	2.10708	0.00471445	Significant	Significant
XRCC4	OID20869	Q13426	Neurology	Disease_status	BL - CTL	1.06519	0.338253	1.79213	0.0047369	Significant	Significant
CCL5	OID20412	P13501	Cardiometabolic	Disease_status	BL - CTL	1.65764	0.526174	2.78911	0.00473853	Significant	Significant
TIA1	OID20068	P31483	Cardiometabolic	Disease_status	BL - CTL	2.15404	0.683141	3.62494	0.00475628	Significant	Significant
ANXA2	OID30263	P07355	Cardiometabolic_II	Disease_status	BL - CTL	1.95295	0.619518	3.28638	0.0047576	Significant	Significant
FCAMR	OID30332	Q8WWV6	Cardiometabolic_II	Disease_status	BL - CTL	1.12552	0.360306	1.89074	0.00478265	Significant	Significant
PTPN1	OID20908	P18031	Neurology	Disease_status	BL - CTL	1.36482	0.432278	2.29737	0.00478309	Significant	Significant
C19orf12	OID20804	Q9NSK7	Neurology	Disease_status	BL - CTL	2.01624	0.6371	3.39538	0.00487173	Significant	Significant
TIMP3	OID20684	P35625	Inflammation	Disease_status	BL - CTL	2.20691	0.695238	3.71859	0.00488717	Significant	Significant
SMPD3	OID30477	Q9NY59	Inflammation_II	Disease_status	BL - CTL	-1.10705	-1.86533	-0.348765	0.00488774	Significant	Significant
NEFL	OID20871	P07196	Neurology	Disease_status	BL - CTL	1.47424	0.463924	2.48455	0.00489602	Significant	Significant
IFNGR1	OID20678	P15260	Inflammation	Disease_status	BL - CTL	0.418155	0.131087	0.705223	0.00496751	Significant	Significant
MASP1	OID20954	P48740	Neurology	Disease_status	BL - CTL	0.494142	0.154909	0.833375	0.00497033	Significant	Significant
CENPF	OID31329	P49454	Oncology_II	Disease_status	BL - CTL	1.78947	0.561383	3.01755	0.00499029	Significant	Significant
CANT1	OID20181	Q8WVQ1	Cardiometabolic	Disease_status	BL - CTL	0.553188	0.172833	0.933543	0.00503085	Significant	Significant
CBLN4	OID21386	Q9NTU7	Oncology	Disease_status	BL - CTL	-0.886365	-1.49572	-0.277008	0.00503352	Significant	Significant
CD302	OID21328	Q8IX05	Oncology	Disease_status	BL - CTL	0.522833	0.163938	0.881729	0.00503716	Significant	Significant
TGFB1	OID20621	P01137	Inflammation	Disease_status	BL - CTL	0.64574	0.201264	1.09022	0.00507587	Significant	Significant
CCN2	OID20709	P29279	Inflammation	Disease_status	BL - CTL	0.831153	0.259169	1.40314	0.00507622	Significant	Significant
OCLN	OID31069	Q16625	Neurology_II	Disease_status	BL - CTL	1.03372	0.324832	1.74261	0.00510333	Significant	Significant
OTUD6B	OID31487	Q8N6M0	Oncology_II	Disease_status	BL - CTL	1.46031	0.454635	2.46599	0.00510458	Significant	Significant
ZNF830	OID31350	Q96NB3	Oncology_II	Disease_status	BL - CTL	1.49436	0.464872	2.52384	0.00511391	Significant	Significant
SLAMF7	OID20602	Q9NQ25	Inflammation	Disease_status	BL - CTL	1.27614	0.395717	2.15657	0.00517154	Significant	Significant
DCBLD2	OID21474	Q96PD2	Oncology	Disease_status	BL - CTL	1.11263	0.344911	1.88035	0.00518352	Significant	Significant
RELT	OID21142	Q969Z4	Neurology	Disease_status	BL - CTL	0.632556	0.196338	1.06877	0.0051871	Significant	Significant
MED18	OID21236	Q9BUE0	Oncology	Disease_status	BL - CTL	1.16024	0.359504	1.96097	0.00519543	Significant	Significant
KIRREL1	OID30806	Q96J84	Neurology_II	Disease_status	BL - CTL	1.74071	0.540792	2.94064	0.0052234	Significant	Significant
GYS1	OID20097	P13807	Cardiometabolic	Disease_status	BL - CTL	1.59715	0.493875	2.70042	0.00522611	Significant	Significant
MORF4L2	OID31160	Q15014	Oncology_II	Disease_status	BL - CTL	1.74024	0.53711	2.94337	0.00526082	Significant	Significant
SELP	OID20379	P16109	Cardiometabolic	Disease_status	BL - CTL	0.913248	0.281624	1.54487	0.00527677	Significant	Significant
RASSF2	OID21194	P50749	Oncology	Disease_status	BL - CTL	1.73194	0.534168	2.92972	0.00528083	Significant	Significant
CBLNA1	OID30800	P35221	Neurology_II	Disease_status	BL - CTL	1.59553	0.491098	2.69996	0.00532285	Significant	Significant
CSF2RB	OID30553	P32927	Inflammation_II	Disease_status	BL - CTL	0.938489	0.288383	1.5886	0.00534456	Significant	Significant
TRIM25	OID31482	Q14258	Oncology_II	Disease_status	BL - CTL	1.69242	0.520231	2.86461	0.00535526	Significant	Significant
CXCL1	OID20762	P09341	Inflammation	Disease_status	BL - CTL	1.05521	0.323794	1.78663	0.00537165	Significant	Significant
PPL	OID30564	O60437	Inflammation_II	Disease_status	BL - CTL	1.02738	0.314431	1.74033	0.00542187	Significant	Significant
LILRB1	OID20323	Q8NHL6	Cardiometabolic	Disease_status	BL - CTL	0.814091	0.254402	1.37378	0.00547817	Significant	Significant
IGSF8	OID20167	Q969P0	Cardiometabolic	Disease_status	BL - CTL	0.695403	0.212798	1.17801	0.00548053	Significant	Significant
IL1R2	OID20757	P27930	Inflammation	Disease_status	BL - CTL	-0.533417	-0.904102	-0.162732	0.00549834	Significant	Significant
PPM1B	OID30548	O75688	Inflammation_II	Disease_status	BL - CTL	1.29973	0.396477	2.20298	0.0055102	Significant	Significant
DGKA	OID30546	P23743	Inflammation_II	Disease_status	BL - CTL	1.43778	0.436559	2.43899	0.00557569	Significant	Significant
ICA1	OID20484	Q05084	Inflammation	Disease_status	BL - CTL	1.27481	0.388137	2.16147	0.00559327	Significant	Significant
C1QL2	OID30515	Q7Z5L3	Inflammation_II	Disease_status	BL - CTL	0.729595	0.221137	1.23805	0.00561032	Significant	Significant
KEL	OID20881	P23276	Neurology	Disease_status	BL - CTL	0.84372	0.255724	1.43172	0.00561063	Significant	Significant
ERN1	OID31391	O75460	Oncology_II	Disease_status	BL - CTL	0.729399	0.22109	1.23771	0.0056149	Significant	Significant
AKR1C4	OID20062	P17516	Cardiometabolic	Disease_status	BL - CTL	1.90083	0.575663	3.226	0.00562629	Significant	Significant
ECHS1	OID30239	P30084	Cardiometabolic_II	Disease_status	BL - CTL	1.63566	0.495308	2.77601	0.00562859	Significant	Significant
DKK1	OID21066	O94907	Neurology	Disease_status	BL - CTL	0.851514	0.2579	1.44513	0.00564595	Significant	Significant
ITIH5	OID31430	Q86UX2	Oncology_II	Disease_status	BL - CTL	3.40717	1.02884	5.78549	0.00568359	Significant	Significant
AKT3	OID21197	Q9Y243	Oncology	Disease_status	BL - CTL	1.28058	0.386178	2.17498	0.00570958	Significant	Significant
TPM3	OID30058	P06753	Cardiometabolic_II	Disease_status	BL - CTL	2.18698	0.658009	3.71595	0.00575468	Significant	Significant
CHRDL2	OID20223	Q6WN34	Cardiometabolic	Disease_status	BL - CTL	1.18035	0.355086	2.00561	0.00575758	Significant	Significant
BLF	OID20473	P01375	Inflammation	Disease_status	BL - CTL	1.3338	0.401726	2.26587	0.00576907	Significant	Significant
MANSC1	OID21492	Q9H8J5	Oncology	Disease_status	BL - CTL	0.684418	0.205779	1.16306	0.00577024	Significant	Significant
GALNT2	OID21423	Q10471	Oncology	Disease_status	BL - CTL	0.481723	0.145713	0.817733	0.00577591	Significant	Significant
BGLAP	OID30389	P02818	Cardiometabolic_II	Disease_status	BL - CTL	-1.71841	-2.92079	-0.516022	0.00579312	Significant	Significant
LCN2	OID20392	P80188	Cardiometabolic	Disease_status	BL - CTL	0.900534	0.270842	1.53023	0.0057967	Significant	Significant
PMS1	OID30943	P54277	Neurology_II	Disease_status	BL - CTL	1.79154	0.537432	3.04565	0.00581345	Significant	Significant
FOSB	OID20791	P53539	Neurology	Disease_status	BL - CTL	1.01981	0.304066	1.73556	0.00593482	Significant	Significant
OSM	OID20574	P13725	Inflammation	Disease_status	BL - CTL	1.81229	0.539656	3.08493	0.00596465	Significant	Significant
VPS28	OID31273	Q9UK41	Oncology_II	Disease_status	BL - CTL	1.14056	0.340782	1.94033	0.00601742	Significant	Significant
CXCL16	OID20282	Q9H2A7	Cardiometabolic	Disease_status	BL - CTL	0.799564	0.238311	1.36082	0.00602427	Significant	Significant
PBXIP1	OID31435	Q96AQ6	Oncology_II	Disease_status	BL - CTL	1.09481	0.324033	1.86559	0.00609118	Significant	Significant
CEACAM8	OID20102	P31997	Cardiometabolic	Disease_status	BL - CTL	1.18856	0.350328	2.02679	0.00616638	Significant	Significant
GHRHR	OID20841	Q02643	Neurology	Disease_status	BL - CTL	1.3082	0.387085	2.22932	0.00622082	Significant	Significant
TSNAX	OID30185	Q99598	Cardiometabolic_II	Disease_status	BL - CTL	1.91461	0.563791	3.26544	0.00622661	Significant	Significant
ECSCR	OID30831	Q19T08	Neurology_II	Disease_status	BL - CTL	1.63608	0.481757	2.79039	0.00623458	Significant	Significant
CRELD1	OID30619	Q96HD1	Inflammation_II	Disease_status	BL - CTL	0.615552	0.180531	1.05057	0.00626895	Significant	Significant
COMMD9	OID31390	Q9P000	Oncology_II	Disease_status	BL - CTL	0.859741	0.251572	1.46791	0.00631396	Significant	Significant
LTA4H	OID21452	P09960	Oncology	Disease_status	BL - CTL	0.642565	0.190413	1.09472	0.00631438	Significant	Significant
PPY	OID21516	P01298	Oncology	Disease_status	BL - CTL	1.33622	0.395046	2.27739	0.00631881	Significant	Significant
TPD52L2	OID30609	O43399	Inflammation_II	Disease_status	BL - CTL	1.2768	0.37352	2.18009	0.00632301	Significant	Significant
HAGH	OID21459	Q16775	Oncology	Disease_status	BL - CTL	2.24734	0.656694	3.83798	0.00637594	Significant	Significant
CDON	OID20754	Q4KMG0	Inflammation	Disease_status	BL - CTL	-0.705086	-1.20389	-0.206284	0.00638073	Significant	Significant
THBS4	OID20368	P35443	Cardiometabolic	Disease_status	BL - CTL	1.41414	0.412426	2.41585	0.00638182	Significant	Significant
MMP9	OID21103	P14780	Neurology	Disease_status	BL - CTL	1.30716	0.381216	2.2331	0.00638399	Significant	Significant
IFNL1	OID20795	Q8IU54	Neurology	Disease_status	BL - CTL	3.37528	0.982957	5.76759	0.0064269	Significant	Significant
PSRC1	OID21169	Q6PGN9	Oncology	Disease_status	BL - CTL	0.723573	0.210494	1.23665	0.0064768	Significant	Significant
CPTP	OID30106	Q5TA50	Cardiometabolic_II	Disease_status	BL - CTL	0.782323	0.227062	1.33758	0.006481	Significant	Significant
CIRBP	OID31503	Q14011	Oncology_II	Disease_status	BL - CTL	1.63318	0.473761	2.79259	0.00649333	Significant	Significant
F11R	OID21151	Q9Y624	Neurology	Disease_status	BL - CTL	0.949456	0.275526	1.62338	0.00649377	Significant	Significant
CEP85	OID21241	Q6P2H3	Oncology	Disease_status	BL - CTL	1.41298	0.409852	2.41611	0.0065096	Significant	Significant
REEP4	OID31028	Q9H6H4	Neurology_II	Disease_status	BL - CTL	1.65112	0.478491	2.82375	0.00651295	Significant	Significant
PRDX2	OID30668	P32119	Inflammation_II	Disease_status	BL - CTL	1.60623	0.464769	2.74769	0.00654423	Significant	Significant
GID8	OID31041	Q9NWU2	Neurology_II	Disease_status	BL - CTL	1.02399	0.295112	1.75287	0.00662713	Significant	Significant
THPO	OID20098	P40225	Cardiometabolic	Disease_status	BL - CTL	0.705901	0.203237	1.20857	0.00665289	Significant	Significant
GAS6	OID20318	Q14393	Cardiometabolic	Disease_status	BL - CTL	0.631892	0.182492	1.08129	0.0066745	Significant	Significant
PTEN	OID20794	P60484	Neurology	Disease_status	BL - CTL	2.8429	0.816938	4.86886	0.00668863	Significant	Significant
YWHAQ	OID30605	P27348	Inflammation_II	Disease_status	BL - CTL	1.27566	0.366703	2.18461	0.00670108	Significant	Significant
LILRA6	OID30346	Q6PI73	Cardiometabolic_II	Disease_status	BL - CTL	1.24835	0.357817	2.13889	0.00674253	Significant	Significant
LRG1	OID30751	P02750	Inflammation_II	Disease_status	BL - CTL	0.752713	0.215327	1.2901	0.00678184	Significant	Significant
VSIR	OID20131	Q9H7M9	Cardiometabolic	Disease_status	BL - CTL	1.17536	0.335517	2.01521	0.00684375	Significant	Significant
NRXN3	OID30901	Q9Y4C0	Neurology_II	Disease_status	BL - CTL	0.92838	0.264544	1.59222	0.00696976	Significant	Significant
HSBP1	OID30232	O75506	Cardiometabolic_II	Disease_status	BL - CTL	1.21191	0.353435	2.07039	0.0069883	Significant	Significant
CD209	OID20262	Q9NNX6	Cardiometabolic	Disease_status	BL - CTL	0.700548	0.19843	1.20267	0.00699018	Significant	Significant
NPBL	OID21235	Q9Y639	Oncology	Disease_status	BL - CTL	-0.892951	-1.53231	-0.253595	0.00701237	Significant	Significant
PDE1C	OID31201	Q14123	Oncology_II	Disease_status	BL - CTL	2.06042	0.58215	3.53869	0.00705221	Significant	Significant
CHMP1A	OID20930	Q9HD42	Neurology	Disease_status	BL - CTL	1.16888	0.329477	2.00828	0.00709394	Significant	Significant
APCS	OID30778	P02743	Inflammation_II	Disease_status	BL - CTL	0.708969	0.199329	1.21861	0.00714818	Significant	Significant
VSNL1	OID31105	P62760	Neurology_II	Disease_status	BL - CTL	1.02531	0.293283	1.75734	0.00717961	Significant	Significant
UPB1	OID30352	Q9UBR1	Cardiometabolic_II	Disease_status	BL - CTL	2.11283	0.591787	3.63388	0.0072285	Significant	Significant
RNF41	OID21179	Q9H4P4	Oncology	Disease_status	BL - CTL	1.23183	0.344809	2.11884	0.00724213	Significant	Significant
CEND1	OID30821	Q8N111	Neurology_II	Disease_status	BL - CTL	0.991886	0.276474	1.7073	0.00733248	Significant	Significant
NOS1	OID20863	P29475	Neurology	Disease_status	BL - CTL	1.77255	0.493692	3.05141	0.00734907	Significant	Significant
HS6ST2	OID30481	Q96MM7	Inflammation_II	Disease_status	BL - CTL	0.959709	0.266675	1.65274	0.00739929	Significant	Significant
TREM2	OID20731	Q9NZC2	Inflammation	Disease_status	BL - CTL	1.28796	0.361323	2.2146	0.00742691	Significant	Significant
PPIB	OID20331	P23284	Cardiometabolic	Disease_status	BL - CTL	1.50519	0.417416	2.59297	0.00745008	Significant	Significant
MORC3	OID31073	Q14149	Neurology_II	Disease_status	BL - CTL	1.4577	0.40375	2.51166	0.00746879	Significant	Significant
BLC	OID20359	P24821	Cardiometabolic	Disease_status	BL - CTL	0.983947	0.273047	1.69485	0.00748187	Significant	Significant
MZT1	OID21186	Q08AG7	Oncology	Disease_status	BL - CTL	0.905399	0.25052	1.56028	0.00749979	Significant	Significant
CCNE1	OID30456	P24864	Inflammation_II	Disease_status	BL - CTL	1.17434	0.324413	2.02427	0.0075255	Significant	Significant
BLFRSF10A	OID20967	O00220	Neurology	Disease_status	BL - CTL	0.617835	0.17037	1.0653	0.00756786	Significant	Significant
OFD1	OID31268	O75665	Oncology_II	Disease_status	BL - CTL	2.21559	0.610883	3.82029	0.00757125	Significant	Significant
FOXJ3	OID30445	Q9UPW0	Inflammation_II	Disease_status	BL - CTL	1.26279	0.347649	2.17792	0.00760049	Significant	Significant
IGHMBP2	OID30123	P38935	Cardiometabolic_II	Disease_status	BL - CTL	1.61064	0.443004	2.77828	0.00762024	Significant	Significant
NPC2	OID30418	P61916	Cardiometabolic_II	Disease_status	BL - CTL	0.662493	0.182146	1.14284	0.00763782	Significant	Significant
NUDT15	OID30102	Q9NV35	Cardiometabolic_II	Disease_status	BL - CTL	0.962199	0.265988	1.65841	0.00764178	Significant	Significant
BRDT	OID30179	Q58F21	Cardiometabolic_II	Disease_status	BL - CTL	1.18766	0.325342	2.04998	0.0077176	Significant	Significant
IL2RG	OID31361	P31785	Oncology_II	Disease_status	BL - CTL	0.890579	0.243942	1.53722	0.00772822	Significant	Significant
BACH1	OID20505	O14867	Inflammation	Disease_status	BL - CTL	1.24972	0.340972	2.15847	0.00780553	Significant	Significant
CHAD	OID30660	O15335	Inflammation_II	Disease_status	BL - CTL	-0.735005	-1.26983	-0.200184	0.00783466	Significant	Significant
MENT	OID30595	Q9BUN1	Inflammation_II	Disease_status	BL - CTL	-0.379433	-0.655724	-0.103143	0.0078787	Significant	Significant
SLC16A1	OID20799	P53985	Neurology	Disease_status	BL - CTL	0.793074	0.215608	1.37054	0.00789177	Significant	Significant
HS3ST3B1	OID21303	Q9Y662	Oncology	Disease_status	BL - CTL	0.932189	0.253442	1.61094	0.00789648	Significant	Significant
VTI1A	OID30640	Q96AJ9	Inflammation_II	Disease_status	BL - CTL	0.721337	0.195476	1.2472	0.00794554	Significant	Significant
DCBL2	OID21334	Q13561	Oncology	Disease_status	BL - CTL	1.45713	0.394842	2.51942	0.00794834	Significant	Significant
EFEMP1	OID20414	Q12805	Cardiometabolic	Disease_status	BL - CTL	0.873517	0.242362	1.50467	0.00800425	Significant	Significant
CCL19	OID21030	Q99731	Neurology	Disease_status	BL - CTL	1.35032	0.36289	2.33774	0.00812872	Significant	Significant
DARS1	OID20903	P14868	Neurology	Disease_status	BL - CTL	1.27108	0.340541	2.20162	0.00819892	Significant	Significant
STX4	OID21326	Q12846	Oncology	Disease_status	BL - CTL	1.43827	0.384973	2.49156	0.00823074	Significant	Significant
CCL23	OID20693	P55773	Inflammation	Disease_status	BL - CTL	0.874317	0.233769	1.51486	0.00824242	Significant	Significant
CD22	OID20637	P20273	Inflammation	Disease_status	BL - CTL	0.765104	0.204505	1.3257	0.00824898	Significant	Significant
BLFRSF8	OID21049	P28908	Neurology	Disease_status	BL - CTL	1.01748	0.271752	1.7632	0.00826621	Significant	Significant
TAX1BP1	OID31075	Q86VP1	Neurology_II	Disease_status	BL - CTL	1.21929	0.324544	2.11404	0.00835852	Significant	Significant
SEMA3F	OID20186	Q13275	Cardiometabolic	Disease_status	BL - CTL	0.699176	0.185506	1.21285	0.00842001	Significant	Significant
VAT1	OID21382	Q99536	Oncology	Disease_status	BL - CTL	0.452376	0.119955	0.784798	0.00842691	Significant	Significant
IL7	OID20535	P13232	Inflammation	Disease_status	BL - CTL	0.727621	0.192867	1.26237	0.00847124	Significant	Significant
DECR1	OID20579	Q16698	Inflammation	Disease_status	BL - CTL	1.43716	0.380127	2.4942	0.00849816	Significant	Significant
GPD1	OID31358	P21695	Oncology_II	Disease_status	BL - CTL	1.4697	0.389143	2.55025	0.00851127	Significant	Significant
NMT1	OID31021	P30419	Neurology_II	Disease_status	BL - CTL	1.74292	0.460148	3.02569	0.00852678	Significant	Significant
MMP1	OID20672	P03956	Inflammation	Disease_status	BL - CTL	1.34411	0.354574	2.33364	0.00854291	Significant	Significant
SDC1	OID20169	P18827	Cardiometabolic	Disease_status	BL - CTL	1.45209	0.383527	2.52064	0.00857667	Significant	Significant
CD38	OID21316	P28907	Oncology	Disease_status	BL - CTL	0.899339	0.236813	1.56187	0.00858946	Significant	Significant
GP1BB	OID30174	P13224	Cardiometabolic_II	Disease_status	BL - CTL	1.12738	0.295924	1.95884	0.00866771	Significant	Significant
REN	OID20201	P00797	Cardiometabolic	Disease_status	BL - CTL	0.830701	0.21808	1.44332	0.00868192	Significant	Significant
GMFG	OID30340	O60234	Cardiometabolic_II	Disease_status	BL - CTL	1.50165	0.392521	2.61077	0.00876006	Significant	Significant
TBL	OID30108	Q8WZ42	Cardiometabolic_II	Disease_status	BL - CTL	2.55607	0.667787	4.44435	0.00876075	Significant	Significant
GUSB	OID20296	P08236	Cardiometabolic	Disease_status	BL - CTL	0.91155	0.237067	1.58603	0.00886362	Significant	Significant
C1QBP	OID31007	Q07021	Neurology_II	Disease_status	BL - CTL	1.36798	0.35632	2.37964	0.0089143	Significant	Significant
SPART	OID30656	Q8N0X7	Inflammation_II	Disease_status	BL - CTL	1.16112	0.300867	2.02137	0.00894682	Significant	Significant
GRK5	OID20066	P34947	Cardiometabolic	Disease_status	BL - CTL	1.52557	0.394911	2.65622	0.00896925	Significant	Significant
FAP	OID20330	Q12884	Cardiometabolic	Disease_status	BL - CTL	-0.664143	-1.15642	-0.171863	0.00897691	Significant	Significant
NOMO1	OID21106	Q15155	Neurology	Disease_status	BL - CTL	0.563915	0.145837	0.981992	0.00900338	Significant	Significant
UBE2Z	OID30427	Q9H832	Inflammation_II	Disease_status	BL - CTL	0.817907	0.210871	1.42494	0.00906119	Significant	Significant
TMOD4	OID31246	Q9NZQ9	Oncology_II	Disease_status	BL - CTL	3.65453	0.941622	6.36744	0.00907519	Significant	Significant
SRPX	OID30310	P78539	Cardiometabolic_II	Disease_status	BL - CTL	1.17922	0.302426	2.05601	0.00918732	Significant	Significant
ECI2	OID30142	O75521	Cardiometabolic_II	Disease_status	BL - CTL	1.79383	0.460875	3.12679	0.0091879	Significant	Significant
PRDX3	OID20483	P30048	Inflammation	Disease_status	BL - CTL	1.32559	0.339779	2.31141	0.00919399	Significant	Significant
FABP3	OID30351	P05413	Cardiometabolic_II	Disease_status	BL - CTL	2.54783	0.653013	4.44264	0.00919563	Significant	Significant
LTBR	OID20768	P36941	Inflammation	Disease_status	BL - CTL	0.50724	0.12984	0.88464	0.00922547	Significant	Significant
KIR2DL2	OID31431	P43627	Oncology_II	Disease_status	BL - CTL	1.27248	0.324361	2.2206	0.00934847	Significant	Significant
GUK1	OID30148	Q16774	Cardiometabolic_II	Disease_status	BL - CTL	1.55153	0.393651	2.70941	0.00948368	Significant	Significant
FHIP2A	OID30187	Q5W0V3	Cardiometabolic_II	Disease_status	BL - CTL	0.808716	0.204671	1.41276	0.00948565	Significant	Significant
TGFB2	OID31417	P61812	Oncology_II	Disease_status	BL - CTL	1.07554	0.27236	1.87872	0.00950304	Significant	Significant
TRAF3IP2	OID30054	O43734	Cardiometabolic_II	Disease_status	BL - CTL	1.69884	0.431009	2.96668	0.00950437	Significant	Significant
CINP	OID31328	Q9BW66	Oncology_II	Disease_status	BL - CTL	1.67817	0.425941	2.93039	0.00952064	Significant	Significant
CLEC4A	OID20573	Q9UMR7	Inflammation	Disease_status	BL - CTL	-0.690336	-1.20626	-0.174416	0.00960435	Significant	Significant
MVK	OID20459	Q03426	Inflammation	Disease_status	BL - CTL	1.47885	0.370546	2.58715	0.00971629	Significant	Significant
GNGT1	OID30920	P63211	Neurology_II	Disease_status	BL - CTL	3.25738	0.816509	5.69825	0.00974817	Significant	Significant
RANBP2	OID30812	P49792	Neurology_II	Disease_status	BL - CTL	1.69913	0.425155	2.97311	0.00974827	Significant	Significant
GATA3	OID31219	P23771	Oncology_II	Disease_status	BL - CTL	3.31208	0.830708	5.79344	0.00977116	Significant	Significant
CXCL5	OID20207	P42830	Cardiometabolic	Disease_status	BL - CTL	1.68049	0.423539	2.93744	0.00979555	Significant	Significant
GM2A	OID30413	P17900	Cardiometabolic_II	Disease_status	BL - CTL	0.535189	0.132971	0.937408	0.00991216	Significant	Significant
CEBPB	OID20052	P17676	Cardiometabolic	Disease_status	BL - CTL	1.56017	0.387343	2.733	0.00992966	Significant	Significant
FSTL3	OID20782	O95633	Inflammation	Disease_status	BL - CTL	0.784455	0.194423	1.37449	0.00997299	Significant	Significant
GRAP2	OID20192	O75791	Cardiometabolic	Disease_status	BL - CTL	1.72985	0.427619	3.03208	0.0100324	Significant	Significant
TMED8	OID31462	Q6PL24	Oncology_II	Disease_status	BL - CTL	1.50504	0.371718	2.63837	0.0100507	Significant	Significant
PTS	OID20847	Q03393	Neurology	Disease_status	BL - CTL	1.55749	0.385296	2.72968	0.0100565	Significant	Significant
FCRL1	OID20172	Q96LA6	Cardiometabolic	Disease_status	BL - CTL	0.839679	0.2072	1.47216	0.0100714	Significant	Significant
SMS	OID30853	P52788	Neurology_II	Disease_status	BL - CTL	1.72923	0.426009	3.03246	0.0101161	Significant	Significant
CYTH3	OID31208	O43739	Oncology_II	Disease_status	BL - CTL	1.90691	0.465258	3.34856	0.0103356	Significant	Significant
ATF4	OID31162	P18848	Oncology_II	Disease_status	BL - CTL	1.90754	0.465411	3.34966	0.01038	Significant	Significant
IL4R	OID20576	P24394	Inflammation	Disease_status	BL - CTL	0.91957	0.224278	1.61486	0.0103885	Significant	Significant
CD59	OID20339	P13987	Cardiometabolic	Disease_status	BL - CTL	0.52902	0.128583	0.929457	0.0104292	Significant	Significant
MECR	OID30274	Q9BV79	Cardiometabolic_II	Disease_status	BL - CTL	1.55446	0.376629	2.73229	0.0105086	Significant	Significant
CCL18	OID20395	P55774	Cardiometabolic	Disease_status	BL - CTL	1.11239	0.268251	1.95652	0.0106126	Significant	Significant
PON3	OID20777	Q15166	Inflammation	Disease_status	BL - CTL	-0.495058	-0.871111	-0.119004	0.0107048	Significant	Significant
CLIC5	OID30890	Q9NZA1	Neurology_II	Disease_status	BL - CTL	1.0427	0.250024	1.83538	0.0107436	Significant	Significant
CD4	OID20584	P01730	Inflammation	Disease_status	BL - CTL	0.605161	0.144898	1.06542	0.0107787	Significant	Significant
INPPL1	OID21314	O15357	Oncology	Disease_status	BL - CTL	1.17116	0.280432	2.06189	0.0108441	Significant	Significant
ANGPT1	OID20740	Q15389	Inflammation	Disease_status	BL - CTL	1.28177	0.305573	2.25796	0.0108873	Significant	Significant
PSMD5	OID30918	Q16401	Neurology_II	Disease_status	BL - CTL	0.943102	0.223789	1.66241	0.0109906	Significant	Significant
CENPJ	OID31314	Q9HC77	Oncology_II	Disease_status	BL - CTL	1.37629	0.324183	2.4284	0.0111719	Significant	Significant
ENOX2	OID30152	Q16206	Cardiometabolic_II	Disease_status	BL - CTL	1.19857	0.281695	2.11544	0.011227	Significant	Significant
PPP1R9B	OID20643	Q96SB3	Inflammation	Disease_status	BL - CTL	1.12558	0.264373	1.98679	0.0112544	Significant	Significant
PLAU	OID21124	P00749	Neurology	Disease_status	BL - CTL	0.571056	0.133851	1.00826	0.0113154	Significant	Significant
SIRPA	OID20304	P78324	Cardiometabolic	Disease_status	BL - CTL	0.605634	0.141435	1.06983	0.0114137	Significant	Significant
GET3	OID30303	O43681	Cardiometabolic_II	Disease_status	BL - CTL	1.2059	0.280379	2.13142	0.0114741	Significant	Significant
ARHGAP5	OID31190	Q13017	Oncology_II	Disease_status	BL - CTL	1.7346	0.401762	3.06745	0.0115655	Significant	Significant
CEBL2	OID20836	P41208	Neurology	Disease_status	BL - CTL	1.71967	0.395576	3.04376	0.0117505	Significant	Significant
ANGPTL2	OID20726	Q9UKU9	Inflammation	Disease_status	BL - CTL	1.41484	0.325266	2.50442	0.0117594	Significant	Significant
NDRG1	OID20792	Q92597	Neurology	Disease_status	BL - CTL	1.14926	0.263991	2.03453	0.0118018	Significant	Significant
ACSL1	OID30080	P33121	Cardiometabolic_II	Disease_status	BL - CTL	0.896741	0.205343	1.58814	0.0118391	Significant	Significant
VCAN	OID21026	P13611	Neurology	Disease_status	BL - CTL	0.769643	0.176064	1.36322	0.011862	Significant	Significant
BPIFA2	OID30279	Q96DR5	Cardiometabolic_II	Disease_status	BL - CTL	-1.37309	-2.42836	-0.31782	0.011912	Significant	Significant
COL18A1	OID20332	P39060	Cardiometabolic	Disease_status	BL - CTL	0.462355	0.105457	0.819253	0.0119352	Significant	Significant
ITPR1	OID30216	Q14643	Cardiometabolic_II	Disease_status	BL - CTL	1.18825	0.270943	2.10556	0.0119505	Significant	Significant
IKBKG	OID20544	Q9Y6K9	Inflammation	Disease_status	BL - CTL	1.29418	0.294888	2.29348	0.0119707	Significant	Significant
FEN1	OID21192	P39748	Oncology	Disease_status	BL - CTL	1.44077	0.327006	2.55454	0.0120713	Significant	Significant
FDX2	OID30147	Q6P4F2	Cardiometabolic_II	Disease_status	BL - CTL	1.22633	0.279364	2.1733	0.0121251	Significant	Significant
TP53BP1	OID30470	Q12888	Inflammation_II	Disease_status	BL - CTL	1.09407	0.246266	1.94188	0.0122509	Significant	Significant
CTSH	OID20113	P09668	Cardiometabolic	Disease_status	BL - CTL	1.11442	0.249679	1.97917	0.0123619	Significant	Significant
MTIF3	OID31513	Q9H2K0	Oncology_II	Disease_status	BL - CTL	1.44583	0.324296	2.56736	0.0123653	Significant	Significant
NHLRC3	OID30614	Q5JS37	Inflammation_II	Disease_status	BL - CTL	0.482752	0.107524	0.857979	0.0125021	Significant	Significant
CRH	OID21257	P06850	Oncology	Disease_status	BL - CTL	-1.51884	-2.69946	-0.338223	0.0125071	Significant	Significant
MDH1	OID30669	P40925	Inflammation_II	Disease_status	BL - CTL	0.298589	0.0663917	0.530787	0.0125432	Significant	Significant
SEMA7A	OID20283	O75326	Cardiometabolic	Disease_status	BL - CTL	0.800789	0.178442	1.42314	0.0125597	Significant	Significant
ICAM1	OID20411	P05362	Cardiometabolic	Disease_status	BL - CTL	0.61665	0.136971	1.09633	0.0125681	Significant	Significant
PLA2G7	OID21105	Q13093	Neurology	Disease_status	BL - CTL	0.560788	0.123247	0.998329	0.0128242	Significant	Significant
FAM20A	OID30348	Q96MK3	Cardiometabolic_II	Disease_status	BL - CTL	0.594522	0.130523	1.05852	0.0128549	Significant	Significant
FOLR1	OID21529	P15328	Oncology	Disease_status	BL - CTL	0.566468	0.125463	1.00747	0.0129163	Significant	Significant
ANK2	OID30161	Q01484	Cardiometabolic_II	Disease_status	BL - CTL	1.07607	0.235423	1.91671	0.0129329	Significant	Significant
AIF1L	OID30204	Q9BQI0	Cardiometabolic_II	Disease_status	BL - CTL	0.991871	0.216564	1.76718	0.0129817	Significant	Significant
VTCN1	OID21164	Q7Z7D3	Oncology	Disease_status	BL - CTL	1.53088	0.334285	2.72747	0.0129821	Significant	Significant
NAPRT	OID31114	Q6XQN6	Neurology_II	Disease_status	BL - CTL	1.26797	0.276888	2.25906	0.0129896	Significant	Significant
FGF20	OID30459	Q9NP95	Inflammation_II	Disease_status	BL - CTL	-0.455546	-0.811494	-0.0995979	0.0130097	Significant	Significant
AP2B1	OID30949	P63010	Neurology_II	Disease_status	BL - CTL	1.92527	0.422771	3.42776	0.0130297	Significant	Significant
ROBO2	OID21007	Q9HCK4	Neurology	Disease_status	BL - CTL	-0.500467	-0.892316	-0.108618	0.013129	Significant	Significant
SCAMP3	OID21332	O14828	Oncology	Disease_status	BL - CTL	1.21447	0.263276	2.16567	0.0131674	Significant	Significant
DNM1	OID31458	Q05193	Oncology_II	Disease_status	BL - CTL	1.30269	0.282088	2.3233	0.0131857	Significant	Significant
STC1	OID21014	P52823	Neurology	Disease_status	BL - CTL	1.05937	0.228609	1.89014	0.0132645	Significant	Significant
ECHDC3	OID30293	Q96DC8	Cardiometabolic_II	Disease_status	BL - CTL	1.53715	0.330581	2.74372	0.0133467	Significant	Significant
SMAD3	OID31418	P84022	Oncology_II	Disease_status	BL - CTL	1.79783	0.387015	3.20865	0.0133491	Significant	Significant
SLAMF8	OID21214	Q9P0V8	Oncology	Disease_status	BL - CTL	1.02144	0.219258	1.82363	0.0134004	Significant	Significant
CD79B	OID20635	P40259	Inflammation	Disease_status	BL - CTL	1.03323	0.22141	1.84505	0.0134336	Significant	Significant
AZI2	OID31056	Q9H6S1	Neurology_II	Disease_status	BL - CTL	1.32545	0.283078	2.36783	0.0135327	Significant	Significant
FLT3LG	OID20661	P49771	Inflammation	Disease_status	BL - CTL	0.725161	0.154912	1.29541	0.0135448	Significant	Significant
CD86	OID31500	P42081	Oncology_II	Disease_status	BL - CTL	0.771568	0.166395	1.37674	0.0135785	Significant	Significant
NTRK3	OID21057	Q16288	Neurology	Disease_status	BL - CTL	-0.446398	-0.797862	-0.0949342	0.0136292	Significant	Significant
PDCL2	OID31168	Q8N4E4	Oncology_II	Disease_status	BL - CTL	2.87151	0.608744	5.13427	0.0137046	Significant	Significant
PECR	OID30228	Q9BY49	Cardiometabolic_II	Disease_status	BL - CTL	0.459338	0.096555	0.822122	0.0138995	Significant	Significant
GFRA1	OID21457	P56159	Oncology	Disease_status	BL - CTL	0.769458	0.161252	1.37766	0.0139821	Significant	Significant
USP8	OID20110	P40818	Cardiometabolic	Disease_status	BL - CTL	1.4996	0.314501	2.6847	0.0140306	Significant	Significant
SPON2	OID20221	Q9BUD6	Cardiometabolic	Disease_status	BL - CTL	0.825494	0.172946	1.47804	0.0141064	Significant	Significant
MXRA8	OID30583	Q9BRK3	Inflammation_II	Disease_status	BL - CTL	-0.45412	-0.813899	-0.0943408	0.0142015	Significant	Significant
CPA2	OID21060	P48052	Neurology	Disease_status	BL - CTL	-1.09672	-1.96652	-0.22692	0.0142984	Significant	Significant
C9	OID30698	P02748	Inflammation_II	Disease_status	BL - CTL	0.71	0.146469	1.27353	0.0143529	Significant	Significant
RABEP1	OID30647	Q15276	Inflammation_II	Disease_status	BL - CTL	1.14282	0.2354	2.05025	0.014393	Significant	Significant
THRAP3	OID30053	Q9Y2W1	Cardiometabolic_II	Disease_status	BL - CTL	1.21255	0.249115	2.17598	0.0144524	Significant	Significant
IFT20	OID30962	Q8IY31	Neurology_II	Disease_status	BL - CTL	0.873943	0.17934	1.56855	0.0144808	Significant	Significant
PNPT1	OID20445	Q8TCS8	Inflammation	Disease_status	BL - CTL	1.02188	0.210358	1.8334	0.0144832	Significant	Significant
SLC4A1	OID30369	P02730	Cardiometabolic_II	Disease_status	BL - CTL	2.20791	0.453145	3.96267	0.0144838	Significant	Significant
SUOX	OID31031	P51687	Neurology_II	Disease_status	BL - CTL	1.58119	0.326175	2.8362	0.0144944	Significant	Significant
ERI1	OID31317	Q8IV48	Oncology_II	Disease_status	BL - CTL	1.3772	0.281121	2.47328	0.01463	Significant	Significant
SNX5	OID30215	Q9Y5X3	Cardiometabolic_II	Disease_status	BL - CTL	0.856899	0.174738	1.53906	0.0146374	Significant	Significant
PTGR1	OID30297	Q14914	Cardiometabolic_II	Disease_status	BL - CTL	1.55362	0.315117	2.79211	0.0147629	Significant	Significant
MYO9B	OID20451	Q13459	Inflammation	Disease_status	BL - CTL	1.1291	0.226615	2.03159	0.0150474	Significant	Significant
CORO1A	OID20286	P31146	Cardiometabolic	Disease_status	BL - CTL	1.91167	0.382159	3.44119	0.0151177	Significant	Significant
DDHD2	OID31043	O94830	Neurology_II	Disease_status	BL - CTL	0.895154	0.178867	1.61144	0.0151273	Significant	Significant
IL18R1	OID20652	Q13478	Inflammation	Disease_status	BL - CTL	0.649249	0.129673	1.16883	0.0151483	Significant	Significant
CNPY2	OID20069	Q9Y2B0	Cardiometabolic	Disease_status	BL - CTL	0.987163	0.195925	1.7784	0.0152877	Significant	Significant
VAMP5	OID20071	O95183	Cardiometabolic	Disease_status	BL - CTL	1.08249	0.214612	1.95037	0.0153139	Significant	Significant
BSND	OID31184	Q8WZ55	Oncology_II	Disease_status	BL - CTL	2.47193	0.489696	4.45416	0.0153328	Significant	Significant
CNBL3	OID21092	Q9P232	Neurology	Disease_status	BL - CTL	-0.47945	-0.864081	-0.0948181	0.0153945	Significant	Significant
DAPK2	OID30505	Q9UIK4	Inflammation_II	Disease_status	BL - CTL	1.5328	0.300287	2.76532	0.0156132	Significant	Significant
IGLC2	OID30740	P0DOY2	Inflammation_II	Disease_status	BL - CTL	0.518388	0.100853	0.935922	0.0157694	Significant	Significant
CBS	OID30200	P35520	Cardiometabolic_II	Disease_status	BL - CTL	1.77224	0.347073	3.19741	0.0157789	Significant	Significant
MTSS2	OID31409	Q765P7	Oncology_II	Disease_status	BL - CTL	1.25034	0.243121	2.25756	0.0157891	Significant	Significant
MAP2K6	OID20552	P52564	Inflammation	Disease_status	BL - CTL	1.54515	0.299271	2.79103	0.0158857	Significant	Significant
TJP3	OID30798	O95049	Neurology_II	Disease_status	BL - CTL	2.62314	0.507605	4.73868	0.0159027	Significant	Significant
PDCD1	OID21396	Q15116	Oncology	Disease_status	BL - CTL	0.957202	0.184588	1.72982	0.0159823	Significant	Significant
EFNA4	OID20935	P52798	Neurology	Disease_status	BL - CTL	0.626407	0.12088	1.13193	0.0159866	Significant	Significant
ATXN2	OID30850	Q99700	Neurology_II	Disease_status	BL - CTL	1.999	0.384309	3.6137	0.0160563	Significant	Significant
NFIC	OID30988	P08651	Neurology_II	Disease_status	BL - CTL	1.15861	0.227885	2.08934	0.0160897	Significant	Significant
SATB1	OID31038	Q01826	Neurology_II	Disease_status	BL - CTL	1.46588	0.280121	2.65164	0.0162065	Significant	Significant
AMY1A_AMY1B_AMY1C	OID30707	P0DUB6_P0DTE7_P0DTE8	Inflammation_II	Disease_status	BL - CTL	-0.491612	-0.889375	-0.0938482	0.016226	Significant	Significant
ADAMTSL4	OID30275	Q6UY14	Cardiometabolic_II	Disease_status	BL - CTL	0.94583	0.180042	1.71162	0.0162976	Significant	Significant
NARS1	OID31035	O43776	Neurology_II	Disease_status	BL - CTL	0.544136	0.103606	0.984666	0.0163021	Significant	Significant
ARHGAP30	OID31336	Q7Z6I6	Oncology_II	Disease_status	BL - CTL	1.14814	0.218577	2.07771	0.0163264	Significant	Significant
APOA1	OID30769	P02647	Inflammation_II	Disease_status	BL - CTL	-0.430261	-0.778874	-0.0816466	0.0163764	Significant	Significant
EPN1	OID31252	Q9Y6I3	Oncology_II	Disease_status	BL - CTL	2.23264	0.426893	4.0384	0.0164389	Significant	Significant
SNU13	OID30052	P55769	Cardiometabolic_II	Disease_status	BL - CTL	1.40934	0.268303	2.55038	0.0164866	Significant	Significant
CASP3	OID20305	P42574	Cardiometabolic	Disease_status	BL - CTL	1.36002	0.256544	2.46349	0.016594	Significant	Significant
ICAM2	OID20248	P13598	Cardiometabolic	Disease_status	BL - CTL	0.811798	0.150876	1.47272	0.0168938	Significant	Significant
CLEC11A	OID21112	Q9Y240	Neurology	Disease_status	BL - CTL	0.789959	0.145932	1.43399	0.0170154	Significant	Significant
EFCAB14	OID31460	O75071	Oncology_II	Disease_status	BL - CTL	0.44063	0.0810191	0.800241	0.0171276	Significant	Significant
ITGB1BP2	OID20112	Q9UKP3	Cardiometabolic	Disease_status	BL - CTL	1.57667	0.291094	2.86224	0.0172555	Significant	Significant
PDGFB	OID20741	P01127	Inflammation	Disease_status	BL - CTL	1.4115	0.257536	2.56546	0.0173143	Significant	Significant
MAX	OID20877	P61244	Neurology	Disease_status	BL - CTL	1.54138	0.281489	2.80128	0.0174579	Significant	Significant
GOPC	OID20551	Q9HD26	Inflammation	Disease_status	BL - CTL	1.17852	0.212997	2.14404	0.0175395	Significant	Significant
SCGB3A1	OID30577	Q96QR1	Inflammation_II	Disease_status	BL - CTL	-0.516604	-0.939895	-0.0933122	0.0175508	Significant	Significant
SDC4	OID20216	P31431	Cardiometabolic	Disease_status	BL - CTL	1.07042	0.192912	1.94793	0.0176047	Significant	Significant
SLURP1	OID30404	P55000	Cardiometabolic_II	Disease_status	BL - CTL	-0.360645	-0.657013	-0.0642767	0.0178689	Significant	Significant
ARHGEF1	OID31133	Q92888	Neurology_II	Disease_status	BL - CTL	1.31196	0.233181	2.39074	0.0179585	Significant	Significant
SNED1	OID30205	Q8TER0	Cardiometabolic_II	Disease_status	BL - CTL	0.740655	0.131183	1.35013	0.0180392	Significant	Significant
BRAP	OID31506	Q7Z569	Oncology_II	Disease_status	BL - CTL	1.25668	0.220499	2.29287	0.0182484	Significant	Significant
PLEKHO1	OID31088	Q53GL0	Neurology_II	Disease_status	BL - CTL	1.17502	0.205788	2.14426	0.0183002	Significant	Significant
EPHB4	OID20242	P54760	Cardiometabolic	Disease_status	BL - CTL	0.71475	0.124697	1.3048	0.0183745	Significant	Significant
CILP	OID30399	O75339	Cardiometabolic_II	Disease_status	BL - CTL	1.41262	0.244738	2.5805	0.0185524	Significant	Significant
TJAP1	OID21477	Q5JTD0	Oncology	Disease_status	BL - CTL	1.06623	0.183869	1.9486	0.0186633	Significant	Significant
RAB39B	OID30069	Q96DA2	Cardiometabolic_II	Disease_status	BL - CTL	0.964517	0.166693	1.76234	0.0186905	Significant	Significant
ENTPD6	OID20100	O75354	Cardiometabolic	Disease_status	BL - CTL	0.589586	0.101392	1.07778	0.0187302	Significant	Significant
PLXNB3	OID20160	Q9ULL4	Cardiometabolic	Disease_status	BL - CTL	0.693907	0.118573	1.26924	0.0188634	Significant	Significant
PREB	OID20439	Q9HCU5	Inflammation	Disease_status	BL - CTL	0.726463	0.123836	1.32909	0.0189203	Significant	Significant
ERCC1	OID31223	P07992	Oncology_II	Disease_status	BL - CTL	2.93236	0.500137	5.36458	0.0189354	Significant	Significant
REBL	OID20327	Q9HD89	Cardiometabolic	Disease_status	BL - CTL	0.783211	0.13491	1.43151	0.0189628	Significant	Significant
CLNS1A	OID30929	P54105	Neurology_II	Disease_status	BL - CTL	1.64675	0.279431	3.01408	0.0190276	Significant	Significant
IFNL2	OID30791	Q8IZJ0	Neurology_II	Disease_status	BL - CTL	1.22381	0.207282	2.24034	0.0190707	Significant	Significant
CRYGD	OID31144	P07320	Neurology_II	Disease_status	BL - CTL	1.63048	0.275352	2.9856	0.0191437	Significant	Significant
TRIM24	OID31271	O15164	Oncology_II	Disease_status	BL - CTL	1.29344	0.217937	2.36895	0.019206	Significant	Significant
CES1	OID20244	P23141	Cardiometabolic	Disease_status	BL - CTL	1.89421	0.318319	3.47011	0.0192545	Significant	Significant
LRRC59	OID30361	Q96AG4	Cardiometabolic_II	Disease_status	BL - CTL	1.26524	0.212184	2.3183	0.0193215	Significant	Significant
ANXA4	OID20123	P09525	Cardiometabolic	Disease_status	BL - CTL	1.28094	0.214699	2.34718	0.0193297	Significant	Significant
MORF4L1	OID31257	Q9UBU8	Oncology_II	Disease_status	BL - CTL	2.70413	0.44717	4.9611	0.0196409	Significant	Significant
KLK8	OID21517	O60259	Oncology	Disease_status	BL - CTL	-0.564366	-1.03548	-0.0932543	0.0196474	Significant	Significant
TMEM106A	OID31411	Q96A25	Oncology_II	Disease_status	BL - CTL	1.01868	0.166392	1.87097	0.0199156	Significant	Significant
SHH	OID30516	Q15465	Inflammation_II	Disease_status	BL - CTL	-0.49763	-0.914146	-0.081115	0.019963	Significant	Significant
PCARE	OID30838	A6NGG8	Neurology_II	Disease_status	BL - CTL	1.63494	0.266255	3.00363	0.0199842	Significant	Significant
DCBL1	OID21399	Q14203	Oncology	Disease_status	BL - CTL	1.02251	0.166621	1.87839	0.0200078	Significant	Significant
RBL4IP1	OID31030	Q8WWV3	Neurology_II	Disease_status	BL - CTL	1.47309	0.23931	2.70687	0.0200534	Significant	Significant
GGH	OID20416	Q92820	Cardiometabolic	Disease_status	BL - CTL	0.637752	0.105885	1.16962	0.0200537	Significant	Significant
CRTAC1	OID20279	Q9NQ79	Cardiometabolic	Disease_status	BL - CTL	-0.70837	-1.30113	-0.11561	0.020071	Significant	Significant
CCL17	OID20745	Q92583	Inflammation	Disease_status	BL - CTL	0.884586	0.142834	1.62634	0.0201809	Significant	Significant
ADGRE5	OID20260	P48960	Cardiometabolic	Disease_status	BL - CTL	0.759203	0.122375	1.39603	0.0202445	Significant	Significant
IMPG1	OID30814	Q17R60	Neurology_II	Disease_status	BL - CTL	-0.669466	-1.23113	-0.1078	0.0202446	Significant	Significant
PDRG1	OID30912	Q9NUG6	Neurology_II	Disease_status	BL - CTL	2.23101	0.357785	4.10423	0.0204432	Significant	Significant
AGXT	OID20139	P21549	Cardiometabolic	Disease_status	BL - CTL	1.40426	0.222664	2.58586	0.0205981	Significant	Non-significant
UNG	OID31419	P13051	Oncology_II	Disease_status	BL - CTL	0.784314	0.124327	1.4443	0.0206049	Significant	Non-significant
THY1	OID21050	P04216	Neurology	Disease_status	BL - CTL	0.554632	0.0867896	1.02247	0.0208998	Significant	Non-significant
NPM1	OID20961	P06748	Neurology	Disease_status	BL - CTL	1.48199	0.229325	2.73465	0.0211701	Significant	Non-significant
PYY	OID30150	P10082	Cardiometabolic_II	Disease_status	BL - CTL	1.84641	0.284683	3.40814	0.0212401	Significant	Non-significant
DNAJB6	OID30613	O75190	Inflammation_II	Disease_status	BL - CTL	1.03762	0.159716	1.91553	0.0212738	Significant	Non-significant
RPE	OID31324	Q96AT9	Oncology_II	Disease_status	BL - CTL	1.6181	0.249463	2.98674	0.021308	Significant	Non-significant
XCL1	OID21398	P47992	Oncology	Disease_status	BL - CTL	1.35589	0.208386	2.5034	0.0213082	Significant	Non-significant
BLFSF9	OID30435	P41273	Inflammation_II	Disease_status	BL - CTL	1.25059	0.191598	2.30958	0.0213792	Significant	Non-significant
SLAMF6	OID21254	Q96DU3	Oncology	Disease_status	BL - CTL	0.924344	0.141806	1.70688	0.0214147	Significant	Non-significant
CCN3	OID20299	P48745	Cardiometabolic	Disease_status	BL - CTL	-0.885618	-1.63593	-0.13531	0.0214412	Significant	Non-significant
DNAJA1	OID31204	P31689	Oncology_II	Disease_status	BL - CTL	1.85863	0.284287	3.43297	0.0214421	Significant	Non-significant
VNN2	OID21310	O95498	Oncology	Disease_status	BL - CTL	0.772471	0.117707	1.42723	0.0215313	Significant	Non-significant
PPBP	OID30761	P02775	Inflammation_II	Disease_status	BL - CTL	1.27224	0.191308	2.35317	0.0218054	Significant	Non-significant
DGCR6	OID30859	Q14129	Neurology_II	Disease_status	BL - CTL	1.49471	0.224656	2.76476	0.0218138	Significant	Non-significant
CCL11	OID20668	P51671	Inflammation	Disease_status	BL - CTL	0.693739	0.103846	1.28363	0.0219016	Significant	Non-significant
LRRC37A2	OID31440	A6NM11	Oncology_II	Disease_status	BL - CTL	0.85421	0.127546	1.58087	0.0219578	Significant	Non-significant
CA5A	OID20075	P35218	Cardiometabolic	Disease_status	BL - CTL	1.47106	0.221392	2.72073	0.0220163	Significant	Non-significant
BLXB	OID21107	P22105	Neurology	Disease_status	BL - CTL	-0.479604	-0.887867	-0.0713419	0.022041	Significant	Non-significant
DUSP3	OID20827	P51452	Neurology	Disease_status	BL - CTL	1.50831	0.222163	2.79445	0.0222601	Significant	Non-significant
HBQ1	OID21433	P09105	Oncology	Disease_status	BL - CTL	1.55005	0.22652	2.87358	0.0224347	Significant	Non-significant
GPR37	OID20095	O15354	Cardiometabolic	Disease_status	BL - CTL	1.34263	0.19584	2.48942	0.0224854	Significant	Non-significant
TF	OID30783	P02787	Inflammation_II	Disease_status	BL - CTL	-0.427143	-0.792005	-0.0622819	0.0225062	Significant	Non-significant
LILRA2	OID21152	Q8N149	Neurology	Disease_status	BL - CTL	0.71783	0.103984	1.33168	0.0226292	Significant	Non-significant
MAPKAPK2	OID31293	P49137	Oncology_II	Disease_status	BL - CTL	1.10277	0.157324	2.04822	0.0229635	Significant	Non-significant
TRAF3	OID30479	Q13114-2	Inflammation_II	Disease_status	BL - CTL	0.783266	0.110712	1.45582	0.0231653	Significant	Non-significant
HMGCL	OID30214	P35914	Cardiometabolic_II	Disease_status	BL - CTL	1.39471	0.196805	2.59262	0.0232083	Significant	Non-significant
C2orf69	OID30883	Q8N8R5	Neurology_II	Disease_status	BL - CTL	1.3264	0.187038	2.46577	0.0232169	Significant	Non-significant
NLGN1	OID30900	Q8N2Q7	Neurology_II	Disease_status	BL - CTL	1.71832	0.241605	3.19503	0.0232795	Significant	Non-significant
PTPRF	OID20310	P10586	Cardiometabolic	Disease_status	BL - CTL	0.611437	0.0859591	1.13692	0.0233037	Significant	Non-significant
CTSO	OID20660	P43234	Inflammation	Disease_status	BL - CTL	0.578414	0.080705	1.07612	0.0234474	Significant	Non-significant
SERPINA11	OID20281	Q86U17	Cardiometabolic	Disease_status	BL - CTL	0.599191	0.0835047	1.11488	0.0234935	Significant	Non-significant
CACYBP	OID30649	Q9HB71	Inflammation_II	Disease_status	BL - CTL	1.27361	0.176902	2.37033	0.0235452	Significant	Non-significant
FASLG	OID20665	P48023	Inflammation	Disease_status	BL - CTL	0.637929	0.088595	1.18726	0.0235569	Significant	Non-significant
BLFAIP8L2	OID30629	Q6P589	Inflammation_II	Disease_status	BL - CTL	1.11819	0.154097	2.08227	0.0237155	Significant	Non-significant
COMP	OID20405	P49747	Cardiometabolic	Disease_status	BL - CTL	-0.59552	-1.10911	-0.0819344	0.0237481	Significant	Non-significant
FABP9	OID20501	Q0Z7S8	Inflammation	Disease_status	BL - CTL	-0.53344	-0.993053	-0.0738271	0.0238195	Significant	Non-significant
SMARCA2	OID20796	P51531	Neurology	Disease_status	BL - CTL	1.24883	0.171002	2.32667	0.0238503	Significant	Non-significant
ICAM3	OID20277	P32942	Cardiometabolic	Disease_status	BL - CTL	0.606549	0.0826575	1.13044	0.0239528	Significant	Non-significant
MMP8	OID21019	P22894	Neurology	Disease_status	BL - CTL	1.87869	0.254558	3.50282	0.0240771	Significant	Non-significant
LAT2	OID21292	Q9GZY6	Oncology	Disease_status	BL - CTL	1.31302	0.176804	2.44924	0.0242075	Significant	Non-significant
TPBGL	OID30928	P0DKB5	Neurology_II	Disease_status	BL - CTL	-0.763487	-1.42529	-0.101682	0.0244606	Significant	Non-significant
GIT1	OID30533	Q9Y2X7	Inflammation_II	Disease_status	BL - CTL	0.954524	0.127145	1.7819	0.0244618	Significant	Non-significant
ZCCHC8	OID30117	Q6NZY4	Cardiometabolic_II	Disease_status	BL - CTL	1.60818	0.214465	3.00189	0.024478	Significant	Non-significant
CEP164	OID20441	Q9UPV0	Inflammation	Disease_status	BL - CTL	0.766711	0.10532	1.4281	0.0245282	Significant	Non-significant
LRIG1	OID21429	Q96JA1	Oncology	Disease_status	BL - CTL	0.754022	0.0997496	1.40829	0.0245814	Significant	Non-significant
LYVE1	OID30728	Q9Y5Y7	Inflammation_II	Disease_status	BL - CTL	-0.480553	-0.897593	-0.0635127	0.0246025	Significant	Non-significant
WFDC2	OID21505	Q14508	Oncology	Disease_status	BL - CTL	0.634658	0.0846714	1.18464	0.024637	Significant	Non-significant
CEACAM20	OID31308	Q6UY09	Oncology_II	Disease_status	BL - CTL	2.59588	0.343301	4.84846	0.024651	Significant	Non-significant
COL4A4	OID31333	P53420	Oncology_II	Disease_status	BL - CTL	2.63143	0.346959	4.9159	0.0246551	Significant	Non-significant
EGFLAM	OID31496	Q63HQ2	Oncology_II	Disease_status	BL - CTL	0.901429	0.118315	1.68454	0.0247913	Significant	Non-significant
SMPDL3A	OID20676	Q92484	Inflammation	Disease_status	BL - CTL	0.733398	0.0958544	1.37094	0.0248747	Significant	Non-significant
DYNC1H1	OID31341	Q14204	Oncology_II	Disease_status	BL - CTL	0.821442	0.106577	1.53631	0.0249876	Significant	Non-significant
GLO1	OID20107	Q04760	Cardiometabolic	Disease_status	BL - CTL	0.97036	0.125584	1.81514	0.0250595	Significant	Non-significant
VASP	OID30692	P50552	Inflammation_II	Disease_status	BL - CTL	0.916047	0.117838	1.71425	0.0251688	Significant	Non-significant
UXS1	OID21189	Q8NBZ7	Oncology	Disease_status	BL - CTL	0.880671	0.113207	1.64814	0.0251799	Significant	Non-significant
PVALB	OID21420	P20472	Oncology	Disease_status	BL - CTL	1.18753	0.156088	2.21897	0.0253201	Significant	Non-significant
PRKAB1	OID20444	Q9Y478	Inflammation	Disease_status	BL - CTL	1.0818	0.137175	2.02642	0.0254611	Significant	Non-significant
CD84	OID20607	Q9UIB8	Inflammation	Disease_status	BL - CTL	0.322351	0.0406577	0.604045	0.0255708	Significant	Non-significant
CDK5RAP3	OID30985	Q96JB5	Neurology_II	Disease_status	BL - CTL	1.48767	0.187365	2.78798	0.0256029	Significant	Non-significant
IL17RB	OID20585	Q9NRM6	Inflammation	Disease_status	BL - CTL	0.89518	0.112898	1.67746	0.0256119	Significant	Non-significant
CAPS	OID31126	Q13938	Neurology_II	Disease_status	BL - CTL	0.708502	0.0890453	1.32796	0.0256485	Significant	Non-significant
DBNL	OID20681	Q9UJU6	Inflammation	Disease_status	BL - CTL	1.29367	0.16125	2.42608	0.0258187	Significant	Non-significant
GCNT1	OID21379	Q02742	Oncology	Disease_status	BL - CTL	0.617154	0.0763065	1.158	0.0259901	Significant	Non-significant
GLA	OID30594	P06280	Inflammation_II	Disease_status	BL - CTL	0.452587	0.055662	0.849512	0.0260846	Significant	Non-significant
MESD	OID21099	Q14696	Neurology	Disease_status	BL - CTL	1.3173	0.162028	2.47257	0.0260863	Significant	Non-significant
AGR3	OID21243	Q8TD06	Oncology	Disease_status	BL - CTL	-1.13884	-2.13889	-0.138795	0.0262653	Significant	Non-significant
GCC1	OID31147	Q96CN9	Neurology_II	Disease_status	BL - CTL	1.22426	0.148954	2.29956	0.0263043	Significant	Non-significant
AKR7L	OID30488	Q8NHP1	Inflammation_II	Disease_status	BL - CTL	1.19337	0.145145	2.2416	0.026306	Significant	Non-significant
ARHGAP25	OID21255	P42331	Oncology	Disease_status	BL - CTL	1.09169	0.132891	2.05048	0.0263157	Significant	Non-significant
MIA	OID21531	Q16674	Oncology	Disease_status	BL - CTL	-0.67714	-1.27228	-0.0819958	0.0263969	Significant	Non-significant
FAM13A	OID31463	O94988	Oncology_II	Disease_status	BL - CTL	1.26177	0.151293	2.37224	0.0265952	Significant	Non-significant
SERPINA3	OID30786	P01011	Inflammation_II	Disease_status	BL - CTL	0.377821	0.0450747	0.710567	0.0266913	Significant	Non-significant
ADGRV1	OID30877	Q8WXG9	Neurology_II	Disease_status	BL - CTL	2.45306	0.292137	4.61399	0.0267603	Significant	Non-significant
FSTL1	OID30254	Q12841	Cardiometabolic_II	Disease_status	BL - CTL	0.387473	0.0457848	0.729162	0.0268838	Significant	Non-significant
NCR3LG1	OID31490	Q68D85	Oncology_II	Disease_status	BL - CTL	0.655391	0.0773949	1.23339	0.0268918	Significant	Non-significant
CLEC1A	OID20099	Q8NC01	Cardiometabolic	Disease_status	BL - CTL	0.662823	0.0780908	1.24756	0.0269376	Significant	Non-significant
TREML1	OID30682	Q86YW5	Inflammation_II	Disease_status	BL - CTL	1.31182	0.154445	2.4692	0.0269803	Significant	Non-significant
FYB1	OID21140	O15117	Neurology	Disease_status	BL - CTL	1.12491	0.130879	2.11895	0.0271925	Significant	Non-significant
CSDE1	OID30183	O75534	Cardiometabolic_II	Disease_status	BL - CTL	1.67247	0.193617	3.15132	0.0272831	Significant	Non-significant
MICALL2	OID30889	Q8IY33	Neurology_II	Disease_status	BL - CTL	1.28599	0.146729	2.42526	0.0275636	Significant	Non-significant
STX6	OID21219	O43752	Oncology	Disease_status	BL - CTL	1.16028	0.13404	2.18652	0.0275858	Significant	Non-significant
MN1	OID30908	Q10571	Neurology_II	Disease_status	BL - CTL	2.52066	0.284471	4.75684	0.0277762	Significant	Non-significant
COL4A1	OID20208	P02462	Cardiometabolic	Disease_status	BL - CTL	0.61574	0.0698176	1.16166	0.0278865	Significant	Non-significant
CDC27	OID21238	P30260	Oncology	Disease_status	BL - CTL	1.10906	0.12391	2.0942	0.0279621	Significant	Non-significant
C7orf50	OID31095	Q9BRJ6	Neurology_II	Disease_status	BL - CTL	1.11832	0.124048	2.11259	0.0281089	Significant	Non-significant
CNTF	OID30807	P26441	Neurology_II	Disease_status	BL - CTL	2.74774	0.300411	5.19506	0.02837	Significant	Non-significant
CFI	OID30772	P05156	Inflammation_II	Disease_status	BL - CTL	0.378794	0.041341	0.716247	0.028403	Significant	Non-significant
GART	OID31004	P22102	Neurology_II	Disease_status	BL - CTL	0.661259	0.071646	1.25087	0.0285383	Significant	Non-significant
RBPMS	OID30507	Q93062	Inflammation_II	Disease_status	BL - CTL	1.86012	0.202129	3.51811	0.0285955	Significant	Non-significant
ITIH3	OID20352	Q06033	Cardiometabolic	Disease_status	BL - CTL	0.943128	0.102169	1.78409	0.0286097	Significant	Non-significant
VPS4B	OID31386	O75351	Oncology_II	Disease_status	BL - CTL	1.40894	0.149471	2.6684	0.0289319	Significant	Non-significant
LAMA4	OID20769	Q16363	Inflammation	Disease_status	BL - CTL	0.893973	0.0938336	1.69411	0.0291331	Significant	Non-significant
IL4	OID20426	P05112	Inflammation	Disease_status	BL - CTL	2.31265	0.242387	4.38291	0.0291489	Significant	Non-significant
BAMBI	OID21267	Q13145	Oncology	Disease_status	BL - CTL	-0.515005	-0.976062	-0.0539481	0.0291832	Significant	Non-significant
LYSMD3	OID30950	Q7Z3D4	Neurology_II	Disease_status	BL - CTL	1.63493	0.171077	3.09878	0.0291835	Significant	Non-significant
LILRA4	OID30162	P59901	Cardiometabolic_II	Disease_status	BL - CTL	1.15082	0.119879	2.18177	0.0293266	Significant	Non-significant
CD7	OID30543	P09564	Inflammation_II	Disease_status	BL - CTL	0.585973	0.0607838	1.11116	0.0293362	Significant	Non-significant
GPRC5C	OID31340	Q9NQ84	Oncology_II	Disease_status	BL - CTL	1.27048	0.13152	2.40943	0.0293729	Significant	Non-significant
NCAM1	OID20354	P13591	Cardiometabolic	Disease_status	BL - CTL	0.818408	0.0846918	1.55213	0.0293899	Significant	Non-significant
SNX2	OID31374	O60749	Oncology_II	Disease_status	BL - CTL	1.67309	0.172445	3.17373	0.0294537	Significant	Non-significant
CD93	OID20397	Q9NPY3	Cardiometabolic	Disease_status	BL - CTL	0.537154	0.0550616	1.01925	0.0295498	Significant	Non-significant
EGF	OID20698	P01133	Inflammation	Disease_status	BL - CTL	1.29396	0.132458	2.45546	0.0295744	Significant	Non-significant
CRHBP	OID20747	P24387	Inflammation	Disease_status	BL - CTL	0.444	0.0453258	0.842674	0.0296249	Significant	Non-significant
CACNB3	OID31039	P54284	Neurology_II	Disease_status	BL - CTL	1.42654	0.144765	2.70831	0.0297295	Significant	Non-significant
FSHB	OID30233	P01225	Cardiometabolic_II	Disease_status	BL - CTL	0.353152	0.035855	0.67045	0.0297541	Significant	Non-significant
SLC12A2	OID30077	P55011	Cardiometabolic_II	Disease_status	BL - CTL	0.724175	0.0730603	1.37529	0.0298343	Significant	Non-significant
ERBIN	OID21323	Q96RT1	Oncology	Disease_status	BL - CTL	1.16298	0.117202	2.20876	0.0298627	Significant	Non-significant
AREG	OID21357	P15514	Oncology	Disease_status	BL - CTL	0.898971	0.0900213	1.70792	0.0299676	Significant	Non-significant
VPS53	OID21281	Q5VIR6	Oncology	Disease_status	BL - CTL	0.890381	0.0888131	1.69195	0.0300455	Significant	Non-significant
EEF1D	OID30335	P29692	Cardiometabolic_II	Disease_status	BL - CTL	1.29562	0.128975	2.46226	0.0300703	Significant	Non-significant
TOM1L2	OID31057	Q6ZVM7	Neurology_II	Disease_status	BL - CTL	1.84338	0.182613	3.50415	0.0301573	Significant	Non-significant
ENPP2	OID20288	Q13822	Cardiometabolic	Disease_status	BL - CTL	0.658934	0.064893	1.25297	0.0302572	Significant	Non-significant
IDI2	OID20823	Q9BXS1	Neurology	Disease_status	BL - CTL	1.55726	0.149945	2.96457	0.0307646	Significant	Non-significant
ATP6V1D	OID21341	Q9Y5K8	Oncology	Disease_status	BL - CTL	0.3966	0.0370406	0.756159	0.0311628	Significant	Non-significant
MANF	OID20707	P55145	Inflammation	Disease_status	BL - CTL	1.57676	0.146856	3.00666	0.0312125	Significant	Non-significant
HYOU1	OID20300	Q9Y4L1	Cardiometabolic	Disease_status	BL - CTL	0.592384	0.0560215	1.12875	0.0312365	Significant	Non-significant
BLF	OID20074	P01375	Cardiometabolic	Disease_status	BL - CTL	1.17313	0.109101	2.23716	0.0312405	Significant	Non-significant
APOC1	OID30749	P02654	Inflammation_II	Disease_status	BL - CTL	-0.522014	-0.995696	-0.0483324	0.0313078	Significant	Non-significant
STK4	OID20140	Q13043	Cardiometabolic	Disease_status	BL - CTL	1.04167	0.0965754	1.98677	0.031315	Significant	Non-significant
AMBP	OID21413	P02760	Oncology	Disease_status	BL - CTL	0.248603	0.0226971	0.474509	0.0315428	Significant	Non-significant
THBS2	OID21104	P35442	Neurology	Disease_status	BL - CTL	0.601043	0.055022	1.14706	0.0315448	Significant	Non-significant
C8B	OID30719	P07358	Inflammation_II	Disease_status	BL - CTL	0.430784	0.0392357	0.822332	0.0315796	Significant	Non-significant
PSPN	OID20511	O60542	Inflammation	Disease_status	BL - CTL	1.27228	0.114363	2.43021	0.0317952	Significant	Non-significant
MRPS16	OID30489	Q9Y3D3	Inflammation_II	Disease_status	BL - CTL	0.68995	0.0617518	1.31815	0.031866	Significant	Non-significant
ULBP2	OID20919	Q9BZM5	Neurology	Disease_status	BL - CTL	0.623582	0.0554426	1.19172	0.0319726	Significant	Non-significant
RAB2B	OID31362	Q8WUD1	Oncology_II	Disease_status	BL - CTL	0.848932	0.0750871	1.62278	0.0320573	Significant	Non-significant
CD63	OID20988	P08962	Neurology	Disease_status	BL - CTL	0.739004	0.0649268	1.41308	0.0321699	Significant	Non-significant
CACNB1	OID30820	Q02641	Neurology_II	Disease_status	BL - CTL	2.43434	0.212292	4.65638	0.0322826	Significant	Non-significant
C1GALT1C1	OID30180	Q96EU7	Cardiometabolic_II	Disease_status	BL - CTL	0.621324	0.0538079	1.18884	0.0323954	Significant	Non-significant
RGL2	OID31297	O15211	Oncology_II	Disease_status	BL - CTL	0.853257	0.0727288	1.63379	0.0326433	Significant	Non-significant
CDKN2D	OID21295	P55273	Oncology	Disease_status	BL - CTL	1.3511	0.114842	2.58736	0.0326913	Significant	Non-significant
DNAJC21	OID31104	Q5F1R6	Neurology_II	Disease_status	BL - CTL	0.664658	0.0561102	1.27321	0.0328043	Significant	Non-significant
CSF3R	OID30527	Q99062	Inflammation_II	Disease_status	BL - CTL	0.536192	0.0450361	1.02735	0.0328728	Significant	Non-significant
RARRES2	OID20373	Q99969	Cardiometabolic	Disease_status	BL - CTL	0.665457	0.0558145	1.2751	0.0328957	Significant	Non-significant
VCPKMT	OID31179	Q9H867	Oncology_II	Disease_status	BL - CTL	1.30957	0.109968	2.50917	0.0329212	Significant	Non-significant
TLR1	OID30532	Q15399	Inflammation_II	Disease_status	BL - CTL	0.590342	0.0494152	1.13127	0.0329283	Significant	Non-significant
TIMD4	OID20375	Q96H15	Cardiometabolic	Disease_status	BL - CTL	0.778273	0.0649188	1.49163	0.0329853	Significant	Non-significant
SPRING1	OID31197	Q9H741	Oncology_II	Disease_status	BL - CTL	1.31175	0.110189	2.51331	0.0330079	Significant	Non-significant
ENTPD5	OID20104	O75356	Cardiometabolic	Disease_status	BL - CTL	0.394243	0.0328326	0.755654	0.0330323	Significant	Non-significant
PODXL2	OID21487	Q9NZ53	Oncology	Disease_status	BL - CTL	0.590473	0.0489227	1.13202	0.0330822	Significant	Non-significant
CD207	OID21298	Q9UJ71	Oncology	Disease_status	BL - CTL	-0.504702	-0.967805	-0.0415989	0.0331617	Significant	Non-significant
JAM3	OID30586	Q9BX67	Inflammation_II	Disease_status	BL - CTL	0.624866	0.0508883	1.19884	0.0333443	Significant	Non-significant
IPCEF1	OID20977	Q8WWN9	Neurology	Disease_status	BL - CTL	1.4594	0.117235	2.80157	0.0335655	Significant	Non-significant
PLXNB2	OID20317	O15031	Cardiometabolic	Disease_status	BL - CTL	0.533593	0.0420277	1.02516	0.0338417	Significant	Non-significant
LMOD1	OID30212	P29536	Cardiometabolic_II	Disease_status	BL - CTL	0.769544	0.0602645	1.47882	0.0339326	Significant	Non-significant
EFCAB2	OID31313	Q5VUJ9	Oncology_II	Disease_status	BL - CTL	0.776106	0.060075	1.49214	0.0341228	Significant	Non-significant
NT5E	OID21498	P21589	Oncology	Disease_status	BL - CTL	0.728691	0.0563479	1.40103	0.0341824	Significant	Non-significant
EPHA1	OID20677	P21709	Inflammation	Disease_status	BL - CTL	0.549853	0.0423049	1.0574	0.0341847	Significant	Non-significant
ZNRD2	OID31450	O60232	Oncology_II	Disease_status	BL - CTL	1.64325	0.125937	3.16057	0.0342397	Significant	Non-significant
C2	OID20410	P06681	Cardiometabolic	Disease_status	BL - CTL	0.499469	0.0380972	0.960841	0.0343082	Significant	Non-significant
ESPL1	OID31176	Q14674	Oncology_II	Disease_status	BL - CTL	1.1413	0.0870813	2.19552	0.0343663	Significant	Non-significant
SIRT1	OID30439	Q96EB6	Inflammation_II	Disease_status	BL - CTL	0.836197	0.0635076	1.60889	0.0343697	Significant	Non-significant
CLC	OID20126	Q05315	Cardiometabolic	Disease_status	BL - CTL	1.51726	0.11494	2.91958	0.0344058	Significant	Non-significant
FRMD7	OID30898	Q6ZUT3	Neurology_II	Disease_status	BL - CTL	0.676073	0.0510478	1.3011	0.0344527	Significant	Non-significant
EIF5	OID30156	P55010	Cardiometabolic_II	Disease_status	BL - CTL	1.62333	0.119795	3.12686	0.0347761	Significant	Non-significant
PRAP1	OID30391	Q96NZ9	Cardiometabolic_II	Disease_status	BL - CTL	0.499828	0.0368926	0.962764	0.0347777	Significant	Non-significant
SHPK	OID31292	Q9UHJ6	Oncology_II	Disease_status	BL - CTL	1.05717	0.0777928	2.03654	0.0348153	Significant	Non-significant
BCL7B	OID31421	Q9BQE9	Oncology_II	Disease_status	BL - CTL	0.975889	0.0693471	1.88243	0.035295	Significant	Non-significant
NFATC1	OID20545	O95644	Inflammation	Disease_status	BL - CTL	0.975056	0.0684507	1.88166	0.0354589	Significant	Non-significant
SNAP29	OID21506	O95721	Oncology	Disease_status	BL - CTL	1.21033	0.0847803	2.33588	0.0354902	Significant	Non-significant
CDH2	OID20170	P19022	Cardiometabolic	Disease_status	BL - CTL	0.818789	0.0572896	1.58029	0.0355055	Significant	Non-significant
TEF	OID30103	Q10587	Cardiometabolic_II	Disease_status	BL - CTL	1.37012	0.0959323	2.64432	0.0355081	Significant	Non-significant
PADI4	OID20832	Q9UM07	Neurology	Disease_status	BL - CTL	1.34094	0.0927497	2.58912	0.0356565	Significant	Non-significant
CCDC80	OID20226	Q76M96	Cardiometabolic	Disease_status	BL - CTL	0.914045	0.0631493	1.76494	0.0356718	Significant	Non-significant
MAPK13	OID31205	O15264	Oncology_II	Disease_status	BL - CTL	2.57205	0.177151	4.96694	0.0357125	Significant	Non-significant
TOP1MT	OID31233	Q969P6	Oncology_II	Disease_status	BL - CTL	2.34836	0.161028	4.53569	0.035771	Significant	Non-significant
PRR5	OID30457	P85299	Inflammation_II	Disease_status	BL - CTL	0.843786	0.0575398	1.63003	0.0358435	Significant	Non-significant
VAMP8	OID30555	Q9BV40	Inflammation_II	Disease_status	BL - CTL	1.02368	0.0688182	1.97855	0.0360296	Significant	Non-significant
ZNRF4	OID31347	Q8WWF5	Oncology_II	Disease_status	BL - CTL	1.07191	0.0718663	2.07196	0.0361227	Significant	Non-significant
CCL24	OID20772	O00175	Inflammation	Disease_status	BL - CTL	0.878629	0.0581875	1.69907	0.0362656	Significant	Non-significant
CA14	OID21401	Q9ULX7	Oncology	Disease_status	BL - CTL	-0.48321	-0.935397	-0.0310217	0.0366176	Significant	Non-significant
TRIM5	OID20526	Q9C035	Inflammation	Disease_status	BL - CTL	0.94822	0.0606006	1.83584	0.0366722	Significant	Non-significant
CEP170	OID30240	Q5SW79	Cardiometabolic_II	Disease_status	BL - CTL	1.03692	0.065341	2.00849	0.0368479	Significant	Non-significant
BCL2L15	OID30498	Q5TBC7	Inflammation_II	Disease_status	BL - CTL	1.0994	0.0690691	2.12973	0.0369453	Significant	Non-significant
HAO1	OID21395	Q9UJM8	Oncology	Disease_status	BL - CTL	1.75352	0.109148	3.3979	0.0369937	Significant	Non-significant
ACY1	OID20137	Q03154	Cardiometabolic	Disease_status	BL - CTL	0.822921	0.050303	1.59554	0.0372481	Significant	Non-significant
IL36A	OID30472	Q9UHA7	Inflammation_II	Disease_status	BL - CTL	2.13015	0.125189	4.13511	0.0376735	Significant	Non-significant
ANGPTL3	OID20407	Q9Y5C1	Cardiometabolic	Disease_status	BL - CTL	0.612012	0.0355011	1.18852	0.0378369	Significant	Non-significant
SMOC1	OID21461	Q9H4F8	Oncology	Disease_status	BL - CTL	0.745109	0.0429916	1.44723	0.0378946	Significant	Non-significant
IL6R	OID20385	P08887	Cardiometabolic	Disease_status	BL - CTL	0.567356	0.0321041	1.10261	0.0381038	Significant	Non-significant
LTO1	OID20434	Q8WV07	Inflammation	Disease_status	BL - CTL	0.660925	0.0373896	1.28446	0.0381065	Significant	Non-significant
FGF21	OID21402	Q9NSA1	Oncology	Disease_status	BL - CTL	2.0127	0.112818	3.91258	0.038209	Significant	Non-significant
BLFRSF10B	OID20981	O14763	Neurology	Disease_status	BL - CTL	0.435258	0.0237722	0.846745	0.0384937	Significant	Non-significant
GBA	OID30966	P04062	Neurology_II	Disease_status	BL - CTL	2.31002	0.125492	4.49455	0.0386918	Significant	Non-significant
IL12RB1	OID20486	P42701	Inflammation	Disease_status	BL - CTL	0.863378	0.0461541	1.6806	0.0387289	Significant	Non-significant
FXYD5	OID20463	Q96DB9	Inflammation	Disease_status	BL - CTL	0.92322	0.0473019	1.79914	0.0391709	Significant	Non-significant
DYNLT1	OID30925	P63172	Neurology_II	Disease_status	BL - CTL	1.2233	0.0626313	2.38397	0.0391769	Significant	Non-significant
BRD3	OID30093	Q15059	Cardiometabolic_II	Disease_status	BL - CTL	2.01199	0.101419	3.92255	0.0393331	Significant	Non-significant
GP6	OID21091	Q9HCN6	Neurology	Disease_status	BL - CTL	0.879343	0.0438029	1.71488	0.0394604	Significant	Non-significant
MILR1	OID20482	Q7Z6M3	Inflammation	Disease_status	BL - CTL	0.865289	0.0421214	1.68846	0.03968	Significant	Non-significant
ASAH2	OID20996	Q9NR71	Neurology	Disease_status	BL - CTL	-0.630499	-1.23049	-0.0305041	0.039742	Significant	Non-significant
S100A12	OID21374	P80511	Oncology	Disease_status	BL - CTL	1.12115	0.0541797	2.18812	0.0397564	Significant	Non-significant
BCL7A	OID31218	Q4VC05	Oncology_II	Disease_status	BL - CTL	2.55951	0.122298	4.99672	0.0398895	Significant	Non-significant
BLFSF10	OID20611	P50591	Inflammation	Disease_status	BL - CTL	0.496551	0.0234471	0.969656	0.0399797	Significant	Non-significant
MAP1LC3A	OID30868	Q9H492	Neurology_II	Disease_status	BL - CTL	1.86933	0.0874833	3.65118	0.0400616	Significant	Non-significant
DIABLO	OID20184	Q9NR28	Cardiometabolic	Disease_status	BL - CTL	1.3894	0.0635376	2.71527	0.0402775	Significant	Non-significant
CHP1	OID30869	Q99653	Neurology_II	Disease_status	BL - CTL	2.27492	0.101114	4.44872	0.0405355	Significant	Non-significant
MAP4K5	OID20899	Q9Y4K4	Neurology	Disease_status	BL - CTL	1.2293	0.0533426	2.40526	0.0407515	Significant	Non-significant
LMOD2	OID30864	Q6P5Q4	Neurology_II	Disease_status	BL - CTL	2.37811	0.101599	4.65462	0.0408866	Significant	Non-significant
EVI2B	OID31227	P34910	Oncology_II	Disease_status	BL - CTL	1.93152	0.0821013	3.78094	0.0409359	Significant	Non-significant
LEG1	OID30608	Q6P5S2	Inflammation_II	Disease_status	BL - CTL	-0.751892	-1.47273	-0.0310544	0.0411776	Significant	Non-significant
EVI5	OID30519	O60447	Inflammation_II	Disease_status	BL - CTL	1.12316	0.0435934	2.20273	0.0416884	Significant	Non-significant
PMM2	OID30125	O15305	Cardiometabolic_II	Disease_status	BL - CTL	1.20445	0.0434803	2.36541	0.0422488	Significant	Non-significant
MARCO	OID20210	Q9UEW3	Cardiometabolic	Disease_status	BL - CTL	0.416197	0.0138867	0.818508	0.0428153	Significant	Non-significant
MET	OID20269	P08581	Cardiometabolic	Disease_status	BL - CTL	0.58963	0.0190905	1.16017	0.0430268	Significant	Non-significant
ALDH2	OID31380	P05091	Oncology_II	Disease_status	BL - CTL	0.993878	0.0321919	1.95556	0.0430281	Significant	Non-significant
CD244	OID20628	Q9BZW8	Inflammation	Disease_status	BL - CTL	0.35583	0.0112263	0.700433	0.0431938	Significant	Non-significant
CFB	OID30755	P00751	Inflammation_II	Disease_status	BL - CTL	0.431077	0.0131618	0.848991	0.0434063	Significant	Non-significant
IGFBP4	OID21158	P22692	Neurology	Disease_status	BL - CTL	0.815523	0.0227542	1.60829	0.0439853	Significant	Non-significant
CLEC1B	OID21061	Q9P126	Neurology	Disease_status	BL - CTL	1.25444	0.0335406	2.47533	0.0442051	Significant	Non-significant
TGFBI	OID20417	Q15582	Cardiometabolic	Disease_status	BL - CTL	0.533497	0.0140393	1.05295	0.0442932	Significant	Non-significant
IL12A_IL12B	OID21327	P29459_P29460	Oncology	Disease_status	BL - CTL	1.61555	0.0399671	3.19113	0.0446267	Significant	Non-significant
ACBL4	OID20435	O43707	Inflammation	Disease_status	BL - CTL	0.793915	0.0195867	1.56824	0.0446415	Significant	Non-significant
DKK3	OID20264	Q9UBP4	Cardiometabolic	Disease_status	BL - CTL	0.590248	0.0144334	1.16606	0.0446903	Significant	Non-significant
CPXM1	OID21479	Q96SM3	Oncology	Disease_status	BL - CTL	0.845041	0.018602	1.67148	0.0452067	Significant	Non-significant
TXNDC9	OID31121	O14530	Neurology_II	Disease_status	BL - CTL	0.925974	0.0200868	1.83186	0.0452764	Significant	Non-significant
NPDC1	OID20205	Q9NQX5	Cardiometabolic	Disease_status	BL - CTL	0.605425	0.0125238	1.19833	0.0455094	Significant	Non-significant
COL24A1	OID31464	Q17RW2	Oncology_II	Disease_status	BL - CTL	-0.697176	-1.38002	-0.0143351	0.0455182	Significant	Non-significant
RPGR	OID30959	Q92834	Neurology_II	Disease_status	BL - CTL	1.59146	0.0312585	3.15167	0.0457192	Significant	Non-significant
PLSCR3	OID31146	Q9NRY6	Neurology_II	Disease_status	BL - CTL	0.702933	0.0135058	1.39236	0.0458066	Significant	Non-significant
LRPAP1	OID21059	P30533	Neurology	Disease_status	BL - CTL	0.853982	0.0152068	1.69276	0.0461085	Significant	Non-significant
PNLIPRP1	OID31122	P54315	Neurology_II	Disease_status	BL - CTL	0.851447	0.0150193	1.68788	0.0461423	Significant	Non-significant
IL1B	OID20427	P01584	Inflammation	Disease_status	BL - CTL	1.74511	0.0303406	3.45989	0.046198	Significant	Non-significant
PVR	OID21011	P15151	Neurology	Disease_status	BL - CTL	0.588683	0.00976217	1.1676	0.0463698	Significant	Non-significant
PPP1R12A	OID21475	O14974	Oncology	Disease_status	BL - CTL	1.13375	0.017424	2.25008	0.0466347	Significant	Non-significant
TDRKH	OID20875	Q9Y2W6	Neurology	Disease_status	BL - CTL	1.08573	0.0164991	2.15497	0.0466698	Significant	Non-significant
CLEC5A	OID20165	Q9NY25	Cardiometabolic	Disease_status	BL - CTL	0.695666	0.0105297	1.3808	0.0466852	Significant	Non-significant
NDST1	OID31369	P52848	Oncology_II	Disease_status	BL - CTL	0.700105	0.010557	1.38965	0.0467012	Significant	Non-significant
PALM	OID31515	O75781	Oncology_II	Disease_status	BL - CTL	0.637256	0.00894996	1.26556	0.046919	Significant	Non-significant
IFNGR2	OID20941	P38484	Neurology	Disease_status	BL - CTL	0.668284	0.00910025	1.32747	0.0470106	Significant	Non-significant
AMDHD2	OID30366	Q9Y303	Cardiometabolic_II	Disease_status	BL - CTL	0.828166	0.0087111	1.64762	0.0476841	Significant	Non-significant
VAV3	OID30795	Q9UKW4	Neurology_II	Disease_status	BL - CTL	1.48564	0.0148493	2.95642	0.0477991	Significant	Non-significant
C1S	OID30731	P09871	Inflammation_II	Disease_status	BL - CTL	0.377962	0.00319522	0.752729	0.0481352	Significant	Non-significant
MYH4	OID30061	Q9Y623	Cardiometabolic_II	Disease_status	BL - CTL	1.1464	0.00917522	2.28363	0.0482344	Significant	Non-significant
ENDOU	OID31498	P21128	Oncology_II	Disease_status	BL - CTL	-0.461648	-0.919962	-0.00333451	0.0484049	Significant	Non-significant
SFTPA1	OID21165	Q8IWL2	Oncology	Disease_status	BL - CTL	0.952912	0.0058792	1.89994	0.048651	Significant	Non-significant
EDIL3	OID20081	O43854	Cardiometabolic	Disease_status	BL - CTL	-0.633661	-1.26474	-0.00257756	0.0490991	Significant	Non-significant
OSBPL2	OID31085	Q9H1P3	Neurology_II	Disease_status	BL - CTL	0.369608	0.00132468	0.737892	0.0492059	Significant	Non-significant
KLK3	OID30364	P07288	Cardiometabolic_II	Disease_status	BL - CTL	-0.638095	-1.27394	-0.00224667	0.0492198	Significant	Non-significant
SMPD1	OID21028	P17405	Neurology	Disease_status	BL - CTL	0.589221	0.00143195	1.17701	0.0494612	Significant	Non-significant
KIR3DL2	OID31191	P43630	Oncology_II	Disease_status	BL - CTL	1.08685	0.000774953	2.17292	0.0498426	Significant	Non-significant
VEGFA	OID20650	P15692	Inflammation	Disease_status	BL - CTL	0.733893	0.000373071	1.46741	0.0498871	Significant	Non-significant
PTPRK	OID31461	Q15262	Oncology_II	Disease_status	BL - CTL	0.481626	0.000174139	0.963078	0.0499196	Significant	Non-significant
CDH17	OID20134	Q12864	Cardiometabolic	Disease_status	BL - CTL	-0.853857	-1.70753	-0.000178641	0.0499536	Significant	Non-significant
FAM172A	OID30248	Q8WUF8	Cardiometabolic_II	Disease_status	BL - CTL	0.725919	-0.0013163	1.45315	0.0504036	Non-significant	Non-significant
DNAJB8	OID20093	Q8NHS0	Cardiometabolic	Disease_status	BL - CTL	0.584353	-0.00210103	1.17081	0.0508019	Non-significant	Non-significant
GZMA	OID20663	P12544	Inflammation	Disease_status	BL - CTL	0.862243	-0.00319417	1.72768	0.0508263	Non-significant	Non-significant
ACOT13	OID31522	Q9NPJ3	Oncology_II	Disease_status	BL - CTL	1.41947	-0.00527346	2.84422	0.0508283	Non-significant	Non-significant
GNPDA2	OID30597	Q8TDQ7	Inflammation_II	Disease_status	BL - CTL	0.459308	-0.00225465	0.920872	0.0510954	Non-significant	Non-significant
DOK1	OID31111	Q99704	Neurology_II	Disease_status	BL - CTL	1.37573	-0.00798292	2.75944	0.0512968	Non-significant	Non-significant
CRTAP	OID30902	O75718	Neurology_II	Disease_status	BL - CTL	0.606475	-0.00433979	1.21729	0.0516011	Non-significant	Non-significant
CTSB	OID20276	P07858	Cardiometabolic	Disease_status	BL - CTL	0.711279	-0.00561606	1.42817	0.0517678	Non-significant	Non-significant
GJA8	OID31187	P48165	Oncology_II	Disease_status	BL - CTL	1.44167	-0.0127587	2.8961	0.0519633	Non-significant	Non-significant
GSTA3	OID21242	Q16772	Oncology	Disease_status	BL - CTL	1.3093	-0.0117896	2.63039	0.0520165	Non-significant	Non-significant
KRT18	OID21296	P05783	Oncology	Disease_status	BL - CTL	1.46144	-0.013474	2.93636	0.052061	Non-significant	Non-significant
PRG2	OID30381	P13727	Cardiometabolic_II	Disease_status	BL - CTL	0.627884	-0.00600576	1.26177	0.0521236	Non-significant	Non-significant
SESTD1	OID20790	Q86VW0	Neurology	Disease_status	BL - CTL	1.18917	-0.0113342	2.38967	0.0521367	Non-significant	Non-significant
IRAG2	OID20085	Q12912	Cardiometabolic	Disease_status	BL - CTL	1.08443	-0.0123793	2.18124	0.0525621	Non-significant	Non-significant
EHD3	OID30229	Q9NZN3	Cardiometabolic_II	Disease_status	BL - CTL	1.05209	-0.012944	2.11713	0.0527636	Non-significant	Non-significant
BAIAP2	OID21250	Q9UQB8	Oncology	Disease_status	BL - CTL	0.696969	-0.00913996	1.40308	0.0529466	Non-significant	Non-significant
ADGRG1	OID21294	Q9Y653	Oncology	Disease_status	BL - CTL	0.588353	-0.00826305	1.18497	0.0531612	Non-significant	Non-significant
CST3	OID20400	P01034	Cardiometabolic	Disease_status	BL - CTL	0.599723	-0.00844744	1.20789	0.0531709	Non-significant	Non-significant
DUOX2	OID20059	Q9NRD8	Cardiometabolic	Disease_status	BL - CTL	1.12145	-0.0162947	2.2592	0.0532648	Non-significant	Non-significant
SHC1	OID31222	P29353	Oncology_II	Disease_status	BL - CTL	1.96139	-0.0335232	3.95631	0.0538576	Non-significant	Non-significant
PECAM1	OID21131	P16284	Neurology	Disease_status	BL - CTL	0.46801	-0.00803211	0.944052	0.0538731	Non-significant	Non-significant
HIF1A	OID30425	Q16665	Inflammation_II	Disease_status	BL - CTL	0.531341	-0.00946686	1.07215	0.0540239	Non-significant	Non-significant
ANKMY2	OID30518	Q8IV38	Inflammation_II	Disease_status	BL - CTL	1.27854	-0.02349	2.58057	0.0541501	Non-significant	Non-significant
RLN2	OID30601	P04090	Inflammation_II	Disease_status	BL - CTL	0.489998	-0.00936113	0.989356	0.0543174	Non-significant	Non-significant
HJV	OID31006	Q6ZVN8	Neurology_II	Disease_status	BL - CTL	0.985819	-0.0195559	1.99119	0.0544879	Non-significant	Non-significant
LIPF	OID30266	P07098	Cardiometabolic_II	Disease_status	BL - CTL	-0.584329	-1.18039	0.0117322	0.0545433	Non-significant	Non-significant
CLEC4M	OID30405	Q9H2X3	Cardiometabolic_II	Disease_status	BL - CTL	0.390644	-0.00806863	0.789356	0.0546676	Non-significant	Non-significant
DBN1	OID30549	Q16643	Inflammation_II	Disease_status	BL - CTL	0.552863	-0.011483	1.11721	0.0546889	Non-significant	Non-significant
STAM	OID31425	Q92783	Oncology_II	Disease_status	BL - CTL	1.0024	-0.0215118	2.02631	0.0548602	Non-significant	Non-significant
SPRY2	OID20475	O43597	Inflammation	Disease_status	BL - CTL	1.03349	-0.0245585	2.09153	0.0553481	Non-significant	Non-significant
RALB	OID30567	P11234	Inflammation_II	Disease_status	BL - CTL	1.23469	-0.029238	2.49861	0.0553749	Non-significant	Non-significant
LYPD3	OID21530	O95274	Oncology	Disease_status	BL - CTL	-0.379479	-0.769201	0.0102439	0.0561436	Non-significant	Non-significant
ASGR2	OID30679	P07307	Inflammation_II	Disease_status	BL - CTL	0.57601	-0.0164377	1.16846	0.0564961	Non-significant	Non-significant
IL17F	OID20456	Q96PD4	Inflammation	Disease_status	BL - CTL	0.902416	-0.0265058	1.83134	0.0566986	Non-significant	Non-significant
CAMSAP1	OID31070	Q5T5Y3	Neurology_II	Disease_status	BL - CTL	1.17145	-0.0384862	2.38138	0.0575115	Non-significant	Non-significant
TGOLN2	OID30691	O43493	Inflammation_II	Disease_status	BL - CTL	0.350561	-0.0116459	0.712767	0.0575671	Non-significant	Non-significant
COPE	OID20797	O14579	Neurology	Disease_status	BL - CTL	0.830844	-0.0280981	1.68979	0.0576887	Non-significant	Non-significant
DOK2	OID20138	O60496	Cardiometabolic	Disease_status	BL - CTL	1.15597	-0.0390434	2.35098	0.0577309	Non-significant	Non-significant
APOL1	OID30708	O14791	Inflammation_II	Disease_status	BL - CTL	-0.725627	-1.47632	0.025068	0.0579067	Non-significant	Non-significant
OXT	OID21047	P01178	Neurology	Disease_status	BL - CTL	1.17345	-0.0424591	2.38935	0.0581884	Non-significant	Non-significant
A1BG	OID30771	P04217	Inflammation_II	Disease_status	BL - CTL	0.321649	-0.0120826	0.65538	0.0586205	Non-significant	Non-significant
GSTA1	OID20166	P08263	Cardiometabolic	Disease_status	BL - CTL	1.4246	-0.0556286	2.90482	0.0588635	Non-significant	Non-significant
GALNT5	OID30295	Q7Z7M9	Cardiometabolic_II	Disease_status	BL - CTL	-0.598084	-1.21942	0.0232571	0.0589377	Non-significant	Non-significant
COL2A1	OID30286	P02458	Cardiometabolic_II	Disease_status	BL - CTL	-0.91283	-1.86147	0.0358083	0.0590187	Non-significant	Non-significant
MITD1	OID20959	Q8WV92	Neurology	Disease_status	BL - CTL	1.15037	-0.0469029	2.34765	0.05938	Non-significant	Non-significant
AGRP	OID20658	O00253	Inflammation	Disease_status	BL - CTL	0.815081	-0.0332433	1.66341	0.0593872	Non-significant	Non-significant
GRSF1	OID31224	Q12849	Oncology_II	Disease_status	BL - CTL	1.37786	-0.057225	2.81294	0.0595607	Non-significant	Non-significant
SERPINA7	OID30724	P05543	Inflammation_II	Disease_status	BL - CTL	0.398057	-0.0171528	0.813266	0.0599376	Non-significant	Non-significant
FAM3C	OID20233	Q92520	Cardiometabolic	Disease_status	BL - CTL	0.415886	-0.0186009	0.850373	0.0603235	Non-significant	Non-significant
BRD2	OID30826	P25440	Neurology_II	Disease_status	BL - CTL	1.37454	-0.0633751	2.81246	0.0606527	Non-significant	Non-significant
IL12B	OID20666	P29460	Inflammation	Disease_status	BL - CTL	0.932982	-0.0442205	1.91018	0.0609678	Non-significant	Non-significant
PEAR1	OID20257	Q5VY43	Cardiometabolic	Disease_status	BL - CTL	0.529506	-0.0263624	1.08538	0.061413	Non-significant	Non-significant
YES1	OID21348	P07947	Oncology	Disease_status	BL - CTL	1.00209	-0.0494743	2.05366	0.0614401	Non-significant	Non-significant
EREG	OID20905	O14944	Neurology	Disease_status	BL - CTL	0.799884	-0.0396023	1.63937	0.0614757	Non-significant	Non-significant
ADH1B	OID30612	P00325	Inflammation_II	Disease_status	BL - CTL	1.3069	-0.0650364	2.67883	0.0615369	Non-significant	Non-significant
DAB2	OID21428	P98082	Oncology	Disease_status	BL - CTL	0.986106	-0.0498598	2.02207	0.0616608	Non-significant	Non-significant
PTTG1	OID31326	O95997	Oncology_II	Disease_status	BL - CTL	2.04775	-0.104257	4.19976	0.0618138	Non-significant	Non-significant
SSH3	OID31216	Q8TE77	Oncology_II	Disease_status	BL - CTL	0.305967	-0.0159041	0.627838	0.0619973	Non-significant	Non-significant
S100G	OID31051	P29377	Neurology_II	Disease_status	BL - CTL	-0.781149	-1.60417	0.0418731	0.0622079	Non-significant	Non-significant
FARSA	OID30887	Q9Y285	Neurology_II	Disease_status	BL - CTL	1.2199	-0.064584	2.50438	0.0622944	Non-significant	Non-significant
CDSN	OID20667	Q15517	Inflammation	Disease_status	BL - CTL	-0.464346	-0.953447	0.0247549	0.0623885	Non-significant	Non-significant
PTPRZ1	OID30343	P23471	Cardiometabolic_II	Disease_status	BL - CTL	-0.671845	-1.37991	0.0362246	0.0625402	Non-significant	Non-significant
ST3GAL1	OID21322	Q11201	Oncology	Disease_status	BL - CTL	0.558362	-0.0304795	1.1472	0.0627023	Non-significant	Non-significant
PLAT	OID20247	P00750	Cardiometabolic	Disease_status	BL - CTL	0.757261	-0.0414209	1.55594	0.0627293	Non-significant	Non-significant
HPSE	OID30409	Q9Y251	Cardiometabolic_II	Disease_status	BL - CTL	1.14425	-0.0635392	2.35204	0.0629308	Non-significant	Non-significant
TSC22D1	OID31016	Q15714	Neurology_II	Disease_status	BL - CTL	1.13462	-0.0644856	2.33374	0.0632414	Non-significant	Non-significant
PSAPL1	OID31473	Q6NUJ1	Oncology_II	Disease_status	BL - CTL	-0.572838	-1.17941	0.033735	0.0637287	Non-significant	Non-significant
ASGR1	OID20990	P07306	Neurology	Disease_status	BL - CTL	0.404893	-0.0245048	0.834291	0.0641364	Non-significant	Non-significant
DPP10	OID20527	Q8N608	Inflammation	Disease_status	BL - CTL	-0.54825	-1.1306	0.0340949	0.064553	Non-significant	Non-significant
IL33	OID20428	O95760	Inflammation	Disease_status	BL - CTL	0.508609	-0.0317127	1.04893	0.0645948	Non-significant	Non-significant
RSPO3	OID21415	Q9BXY4	Oncology	Disease_status	BL - CTL	0.557016	-0.0349509	1.14898	0.0646885	Non-significant	Non-significant
THBD	OID20231	P07204	Cardiometabolic	Disease_status	BL - CTL	0.435055	-0.0278556	0.897966	0.0649672	Non-significant	Non-significant
HEBP1	OID20063	Q9NRV9	Cardiometabolic	Disease_status	BL - CTL	1.14684	-0.0732984	2.36697	0.0649778	Non-significant	Non-significant
CD164	OID21080	Q04900	Neurology	Disease_status	BL - CTL	0.261325	-0.017133	0.539782	0.065383	Non-significant	Non-significant
CD5	OID21449	P06127	Oncology	Disease_status	BL - CTL	0.535715	-0.0356529	1.10708	0.0656043	Non-significant	Non-significant
LBP	OID20355	P18428	Cardiometabolic	Disease_status	BL - CTL	0.980353	-0.0654539	2.02616	0.0656616	Non-significant	Non-significant
GIPR	OID30542	P48546	Inflammation_II	Disease_status	BL - CTL	1.87092	-0.126219	3.86806	0.0658513	Non-significant	Non-significant
SNAP23	OID20218	O00161	Cardiometabolic	Disease_status	BL - CTL	1.14795	-0.078123	2.37402	0.0659969	Non-significant	Non-significant
S100P	OID20103	P25815	Cardiometabolic	Disease_status	BL - CTL	0.659148	-0.0458907	1.36419	0.066377	Non-significant	Non-significant
CASP4	OID31276	P49662	Oncology_II	Disease_status	BL - CTL	1.36392	-0.0958912	2.82374	0.066547	Non-significant	Non-significant
MICB_MICA	OID20593	Q29980_Q29983	Inflammation	Disease_status	BL - CTL	1.31749	-0.0934459	2.72842	0.0667075	Non-significant	Non-significant
DLL4	OID30255	Q9NR61	Cardiometabolic_II	Disease_status	BL - CTL	1.23425	-0.0896724	2.55816	0.0669396	Non-significant	Non-significant
VSTM2L	OID20067	Q96N03	Cardiometabolic	Disease_status	BL - CTL	0.994939	-0.0715609	2.06144	0.0669547	Non-significant	Non-significant
MLLT1	OID31211	Q03111	Oncology_II	Disease_status	BL - CTL	2.42354	-0.176815	5.0239	0.0672057	Non-significant	Non-significant
DAND5	OID30420	Q8N907	Inflammation_II	Disease_status	BL - CTL	0.979514	-0.0716434	2.03067	0.067255	Non-significant	Non-significant
BHLHE40	OID30873	O14503	Neurology_II	Disease_status	BL - CTL	2.48355	-0.18229	5.14939	0.0673207	Non-significant	Non-significant
CCDC134	OID31413	Q9H6E4	Oncology_II	Disease_status	BL - CTL	1.42674	-0.105071	2.95856	0.0673815	Non-significant	Non-significant
BTD	OID30754	P43251	Inflammation_II	Disease_status	BL - CTL	-0.284693	-0.591143	0.0217583	0.0680629	Non-significant	Non-significant
PYDC1	OID30202	Q8WXC3	Cardiometabolic_II	Disease_status	BL - CTL	-0.559278	-1.16186	0.0433062	0.0682003	Non-significant	Non-significant
SARG	OID30331	Q9BW04	Cardiometabolic_II	Disease_status	BL - CTL	0.904682	-0.0701995	1.87956	0.0683662	Non-significant	Non-significant
HLA-E	OID20532	P13747	Inflammation	Disease_status	BL - CTL	0.730213	-0.0577765	1.5182	0.068748	Non-significant	Non-significant
C5	OID30744	P01031	Inflammation_II	Disease_status	BL - CTL	0.214257	-0.0171005	0.445614	0.0689128	Non-significant	Non-significant
PPIF	OID30385	P30405	Cardiometabolic_II	Disease_status	BL - CTL	1.55328	-0.124055	3.23061	0.0689233	Non-significant	Non-significant
CD70	OID20599	P32970	Inflammation	Disease_status	BL - CTL	0.764995	-0.061497	1.59149	0.0690651	Non-significant	Non-significant
TACC3	OID21285	Q9Y6A5	Oncology	Disease_status	BL - CTL	1.14883	-0.0924107	2.39008	0.0690768	Non-significant	Non-significant
SERPINI1	OID30604	Q99574	Inflammation_II	Disease_status	BL - CTL	0.399887	-0.0321987	0.831973	0.0690887	Non-significant	Non-significant
CEP290	OID31287	O15078	Oncology_II	Disease_status	BL - CTL	1.27745	-0.103252	2.65815	0.0691637	Non-significant	Non-significant
PIBF1	OID31061	Q8WXW3-4	Neurology_II	Disease_status	BL - CTL	0.997172	-0.0819483	2.07629	0.0695061	Non-significant	Non-significant
LTBP3	OID21191	Q9NS15	Oncology	Disease_status	BL - CTL	0.684758	-0.0574603	1.42698	0.0699267	Non-significant	Non-significant
CCND2	OID31316	P30279	Oncology_II	Disease_status	BL - CTL	2.43185	-0.205748	5.06945	0.0700805	Non-significant	Non-significant
CXCL14	OID20458	O95715	Inflammation	Disease_status	BL - CTL	-0.352558	-0.734954	0.0298373	0.0701306	Non-significant	Non-significant
GSTT2B	OID31097	P0CG30	Neurology_II	Disease_status	BL - CTL	1.81556	-0.154163	3.78529	0.0701313	Non-significant	Non-significant
PCDH17	OID20132	O14917	Cardiometabolic	Disease_status	BL - CTL	0.557117	-0.0493099	1.16354	0.0710936	Non-significant	Non-significant
TGFBR3	OID20255	Q03167	Cardiometabolic	Disease_status	BL - CTL	0.599338	-0.0530897	1.25177	0.0711102	Non-significant	Non-significant
STX8	OID20531	Q9UNK0	Inflammation	Disease_status	BL - CTL	0.893301	-0.0797775	1.86638	0.0713097	Non-significant	Non-significant
ISM2	OID30365	Q6H9L7	Cardiometabolic_II	Disease_status	BL - CTL	0.526854	-0.0493566	1.10307	0.0723703	Non-significant	Non-significant
TP53	OID21232	P04637	Oncology	Disease_status	BL - CTL	1.34954	-0.127048	2.82613	0.0725303	Non-significant	Non-significant
SH2B3	OID21222	Q9UQQ2	Oncology	Disease_status	BL - CTL	0.850055	-0.0810215	1.78113	0.0728282	Non-significant	Non-significant
PAIP2B	OID31228	Q9ULR5	Oncology_II	Disease_status	BL - CTL	1.21759	-0.118954	2.55414	0.0733473	Non-significant	Non-significant
CSF2RA	OID20915	P15509	Neurology	Disease_status	BL - CTL	0.559161	-0.0548668	1.17319	0.0735559	Non-significant	Non-significant
YARS1	OID31494	P54577	Oncology_II	Disease_status	BL - CTL	1.60935	-0.158991	3.3777	0.073723	Non-significant	Non-significant
TDO2	OID30910	P48775	Neurology_II	Disease_status	BL - CTL	1.59318	-0.157807	3.34416	0.0737934	Non-significant	Non-significant
CD3E	OID31302	P07766	Oncology_II	Disease_status	BL - CTL	0.806809	-0.0803838	1.694	0.073942	Non-significant	Non-significant
SIT1	OID20462	Q9Y3P8	Inflammation	Disease_status	BL - CTL	0.887046	-0.0892573	1.86335	0.0741474	Non-significant	Non-significant
HPGDS	OID21266	O60760	Oncology	Disease_status	BL - CTL	-0.489344	-1.02785	0.0491618	0.0741545	Non-significant	Non-significant
OLFM4	OID30665	Q6UX06	Inflammation_II	Disease_status	BL - CTL	1.07891	-0.109247	2.26708	0.0743586	Non-significant	Non-significant
LYAR	OID21264	Q9NX58	Oncology	Disease_status	BL - CTL	1.39333	-0.141185	2.92785	0.0743599	Non-significant	Non-significant
LAMB1	OID30280	P07942	Cardiometabolic_II	Disease_status	BL - CTL	0.398421	-0.0404509	0.837293	0.0744237	Non-significant	Non-significant
TAB2	OID31319	Q9NYJ8	Oncology_II	Disease_status	BL - CTL	1.19693	-0.124719	2.51857	0.0751116	Non-significant	Non-significant
THAP12	OID31238	O43422	Oncology_II	Disease_status	BL - CTL	1.65026	-0.172297	3.47282	0.075167	Non-significant	Non-significant
AXL	OID20363	P30530	Cardiometabolic	Disease_status	BL - CTL	0.40583	-0.0427306	0.854391	0.0753963	Non-significant	Non-significant
SLITRK2	OID21409	Q9H156	Oncology	Disease_status	BL - CTL	0.650792	-0.0692547	1.37084	0.0756861	Non-significant	Non-significant
DLG4	OID31071	P78352	Neurology_II	Disease_status	BL - CTL	1.22854	-0.131398	2.58848	0.0758221	Non-significant	Non-significant
GNE	OID21231	Q9Y223	Oncology	Disease_status	BL - CTL	0.623668	-0.067433	1.31477	0.0761083	Non-significant	Non-significant
ACRBP	OID31385	Q8NEB7	Oncology_II	Disease_status	BL - CTL	0.369988	-0.0400512	0.780026	0.0761314	Non-significant	Non-significant
TERF1	OID30480	P54274	Inflammation_II	Disease_status	BL - CTL	1.31511	-0.142256	2.77247	0.076136	Non-significant	Non-significant
RNF168	OID30506	Q8IYW5	Inflammation_II	Disease_status	BL - CTL	1.27419	-0.139502	2.68788	0.0764757	Non-significant	Non-significant
EPHA10	OID20840	Q5JZY3	Neurology	Disease_status	BL - CTL	0.834738	-0.0919389	1.76141	0.0766493	Non-significant	Non-significant
DCBL6	OID20879	O00399	Neurology	Disease_status	BL - CTL	1.18561	-0.133463	2.50469	0.077147	Non-significant	Non-significant
BLF	OID21237	P01375	Oncology	Disease_status	BL - CTL	0.948262	-0.106468	2.00299	0.0772001	Non-significant	Non-significant
NEXN	OID30678	Q0ZGT2	Inflammation_II	Disease_status	BL - CTL	0.864338	-0.0979167	1.82659	0.0774513	Non-significant	Non-significant
SERPINA1	OID30750	P01009	Inflammation_II	Disease_status	BL - CTL	0.249474	-0.0282676	0.527216	0.077471	Non-significant	Non-significant
PHACTR2	OID31009	O75167	Neurology_II	Disease_status	BL - CTL	1.40294	-0.16052	2.96641	0.0777576	Non-significant	Non-significant
PDCD6	OID20163	O75340	Cardiometabolic	Disease_status	BL - CTL	0.650289	-0.07452	1.3751	0.0778051	Non-significant	Non-significant
RGMB	OID21045	Q6NW40	Neurology	Disease_status	BL - CTL	0.480973	-0.0564858	1.01843	0.0783752	Non-significant	Non-significant
CDK1	OID31164	P06493	Oncology_II	Disease_status	BL - CTL	1.6401	-0.192442	3.47264	0.0785066	Non-significant	Non-significant
MTR	OID30110	Q99707	Cardiometabolic_II	Disease_status	BL - CTL	0.878162	-0.103162	1.85949	0.0785558	Non-significant	Non-significant
BRME1	OID30847	Q0VDD7	Neurology_II	Disease_status	BL - CTL	1.32894	-0.156164	2.81404	0.0785651	Non-significant	Non-significant
BRSK2	OID31042	Q8IWQ3	Neurology_II	Disease_status	BL - CTL	0.656722	-0.0773816	1.39083	0.0786238	Non-significant	Non-significant
NGF	OID20920	P01138	Neurology	Disease_status	BL - CTL	-0.0805166	-0.170534	0.00950062	0.078686	Non-significant	Non-significant
FKBP14	OID31065	Q9NWM8	Neurology_II	Disease_status	BL - CTL	0.889832	-0.105158	1.88482	0.0787097	Non-significant	Non-significant
UNC79	OID31181	Q9P2D8	Oncology_II	Disease_status	BL - CTL	1.01052	-0.122722	2.14376	0.0795814	Non-significant	Non-significant
SNCG	OID20971	O76070	Neurology	Disease_status	BL - CTL	0.742911	-0.0911883	1.57701	0.0797751	Non-significant	Non-significant
ENPEP	OID30135	Q07075	Cardiometabolic_II	Disease_status	BL - CTL	1.52437	-0.186616	3.23536	0.0797889	Non-significant	Non-significant
NCK2	OID20683	O43639	Inflammation	Disease_status	BL - CTL	0.632865	-0.0793834	1.34511	0.0806304	Non-significant	Non-significant
PBLD	OID20839	P30039	Neurology	Disease_status	BL - CTL	0.834461	-0.104676	1.7736	0.0806426	Non-significant	Non-significant
CLPP	OID20910	Q16740	Neurology	Disease_status	BL - CTL	1.19977	-0.151572	2.55112	0.0808627	Non-significant	Non-significant
RAP1A	OID30452	P62834	Inflammation_II	Disease_status	BL - CTL	-1.23454	-2.6263	0.15722	0.081145	Non-significant	Non-significant
CD109	OID21108	Q6YHK3	Neurology	Disease_status	BL - CTL	-0.334687	-0.712064	0.0426893	0.0811973	Non-significant	Non-significant
LDLR	OID20240	P01130	Cardiometabolic	Disease_status	BL - CTL	0.587723	-0.0758882	1.25133	0.0816119	Non-significant	Non-significant
TSPAN7	OID30810	P41732	Neurology_II	Disease_status	BL - CTL	1.68733	-0.218346	3.59301	0.081686	Non-significant	Non-significant
TMPRSS5	OID20947	Q9H3S3	Neurology	Disease_status	BL - CTL	-0.464542	-0.990055	0.0609714	0.0821616	Non-significant	Non-significant
SLIRP	OID31174	Q9GZT3	Oncology_II	Disease_status	BL - CTL	1.09269	-0.145475	2.33085	0.0824545	Non-significant	Non-significant
PCNA	OID31161	P12004	Oncology_II	Disease_status	BL - CTL	0.67978	-0.0916295	1.45119	0.0830989	Non-significant	Non-significant
AFM	OID30741	P43652	Inflammation_II	Disease_status	BL - CTL	-0.300498	-0.641687	0.0406907	0.0832669	Non-significant	Non-significant
SSBP1	OID30468	Q04837	Inflammation_II	Disease_status	BL - CTL	0.850271	-0.115414	1.81596	0.0833622	Non-significant	Non-significant
CNDP1	OID20347	Q96KN2	Cardiometabolic	Disease_status	BL - CTL	-0.818389	-1.74931	0.112533	0.0838145	Non-significant	Non-significant
TAFA5	OID21321	Q7Z5A7	Oncology	Disease_status	BL - CTL	-0.61419	-1.3139	0.0855211	0.084268	Non-significant	Non-significant
RASA1	OID20826	P20936	Neurology	Disease_status	BL - CTL	-0.58279	-1.24712	0.0815391	0.0842723	Non-significant	Non-significant
PRCP	OID20337	P42785	Cardiometabolic	Disease_status	BL - CTL	0.446772	-0.0639131	0.957457	0.0853026	Non-significant	Non-significant
LILRB5	OID20324	O75023	Cardiometabolic	Disease_status	BL - CTL	0.855531	-0.12381	1.83487	0.0856639	Non-significant	Non-significant
PMCH	OID30172	P20382	Cardiometabolic_II	Disease_status	BL - CTL	0.456415	-0.066789	0.979619	0.0858088	Non-significant	Non-significant
SOX9	OID30905	P48436	Neurology_II	Disease_status	BL - CTL	2.13053	-0.310735	4.57179	0.085977	Non-significant	Non-significant
SUMF1	OID30486	Q8NBK3	Inflammation_II	Disease_status	BL - CTL	-1.02363	-2.19649	0.149237	0.086042	Non-significant	Non-significant
CXCL3	OID20788	P19876	Inflammation	Disease_status	BL - CTL	0.894857	-0.131574	1.92129	0.0863592	Non-significant	Non-significant
RGCC	OID31060	Q9H4X1	Neurology_II	Disease_status	BL - CTL	0.917106	-0.136026	1.97024	0.0867161	Non-significant	Non-significant
AMFR	OID20806	Q9UKV5	Neurology	Disease_status	BL - CTL	0.382898	-0.0575491	0.823344	0.086757	Non-significant	Non-significant
OPHN1	OID31087	O60890	Neurology_II	Disease_status	BL - CTL	0.838924	-0.125018	1.80287	0.0868814	Non-significant	Non-significant
FOXO1	OID20515	Q12778	Inflammation	Disease_status	BL - CTL	1.06732	-0.160073	2.29471	0.0871559	Non-significant	Non-significant
NCR1	OID20566	O76036	Inflammation	Disease_status	BL - CTL	0.438305	-0.0658751	0.942486	0.0871913	Non-significant	Non-significant
ESR1	OID30434	P03372	Inflammation_II	Disease_status	BL - CTL	-1.64116	-3.52894	0.246616	0.0872424	Non-significant	Non-significant
MERTK	OID20657	Q12866	Inflammation	Disease_status	BL - CTL	0.515461	-0.0787162	1.10964	0.0878782	Non-significant	Non-significant
WASF1	OID20091	Q92558	Cardiometabolic	Disease_status	BL - CTL	0.912	-0.139917	1.96392	0.0880742	Non-significant	Non-significant
ANXA3	OID21036	P12429	Neurology	Disease_status	BL - CTL	0.976418	-0.152164	2.105	0.0887177	Non-significant	Non-significant
DHODH	OID30137	Q02127	Cardiometabolic_II	Disease_status	BL - CTL	1.31105	-0.204219	2.82632	0.0887208	Non-significant	Non-significant
RNF43	OID31291	Q68DV7	Oncology_II	Disease_status	BL - CTL	0.768171	-0.120606	1.65695	0.0889952	Non-significant	Non-significant
PTPRC	OID30380	P08575	Cardiometabolic_II	Disease_status	BL - CTL	0.409155	-0.0646283	0.882938	0.0892782	Non-significant	Non-significant
CRACR2A	OID21249	Q9BSW2	Oncology	Disease_status	BL - CTL	0.975628	-0.15476	2.10602	0.0894673	Non-significant	Non-significant
C1QBLF1	OID20367	Q9BXJ1	Cardiometabolic	Disease_status	BL - CTL	0.790306	-0.125375	1.70599	0.0894701	Non-significant	Non-significant
GKN1	OID20885	Q9NS71	Neurology	Disease_status	BL - CTL	-0.212503	-0.458924	0.0339171	0.0897436	Non-significant	Non-significant
IGDCC4	OID30402	Q8TDY8	Cardiometabolic_II	Disease_status	BL - CTL	-0.344181	-0.743851	0.0554898	0.0900887	Non-significant	Non-significant
ENG	OID20287	P17813	Cardiometabolic	Disease_status	BL - CTL	0.35794	-0.05804	0.773919	0.0904391	Non-significant	Non-significant
CD69	OID20206	Q07108	Cardiometabolic	Disease_status	BL - CTL	0.961455	-0.158147	2.08106	0.0910767	Non-significant	Non-significant
BLFRSF10C	OID20265	O14798	Cardiometabolic	Disease_status	BL - CTL	0.605437	-0.0997941	1.31067	0.0911764	Non-significant	Non-significant
HMGCS1	OID30157	Q01581	Cardiometabolic_II	Disease_status	BL - CTL	0.949784	-0.15672	2.05629	0.0912242	Non-significant	Non-significant
JCHAIN	OID20494	P01591	Inflammation	Disease_status	BL - CTL	0.368451	-0.0610645	0.797966	0.0914207	Non-significant	Non-significant
KLRB1	OID20629	Q12918	Inflammation	Disease_status	BL - CTL	0.397094	-0.0659612	0.86015	0.0915154	Non-significant	Non-significant
TRIM58	OID31429	Q8NG06	Oncology_II	Disease_status	BL - CTL	0.946669	-0.15897	2.05231	0.0920157	Non-significant	Non-significant
RRP15	OID30867	Q9Y3B9	Neurology_II	Disease_status	BL - CTL	2.18216	-0.366774	4.73109	0.0920601	Non-significant	Non-significant
SLC39A14	OID20852	Q15043	Neurology	Disease_status	BL - CTL	0.438377	-0.0741528	0.950907	0.0923527	Non-significant	Non-significant
GSTP1	OID20876	P09211	Neurology	Disease_status	BL - CTL	0.691321	-0.118124	1.50077	0.09282	Non-significant	Non-significant
INHBB	OID30625	P09529	Inflammation_II	Disease_status	BL - CTL	0.602308	-0.103367	1.30798	0.0930003	Non-significant	Non-significant
PPM1A	OID21184	P35813	Oncology	Disease_status	BL - CTL	0.390414	-0.0674145	0.848243	0.0933135	Non-significant	Non-significant
RHOC	OID20950	P08134	Neurology	Disease_status	BL - CTL	1.02418	-0.177306	2.22566	0.0934242	Non-significant	Non-significant
PCSK9	OID20235	Q8NBP7	Cardiometabolic	Disease_status	BL - CTL	0.723215	-0.126204	1.57263	0.0938131	Non-significant	Non-significant
PFDN2	OID20892	Q9UHV9	Neurology	Disease_status	BL - CTL	1.13216	-0.198771	2.46309	0.0938721	Non-significant	Non-significant
TREH	OID30388	O43280	Cardiometabolic_II	Disease_status	BL - CTL	-0.914869	-1.99014	0.160405	0.093986	Non-significant	Non-significant
ARNT	OID20432	P27540	Inflammation	Disease_status	BL - CTL	-0.700648	-1.52685	0.12555	0.0950979	Non-significant	Non-significant
FLT3	OID21272	P36888	Oncology	Disease_status	BL - CTL	-0.378872	-0.826203	0.0684594	0.0953685	Non-significant	Non-significant
IL2	OID20419	P60568	Inflammation	Disease_status	BL - CTL	0.898736	-0.162637	1.96011	0.0955842	Non-significant	Non-significant
TRAF2	OID20507	Q12933	Inflammation	Disease_status	BL - CTL	0.935193	-0.170993	2.04138	0.0960905	Non-significant	Non-significant
CRTAM	OID20914	O95727	Neurology	Disease_status	BL - CTL	0.679398	-0.125158	1.48395	0.0964801	Non-significant	Non-significant
COL9A2	OID31255	Q14055	Oncology_II	Disease_status	BL - CTL	-0.822546	-1.79747	0.152373	0.0967628	Non-significant	Non-significant
LTB	OID31383	Q06643	Oncology_II	Disease_status	BL - CTL	0.512598	-0.0955036	1.1207	0.0970568	Non-significant	Non-significant
TSC1	OID30478	Q92574	Inflammation_II	Disease_status	BL - CTL	0.821709	-0.154104	1.79752	0.0973876	Non-significant	Non-significant
ARHGEF12	OID20554	Q9NZN5	Inflammation	Disease_status	BL - CTL	0.901507	-0.16981	1.97282	0.0976196	Non-significant	Non-significant
CTHRC1	OID30393	Q96CG8	Cardiometabolic_II	Disease_status	BL - CTL	0.378309	-0.0717268	0.828345	0.0979636	Non-significant	Non-significant
SLA2	OID31017	Q9H6Q3	Neurology_II	Disease_status	BL - CTL	0.860748	-0.165437	1.88693	0.0986602	Non-significant	Non-significant
OSMR	OID20356	Q99650	Cardiometabolic	Disease_status	BL - CTL	0.399568	-0.077877	0.877013	0.0992921	Non-significant	Non-significant
ADH4	OID20117	P08319	Cardiometabolic	Disease_status	BL - CTL	1.0523	-0.207783	2.31238	0.10014	Non-significant	Non-significant
SPINT3	OID31509	P49223	Oncology_II	Disease_status	BL - CTL	1.40988	-0.281279	3.10103	0.100482	Non-significant	Non-significant
F3	OID21440	P13726	Oncology	Disease_status	BL - CTL	-0.322721	-0.709753	0.064311	0.100633	Non-significant	Non-significant
NPPB	OID20049	P16860	Cardiometabolic	Disease_status	BL - CTL	2.04712	-0.410357	4.5046	0.100973	Non-significant	Non-significant
NRGN	OID30674	Q92686	Inflammation_II	Disease_status	BL - CTL	0.892086	-0.178895	1.96307	0.100979	Non-significant	Non-significant
PDLIM7	OID20729	Q9NR12	Inflammation	Disease_status	BL - CTL	1.2279	-0.247874	2.70367	0.101338	Non-significant	Non-significant
RUVBL1	OID21211	Q9Y265	Oncology	Disease_status	BL - CTL	0.843539	-0.170784	1.85786	0.101531	Non-significant	Non-significant
FABP1	OID20778	P07148	Inflammation	Disease_status	BL - CTL	1.3248	-0.273276	2.92287	0.102196	Non-significant	Non-significant
GPA33	OID21376	Q99795	Oncology	Disease_status	BL - CTL	-0.87364	-1.92643	0.17915	0.102226	Non-significant	Non-significant
VSTM2B	OID31272	A6NLU5	Oncology_II	Disease_status	BL - CTL	0.85111	-0.175281	1.8775	0.102233	Non-significant	Non-significant
IL3	OID31229	P08700	Oncology_II	Disease_status	BL - CTL	2.17613	-0.446835	4.7991	0.102332	Non-significant	Non-significant
UGDH	OID30081	O60701	Cardiometabolic_II	Disease_status	BL - CTL	1.42427	-0.293514	3.14205	0.10254	Non-significant	Non-significant
IL17RA	OID21089	Q96F46	Neurology	Disease_status	BL - CTL	0.406861	-0.0839767	0.897698	0.102629	Non-significant	Non-significant
APOA4	OID30733	P06727	Inflammation_II	Disease_status	BL - CTL	-0.484904	-1.07033	0.100519	0.102876	Non-significant	Non-significant
DDR1	OID21009	Q08345	Neurology	Disease_status	BL - CTL	0.32845	-0.0683066	0.725206	0.103066	Non-significant	Non-significant
AIFM1	OID21287	O95831	Oncology	Disease_status	BL - CTL	1.17892	-0.245405	2.60324	0.10312	Non-significant	Non-significant
MAEA	OID21206	Q7L5Y9	Oncology	Disease_status	BL - CTL	1.149	-0.240731	2.53873	0.103354	Non-significant	Non-significant
CD276	OID20680	Q5ZPR3	Inflammation	Disease_status	BL - CTL	0.367959	-0.0771529	0.813071	0.103544	Non-significant	Non-significant
LRIG3	OID30450	Q6UXM1	Inflammation_II	Disease_status	BL - CTL	-0.287275	-0.634803	0.0602516	0.103553	Non-significant	Non-significant
PRKRA	OID21225	O75569	Oncology	Disease_status	BL - CTL	0.820574	-0.172263	1.81341	0.103587	Non-significant	Non-significant
IL1R1	OID21116	P14778	Neurology	Disease_status	BL - CTL	-0.313589	-0.693342	0.0661644	0.103886	Non-significant	Non-significant
EFHD1	OID31044	Q9BUP0	Neurology_II	Disease_status	BL - CTL	0.505759	-0.10688	1.1184	0.104005	Non-significant	Non-significant
MAG	OID30967	P20916	Neurology_II	Disease_status	BL - CTL	-0.357652	-0.791264	0.0759608	0.104302	Non-significant	Non-significant
SCIN	OID30857	Q9Y6U3	Neurology_II	Disease_status	BL - CTL	-1.02926	-2.27749	0.218968	0.104402	Non-significant	Non-significant
FCRL3	OID20443	Q96P31	Inflammation	Disease_status	BL - CTL	0.742907	-0.158676	1.64449	0.104639	Non-significant	Non-significant
PITHD1	OID31215	Q9GZP4	Oncology_II	Disease_status	BL - CTL	-1.49887	-3.31825	0.320512	0.104708	Non-significant	Non-significant
ENTPD2	OID21260	Q9Y5L3	Oncology	Disease_status	BL - CTL	0.610642	-0.133262	1.35455	0.104868	Non-significant	Non-significant
MCEMP1	OID30501	Q8IX19	Inflammation_II	Disease_status	BL - CTL	0.98895	-0.214499	2.1924	0.105492	Non-significant	Non-significant
PTGDS	OID20408	P41222	Cardiometabolic	Disease_status	BL - CTL	0.406721	-0.0881811	0.901624	0.105542	Non-significant	Non-significant
ENAH	OID20497	Q8N8S7	Inflammation	Disease_status	BL - CTL	0.685496	-0.149247	1.52024	0.105798	Non-significant	Non-significant
INHBC	OID21093	P55103	Neurology	Disease_status	BL - CTL	0.431295	-0.0939489	0.95654	0.105828	Non-significant	Non-significant
RIPK4	OID30138	P57078	Cardiometabolic_II	Disease_status	BL - CTL	0.933811	-0.204735	2.07236	0.105907	Non-significant	Non-significant
PRSS2	OID20364	P07478	Cardiometabolic	Disease_status	BL - CTL	0.606429	-0.132351	1.34521	0.105945	Non-significant	Non-significant
ODAM	OID20793	A1E959	Neurology	Disease_status	BL - CTL	1.00428	-0.219936	2.22849	0.106157	Non-significant	Non-significant
DTD1	OID30580	Q8TEA8	Inflammation_II	Disease_status	BL - CTL	1.04425	-0.231688	2.3202	0.106952	Non-significant	Non-significant
HEPH	OID30337	Q9BQS7	Cardiometabolic_II	Disease_status	BL - CTL	-0.337944	-0.75123	0.0753428	0.107195	Non-significant	Non-significant
CDKL5	OID30796	O76039	Neurology_II	Disease_status	BL - CTL	1.35834	-0.305054	3.02174	0.107726	Non-significant	Non-significant
LXN	OID21003	Q9BS40	Neurology	Disease_status	BL - CTL	1.11897	-0.253851	2.4918	0.108242	Non-significant	Non-significant
IQGAP2	OID21361	Q13576	Oncology	Disease_status	BL - CTL	0.845224	-0.192163	1.88261	0.108392	Non-significant	Non-significant
GLIPR1	OID31517	P48060	Oncology_II	Disease_status	BL - CTL	0.341046	-0.0775539	0.759646	0.108492	Non-significant	Non-significant
TEX101	OID30971	Q9BY14	Neurology_II	Disease_status	BL - CTL	-0.876957	-1.9548	0.200881	0.108991	Non-significant	Non-significant
FCGR3B	OID20387	O75015	Cardiometabolic	Disease_status	BL - CTL	0.522847	-0.12264	1.16833	0.11045	Non-significant	Non-significant
EPHA2	OID21342	P29317	Oncology	Disease_status	BL - CTL	0.449888	-0.105573	1.00535	0.110562	Non-significant	Non-significant
ID4	OID31284	P47928	Oncology_II	Disease_status	BL - CTL	0.701241	-0.165309	1.56779	0.110633	Non-significant	Non-significant
ATXN2L	OID30980	Q8WWM7	Neurology_II	Disease_status	BL - CTL	0.306296	-0.0721966	0.684789	0.110869	Non-significant	Non-significant
CHGA	OID30403	P10645	Cardiometabolic_II	Disease_status	BL - CTL	0.61367	-0.14539	1.37273	0.111212	Non-significant	Non-significant
BLIP1	OID31120	Q15025	Neurology_II	Disease_status	BL - CTL	0.980639	-0.23386	2.19514	0.111614	Non-significant	Non-significant
NEDD9	OID30503	Q14511	Inflammation_II	Disease_status	BL - CTL	0.864304	-0.20859	1.9372	0.111672	Non-significant	Non-significant
SMOC2	OID20730	Q9H3U7	Inflammation	Disease_status	BL - CTL	0.631582	-0.152023	1.41519	0.112285	Non-significant	Non-significant
KLK4	OID21391	Q9Y5K2	Oncology	Disease_status	BL - CTL	0.958559	-0.231031	2.14815	0.112375	Non-significant	Non-significant
FOS	OID31221	P01100	Oncology_II	Disease_status	BL - CTL	1.98428	-0.482923	4.45149	0.112987	Non-significant	Non-significant
EPPK1	OID30250	P58107	Cardiometabolic_II	Disease_status	BL - CTL	0.748441	-0.182216	1.6791	0.113068	Non-significant	Non-significant
SERPING1	OID30777	P05155	Inflammation_II	Disease_status	BL - CTL	0.229886	-0.0561734	0.515945	0.113318	Non-significant	Non-significant
CMC1	OID30360	Q7Z7K0	Cardiometabolic_II	Disease_status	BL - CTL	0.83159	-0.2045	1.86768	0.113755	Non-significant	Non-significant
CLEC10A	OID20928	Q8IUN9	Neurology	Disease_status	BL - CTL	-0.474183	-1.06579	0.117429	0.114244	Non-significant	Non-significant
SLAMF1	OID20496	Q13291	Inflammation	Disease_status	BL - CTL	0.754235	-0.18843	1.6969	0.114799	Non-significant	Non-significant
NFX1	OID30158	Q12986	Cardiometabolic_II	Disease_status	BL - CTL	1.09126	-0.272963	2.45548	0.114967	Non-significant	Non-significant
PRKCQ	OID20468	Q04759	Inflammation	Disease_status	BL - CTL	0.510533	-0.128505	1.14957	0.115095	Non-significant	Non-significant
ITGA5	OID21139	P08648	Neurology	Disease_status	BL - CTL	0.410538	-0.103349	0.924424	0.115367	Non-significant	Non-significant
IL6ST	OID20147	P40189	Cardiometabolic	Disease_status	BL - CTL	0.328914	-0.0830342	0.740862	0.115614	Non-significant	Non-significant
GPR15L	OID31511	Q6UWK7	Oncology_II	Disease_status	BL - CTL	0.545615	-0.138116	1.22935	0.115789	Non-significant	Non-significant
TTR	OID30782	P02766	Inflammation_II	Disease_status	BL - CTL	-0.379677	-0.855928	0.0965733	0.116164	Non-significant	Non-significant
BPIFB2	OID30311	Q8N4F0	Cardiometabolic_II	Disease_status	BL - CTL	0.614473	-0.156609	1.38556	0.116316	Non-significant	Non-significant
STEAP4	OID30846	Q687X5	Neurology_II	Disease_status	BL - CTL	1.66264	-0.425344	3.75062	0.116447	Non-significant	Non-significant
ENPP6	OID30273	Q6UWR7	Cardiometabolic_II	Disease_status	BL - CTL	-0.445155	-1.00438	0.114066	0.116707	Non-significant	Non-significant
GABRA4	OID30803	P48169	Neurology_II	Disease_status	BL - CTL	1.57688	-0.408219	3.56197	0.117022	Non-significant	Non-significant
REST	OID31248	Q13127	Oncology_II	Disease_status	BL - CTL	1.50661	-0.387816	3.40104	0.117041	Non-significant	Non-significant
SIGLEC6	OID21394	O43699	Oncology	Disease_status	BL - CTL	0.456939	-0.118204	1.03208	0.117407	Non-significant	Non-significant
CSF1R	OID30681	P07333	Inflammation_II	Disease_status	BL - CTL	0.39905	-0.104236	0.902336	0.117745	Non-significant	Non-significant
DCLRE1C	OID31240	Q96SD1	Oncology_II	Disease_status	BL - CTL	2.08891	-0.547757	4.72558	0.117933	Non-significant	Non-significant
TSHB	OID20129	P01222	Cardiometabolic	Disease_status	BL - CTL	0.794298	-0.207102	1.7957	0.117992	Non-significant	Non-significant
FTCD	OID31137	O95954	Neurology_II	Disease_status	BL - CTL	1.05507	-0.276438	2.38659	0.118231	Non-significant	Non-significant
RASGRF1	OID31213	Q13972	Oncology_II	Disease_status	BL - CTL	2.12012	-0.556312	4.79655	0.118467	Non-significant	Non-significant
STK24	OID20837	Q9Y6E0	Neurology	Disease_status	BL - CTL	0.891647	-0.237972	2.02127	0.119754	Non-significant	Non-significant
NOTCH2	OID30407	Q04721	Cardiometabolic_II	Disease_status	BL - CTL	0.333904	-0.0902531	0.758061	0.120715	Non-significant	Non-significant
IL25	OID31243	Q9H293	Oncology_II	Disease_status	BL - CTL	1.81661	-0.491592	4.12482	0.120821	Non-significant	Non-significant
CTRB1	OID21150	P17538	Neurology	Disease_status	BL - CTL	0.44024	-0.119553	1.00003	0.121089	Non-significant	Non-significant
GBP4	OID20845	Q96PP9	Neurology	Disease_status	BL - CTL	0.441343	-0.119902	1.00259	0.121127	Non-significant	Non-significant
CTSV	OID21405	O60911	Oncology	Disease_status	BL - CTL	-0.339635	-0.772254	0.0929847	0.121657	Non-significant	Non-significant
PDLIM5	OID31063	Q96HC4	Neurology_II	Disease_status	BL - CTL	0.815526	-0.223391	1.85444	0.121757	Non-significant	Non-significant
SHD	OID30098	Q96IW2	Cardiometabolic_II	Disease_status	BL - CTL	1.28542	-0.352185	2.92303	0.12179	Non-significant	Non-significant
LYPD8	OID21251	Q6UX82	Oncology	Disease_status	BL - CTL	0.623064	-0.171129	1.41726	0.121984	Non-significant	Non-significant
COL9A1	OID20550	P20849	Inflammation	Disease_status	BL - CTL	-0.891071	-2.02706	0.244913	0.122039	Non-significant	Non-significant
ACOX1	OID20124	Q15067	Cardiometabolic	Disease_status	BL - CTL	0.915743	-0.252708	2.08419	0.122358	Non-significant	Non-significant
NAAA	OID20931	Q02083	Neurology	Disease_status	BL - CTL	0.586345	-0.163415	1.33611	0.122759	Non-significant	Non-significant
IL10RB	OID20696	Q08334	Inflammation	Disease_status	BL - CTL	0.359769	-0.101097	0.820634	0.123803	Non-significant	Non-significant
TPPP3	OID20842	Q9BW30	Neurology	Disease_status	BL - CTL	1.48256	-0.425071	3.39019	0.124094	Non-significant	Non-significant
EDN1	OID30224	P05305	Cardiometabolic_II	Disease_status	BL - CTL	0.49231	-0.139275	1.1239	0.124345	Non-significant	Non-significant
MAN1A2	OID30262	O60476	Cardiometabolic_II	Disease_status	BL - CTL	0.427793	-0.121193	0.97678	0.124446	Non-significant	Non-significant
MYH7B	OID31178	A7E2Y1	Oncology_II	Disease_status	BL - CTL	1.48568	-0.421999	3.39335	0.124685	Non-significant	Non-significant
ANXA5	OID20810	P08758	Neurology	Disease_status	BL - CTL	1.24298	-0.356869	2.84282	0.125568	Non-significant	Non-significant
AHNAK	OID30260	Q09666	Cardiometabolic_II	Disease_status	BL - CTL	0.646072	-0.187181	1.47933	0.125781	Non-significant	Non-significant
ERP29	OID30578	P30040	Inflammation_II	Disease_status	BL - CTL	0.938026	-0.270164	2.14622	0.125818	Non-significant	Non-significant
OTOA	OID30825	Q7RTW8	Neurology_II	Disease_status	BL - CTL	1.14473	-0.332203	2.62166	0.126461	Non-significant	Non-significant
CD300LF	OID21469	Q8TDQ1	Oncology	Disease_status	BL - CTL	0.645704	-0.188068	1.47948	0.126582	Non-significant	Non-significant
PDZD2	OID30151	O15018	Cardiometabolic_II	Disease_status	BL - CTL	0.717218	-0.209286	1.64372	0.126865	Non-significant	Non-significant
CABP2	OID30916	Q9NPB3	Neurology_II	Disease_status	BL - CTL	1.12146	-0.327177	2.5701	0.126905	Non-significant	Non-significant
CREBZF	OID31206	Q9NS37	Oncology_II	Disease_status	BL - CTL	0.577816	-0.169729	1.32536	0.127403	Non-significant	Non-significant
NDUFB7	OID31521	P17568	Oncology_II	Disease_status	BL - CTL	0.685016	-0.201601	1.57163	0.127595	Non-significant	Non-significant
CSPG5	OID30843	O95196	Neurology_II	Disease_status	BL - CTL	0.538409	-0.158969	1.23579	0.127921	Non-significant	Non-significant
RTKN2	OID30049	Q8IZC4	Cardiometabolic_II	Disease_status	BL - CTL	1.1115	-0.329902	2.5529	0.128369	Non-significant	Non-significant
EXTL1	OID30114	Q92935	Cardiometabolic_II	Disease_status	BL - CTL	0.817275	-0.245963	1.88051	0.128579	Non-significant	Non-significant
ADAMTS15	OID21275	Q8TE58	Oncology	Disease_status	BL - CTL	0.593176	-0.176998	1.36335	0.128825	Non-significant	Non-significant
BIRC2	OID21217	Q13490	Oncology	Disease_status	BL - CTL	-0.533855	-1.22711	0.159402	0.128884	Non-significant	Non-significant
DCTD	OID30657	P32321	Inflammation_II	Disease_status	BL - CTL	0.774495	-0.231467	1.78046	0.128963	Non-significant	Non-significant
IL22	OID31407	Q9GZX6	Oncology_II	Disease_status	BL - CTL	-0.717487	-1.65111	0.216135	0.129651	Non-significant	Non-significant
MTPN	OID20080	P58546	Cardiometabolic	Disease_status	BL - CTL	0.632729	-0.191452	1.45691	0.13004	Non-significant	Non-significant
PLCB1	OID30484	Q9NQ66	Inflammation_II	Disease_status	BL - CTL	-0.542177	-1.2496	0.165242	0.130356	Non-significant	Non-significant
ATP2B4	OID30062	P23634	Cardiometabolic_II	Disease_status	BL - CTL	1.37785	-0.419502	3.17521	0.130584	Non-significant	Non-significant
AMN	OID20492	Q9BXJ7	Inflammation	Disease_status	BL - CTL	0.718099	-0.219208	1.65541	0.130755	Non-significant	Non-significant
PSMC3	OID31200	P17980	Oncology_II	Disease_status	BL - CTL	1.5535	-0.474004	3.581	0.130775	Non-significant	Non-significant
EIF1AX	OID31125	P47813	Neurology_II	Disease_status	BL - CTL	0.988559	-0.302215	2.27933	0.130947	Non-significant	Non-significant
SMBL	OID31154	P53814	Neurology_II	Disease_status	BL - CTL	0.976627	-0.298848	2.2521	0.130958	Non-significant	Non-significant
ECE1	OID20891	P42892	Neurology	Disease_status	BL - CTL	0.344856	-0.105799	0.795512	0.131241	Non-significant	Non-significant
SPTBN2	OID30876	O15020	Neurology_II	Disease_status	BL - CTL	0.824957	-0.253606	1.90352	0.131423	Non-significant	Non-significant
ASAH1	OID30415	Q13510	Cardiometabolic_II	Disease_status	BL - CTL	0.438717	-0.138246	1.01568	0.132696	Non-significant	Non-significant
PIKFYVE	OID30465	Q9Y2I7	Inflammation_II	Disease_status	BL - CTL	0.762032	-0.238104	1.76217	0.132903	Non-significant	Non-significant
S100A3	OID31352	P33764	Oncology_II	Disease_status	BL - CTL	0.490114	-0.154323	1.13455	0.133603	Non-significant	Non-significant
DPT	OID20278	Q07507	Cardiometabolic	Disease_status	BL - CTL	-0.51603	-1.19671	0.164647	0.134821	Non-significant	Non-significant
RRAS	OID30961	P10301	Neurology_II	Disease_status	BL - CTL	1.20496	-0.384712	2.79463	0.134868	Non-significant	Non-significant
ACADM	OID31277	P11310	Oncology_II	Disease_status	BL - CTL	1.30487	-0.4187	3.02844	0.135344	Non-significant	Non-significant
LIFR	OID20606	P42702	Inflammation	Disease_status	BL - CTL	0.336724	-0.108205	0.781652	0.135446	Non-significant	Non-significant
DSG4	OID21325	Q86SJ6	Oncology	Disease_status	BL - CTL	-0.3293	-0.764496	0.105897	0.135545	Non-significant	Non-significant
CALB2	OID20801	P22676	Neurology	Disease_status	BL - CTL	0.583956	-0.188064	1.35598	0.135557	Non-significant	Non-significant
IGF2BP3	OID30112	O00425	Cardiometabolic_II	Disease_status	BL - CTL	0.798986	-0.258194	1.85617	0.13599	Non-significant	Non-significant
SIGLEC9	OID21390	Q9Y336	Oncology	Disease_status	BL - CTL	0.312843	-0.101161	0.726846	0.135997	Non-significant	Non-significant
LMOD1	OID30547	P29536	Inflammation_II	Disease_status	BL - CTL	0.583461	-0.188772	1.35569	0.13612	Non-significant	Non-significant
KHK	OID30241	P50053	Cardiometabolic_II	Disease_status	BL - CTL	0.78945	-0.255794	1.83469	0.13626	Non-significant	Non-significant
BNIP2	OID30292	Q12982	Cardiometabolic_II	Disease_status	BL - CTL	0.726338	-0.235638	1.68831	0.136377	Non-significant	Non-significant
NAGA	OID30509	P17050	Inflammation_II	Disease_status	BL - CTL	0.374802	-0.122589	0.872193	0.137151	Non-significant	Non-significant
BCAM	OID21076	P50895	Neurology	Disease_status	BL - CTL	0.384027	-0.127095	0.895149	0.138227	Non-significant	Non-significant
FUCA1	OID20261	P04066	Cardiometabolic	Disease_status	BL - CTL	0.703456	-0.23401	1.64092	0.13877	Non-significant	Non-significant
NRP1	OID20390	O14786	Cardiometabolic	Disease_status	BL - CTL	0.415395	-0.138192	0.968981	0.138781	Non-significant	Non-significant
PDZK1	OID30550	Q5T2W1	Inflammation_II	Disease_status	BL - CTL	0.921405	-0.30702	2.14983	0.138936	Non-significant	Non-significant
NT-proBNP	OID20125	NTproBNP	Cardiometabolic	Disease_status	BL - CTL	1.36042	-0.453676	3.17451	0.139016	Non-significant	Non-significant
STAU1	OID31210	O95793	Oncology_II	Disease_status	BL - CTL	1.15227	-0.38851	2.69305	0.140088	Non-significant	Non-significant
SCRG1	OID30333	O75711	Cardiometabolic_II	Disease_status	BL - CTL	-0.44174	-1.03246	0.148976	0.1401	Non-significant	Non-significant
MAN2B2	OID30306	Q9Y2E5	Cardiometabolic_II	Disease_status	BL - CTL	0.528076	-0.17973	1.23588	0.141017	Non-significant	Non-significant
FCRL5	OID21111	Q96RD9	Neurology	Disease_status	BL - CTL	0.470103	-0.160389	1.1006	0.141188	Non-significant	Non-significant
WIF1	OID21464	Q9Y5W5	Oncology	Disease_status	BL - CTL	-0.336403	-0.787767	0.11496	0.141369	Non-significant	Non-significant
LAT	OID20640	O43561	Inflammation	Disease_status	BL - CTL	0.720642	-0.246553	1.68784	0.141513	Non-significant	Non-significant
VMO1	OID21381	Q7Z5L0	Oncology	Disease_status	BL - CTL	0.729939	-0.251422	1.7113	0.142209	Non-significant	Non-significant
IL12RB2	OID30422	Q99665	Inflammation_II	Disease_status	BL - CTL	-0.45125	-1.05835	0.155852	0.142484	Non-significant	Non-significant
IL20RA	OID20422	Q9UHF4	Inflammation	Disease_status	BL - CTL	-0.471156	-1.10586	0.163544	0.142852	Non-significant	Non-significant
PNMA2	OID30842	Q9UL42	Neurology_II	Disease_status	BL - CTL	1.08275	-0.375473	2.54097	0.142892	Non-significant	Non-significant
CD40LG	OID20616	P29965	Inflammation	Disease_status	BL - CTL	0.884125	-0.307909	2.07616	0.14332	Non-significant	Non-significant
CTBS	OID30710	Q01459	Inflammation_II	Disease_status	BL - CTL	0.264478	-0.0923598	0.621315	0.143604	Non-significant	Non-significant
LAIR2	OID20965	Q6ISS4	Neurology	Disease_status	BL - CTL	0.672464	-0.238135	1.58306	0.143965	Non-significant	Non-significant
PI3	OID20326	P19957	Cardiometabolic	Disease_status	BL - CTL	-0.47035	-1.10791	0.167208	0.144594	Non-significant	Non-significant
TXK	OID31262	P42681	Oncology_II	Disease_status	BL - CTL	1.031	-0.367748	2.42975	0.144657	Non-significant	Non-significant
SERPIND1	OID30767	P05546	Inflammation_II	Disease_status	BL - CTL	0.312212	-0.11029	0.734713	0.144772	Non-significant	Non-significant
PAFAH2	OID31286	Q99487	Oncology_II	Disease_status	BL - CTL	1.53547	-0.552865	3.62381	0.145707	Non-significant	Non-significant
ATP1B3	OID30065	P54709	Cardiometabolic_II	Disease_status	BL - CTL	0.80934	-0.289244	1.90792	0.145893	Non-significant	Non-significant
NPR1	OID30116	P16066	Cardiometabolic_II	Disease_status	BL - CTL	-0.395405	-0.932204	0.141394	0.14605	Non-significant	Non-significant
TMED1	OID31278	Q13445	Oncology_II	Disease_status	BL - CTL	1.70683	-0.611915	4.02557	0.146318	Non-significant	Non-significant
INPP5J	OID30975	Q15735	Neurology_II	Disease_status	BL - CTL	0.464281	-0.166962	1.09552	0.14664	Non-significant	Non-significant
MORN4	OID31217	Q8NDC4	Oncology_II	Disease_status	BL - CTL	1.0125	-0.368323	2.39331	0.147544	Non-significant	Non-significant
FGFBP1	OID21507	Q14512	Oncology	Disease_status	BL - CTL	-0.325231	-0.768535	0.118073	0.147582	Non-significant	Non-significant
HAVCR1	OID21422	Q96D42	Oncology	Disease_status	BL - CTL	0.536878	-0.195087	1.26884	0.147729	Non-significant	Non-significant
SIGLEC15	OID20812	Q6ZMC9	Neurology	Disease_status	BL - CTL	-0.764521	-1.80729	0.278249	0.147908	Non-significant	Non-significant
IL5RA	OID20601	Q01344	Inflammation	Disease_status	BL - CTL	0.50079	-0.182629	1.18421	0.148054	Non-significant	Non-significant
WFIKKN1	OID20939	Q96NZ8	Neurology	Disease_status	BL - CTL	0.400494	-0.146611	0.947599	0.148485	Non-significant	Non-significant
LDLRAP1	OID31068	Q5SW96	Neurology_II	Disease_status	BL - CTL	1.01665	-0.375223	2.40853	0.149369	Non-significant	Non-significant
SIGLEC8	OID30261	Q9NYZ4	Cardiometabolic_II	Disease_status	BL - CTL	0.430715	-0.159398	1.02083	0.14966	Non-significant	Non-significant
RICTOR	OID30433	Q6R327	Inflammation_II	Disease_status	BL - CTL	0.863055	-0.32339	2.0495	0.15008	Non-significant	Non-significant
SLMAP	OID31441	Q14BN4	Oncology_II	Disease_status	BL - CTL	1.14121	-0.426539	2.70897	0.15072	Non-significant	Non-significant
ACP6	OID21432	Q9NPH0	Oncology	Disease_status	BL - CTL	0.433418	-0.162927	1.02976	0.151388	Non-significant	Non-significant
FAM3D	OID31514	Q96BQ1	Oncology_II	Disease_status	BL - CTL	0.470691	-0.18015	1.12153	0.153402	Non-significant	Non-significant
SGSH	OID30341	P51688	Cardiometabolic_II	Disease_status	BL - CTL	0.496423	-0.190948	1.18379	0.153716	Non-significant	Non-significant
CPB1	OID20289	P15086	Cardiometabolic	Disease_status	BL - CTL	0.551463	-0.213216	1.31614	0.154512	Non-significant	Non-significant
UBQLN3	OID30096	Q9H347	Cardiometabolic_II	Disease_status	BL - CTL	1.46295	-0.567534	3.49344	0.154563	Non-significant	Non-significant
HBEGF	OID21465	Q99075	Oncology	Disease_status	BL - CTL	0.657927	-0.256235	1.57209	0.155277	Non-significant	Non-significant
LY75	OID20580	O60449	Inflammation	Disease_status	BL - CTL	0.389372	-0.151576	0.93032	0.155287	Non-significant	Non-significant
CSF3	OID20491	P09919	Inflammation	Disease_status	BL - CTL	0.495711	-0.193168	1.18459	0.155434	Non-significant	Non-significant
WFDC12	OID21462	Q8WWY7	Oncology	Disease_status	BL - CTL	-0.532037	-1.27169	0.20762	0.155534	Non-significant	Non-significant
DNER	OID20712	Q8NFT8	Inflammation	Disease_status	BL - CTL	-0.299098	-0.716568	0.118372	0.157175	Non-significant	Non-significant
LRP2BP	OID30907	Q9P2M1	Neurology_II	Disease_status	BL - CTL	1.20785	-0.479867	2.89558	0.157391	Non-significant	Non-significant
CA4	OID20241	P22748	Cardiometabolic	Disease_status	BL - CTL	0.433966	-0.172831	1.04076	0.157687	Non-significant	Non-significant
NENF	OID31354	Q9UMX5	Oncology_II	Disease_status	BL - CTL	1.32166	-0.525904	3.16923	0.157844	Non-significant	Non-significant
GAST	OID31083	P01350	Neurology_II	Disease_status	BL - CTL	0.881338	-0.353652	2.11633	0.158788	Non-significant	Non-significant
DCN	OID20106	P07585	Cardiometabolic	Disease_status	BL - CTL	0.304948	-0.122639	0.732536	0.159088	Non-significant	Non-significant
IL7R	OID21136	P16871	Neurology	Disease_status	BL - CTL	0.427094	-0.172011	1.0262	0.159159	Non-significant	Non-significant
STX16	OID21170	O14662	Oncology	Disease_status	BL - CTL	0.691633	-0.278646	1.66191	0.159278	Non-significant	Non-significant
CHRDL1	OID20771	Q9BU40	Inflammation	Disease_status	BL - CTL	0.480406	-0.194525	1.15534	0.159875	Non-significant	Non-significant
RILPL2	OID30342	Q969X0	Cardiometabolic_II	Disease_status	BL - CTL	0.766445	-0.310966	1.84386	0.16013	Non-significant	Non-significant
SCP2	OID21161	P22307	Oncology	Disease_status	BL - CTL	0.499708	-0.204642	1.20406	0.161158	Non-significant	Non-significant
CCL15	OID20328	Q16663	Cardiometabolic	Disease_status	BL - CTL	0.508888	-0.209364	1.22714	0.161773	Non-significant	Non-significant
FGF23	OID21411	Q9GZV9	Oncology	Disease_status	BL - CTL	0.504335	-0.208206	1.21688	0.162203	Non-significant	Non-significant
CD3D	OID30827	P04234	Neurology_II	Disease_status	BL - CTL	0.520859	-0.215561	1.25728	0.162452	Non-significant	Non-significant
AFAP1	OID30569	Q8N556	Inflammation_II	Disease_status	BL - CTL	1.00197	-0.415737	2.41969	0.162799	Non-significant	Non-significant
CCL27	OID20121	Q9Y4X3	Cardiometabolic	Disease_status	BL - CTL	0.505386	-0.209753	1.22052	0.162841	Non-significant	Non-significant
ITGAM	OID21071	P11215	Neurology	Disease_status	BL - CTL	-0.475095	-1.14903	0.198842	0.163809	Non-significant	Non-significant
CPVL	OID21435	Q9H3G5	Oncology	Disease_status	BL - CTL	0.396903	-0.166758	0.960563	0.164352	Non-significant	Non-significant
PLIN1	OID20835	O60240	Neurology	Disease_status	BL - CTL	0.380661	-0.160557	0.921878	0.164831	Non-significant	Non-significant
C1R	OID30753	P00736	Inflammation_II	Disease_status	BL - CTL	0.193769	-0.0820765	0.469615	0.16491	Non-significant	Non-significant
RBM25	OID31236	P49756	Oncology_II	Disease_status	BL - CTL	1.81115	-0.767058	4.38936	0.165223	Non-significant	Non-significant
MST1	OID30713	P26927	Inflammation_II	Disease_status	BL - CTL	-0.27387	-0.663915	0.116175	0.165514	Non-significant	Non-significant
FCRLB	OID21193	Q6BAA4	Oncology	Disease_status	BL - CTL	0.547538	-0.232264	1.32734	0.165523	Non-significant	Non-significant
MRC1	OID30694	P22897	Inflammation_II	Disease_status	BL - CTL	0.331035	-0.141298	0.803367	0.166307	Non-significant	Non-significant
FGA	OID30788	P02671	Inflammation_II	Disease_status	BL - CTL	0.251846	-0.107525	0.611216	0.16631	Non-significant	Non-significant
MFAP5	OID20239	Q13361	Cardiometabolic	Disease_status	BL - CTL	-0.824839	-2.00289	0.353211	0.166444	Non-significant	Non-significant
TP53INP1	OID20120	Q96A56	Cardiometabolic	Disease_status	BL - CTL	0.2932	-0.125622	0.712022	0.166781	Non-significant	Non-significant
IL34	OID20809	Q6ZMJ4	Neurology	Disease_status	BL - CTL	0.912779	-0.393376	2.21893	0.167484	Non-significant	Non-significant
BMPER	OID30615	Q8N8U9	Inflammation_II	Disease_status	BL - CTL	0.254674	-0.109854	0.619201	0.167608	Non-significant	Non-significant
EPB41L5	OID30886	Q9HCM4	Neurology_II	Disease_status	BL - CTL	1.54079	-0.669702	3.75129	0.168287	Non-significant	Non-significant
GFRA2	OID21330	O00451	Oncology	Disease_status	BL - CTL	0.225977	-0.0980679	0.550021	0.168311	Non-significant	Non-significant
HDAC9	OID30832	Q9UKV0	Neurology_II	Disease_status	BL - CTL	1.4646	-0.635611	3.56482	0.168399	Non-significant	Non-significant
KCNIP4	OID20813	Q6PIL6	Neurology	Disease_status	BL - CTL	0.918702	-0.399272	2.23668	0.168581	Non-significant	Non-significant
NEB	OID30105	P20929	Cardiometabolic_II	Disease_status	BL - CTL	1.12551	-0.501736	2.75276	0.168769	Non-significant	Non-significant
FCRL2	OID20639	Q96LA5	Inflammation	Disease_status	BL - CTL	0.42594	-0.187574	1.03946	0.16999	Non-significant	Non-significant
FUT8	OID20992	Q9BYC5	Neurology	Disease_status	BL - CTL	0.429297	-0.189265	1.04786	0.170395	Non-significant	Non-significant
CD34	OID21025	P28906	Neurology	Disease_status	BL - CTL	-0.265428	-0.648639	0.117784	0.171235	Non-significant	Non-significant
CMIP	OID31406	Q8IY22	Oncology_II	Disease_status	BL - CTL	0.997714	-0.44444	2.43987	0.171709	Non-significant	Non-significant
RNASE10	OID30238	Q5GAN6	Cardiometabolic_II	Disease_status	BL - CTL	0.492891	-0.221397	1.20718	0.172754	Non-significant	Non-significant
GFRA3	OID20933	O60609	Neurology	Disease_status	BL - CTL	-0.30097	-0.73783	0.135889	0.173519	Non-significant	Non-significant
DSG3	OID21460	P32926	Oncology	Disease_status	BL - CTL	-0.263758	-0.646962	0.119445	0.173826	Non-significant	Non-significant
IKZF2	OID21213	Q9UKS7	Oncology	Disease_status	BL - CTL	0.956943	-0.433279	2.34716	0.173891	Non-significant	Non-significant
NTRK2	OID20136	Q16620	Cardiometabolic	Disease_status	BL - CTL	-0.379198	-0.931031	0.172634	0.174216	Non-significant	Non-significant
LEPR	OID20128	P48357	Cardiometabolic	Disease_status	BL - CTL	0.443981	-0.202578	1.09054	0.174745	Non-significant	Non-significant
ADAMTSL5	OID30355	Q6ZMM2	Cardiometabolic_II	Disease_status	BL - CTL	-0.44188	-1.08585	0.202091	0.174837	Non-significant	Non-significant
PDCD1LG2	OID21273	Q9BQ51	Oncology	Disease_status	BL - CTL	0.360061	-0.164278	0.8844	0.174896	Non-significant	Non-significant
DTX2	OID30882	Q86UW9	Neurology_II	Disease_status	BL - CTL	1.0927	-0.499467	2.68487	0.175152	Non-significant	Non-significant
OMP	OID30835	P47874	Neurology_II	Disease_status	BL - CTL	1.11157	-0.509142	2.73229	0.175367	Non-significant	Non-significant
SRC	OID21521	P12931	Oncology	Disease_status	BL - CTL	0.898504	-0.413824	2.21083	0.176142	Non-significant	Non-significant
MCAM	OID20343	P43121	Cardiometabolic	Disease_status	BL - CTL	0.520723	-0.240643	1.28209	0.176622	Non-significant	Non-significant
LRFN2	OID30895	Q9ULH4	Neurology_II	Disease_status	BL - CTL	1.03329	-0.477934	2.54452	0.17674	Non-significant	Non-significant
CES3	OID21340	Q6UWW8	Oncology	Disease_status	BL - CTL	0.593496	-0.274921	1.46191	0.176859	Non-significant	Non-significant
VWF	OID20256	P04275	Cardiometabolic	Disease_status	BL - CTL	0.664785	-0.330623	1.66019	0.177263	Non-significant	Non-significant
KLK10	OID21523	O43240	Oncology	Disease_status	BL - CTL	0.364599	-0.171652	0.90085	0.178213	Non-significant	Non-significant
CYTL1	OID30374	Q9NRR1	Cardiometabolic_II	Disease_status	BL - CTL	-0.48117	-1.18884	0.226504	0.178986	Non-significant	Non-significant
PKN3	OID31311	Q6P5Z2	Oncology_II	Disease_status	BL - CTL	0.696493	-0.330088	1.72307	0.17996	Non-significant	Non-significant
SAT1	OID30111	P21673	Cardiometabolic_II	Disease_status	BL - CTL	0.673204	-0.320753	1.66716	0.180308	Non-significant	Non-significant
CDC42BPB	OID31485	Q9Y5S2	Oncology_II	Disease_status	BL - CTL	0.919569	-0.438066	2.2772	0.180675	Non-significant	Non-significant
DYNLT3	OID31415	P51808	Oncology_II	Disease_status	BL - CTL	0.757066	-0.362465	1.8766	0.18146	Non-significant	Non-significant
TRDMT1	OID31335	O14717	Oncology_II	Disease_status	BL - CTL	0.791147	-0.38013	1.96242	0.181968	Non-significant	Non-significant
OPTC	OID21362	Q9UBM4	Oncology	Disease_status	BL - CTL	0.348382	-0.167639	0.864402	0.18211	Non-significant	Non-significant
MAVS	OID21204	Q7Z434	Oncology	Disease_status	BL - CTL	0.777565	-0.374749	1.92988	0.182324	Non-significant	Non-significant
PDE4D	OID30084	Q08499	Cardiometabolic_II	Disease_status	BL - CTL	0.862196	-0.417329	2.14172	0.182593	Non-significant	Non-significant
APOE	OID30727	P02649	Inflammation_II	Disease_status	BL - CTL	0.300433	-0.145435	0.7463	0.182916	Non-significant	Non-significant
BDNF	OID30373	P23560	Cardiometabolic_II	Disease_status	BL - CTL	0.796563	-0.385645	1.97877	0.18298	Non-significant	Non-significant
ALDH5A1	OID31047	P51649	Neurology_II	Disease_status	BL - CTL	0.742618	-0.359816	1.84505	0.183143	Non-significant	Non-significant
NPY	OID21388	P01303	Oncology	Disease_status	BL - CTL	0.764323	-0.370935	1.89958	0.183314	Non-significant	Non-significant
LAMP2	OID21035	P13473	Neurology	Disease_status	BL - CTL	-0.1574	-0.391573	0.0767735	0.183991	Non-significant	Non-significant
MPIG6B	OID20779	O95866	Inflammation	Disease_status	BL - CTL	0.73053	-0.356228	1.81729	0.184011	Non-significant	Non-significant
PDGFRA	OID20133	P16234	Cardiometabolic	Disease_status	BL - CTL	0.373377	-0.182367	0.929122	0.184271	Non-significant	Non-significant
TST	OID20868	Q16762	Neurology	Disease_status	BL - CTL	0.442881	-0.216816	1.10258	0.184449	Non-significant	Non-significant
ADGRD1	OID30588	Q6QNK2	Inflammation_II	Disease_status	BL - CTL	-0.254849	-0.634689	0.124992	0.184841	Non-significant	Non-significant
NME1	OID30451	P15531	Inflammation_II	Disease_status	BL - CTL	-0.373644	-0.931251	0.183964	0.185416	Non-significant	Non-significant
M6PR	OID30208	P20645	Cardiometabolic_II	Disease_status	BL - CTL	0.428742	-0.212617	1.0701	0.186417	Non-significant	Non-significant
F9	OID20349	P00740	Cardiometabolic	Disease_status	BL - CTL	0.383979	-0.190853	0.958811	0.186769	Non-significant	Non-significant
FNDC1	OID31127	Q4ZHG4	Neurology_II	Disease_status	BL - CTL	-0.523909	-1.30885	0.261036	0.187119	Non-significant	Non-significant
CD82	OID31256	P27701	Oncology_II	Disease_status	BL - CTL	1.80935	-0.904066	4.52277	0.187545	Non-significant	Non-significant
EGFL7	OID21252	Q9UHF1	Oncology	Disease_status	BL - CTL	0.437085	-0.219334	1.0935	0.188168	Non-significant	Non-significant
CASP2	OID20555	P42575	Inflammation	Disease_status	BL - CTL	0.652125	-0.327583	1.63183	0.188264	Non-significant	Non-significant
IVD	OID20833	P26440	Neurology	Disease_status	BL - CTL	1.22504	-0.6166	3.06667	0.18861	Non-significant	Non-significant
FBP1	OID20227	P09467	Cardiometabolic	Disease_status	BL - CTL	1.14319	-0.577036	2.86342	0.188636	Non-significant	Non-significant
LPL	OID20188	P06858	Cardiometabolic	Disease_status	BL - CTL	-0.482477	-1.21103	0.246074	0.190426	Non-significant	Non-significant
IL10RA	OID20420	Q13651	Inflammation	Disease_status	BL - CTL	0.578983	-0.296574	1.45454	0.191104	Non-significant	Non-significant
SYT1	OID31089	P21579	Neurology_II	Disease_status	BL - CTL	0.476565	-0.245403	1.19853	0.191245	Non-significant	Non-significant
UPK3A	OID30794	O75631	Neurology_II	Disease_status	BL - CTL	-1.24064	-3.11859	0.637319	0.191616	Non-significant	Non-significant
ASS1	OID30170	P00966	Cardiometabolic_II	Disease_status	BL - CTL	0.758366	-0.39128	1.90801	0.192266	Non-significant	Non-significant
CSNK2A1	OID31053	P68400	Neurology_II	Disease_status	BL - CTL	0.461469	-0.238529	1.16147	0.192397	Non-significant	Non-significant
HEG1	OID30579	Q9ULI3	Inflammation_II	Disease_status	BL - CTL	0.242308	-0.125576	0.610192	0.192897	Non-significant	Non-significant
CTF1	OID20061	Q16619	Cardiometabolic	Disease_status	BL - CTL	0.59932	-0.311798	1.51044	0.193511	Non-significant	Non-significant
SDK2	OID30662	Q58EX2	Inflammation_II	Disease_status	BL - CTL	-0.286072	-0.721491	0.149346	0.194031	Non-significant	Non-significant
LRP11	OID20185	Q86VZ4	Cardiometabolic	Disease_status	BL - CTL	0.381898	-0.199929	0.963725	0.194403	Non-significant	Non-significant
MRPL58	OID31036	Q14197	Neurology_II	Disease_status	BL - CTL	0.660006	-0.34774	1.66775	0.195336	Non-significant	Non-significant
ZBTB16	OID21205	Q05516	Oncology	Disease_status	BL - CTL	0.72899	-0.384645	1.84263	0.195618	Non-significant	Non-significant
PADI2	OID20467	Q9Y2J8	Inflammation	Disease_status	BL - CTL	1.04806	-0.553959	2.65007	0.195911	Non-significant	Non-significant
TMED10	OID30068	P49755	Cardiometabolic_II	Disease_status	BL - CTL	0.868058	-0.469151	2.20527	0.197736	Non-significant	Non-significant
SMC3	OID31195	Q9UQE7	Oncology_II	Disease_status	BL - CTL	0.786826	-0.426707	2.00036	0.19846	Non-significant	Non-significant
TET2	OID31266	Q6N021	Oncology_II	Disease_status	BL - CTL	1.11123	-0.603084	2.82554	0.198682	Non-significant	Non-significant
LY96	OID20945	Q9Y6Y9	Neurology	Disease_status	BL - CTL	0.313509	-0.168951	0.795968	0.198881	Non-significant	Non-significant
CNBL2	OID21426	Q02246	Oncology	Disease_status	BL - CTL	0.415208	-0.225598	1.05601	0.199154	Non-significant	Non-significant
FETUB	OID20404	Q9UGM5	Cardiometabolic	Disease_status	BL - CTL	0.368605	-0.199163	0.936372	0.199249	Non-significant	Non-significant
ADAM12	OID30491	O43184	Inflammation_II	Disease_status	BL - CTL	0.514169	-0.280523	1.30886	0.199456	Non-significant	Non-significant
H2AP	OID31232	O75409	Oncology_II	Disease_status	BL - CTL	1.17386	-0.635004	2.98272	0.199485	Non-significant	Non-significant
MYOC	OID21121	Q99972	Neurology	Disease_status	BL - CTL	0.573227	-0.312676	1.45913	0.200783	Non-significant	Non-significant
FABP4	OID20245	P15090	Cardiometabolic	Disease_status	BL - CTL	0.583998	-0.318716	1.48671	0.200864	Non-significant	Non-significant
PCOLCE	OID20384	Q15113	Cardiometabolic	Disease_status	BL - CTL	0.492513	-0.269864	1.25489	0.200875	Non-significant	Non-significant
CA13	OID20225	Q8N1Q1	Cardiometabolic	Disease_status	BL - CTL	0.845005	-0.463168	2.15318	0.201488	Non-significant	Non-significant
DEFB103A_DEFB103B	OID30534	P81534	Inflammation_II	Disease_status	BL - CTL	0.786298	-0.434448	2.00704	0.202812	Non-significant	Non-significant
FGFBP3	OID31108	Q8TAT2	Neurology_II	Disease_status	BL - CTL	0.416659	-0.230461	1.06378	0.202896	Non-significant	Non-significant
GLI2	OID30429	P10070	Inflammation_II	Disease_status	BL - CTL	-0.391301	-1.00042	0.217816	0.203985	Non-significant	Non-significant
MYCBP2	OID30996	O75592	Neurology_II	Disease_status	BL - CTL	0.638261	-0.355882	1.6324	0.204231	Non-significant	Non-significant
RBL4R	OID21424	Q9BZR6	Oncology	Disease_status	BL - CTL	0.340184	-0.190232	0.870601	0.204708	Non-significant	Non-significant
ADAMTS8	OID21502	Q9UP79	Oncology	Disease_status	BL - CTL	-0.352491	-0.90315	0.198167	0.205585	Non-significant	Non-significant
HSD11B1	OID20575	P28845	Inflammation	Disease_status	BL - CTL	0.415029	-0.235986	1.06604	0.207355	Non-significant	Non-significant
COL1A1	OID20335	P02452	Cardiometabolic	Disease_status	BL - CTL	-0.250343	-0.643392	0.142706	0.207833	Non-significant	Non-significant
SCG2	OID21400	P13521	Oncology	Disease_status	BL - CTL	0.372706	-0.213171	0.958584	0.207866	Non-significant	Non-significant
KLK14	OID21407	Q9P0G3	Oncology	Disease_status	BL - CTL	0.479975	-0.274686	1.23464	0.20817	Non-significant	Non-significant
NOP56	OID30055	O00567	Cardiometabolic_II	Disease_status	BL - CTL	0.850513	-0.487174	2.1882	0.208621	Non-significant	Non-significant
NUDT10	OID30198	Q8NFP7	Cardiometabolic_II	Disease_status	BL - CTL	0.340216	-0.19525	0.875683	0.208901	Non-significant	Non-significant
ARHGAP45	OID30653	Q92619	Inflammation_II	Disease_status	BL - CTL	0.730273	-0.420899	1.88145	0.209565	Non-significant	Non-significant
ESM1	OID20758	Q9NQ30	Inflammation	Disease_status	BL - CTL	0.474204	-0.273282	1.22169	0.209615	Non-significant	Non-significant
NECTIN1	OID30545	Q15223	Inflammation_II	Disease_status	BL - CTL	-0.460914	-1.18926	0.267432	0.21074	Non-significant	Non-significant
TMPRSS11B	OID30852	Q86T26	Neurology_II	Disease_status	BL - CTL	0.868209	-0.503958	2.24038	0.210807	Non-significant	Non-significant
L1CAM	OID21484	P32004	Oncology	Disease_status	BL - CTL	-0.227706	-0.588963	0.133552	0.212483	Non-significant	Non-significant
PRL	OID21033	P01236	Neurology	Disease_status	BL - CTL	0.582054	-0.343113	1.50722	0.21338	Non-significant	Non-significant
PON2	OID20088	Q15165	Cardiometabolic	Disease_status	BL - CTL	0.369547	-0.218635	0.957728	0.213894	Non-significant	Non-significant
FZD8	OID30818	Q9H461	Neurology_II	Disease_status	BL - CTL	0.559094	-0.332453	1.45064	0.214711	Non-significant	Non-significant
TFPI	OID20388	P10646	Cardiometabolic	Disease_status	BL - CTL	0.319313	-0.190085	0.828711	0.215012	Non-significant	Non-significant
IGLON5	OID31169	A6NGN9	Oncology_II	Disease_status	BL - CTL	0.584522	-0.349306	1.51835	0.215229	Non-significant	Non-significant
BLR	OID20957	Q92752	Neurology	Disease_status	BL - CTL	0.269159	-0.161303	0.69962	0.216078	Non-significant	Non-significant
AXIN1	OID20582	O15169	Inflammation	Disease_status	BL - CTL	0.633998	-0.379987	1.64798	0.216128	Non-significant	Non-significant
ITGAL	OID30537	P20701	Inflammation_II	Disease_status	BL - CTL	1.09396	-0.656497	2.84441	0.216253	Non-significant	Non-significant
SCG3	OID20728	Q8WXD2	Inflammation	Disease_status	BL - CTL	0.408203	-0.246468	1.06287	0.217346	Non-significant	Non-significant
EIF5A	OID20423	P63241	Inflammation	Disease_status	BL - CTL	-0.325205	-0.849543	0.199132	0.219858	Non-significant	Non-significant
CCN1	OID21368	O00622	Oncology	Disease_status	BL - CTL	0.67129	-0.415432	1.75801	0.221582	Non-significant	Non-significant
GAGE2A	OID31199	Q6NT46	Oncology_II	Disease_status	BL - CTL	1.31445	-0.822416	3.45132	0.222667	Non-significant	Non-significant
ACY3	OID30086	Q96HD9	Cardiometabolic_II	Disease_status	BL - CTL	0.570628	-0.356311	1.49757	0.223052	Non-significant	Non-significant
NLGN2	OID30878	Q8NFZ4	Neurology_II	Disease_status	BL - CTL	1.03322	-0.644573	2.71102	0.223109	Non-significant	Non-significant
DMP1	OID30213	Q13316	Cardiometabolic_II	Disease_status	BL - CTL	-0.491245	-1.28904	0.30655	0.223113	Non-significant	Non-significant
ADCYAP1R1	OID21188	P41586	Oncology	Disease_status	BL - CTL	-0.253085	-0.664747	0.158578	0.223598	Non-significant	Non-significant
RAB6A	OID20608	P20340	Inflammation	Disease_status	BL - CTL	0.4247	-0.26618	1.11558	0.223918	Non-significant	Non-significant
SPACA5_SPACA5B	OID30990	Q96QH8	Neurology_II	Disease_status	BL - CTL	0.3227	-0.202316	0.847716	0.223981	Non-significant	Non-significant
ICOSLG	OID21351	O75144	Oncology	Disease_status	BL - CTL	0.17659	-0.111936	0.465116	0.225214	Non-significant	Non-significant
NMRK2	OID31163	Q9NPI5	Oncology_II	Disease_status	BL - CTL	0.791439	-0.500112	2.08299	0.225374	Non-significant	Non-significant
GTPBP2	OID30946	Q9BX10	Neurology_II	Disease_status	BL - CTL	0.847386	-0.535695	2.23047	0.225401	Non-significant	Non-significant
SDCCAG8	OID31423	Q86SQ7	Oncology_II	Disease_status	BL - CTL	0.789621	-0.499639	2.07888	0.225537	Non-significant	Non-significant
SCN4B	OID30277	Q8IWT1	Cardiometabolic_II	Disease_status	BL - CTL	-0.355115	-0.93601	0.22578	0.226178	Non-significant	Non-significant
CSF2	OID30072	P04141	Cardiometabolic_II	Disease_status	BL - CTL	0.469279	-0.29933	1.23789	0.226477	Non-significant	Non-significant
KHDC3L	OID31245	Q587J8	Oncology_II	Disease_status	BL - CTL	1.34856	-0.863037	3.56016	0.227638	Non-significant	Non-significant
LATS1	OID30523	O95835	Inflammation_II	Disease_status	BL - CTL	0.829949	-0.533233	2.19313	0.228338	Non-significant	Non-significant
NEK7	OID31250	Q8TDX7	Oncology_II	Disease_status	BL - CTL	0.668206	-0.429426	1.76584	0.228387	Non-significant	Non-significant
HGF	OID20656	P14210	Inflammation	Disease_status	BL - CTL	0.424977	-0.274638	1.12459	0.229262	Non-significant	Non-significant
IL18RAP	OID20900	O95256	Neurology	Disease_status	BL - CTL	0.794416	-0.514477	2.10331	0.229779	Non-significant	Non-significant
FOXO3	OID21271	O43524	Oncology	Disease_status	BL - CTL	1.104	-0.716814	2.92482	0.230017	Non-significant	Non-significant
SKAP2	OID20761	O75563	Inflammation	Disease_status	BL - CTL	0.788157	-0.511975	2.08829	0.230256	Non-significant	Non-significant
MRPL46	OID20858	Q9H2W6	Neurology	Disease_status	BL - CTL	0.280089	-0.182512	0.742691	0.230898	Non-significant	Non-significant
PDE5A	OID30584	O76074	Inflammation_II	Disease_status	BL - CTL	0.660365	-0.432878	1.75361	0.231935	Non-significant	Non-significant
CA8	OID30482	P35219	Inflammation_II	Disease_status	BL - CTL	0.250705	-0.164581	0.66599	0.232223	Non-significant	Non-significant
CST1	OID30581	P01037	Inflammation_II	Disease_status	BL - CTL	-0.650541	-1.73098	0.429904	0.233245	Non-significant	Non-significant
SULT1A1	OID21031	P50225	Neurology	Disease_status	BL - CTL	0.992112	-0.656401	2.64062	0.233685	Non-significant	Non-significant
FST	OID20770	P19883	Inflammation	Disease_status	BL - CTL	0.529472	-0.350698	1.40964	0.233852	Non-significant	Non-significant
ARHGAP1	OID21202	Q07960	Oncology	Disease_status	BL - CTL	0.494223	-0.329094	1.31754	0.234364	Non-significant	Non-significant
PLG	OID30785	P00747	Inflammation_II	Disease_status	BL - CTL	-0.188313	-0.502014	0.125388	0.234782	Non-significant	Non-significant
GH2	OID21168	P01242	Oncology	Disease_status	BL - CTL	0.947167	-0.633396	2.52773	0.235479	Non-significant	Non-significant
ICAM5	OID20145	Q9UMF0	Cardiometabolic	Disease_status	BL - CTL	-0.362743	-0.968436	0.242949	0.235745	Non-significant	Non-significant
CLEC4G	OID20590	Q6UXB4	Inflammation	Disease_status	BL - CTL	0.251378	-0.169347	0.672104	0.23689	Non-significant	Non-significant
LIF	OID20824	P15018	Neurology	Disease_status	BL - CTL	-0.412898	-1.10766	0.281862	0.239514	Non-significant	Non-significant
PBK	OID31158	Q96KB5	Oncology_II	Disease_status	BL - CTL	1.0257	-0.705572	2.75697	0.240492	Non-significant	Non-significant
SERPINH1	OID31322	P50454	Oncology_II	Disease_status	BL - CTL	0.990137	-0.679947	2.66022	0.240603	Non-significant	Non-significant
IGFBPL1	OID20155	Q8WX77	Cardiometabolic	Disease_status	BL - CTL	0.404911	-0.281388	1.09121	0.241259	Non-significant	Non-significant
CALCOCO1	OID21387	Q9P1Z2	Oncology	Disease_status	BL - CTL	0.729248	-0.504121	1.96262	0.241791	Non-significant	Non-significant
MEP1A	OID31459	Q16819	Oncology_II	Disease_status	BL - CTL	-0.418766	-1.12699	0.289462	0.241867	Non-significant	Non-significant
PNMA1	OID30194	Q8ND90	Cardiometabolic_II	Disease_status	BL - CTL	0.697695	-0.482776	1.87816	0.242071	Non-significant	Non-significant
POSBL	OID30410	Q15063	Cardiometabolic_II	Disease_status	BL - CTL	0.333827	-0.231268	0.898922	0.242309	Non-significant	Non-significant
PAMR1	OID21153	Q6UXH9	Neurology	Disease_status	BL - CTL	0.233954	-0.163727	0.631635	0.244184	Non-significant	Non-significant
NAA80	OID30893	Q93015	Neurology_II	Disease_status	BL - CTL	0.900299	-0.630941	2.43154	0.244513	Non-significant	Non-significant
WASF3	OID20882	Q9UPY6	Neurology	Disease_status	BL - CTL	-1.09996	-2.97562	0.775696	0.245697	Non-significant	Non-significant
LACRT	OID31367	Q9GZZ8	Oncology_II	Disease_status	BL - CTL	0.708906	-0.501884	1.9197	0.246298	Non-significant	Non-significant
SORCS2	OID21262	Q96PQ0	Oncology	Disease_status	BL - CTL	0.311313	-0.221348	0.843974	0.2463	Non-significant	Non-significant
CDNF	OID21318	Q49AH0	Oncology	Disease_status	BL - CTL	0.290361	-0.206148	0.786869	0.247027	Non-significant	Non-significant
PRELP	OID20766	P51888	Inflammation	Disease_status	BL - CTL	0.232512	-0.165376	0.6304	0.247376	Non-significant	Non-significant
CBLN1	OID30851	P23435	Neurology_II	Disease_status	BL - CTL	1.29679	-0.925817	3.51939	0.248109	Non-significant	Non-significant
CCDC28A	OID30973	Q8IWP9	Neurology_II	Disease_status	BL - CTL	1.18743	-0.849264	3.22412	0.248435	Non-significant	Non-significant
HGFAC	OID30718	Q04756	Inflammation_II	Disease_status	BL - CTL	-0.1532	-0.416663	0.110263	0.249678	Non-significant	Non-significant
S100A16	OID20878	Q96FQ6	Neurology	Disease_status	BL - CTL	0.428793	-0.308987	1.16657	0.249927	Non-significant	Non-significant
[truncated: 898 more rows]

## Sheet: metacore_processnetworks
#	Networks	FDR	In Data	Total	Network Objects from Active Data
1	Inflammation_Interferon signaling	1.30087e-11	38	110	CCL5, MEK1(MAP2K1), Bcl-XL, IFNGR1, MIP-1-beta, MEK1/2, STAT5, MIG, IDO1, STAT2, IL-18R1, GBP1, PTP-1B, SHP-1, CD40(TNFRSF5), ICAM1, PKR, CCL2, MIP-1-alpha, Caspase-1, Caspase-8, ILT4, TLR3, I-TAC, C/EBPbeta, CCL8, KLF4, IL29, IL28A, CD86, ILT3, Bcl-2, TIMP1, FasR(CD95), MNDA, GBP2, CCL7, SERPINB9
2	Cell adhesion_Platelet-endothelium-leucocyte interactions	2.23781e-10	47	174	CCL5, NF-kB p50/p50, PDGF-A, IL-6, Occludin, TGF-beta 2, I-kB, SHPS-1, PLAUR (uPAR), TGF-beta 1, SREC-I, IGFBP7, TGF-beta, CD72, GP-IB alpha, VCAM1, SHP-1, PDGF-B, CD40(TNFRSF5), Azurocidin 1, NF-kB, ITGA2, CTGF, Thrombospondin 4, NF-kB1 (p50), IL-18, ICAM1, CCL2, TFPI-2, MIP-1-alpha, JAM1, ESAM, MSR1, IL-8, GP-IB beta, PSGL-1, TGF-beta receptor type II, P-selectin, MMP-9, PAI1, OLR1, NFKBIE, PLA…
3	Inflammation_IFN-gamma signaling	2.3622e-09	34	109	CCL5, IL-15, MEK1(MAP2K1), CrkL, DAF, Bcl-XL, I-kB, MIG, AKT2, CXCL16, IL-7, C9, CCL17, NF-kB, IP10, AKT(PKB), p21, IL-18, ICAM1, PKR, MIP-1-alpha, Caspase-8, ATF-2, C/EBPbeta, Cyclin E, MMP-9, PAI1, NFKBIE, eIF2S2, AKT3, MEK6(MAP2K6), IP3 receptor, Fc alpha receptor, SERPINB9
4	Proliferation_Lymphocyte proliferation	8.11851e-09	49	208	CCL5, IL-15, IL-2R gamma chain, CD27(TNFRSF7), BST2, MEK1(MAP2K1), IP3R1, MIP-1-beta, CD30L (TNFSF8), I-kB, TR2(TNFRSF14), TACI(TNFRSF13B), TNF-R2, STAT5, IL-18R1, AKT2, CD80, OX40(TNFRSF4), IL-15RA, JNK(MAPK8-10), IL-7, SHP-1, UBPY, CD40(TNFRSF5), NF-kB, IL4RA, APRIL(TNFSF13), AKT(PKB), p21, IL-18, BTLA, MIP-1-alpha, LIGHT(TNFSF14), IL-4R type I, IL-10, GRAP2, ATF-2, CD30(TNFRSF8), STAT5B, IL-2R…
5	Apoptosis_Anti-apoptosis mediated by external signals via NF-kB	1.14107e-08	33	111	IL-15, PDGF-A, IKK-gamma, NIX, Bcl-XL, CD30L (TNFSF8), I-kB, TACI(TNFRSF13B), TNF-R2, PP2A regulatory, PKA-reg (cAMP-dependent), OX40(TNFRSF4), IL-15RA, IRAK1/2, Caspase-7, PDGF-B, CD40(TNFRSF5), NF-kB, APRIL(TNFSF13), AKT(PKB), TNF-R1, Caspase-1, Caspase-8, HTR1A, CSF2RB, CD30(TNFRSF8), XIAP, FN14(TNFRSF12A), Caspase-3, Bcl-2, RANK(TNFRSF11A), BAFF(TNFSF13B), TNF-alpha
6	Inflammation_Amphoterin signaling	1.29968e-08	34	118	NF-kB p50/p50, IKK-gamma, MEK1(MAP2K1), IL-6, I-kB, MEK1/2, AKT2, IRAK1/2, AP-1, JNK(MAPK8-10), VCAM1, JNK2(MAPK9), IL1RN, NF-kB, NF-kB1 (p105), AKT(PKB), NF-kB1 (p50), ICAM1, MELC, CCL2, Amyloid beta, MMP-1, IL-8, Actin, c-Jun/c-Jun, MMP-9, PAI1, NFKBIE, AKT3, MRLC, IRAK1, TLR2, c-Jun, TNF-alpha
7	Inflammation_IL-4 signaling	2.2659e-08	33	115	c-Abl, MEK1(MAP2K1), IL-6, Bcl-XL, I-kB, MEK1/2, CD22, TGF-beta 1, CD80, Bax, CD72, HLA-DRA1, SHP-1, CD40(TNFRSF5), NF-kB, CD74, SHIP, IL4RA, CCL13, AKT(PKB), CSF1, Fc gamma RII alpha, CD23, PTEN, CCL2, MIP-1-alpha, IL-4R type I, IL-10, I-TAC, IL-8, CD86, Bcl-2, c-Jun
8	Immune response_Th17-derived cytokines	9.56384e-08	29	98	IKK-gamma, MEK1(MAP2K1), C/EBP, IL-6, Bcl-XL, I-kB, STAT5, MIG, JNK(MAPK8-10), GRO-1, NF-kB, AKT(PKB), GCP2, ICAM1, CCL2, IL-10, I-TAC, MMP-1, C/EBPbeta, IL-8, NGAL, MMP-9, MEK6(MAP2K6), Bcl-2, c-Jun, TIMP1, ENA-78, CIKS, CCL7
9	Apoptosis_Apoptosis stimulation by external signals	6.47091e-07	35	144	CD27(TNFRSF7), MEK1(MAP2K1), Bcl-XL, TGF-beta 2, I-kB, TNF-R2, TGF-beta 1, TGF-beta, LTBR(TNFRSF3), Bax, JNK(MAPK8-10), Caspase-10, NF-kB, SMAD3, SHIP, AKT(PKB), DR4(TNFRSF10A), DR6(TNFRSF21), FADD, LIGHT(TNFSF14), TNF-R1, SMAD2, Caspase-8, TrkC, cPLA2, TGF-beta receptor type II, XIAP, RAIDD, Cathepsin D, Caspase-3, Bcl-2, c-Jun, FasR(CD95), SODD, TNF-alpha
10	Inflammation_TREM1 signaling	7.03023e-07	35	145	IKK-gamma, MEK1(MAP2K1), IL-6, Bcl-XL, I-kB, MEK1/2, AKT2, Bax, IRAK1/2, CD83, JNK(MAPK8-10), JNK2(MAPK9), CD40(TNFRSF5), NF-kB, CD14, AKT(PKB), ICAM1, CCL2, MIP-1-alpha, IL-10, 14-3-3 theta, IL-8, Calcineurin B (regulatory), CD86, AKT3, IRAK1, TLR2, c-Jun, TIMP1, IP3 receptor, PERM, CCL7, TREM2, TNF-alpha, 14-3-3
11	Apoptosis_Death Domain receptors & caspases in apoptosis	1.08489e-06	31	122	Dcc, CD27(TNFRSF7), CD30L (TNFSF8), TR2(TNFRSF14), HtrA2, LTBR(TNFRSF3), Caspase-10, Caspase-7, PARP-1, CD40(TNFRSF5), TAX1BP1, TIMP3, DcR3(TNFRSF6B), ICAD, DR4(TNFRSF10A), DR6(TNFRSF21), FADD, LIGHT(TNFSF14), TNF-R1, Caspase-1, Caspase-8, Rad51, CD30(TNFRSF8), PDCD5, XIAP, RAIDD, FN14(TNFRSF12A), Caspase-3, FasR(CD95), SODD, TNF-alpha
12	Immune response_Antigen presentation	1.86642e-06	41	193	NF-kB p50/p50, Cathepsin L, IKK-gamma, MHC class I, IFNGR1, PDIA3, Beta-2-microglobulin, I-kB, HLAA, PSMD1, IP-30, STAT2, CD80, AP-3 sigma subunits, HLA-DRA1, PA28 (11S regulator), PSMD5, CD40(TNFRSF5), Legumain, NF-kB, CD74, NF-kB1 (p105), NF-kB1 (p50), AP3S2, ICAM1, PSME2, HSP70, TNF-R1, ICAM2, Cathepsin S, PSMD9, KIR2DL3, AP-3 beta subunits, NFYA, NFKBIE, CD86, PSME1, CD209, CD4, KIR2DL2, TNF-…
13	Inflammation_Neutrophil activation	1.86642e-06	44	215	NF-kB p50/p50, MEK1(MAP2K1), IL-6, I-kB, MEK1/2, TNF-R2, Syntaxin 7, AP-1, PA24A, GRO-1, NF-kB, CX3CL1, p67-phox, AKT(PKB), NF-kB1 (p50), PLC-beta, PLA2, FADD, ICAM1, CCL2, Syntaxin 4, TNF-R1, Caspase-8, IL-10, LTA4H, ICAM2, IL-8, PSGL-1, cPLA2, Actin, P-selectin, c-Jun/c-Jun, Annexin I, NFKBIE, Caspase-3, c-Jun, IP3 receptor, ATF-2/c-Jun, SODD, ENA-78, PERM, TNF-alpha, PLC-beta2, NSGPeroxidase
14	Chemotaxis	1.86642e-06	33	139	CCL5, PD-ECGF (TdRPase), MEK1(MAP2K1), MIP-1-beta, MEK1/2, CCL23, PLAUR (uPAR), MIG, CCL19, CXCL16, GRO-1, Galpha(q)-specific peptide GPCRs, IL-16, CCL17, NF-kB, CX3CL1, ROBO2, IP10, CCL13, GCP2, CCL18, CCL2, MIP-1-alpha, IL-10, I-TAC, IL-8, CCL8, Alpha-defensin, PLAU (UPA), CD4, ENA-78, CXCL13, CCL7
15	Immune response_Phagocytosis	1.86642e-06	45	223	NF-kB p50/p50, IL-15, CrkL, C/EBP, Dectin-1, I-kB, SHPS-1, Alpha-actinin 2, Alpha-actinin, IL-15RA, JNK(MAPK8-10), ILT2, JNK2(MAPK9), SHP-1, NF-kB, p67-phox, ITGAV, CD14, NF-kB1 (p105), NF-kB1 (p50), PLC-beta, Fc gamma RII alpha, CD23, SR-BI, MELC, Amyloid beta, ILT4, ERM proteins, MSR1, CORO1A(CLABP, TACO), Lyn, Actin, Gelsolin, NFKBIE, Myosin IXb, MRLC, Paxillin, c-Jun, HDL proteins, IP3 recept…
16	Immune response_Phagosome in antigen presentation	6.92864e-06	46	241	NF-kB p50/p50, Cathepsin L, MHC class I, CrkL, ARF6, PDIA3, Beta-2-microglobulin, I-kB, SHPS-1, HLAA, PSMD1, Alpha-actinin 2, Alpha-actinin, JNK(MAPK8-10), HLA-DRA1, JNK2(MAPK9), SHP-1, PA28 (11S regulator), PSMD5, Legumain, NF-kB, CD74, CD14, NF-kB1 (p105), AKT(PKB), NF-kB1 (p50), PLC-beta, Fc gamma RII alpha, CD23, PSME2, HSP70, ERM proteins, Cathepsin S, PSMD9, Lyn, Actin, ERp72, Gelsolin, NFK…
17	Cell adhesion_Leucocyte chemotaxis	1.31284e-05	37	180	CCL5, CrkL, ARF6, MIP-1-beta, CCL23, MIG, CD80, Alpha-actinin, CCL19, CXCL16, VCAM1, GRO-1, Galpha(q)-specific peptide GPCRs, CCL17, CX3CL1, IP10, CCL13, PLC-beta, GCP2, CCL18, ICAM1, PTEN, CCL2, MIP-1-alpha, GRAP2, I-TAC, ICAM2, IL-8, CD86, Paxillin, IP3 receptor, CD4, ENA-78, CXCL13, CCL7, ARHGEF1 (p115RhoGEF), PLC-beta2
18	Inflammation_IL-6 signaling	4.90681e-05	27	119	NF-kB p50/p50, MEK1(MAP2K1), C/EBP, IL-6, APCS, I-kB, MEK1/2, SHPS-1, AKT2, Bax, AP-1, SHP-1, AGP1 (ORM1), NF-kB, AKT(PKB), NF-kB1 (p50), p21, 14-3-3 theta, C/EBPbeta, NFKBIE, AKT3, Caspase-3, Bcl-2, c-Jun, HDL proteins, C/EBPalpha, 14-3-3
19	Inflammation_IL-12,15,18 signaling	9.46057e-05	17	59	NF-kB p50/p50, IL-15, IKK-gamma, I-kB, IL-18R1, AP-1, JNK(MAPK8-10), JNK2(MAPK9), NF-kB, IRAK4, NF-kB1 (p105), NF-kB1 (p50), IL-18, IL-18BP, ATF-2, IRAK1, c-Jun
20	Protein folding_Folding in normal condition	0.000134892	26	119	ERp44, FKBP5, HSPA2, HSP40, Calcineurin B1, HSP20, Cyclophilin B, CD74, DNAJA2, CDC37, DNAJC6, Sti1, ST13 (Hip), HSP70, FKBP4, Aha1, HMGE, RanBP2, Calcineurin B (regulatory), HSP27, BAG-3, DNAJB2, HSPA1A, SODD, PFD4, TCP1-epsilon
21	Reproduction_Feeding and Neurohormone signaling	0.000160389	38	209	PAM, Corticoliberin, MEK1(MAP2K1), IL-6, 4E-BP1, TGF-beta 2, STAT5, PP2A regulatory, TGF-beta, Bax, PKA-reg (cAMP-dependent), Galpha(q)-specific peptide GPCRs, NF-kB, ADAM9, AKT(PKB), APP, PLC-beta, Proepithelin, B4GT1, HSP70, Amyloid beta, C/EBPbeta, Cyclin E, Lyn, STAT5B, TGF-beta receptor type II, HSP27, PAI1, APP-C59 (AICD), Cathepsin D, PREB, Bcl-2, Paxillin, c-Jun, eIF4E, Amyloid beta 42, T…
22	Inflammation_IL-10 anti-inflammatory response	0.000163079	21	87	NF-kB p50/p50, IL-6, Bcl-XL, Heme oxygenase 1, I-kB, STAT5, IRAK1/2, NF-kB, TIA-1, AKT(PKB), NF-kB1 (p50), MIP-1-alpha, IL-10, IL-8, STAT5B, MMP-9, NFKBIE, MEK6(MAP2K6), TIMP1, FasR(CD95), TNF-alpha
23	Immune response_TCR signaling	0.000211585	33	174	NF-kB p50/p50, IKK-gamma, MEK1(MAP2K1), MHC class I, Bcl-XL, I-kB, MEK1/2, PD-1, CD80, AP-1, JNK(MAPK8-10), JNK2(MAPK9), SHP-1, NF-kB, NF-kB1 (p105), AKT(PKB), PAG, NF-kB1 (p50), ICAM1, IL-10, GRAP2, ATF-2, ICAM2, Calcineurin B (regulatory), Actin, CD86, MEK6(MAP2K6), Bcl-2, c-Jun, IP3 receptor, CD4, TNF-alpha, Beta-adaptin 2
24	Immune response_Innate immune response to RNA viral infection	0.000239736	20	83	IKK-gamma, IL-6, I-kB, IDO1, STAT2, IRAK1/2, Caspase-10, WARS, NF-kB, IRAK4, IP10, FADD, PKR, RIG-I, Caspase-8, TLR3, I-TAC, IL-8, IRAK1, c-Jun
25	Inflammation_Jak-STAT Pathway	0.000290798	34	185	CCL5, IL-15, IL-2R gamma chain, MEK1(MAP2K1), IL-6, Oncostatin M, MEK1/2, SHPS-1, PLAUR (uPAR), STAT5, STAT2, IL-15RA, IL-7, SHP-1, PDGF-B, CD40(TNFRSF5), SHIP, CCL13, AKT(PKB), CSF1, CCL2, MIP-1-alpha, TNF-R1, IL-4R type I, IL-10, CSF2RB, CCL8, Lyn, STAT5B, IL29, IL28A, PLAU (UPA), IL-3 receptor, TNF-alpha
26	Inflammation_MIF signaling	0.000317852	28	141	Corticoliberin, NF-kB p50/p50, IL-6, I-kB, MIF, PKA-reg (cAMP-dependent), IRAK1/2, JNK(MAPK8-10), VCAM1, JNK2(MAPK9), NF-kB, CD74, CD14, NF-kB1 (p50), PLC-beta, PLA2, ICAM1, PRDX1, MMP-1, IL-8, Cyclin E, cPLA2, NFKBIE, IRAK1, c-Jun, IP3 receptor, TNF-alpha, PLC-beta2
27	Development_Regulation of angiogenesis	0.000445494	38	221	Angiopoietin 1, IL-15, PDGF-A, IKK-gamma, PD-ECGF (TdRPase), IL-6, TGF-beta 2, I-kB, PLAUR (uPAR), STAT5, VEGFR-1, IL-18R1, IRAK1/2, Ephrin-B receptor 4, Galpha(q)-specific peptide GPCRs, SHH, NF-kB, SMAD3, CTGF, Hedgehog, AKT(PKB), PLC-beta, Ephrin-A, p21, IL-18, CCL2, SMAD2, DDAH1, IL-8, TGF-beta receptor type II, Annexin II, Troponin I, cardiac, Ephrin-B receptors, MMP-9, PAI1, IRAK1, IP3 rece…
28	Immune response_BCR pathway	0.000458931	27	137	NF-kB p50/p50, MEK1(MAP2K1), Bcl-XL, I-kB, MEK1/2, CD22, CD72, AP-1, JNK(MAPK8-10), JNK2(MAPK9), SHP-1, NF-kB, BCAP, SHIP, AKT(PKB), NF-kB1 (p50), PTEN, ATF-2, Lyn, Actin, NFKBIE, CD79B, Bcl-2, c-Jun, IP3 receptor, BLNK, ATF-2/c-Jun
29	Inflammation_Histamine signaling	0.000505299	37	215	CCL5, NF-kB p50/p50, MEK1(MAP2K1), IL-6, MIP-1-beta, I-kB, PKA-reg (cAMP-dependent), AP-1, JNK(MAPK8-10), VCAM1, JNK2(MAPK9), PA24A, NF-kB, p67-phox, CD14, IP10, NF-kB1 (p50), PLC-beta, IL-18, PLA2, ICAM1, CCL2, MIP-1-alpha, IL-10, IL-8, Calcineurin B (regulatory), cPLA2, Actin, P-selectin, c-Jun/c-Jun, NFKBIE, CD86, c-Jun, IP3 receptor, eNOS, TNF-alpha, PLC-beta2
30	Signal Transduction_TGF-beta, GDF and Activin signaling	0.000555953	29	154	MEK1(MAP2K1), IL-6, TGF-beta 2, GATA-3, FSRP, PLAUR (uPAR), TGF-beta 1, PP2A regulatory, AP-1, JNK(MAPK8-10), NF-kB, SMAD3, AKT(PKB), ALK-1, Miz-1, PLC-beta, p21, SMAD2, ATF-2, FTase-alpha, TGF-beta receptor type II, PAI1, XIAP, MEK6(MAP2K6), c-Jun, IP3 receptor, ATF-2/c-Jun, C/EBPalpha, PLC-beta2
31	Apoptosis_Anti-Apoptosis mediated by external signals via MAPK and JAK/STAT	0.000673825	32	179	IL-15, PDGF-A, MEK1(MAP2K1), CrkL, NIX, Bcl-XL, STAT5, STAT2, Bax, PKA-reg (cAMP-dependent), IL-15RA, IRAK1/2, JNK(MAPK8-10), Caspase-7, IL-7, PDGF-B, PLC-beta, Thrombopoietin, PKR, SOD2, Caspase-1, HTR1A, ATF-2, C/EBPbeta, Lyn, FLT3 ligand, XIAP, MEK6(MAP2K6), Bcl-2, c-Jun, IP3 receptor, TNF-alpha
32	Apoptosis_Anti-Apoptosis mediated by external signals via PI3K/AKT	0.00117353	38	233	NF-kB p50/p50, IL-15, PDGF-A, CrkL, IL-6, Bcl-XL, CCL23, VEGFR-1, PP2A regulatory, CD80, Bax, PKA-reg (cAMP-dependent), IL-15RA, Caspase-10, Caspase-7, IL-7, PDGF-B, NF-kB, VEGF-C, AKT(PKB), NF-kB1 (p50), Thrombopoietin, SOD2, MIP-1-alpha, IL-4R type I, Caspase-1, HTR1A, TrkC, IL-8, CSF2RB, FLT3 ligand, GFRalpha1, CD86, Caspase-3, Bcl-2, Paxillin, eNOS, TNF-alpha
33	Cell adhesion_Glycoconjugates	0.00126365	29	162	CCL5, 90K, Galectin-3, Galectin-1, SAP, CD22, Sialoadhesin, SIGLEC5, Siglec-10, Fibulin-2, SHP-1, Galectin-8, RhoGAP5, IP10, CCL2, Caspase-8, Tenascin-C, TrkC, Agrin, PSGL-1, CCL8, Lyn, Actin, P-selectin, Caspase-3, FasR(CD95), BLNK, IL-3 receptor, Versican
34	Inflammation_NK cell cytotoxicity	0.00152136	29	164	IL-15, IL-2R gamma chain, Lamin B, MEK1(MAP2K1), MHC class I, SAP, I-kB, MEK1/2, STAT2, IL-15RA, Caspase-10, Caspase-7, SHP-1, NF-kB, FADD, ICAM1, Caspase-8, CD48, ICAM2, KIR2DL3, APEX, NFKBIE, CD59, Caspase-3, c-Jun, FasR(CD95), IP3 receptor, KIR2DL2, TNF-alpha
35	Inflammation_IL-2 signaling	0.00157645	21	104	NF-kB p50/p50, IL-32 (NK4), MEK1(MAP2K1), Bcl-XL, I-kB, MEK1/2, SHPS-1, STAT5, AP-1, SHP-1, NF-kB, AKT(PKB), NF-kB1 (p50), PTEN, Calcineurin B (regulatory), STAT5B, Granulysin, NFKBIE, Bcl-2, c-Jun, IP3 receptor
36	Inflammation_Innate inflammatory response	0.00162333	31	181	NF-kB p50/p50, IKK-gamma, IL-6, IP3R1, I-kB, IL-18R1, IRAK1/2, JNK(MAPK8-10), JNK2(MAPK9), C9, NF-kB, IRAK4, CD14, IP10, NF-kB1 (p50), PLC-beta, IL-18, PLA2, TLR3, I-TAC, IL-8, cPLA2, NFKBIE, sCD14, IRAK1, HSPA1A, TLR2, c-Jun, IP3 receptor, TNF-alpha, PLC-beta2
37	Response to hypoxia and oxidative stress	0.00232824	28	161	G3P2, Peroxiredoxin, PRDX3, Thioredoxin, Heme oxygenase 1, Chk2, AP-1, JNK(MAPK8-10), HIF-prolyl hydroxylase, JNK2(MAPK9), PRDX5, NF-kB, SOD1, Glutaredoxin 1, p21, Catalase, SOD2, PRDX2, ATF-2, PRDX1, TXNRD1, C/EBPbeta, GSHR, GCL reg, Glutaredoxin, EGLN1, PERM, NSGPeroxidase
38	Inflammation_IgE signaling	0.00296881	25	140	NF-kB p50/p50, IKK-gamma, MEK1(MAP2K1), IL-6, I-kB, MEK1/2, JNK(MAPK8-10), JNK2(MAPK9), NF-kB, AKT(PKB), NF-kB1 (p50), PLC-beta, PLA2, CCL2, ATF-2, Calcineurin B (regulatory), cPLA2, Lyn, NFKBIE, MEK6(MAP2K6), c-Jun, IP3 receptor, BLNK, TNF-alpha, PLC-beta2
39	Proliferation_Negative regulation of cell proliferation	0.0039158	30	183	MEK1(MAP2K1), IL-6, Oncostatin M, Hrs, CCL23, TGF-beta 1, ING1, IGFBP7, TGF-beta, IRAK1/2, IBP2, Calgizzarin, WARS, SHP-1, GRO-1, Max, COL18A1, MRG15, CREG1, p21, PKR, IRT-1, IL-8, Cyclin E, nNOS, TGF-beta receptor type II, KLF4, IBP, Bcl-2, C/EBPalpha
40	Inflammation_Protein C signaling	0.00591908	20	108	NF-kB p50/p50, IL-6, I-kB, Alpha-actinin 2, Alpha-actinin, IRAK1/2, PAR1, NF-kB, AKT(PKB), NF-kB1 (p50), PLC-beta, Actin, PAI1, NFKBIE, PLAU (UPA), IRAK1, c-Jun, IP3 receptor, TNF-alpha, PLC-beta2
41	Immune response_T helper cell differentiation	0.00627529	24	140	IKK-gamma, MEK1(MAP2K1), IL-6, GATA-3, I-kB, STAT5, IL-18R1, CD80, IRAK1/2, JNK(MAPK8-10), CD40(TNFRSF5), NF-kB, IRAK4, CD14, IL-18, IL-4R type I, ATF-2, CD86, IRAK1, MEK6(MAP2K6), TLR2, c-Jun, IP3 receptor, CD4
42	Development_EMT_Regulation of epithelial-to-mesenchymal transition	0.00683652	34	224	c-Abl, PDGF-A, MEK1(MAP2K1), CrkL, Oncostatin M, 4E-BP1, Calcineurin B1, Occludin, TGF-beta 2, I-kB, ACTA2, TGF-beta 1, TGF-beta, AP-1, JNK(MAPK8-10), MTS1 (S100A4), PDGF-B, SMAD3, CTGF, AKT(PKB), PTEN, TNF-R1, SMAD2, ATF-2, Vimentin, Cyclin E, Actin, TGF-beta receptor type II, MMP-9, PAI1, MEK6(MAP2K6), Bcl-2, c-Jun, TNF-alpha
43	Signal transduction_NOTCH signaling	0.00767984	35	235	PDGF-A, MEK1(MAP2K1), 4E-BP1, eIF4B, TGF-beta 2, GATA-3, I-kB, MEK1/2, TGF-beta 1, DLL1, TGF-beta, AKT2, JNK(MAPK8-10), JNK2(MAPK9), SHP-1, PDGF-B, NF-kB, SMAD3, NF-kB1 (p105), AKT(PKB), NF-kB1 (p50), p21, PTEN, Furin, SMAD2, ATF-2, TGF-beta receptor type II, IL-2R alpha chain, MAP2, NUMB, MEK6(MAP2K6), DLK, c-Jun, CD4, eIF4E
44	Translation_Regulation of initiation	0.00767984	22	127	IL-15, IL-2R gamma chain, MEK1(MAP2K1), 4E-BP1, eIF4B, MEK1/2, TGF-beta 1, AKT2, IL-15RA, eIF4G1/3, AKT(PKB), eIF4G1, PP1-cat gamma, IGBP1, TGF-beta receptor type II, PP1-cat, HSP27, XIAP, eIF2S2, AKT3, MEK6(MAP2K6), eIF4E
45	Development_Skeletal muscle development	0.00767984	24	143	MYBPC1, PDGF-A, ACTA2, MYOM1, TGF-beta 1, MYL4, SHH, M-RIP, SMAD3, Sirtuin2, Dystrophin, MYBPC2, MELC, CRP3 (MLP), Titin, nNOS, Actin, MYL3, MRLC, Calpain 3, Actin muscle, Tropomyosin, ITGA11, Dystroglycan
46	Cell cycle_G1-S Interleukin regulation	0.00831493	22	128	NF-kB p50/p50, MEK1(MAP2K1), I-kB, STAT5, AKT2, IRAK1/2, AP-1, JNK(MAPK8-10), JNK2(MAPK9), NF-kB, AKT(PKB), NF-kB1 (p50), p21, IL-4R type I, IL-10, IL-8, Cyclin E, c-Jun/c-Jun, NFKBIE, XIAP, AKT3, c-Jun
47	Proliferation_Positive regulation cell proliferation	0.00928923	33	221	MEK1(MAP2K1), MEK1/2, SCGF, VEGFR-1, Serotonin receptor, PKA-reg (cAMP-dependent), HDGF, AP-1, Galpha(i)-specific amine GPCRs, Myeloblastin, PBEF, SHP-1, SHH, COL18A1, SMAD3, VEGF-C, IP10, AKT(PKB), CSF1, p21, PLGF, HTR1A, ATF-2, Cyclin E, nNOS, FLT3 ligand, MRLC, CSPG4 (NG2), c-Jun, TIMP1, PRKAR1A, ENA-78, IL-3 receptor
48	Protein folding_Response to unfolded proteins	0.0153988	14	72	ATF-4, ERp44, P4HB, HSPA2, HSP40, HSP20, IRE1, APP, Glutaredoxin 1, HSP70, HSP27, DNAJB2, Glutaredoxin, HSPA1A
49	Signal transduction_Nitric oxide signaling	0.0163923	16	88	G3P2, NF-kB p50/p50, MEK1(MAP2K1), TGF-beta 1, Bax, AP-1, NF-kB, AKT(PKB), Caspase-8, IL-8, nNOS, MMP-9, Caspase-3, MEK6(MAP2K6), eNOS, TNF-alpha
50	Development_Hemopoiesis, Erythropoietin pathway	0.0163923	22	136	NF-kB p50/p50, MEK1(MAP2K1), CrkL, Bcl-XL, I-kB, MEK1/2, STAT5, AP-1, JNK(MAPK8-10), JNK2(MAPK9), SHP-1, NF-kB, SHIP, AKT(PKB), Cyclin E, Lyn, HBZ, STAT5B, XIAP, Bcl-2, c-Jun, IP3 receptor
51	Inflammation_Inflammasome	0.0165799	20	120	IKK-gamma, I-kB, APOA1, AP-1, JNK(MAPK8-10), NF-kB, IRAK4, NF-kB1 (p105), IL-18, FADD, PKR, RIG-I, TNF-R1, Caspase-1, TLR3, NFKBIE, eIF2S2, IRAK1, MEK6(MAP2K6), TNF-alpha
52	Inflammation_IL-13 signaling pathway	0.0219374	16	91	MEK1(MAP2K1), ARG1, I-kB, CCL23, STAT5, SHP-1, IL1RN, CCL17, IL4RA, AKT(PKB), NF-kB1 (p50), CD23, CCL2, Tenascin-C, UGRP2, IP3 receptor
53	DNA damage_Checkpoint	0.0230909	20	124	c-Abl, RFC4, MEK1(MAP2K1), Heme oxygenase 1, Chk2, I-kB, JNK(MAPK8-10), NF-kB, LKB1, p21, CDC26, ATF-2, 14-3-3 theta, Cyclin E, Nibrin, p53BP1, MEK6(MAP2K6), c-Jun, ATF-2/c-Jun, 14-3-3
54	Reproduction_FSH-beta signaling pathway	0.0272142	24	160	TGM2, MEK1(MAP2K1), 4E-BP1, TGF-beta 2, FSRP, MEK1/2, TGF-beta 1, PP2A regulatory, MAD1 (mitotic checkpoint), PKA-reg (cAMP-dependent), AP-1, NF-kB, SMAD3, CTGF, AKT(PKB), SMAD2, 14-3-3 theta, GRK5, TGF-beta receptor type II, IBP, MEK6(MAP2K6), c-Jun, IP3 receptor, eIF4E
55	Proteolysis_Connective tissue degradation	0.0272142	19	118	Prolidase, PLAUR (uPAR), DPP4, TIMP3, ADAM9, ADAM8, Aggrecanase-1, CD23, SERPINB6, TFPI-2, Furin, Tenascin-C, Nidogen, MMP-1, MMP-9, PAI1, PLAU (UPA), Tissue kallikreins, TIMP1
56	Apoptosis_Apoptotic mitochondria	0.0272714	14	78	Galectin-3, NIX, Bcl-XL, Bax, AKT(PKB), Glutaredoxin 1, CIAPIN1, HSP70, BAG-3, Cathepsin D, Glutaredoxin, Bcl-2, Beclin 1, 14-3-3
57	Transport_Manganese transport	0.046889	17	108	Prolidase, PPM1F, ARG1, MetAP-2, PHOSPHO1, DHPR, KPYR, PP2C beta, FEN1, ARG2, B4GT1, SOD2, AMPL, GALNT2, SNX15, Thimet oligopeptidase, TNF-alpha
58	Proteolysis_ECM remodeling	0.0493424	14	84	PLAUR (uPAR), COL18A1, TIMP3, CTGF, Aggrecanase-1, SERPINB6, TFPI-2, Tenascin-C, Nidogen, MMP-1, MMP-9, PAI1, PLAU (UPA), TIMP1
59	Immune response_IL-5 signalling	0.0493835	8	38	MEK1(MAP2K1), CrkL, STAT5, AKT(PKB), cPLA2, Lyn, Bcl-2, c-Jun
60	Apoptosis_Apoptotic nucleus	0.0493835	23	161	c-Abl, Lamin B, Chk2, DAPK2, Bax, Caspase-10, Caspase-7, PARP-1, NF-kB, TIA-1, XRCC4, ICAD, p21, PKR, Caspase-8, Rad51, C/EBPbeta, Nibrin, APEX, Caspase-3, c-Jun, Lamin B1, DJ-1
Legend:
Networks	Metacore process network term
FDR	False discovery rate
In Data	Proteins significant in the model present in the Metacore process network
Total	Total number of proteins in the Metacore process network
Network Objects from Active Data	Proteins in the Metacore process network

## Sheet: protein_mapping
Metacore_BL_JDM_CTL_1176_process_networks
Process networks with FDR<0.05
Network #	Network name	Network FDR	Network Object Name	Input Entrez Gene IDs	Input molecule	Input value: estimate (difference in NPX value between contrast terms)	Molecule Name	Legend
1	Inflammation_Interferon_signaling	1.30087e-11	CCL5	6352	CCL5	1.66	C-C motif chemokine ligand 5	Network name	Metacore process network name
1	Inflammation_Interferon_signaling	1.30087e-11	MEK1(MAP2K1)	5604	MAP2K1	3.39	mitogen-activated protein kinase kinase 1	Network FDR	FDR in analysis
1	Inflammation_Interferon_signaling	1.30087e-11	Bcl-XL	598	BCL2L1	2.37	BCL2 like 1	Network Object name	Protein names from Metacore
1	Inflammation_Interferon_signaling	1.30087e-11	IFNGR1	3459	IFNGR1	0.42	interferon gamma receptor 1	Input Entrez Gene IDs	Entrez Gene ID's mapping to proteins
1	Inflammation_Interferon_signaling	1.30087e-11	MIP-1-beta	6351	CCL4	1.38	C-C motif chemokine ligand 4	Input molecule	Protein symbols
1	Inflammation_Interferon_signaling	1.30087e-11	MEK1/2	5604	MAP2K1	3.39	mitogen-activated protein kinase kinase 1	Input value: estimate (difference in NPX value between contrast terms)	mean NPX difference from lme post-hoc model
1	Inflammation_Interferon_signaling	1.30087e-11	STAT5	6777	STAT5B	2.95	signal transducer and activator of transcription 5B	Molecule Name	full-length protein name
1	Inflammation_Interferon_signaling	1.30087e-11	MIG	4283	CXCL9	2.3	C-X-C motif chemokine ligand 9
1	Inflammation_Interferon_signaling	1.30087e-11	IDO1	3620	IDO1	3.78	indoleamine 2,3-dioxygenase 1
1	Inflammation_Interferon_signaling	1.30087e-11	STAT2	6773	STAT2	2.8	signal transducer and activator of transcription 2
1	Inflammation_Interferon_signaling	1.30087e-11	IL-18R1	8809	IL18R1	0.65	interleukin 18 receptor 1
1	Inflammation_Interferon_signaling	1.30087e-11	GBP1	2633	GBP1	5.3	guanylate binding protein 1
1	Inflammation_Interferon_signaling	1.30087e-11	PTP-1B	5770	PTPN1	1.36	protein tyrosine phosphatase non-receptor type 1
1	Inflammation_Interferon_signaling	1.30087e-11	SHP-1	5777	PTPN6	1.38	protein tyrosine phosphatase non-receptor type 6
1	Inflammation_Interferon_signaling	1.30087e-11	CD40(TNFRSF5)	958	CD40	1.28	CD40 molecule
1	Inflammation_Interferon_signaling	1.30087e-11	ICAM1	3383	ICAM1	0.62	intercellular adhesion molecule 1
1	Inflammation_Interferon_signaling	1.30087e-11	PKR	5610	EIF2AK2	3.12	eukaryotic translation initiation factor 2 alpha kinase 2
1	Inflammation_Interferon_signaling	1.30087e-11	CCL2	6347	CCL2	2.02	C-C motif chemokine ligand 2
1	Inflammation_Interferon_signaling	1.30087e-11	MIP-1-alpha	6348	CCL3	1.99	C-C motif chemokine ligand 3
1	Inflammation_Interferon_signaling	1.30087e-11	Caspase-1	834	CASP1	3.94	caspase 1
1	Inflammation_Interferon_signaling	1.30087e-11	Caspase-8	841	CASP8	2.51	caspase 8
1	Inflammation_Interferon_signaling	1.30087e-11	ILT4	10288	LILRB2	1.44	leukocyte immunoglobulin like receptor B2
1	Inflammation_Interferon_signaling	1.30087e-11	TLR3	7098	TLR3	0.99	toll like receptor 3
1	Inflammation_Interferon_signaling	1.30087e-11	I-TAC	6373	CXCL11	4.34	C-X-C motif chemokine ligand 11
1	Inflammation_Interferon_signaling	1.30087e-11	C/EBPbeta	1051	CEBPB	1.56	CCAAT enhancer binding protein beta
1	Inflammation_Interferon_signaling	1.30087e-11	CCL8	6355	CCL8	3.48	C-C motif chemokine ligand 8
1	Inflammation_Interferon_signaling	1.30087e-11	KLF4	9314	KLF4	3.41	KLF transcription factor 4
1	Inflammation_Interferon_signaling	1.30087e-11	IL29	282618	IFNL1	3.38	interferon lambda 1
1	Inflammation_Interferon_signaling	1.30087e-11	IL28A	282616	IFNL2	1.22	interferon lambda 2
1	Inflammation_Interferon_signaling	1.30087e-11	CD86	942	CD86	0.77	CD86 molecule
1	Inflammation_Interferon_signaling	1.30087e-11	ILT3	11006	LILRB4	2.64	leukocyte immunoglobulin like receptor B4
1	Inflammation_Interferon_signaling	1.30087e-11	Bcl-2	596	BCL2	2.69	BCL2 apoptosis regulator
1	Inflammation_Interferon_signaling	1.30087e-11	TIMP1	7076	TIMP1	1.43	TIMP metallopeptidase inhibitor 1
1	Inflammation_Interferon_signaling	1.30087e-11	FasR(CD95)	355	FAS	0.86	Fas cell surface death receptor
1	Inflammation_Interferon_signaling	1.30087e-11	MNDA	4332	MNDA	2.96	myeloid cell nuclear differentiation antigen
1	Inflammation_Interferon_signaling	1.30087e-11	GBP2	2634	GBP2	3.24	guanylate binding protein 2
1	Inflammation_Interferon_signaling	1.30087e-11	CCL7	6354	CCL7	5.05	C-C motif chemokine ligand 7
1	Inflammation_Interferon_signaling	1.30087e-11	SERPINB9	5272	SERPINB9	0.82	serpin family B member 9
2	Cell_adhesion_Platelet-endothelium-leucocyte_interactions	2.23781e-10	CCL5	6352	CCL5	1.66	C-C motif chemokine ligand 5
2	Cell_adhesion_Platelet-endothelium-leucocyte_interactions	2.23781e-10	NF-kBp50/p50	4790	NFKB1	1.63	nuclear factor kappa B subunit 1
2	Cell_adhesion_Platelet-endothelium-leucocyte_interactions	2.23781e-10	PDGF-A	5154	PDGFA	1.59	platelet derived growth factor subunit A
2	Cell_adhesion_Platelet-endothelium-leucocyte_interactions	2.23781e-10	IL-6	3569	IL6	2.84	interleukin 6
2	Cell_adhesion_Platelet-endothelium-leucocyte_interactions	2.23781e-10	Occludin	100506658	OCLN	1.03	occludin
2	Cell_adhesion_Platelet-endothelium-leucocyte_interactions	2.23781e-10	TGF-beta2	7042	TGFB2	1.08	transforming growth factor beta 2
2	Cell_adhesion_Platelet-endothelium-leucocyte_interactions	2.23781e-10	I-kB	4794	NFKBIE	1.56	NFKB inhibitor epsilon
2	Cell_adhesion_Platelet-endothelium-leucocyte_interactions	2.23781e-10	SHPS-1	140885	SIRPA	0.61	signal regulatory protein alpha
2	Cell_adhesion_Platelet-endothelium-leucocyte_interactions	2.23781e-10	PLAUR(uPAR)	5329	PLAUR	0.96	plasminogen activator, urokinase receptor
2	Cell_adhesion_Platelet-endothelium-leucocyte_interactions	2.23781e-10	TGF-beta1	7040	TGFB1	0.65	transforming growth factor beta 1
2	Cell_adhesion_Platelet-endothelium-leucocyte_interactions	2.23781e-10	SREC-I	8578	SCARF1	1.06	scavenger receptor class F member 1
2	Cell_adhesion_Platelet-endothelium-leucocyte_interactions	2.23781e-10	IGFBP7	3490	IGFBP7	0.52	insulin like growth factor binding protein 7
2	Cell_adhesion_Platelet-endothelium-leucocyte_interactions	2.23781e-10	TGF-beta	7040	TGFB1	0.65	transforming growth factor beta 1
2	Cell_adhesion_Platelet-endothelium-leucocyte_interactions	2.23781e-10	CD72	971	CD72	1.01	CD72 molecule
2	Cell_adhesion_Platelet-endothelium-leucocyte_interactions	2.23781e-10	GP-IBalpha	2811	GP1BA	0.56	glycoprotein Ib platelet subunit alpha
2	Cell_adhesion_Platelet-endothelium-leucocyte_interactions	2.23781e-10	VCAM1	7412	VCAM1	0.74	vascular cell adhesion molecule 1
2	Cell_adhesion_Platelet-endothelium-leucocyte_interactions	2.23781e-10	SHP-1	5777	PTPN6	1.38	protein tyrosine phosphatase non-receptor type 6
2	Cell_adhesion_Platelet-endothelium-leucocyte_interactions	2.23781e-10	PDGF-B	5155	PDGFB	1.41	platelet derived growth factor subunit B
2	Cell_adhesion_Platelet-endothelium-leucocyte_interactions	2.23781e-10	CD40(TNFRSF5)	958	CD40	1.28	CD40 molecule
2	Cell_adhesion_Platelet-endothelium-leucocyte_interactions	2.23781e-10	Azurocidin1	566	AZU1	2.08	azurocidin 1
2	Cell_adhesion_Platelet-endothelium-leucocyte_interactions	2.23781e-10	NF-kB	4790	NFKB1	1.63	nuclear factor kappa B subunit 1
2	Cell_adhesion_Platelet-endothelium-leucocyte_interactions	2.23781e-10	ITGA2	3673	ITGA2	-0.99	integrin subunit alpha 2
2	Cell_adhesion_Platelet-endothelium-leucocyte_interactions	2.23781e-10	CTGF	1490	CCN2	0.83	cellular communication network factor 2
2	Cell_adhesion_Platelet-endothelium-leucocyte_interactions	2.23781e-10	Thrombospondin4	7060	THBS4	1.41	thrombospondin 4
2	Cell_adhesion_Platelet-endothelium-leucocyte_interactions	2.23781e-10	NF-kB1(p50)	4790	NFKB1	1.63	nuclear factor kappa B subunit 1
2	Cell_adhesion_Platelet-endothelium-leucocyte_interactions	2.23781e-10	IL-18	3606	IL18	1.29	interleukin 18
2	Cell_adhesion_Platelet-endothelium-leucocyte_interactions	2.23781e-10	ICAM1	3383	ICAM1	0.62	intercellular adhesion molecule 1
2	Cell_adhesion_Platelet-endothelium-leucocyte_interactions	2.23781e-10	CCL2	6347	CCL2	2.02	C-C motif chemokine ligand 2
2	Cell_adhesion_Platelet-endothelium-leucocyte_interactions	2.23781e-10	TFPI-2	7980	TFPI2	1.37	tissue factor pathway inhibitor 2
2	Cell_adhesion_Platelet-endothelium-leucocyte_interactions	2.23781e-10	MIP-1-alpha	6348	CCL3	1.99	C-C motif chemokine ligand 3
2	Cell_adhesion_Platelet-endothelium-leucocyte_interactions	2.23781e-10	JAM1	50848	F11R	0.95	F11 receptor
2	Cell_adhesion_Platelet-endothelium-leucocyte_interactions	2.23781e-10	ESAM	90952	ESAM	0.99	endothelial cell adhesion molecule
2	Cell_adhesion_Platelet-endothelium-leucocyte_interactions	2.23781e-10	MSR1	4481	MSR1	1.61	macrophage scavenger receptor 1
2	Cell_adhesion_Platelet-endothelium-leucocyte_interactions	2.23781e-10	IL-8	3576	CXCL8	1.69	C-X-C motif chemokine ligand 8
2	Cell_adhesion_Platelet-endothelium-leucocyte_interactions	2.23781e-10	GP-IBbeta	2812	GP1BB	1.13	glycoprotein Ib platelet subunit beta
2	Cell_adhesion_Platelet-endothelium-leucocyte_interactions	2.23781e-10	PSGL-1	6404	SELPLG	-0.41	selectin P ligand
2	Cell_adhesion_Platelet-endothelium-leucocyte_interactions	2.23781e-10	TGF-betareceptortypeII	7048	TGFBR2	0.6	transforming growth factor beta receptor 2
2	Cell_adhesion_Platelet-endothelium-leucocyte_interactions	2.23781e-10	P-selectin	6403	SELP	0.91	selectin P
2	Cell_adhesion_Platelet-endothelium-leucocyte_interactions	2.23781e-10	MMP-9	4318	MMP9	1.31	matrix metallopeptidase 9
2	Cell_adhesion_Platelet-endothelium-leucocyte_interactions	2.23781e-10	PAI1	5054	SERPINE1	1.44	serpin family E member 1
2	Cell_adhesion_Platelet-endothelium-leucocyte_interactions	2.23781e-10	OLR1	4973	OLR1	1.84	oxidized low density lipoprotein receptor 1
2	Cell_adhesion_Platelet-endothelium-leucocyte_interactions	2.23781e-10	NFKBIE	4794	NFKBIE	1.56	NFKB inhibitor epsilon
2	Cell_adhesion_Platelet-endothelium-leucocyte_interactions	2.23781e-10	PLAU(UPA)	5328	PLAU	0.57	plasminogen activator, urokinase
2	Cell_adhesion_Platelet-endothelium-leucocyte_interactions	2.23781e-10	Semaphorin4D	10507	SEMA4D	0.79	semaphorin 4D
2	Cell_adhesion_Platelet-endothelium-leucocyte_interactions	2.23781e-10	ENA-78	6374	CXCL5	1.68	C-X-C motif chemokine ligand 5
2	Cell_adhesion_Platelet-endothelium-leucocyte_interactions	2.23781e-10	TNF-alpha	7124	TNF	1.35	tumor necrosis factor
2	Cell_adhesion_Platelet-endothelium-leucocyte_interactions	2.23781e-10	IGFBP7/8	1490	CCN2	0.83	cellular communication network factor 2
3	Inflammation_IFN-gamma_signaling	2.3622e-09	CCL5	6352	CCL5	1.66	C-C motif chemokine ligand 5
3	Inflammation_IFN-gamma_signaling	2.3622e-09	IL-15	3600	IL15	1.36	interleukin 15
3	Inflammation_IFN-gamma_signaling	2.3622e-09	MEK1(MAP2K1)	5604	MAP2K1	3.39	mitogen-activated protein kinase kinase 1
3	Inflammation_IFN-gamma_signaling	2.3622e-09	CrkL	1399	CRKL	1.75	CRK like proto-oncogene, adaptor protein
3	Inflammation_IFN-gamma_signaling	2.3622e-09	DAF	1604	CD55	0.62	CD55 molecule (Cromer blood group)
3	Inflammation_IFN-gamma_signaling	2.3622e-09	Bcl-XL	598	BCL2L1	2.37	BCL2 like 1
3	Inflammation_IFN-gamma_signaling	2.3622e-09	I-kB	4794	NFKBIE	1.56	NFKB inhibitor epsilon
3	Inflammation_IFN-gamma_signaling	2.3622e-09	MIG	4283	CXCL9	2.3	C-X-C motif chemokine ligand 9
3	Inflammation_IFN-gamma_signaling	2.3622e-09	AKT2	208	AKT2	2.99	AKT serine/threonine kinase 2
3	Inflammation_IFN-gamma_signaling	2.3622e-09	CXCL16	58191	CXCL16	0.8	C-X-C motif chemokine ligand 16
3	Inflammation_IFN-gamma_signaling	2.3622e-09	IL-7	3574	IL7	0.73	interleukin 7
3	Inflammation_IFN-gamma_signaling	2.3622e-09	C9	735	C9	0.71	complement C9
3	Inflammation_IFN-gamma_signaling	2.3622e-09	CCL17	6361	CCL17	0.88	C-C motif chemokine ligand 17
3	Inflammation_IFN-gamma_signaling	2.3622e-09	NF-kB	4790	NFKB1	1.63	nuclear factor kappa B subunit 1
3	Inflammation_IFN-gamma_signaling	2.3622e-09	IP10	3627	CXCL10	6.11	C-X-C motif chemokine ligand 10
3	Inflammation_IFN-gamma_signaling	2.3622e-09	AKT(PKB)	208	AKT2	2.99	AKT serine/threonine kinase 2
3	Inflammation_IFN-gamma_signaling	2.3622e-09	p21	1026	CDKN1A	2.08	cyclin dependent kinase inhibitor 1A
3	Inflammation_IFN-gamma_signaling	2.3622e-09	IL-18	3606	IL18	1.29	interleukin 18
3	Inflammation_IFN-gamma_signaling	2.3622e-09	ICAM1	3383	ICAM1	0.62	intercellular adhesion molecule 1
3	Inflammation_IFN-gamma_signaling	2.3622e-09	PKR	5610	EIF2AK2	3.12	eukaryotic translation initiation factor 2 alpha kinase 2
3	Inflammation_IFN-gamma_signaling	2.3622e-09	MIP-1-alpha	6348	CCL3	1.99	C-C motif chemokine ligand 3
3	Inflammation_IFN-gamma_signaling	2.3622e-09	Caspase-8	841	CASP8	2.51	caspase 8
3	Inflammation_IFN-gamma_signaling	2.3622e-09	ATF-2	1386	ATF2	1.58	activating transcription factor 2
3	Inflammation_IFN-gamma_signaling	2.3622e-09	C/EBPbeta	1051	CEBPB	1.56	CCAAT enhancer binding protein beta
3	Inflammation_IFN-gamma_signaling	2.3622e-09	CyclinE	898	CCNE1	1.17	cyclin E1
3	Inflammation_IFN-gamma_signaling	2.3622e-09	MMP-9	4318	MMP9	1.31	matrix metallopeptidase 9
3	Inflammation_IFN-gamma_signaling	2.3622e-09	PAI1	5054	SERPINE1	1.44	serpin family E member 1
3	Inflammation_IFN-gamma_signaling	2.3622e-09	NFKBIE	4794	NFKBIE	1.56	NFKB inhibitor epsilon
3	Inflammation_IFN-gamma_signaling	2.3622e-09	eIF2S2	8894	EIF2S2	2.06	eukaryotic translation initiation factor 2 subunit beta
3	Inflammation_IFN-gamma_signaling	2.3622e-09	AKT3	10000	AKT3	1.28	AKT serine/threonine kinase 3
3	Inflammation_IFN-gamma_signaling	2.3622e-09	MEK6(MAP2K6)	5608	MAP2K6	1.55	mitogen-activated protein kinase kinase 6
3	Inflammation_IFN-gamma_signaling	2.3622e-09	IP3receptor	3708	ITPR1	1.19	inositol 1,4,5-trisphosphate receptor type 1
3	Inflammation_IFN-gamma_signaling	2.3622e-09	Fcalphareceptor	2204	FCAR	0.9	Fc alpha receptor
3	Inflammation_IFN-gamma_signaling	2.3622e-09	SERPINB9	5272	SERPINB9	0.82	serpin family B member 9
4	Proliferation_Lymphocyte_proliferation	8.11851e-09	CCL5	6352	CCL5	1.66	C-C motif chemokine ligand 5
4	Proliferation_Lymphocyte_proliferation	8.11851e-09	IL-15	3600	IL15	1.36	interleukin 15
4	Proliferation_Lymphocyte_proliferation	8.11851e-09	IL-2Rgammachain	3561	IL2RG	0.89	interleukin 2 receptor subunit gamma
4	Proliferation_Lymphocyte_proliferation	8.11851e-09	CD27(TNFRSF7)	939	CD27	0.94	CD27 molecule
4	Proliferation_Lymphocyte_proliferation	8.11851e-09	BST2	684	BST2	2.13	bone marrow stromal cell antigen 2
4	Proliferation_Lymphocyte_proliferation	8.11851e-09	MEK1(MAP2K1)	5604	MAP2K1	3.39	mitogen-activated protein kinase kinase 1
4	Proliferation_Lymphocyte_proliferation	8.11851e-09	IP3R1	3708	ITPR1	1.19	inositol 1,4,5-trisphosphate receptor type 1
4	Proliferation_Lymphocyte_proliferation	8.11851e-09	MIP-1-beta	6351	CCL4	1.38	C-C motif chemokine ligand 4
4	Proliferation_Lymphocyte_proliferation	8.11851e-09	CD30L(TNFSF8)	944	TNFSF8	0.78	TNF superfamily member 8
4	Proliferation_Lymphocyte_proliferation	8.11851e-09	I-kB	4794	NFKBIE	1.56	NFKB inhibitor epsilon
4	Proliferation_Lymphocyte_proliferation	8.11851e-09	TR2(TNFRSF14)	8764	TNFRSF14	1.12	TNF receptor superfamily member 14
4	Proliferation_Lymphocyte_proliferation	8.11851e-09	TACI(TNFRSF13B)	23495	TNFRSF13B	0.99	TNF receptor superfamily member 13B
4	Proliferation_Lymphocyte_proliferation	8.11851e-09	TNF-R2	7133	TNFRSF1B	1.84	TNF receptor superfamily member 1B
4	Proliferation_Lymphocyte_proliferation	8.11851e-09	STAT5	6777	STAT5B	2.95	signal transducer and activator of transcription 5B
4	Proliferation_Lymphocyte_proliferation	8.11851e-09	IL-18R1	8809	IL18R1	0.65	interleukin 18 receptor 1
4	Proliferation_Lymphocyte_proliferation	8.11851e-09	AKT2	208	AKT2	2.99	AKT serine/threonine kinase 2
4	Proliferation_Lymphocyte_proliferation	8.11851e-09	CD80	941	CD80	1.58	CD80 molecule
4	Proliferation_Lymphocyte_proliferation	8.11851e-09	OX40(TNFRSF4)	7293	TNFRSF4	1.26	TNF receptor superfamily member 4
4	Proliferation_Lymphocyte_proliferation	8.11851e-09	IL-15RA	3601	IL15RA	1.56	interleukin 15 receptor subunit alpha
4	Proliferation_Lymphocyte_proliferation	8.11851e-09	JNK(MAPK8-10)	5601	MAPK9	1.74	mitogen-activated protein kinase 9
4	Proliferation_Lymphocyte_proliferation	8.11851e-09	IL-7	3574	IL7	0.73	interleukin 7
4	Proliferation_Lymphocyte_proliferation	8.11851e-09	SHP-1	5777	PTPN6	1.38	protein tyrosine phosphatase non-receptor type 6
4	Proliferation_Lymphocyte_proliferation	8.11851e-09	UBPY	9101	USP8	1.5	ubiquitin specific peptidase 8
4	Proliferation_Lymphocyte_proliferation	8.11851e-09	CD40(TNFRSF5)	958	CD40	1.28	CD40 molecule
4	Proliferation_Lymphocyte_proliferation	8.11851e-09	NF-kB	4790	NFKB1	1.63	nuclear factor kappa B subunit 1
4	Proliferation_Lymphocyte_proliferation	8.11851e-09	IL4RA	3566	IL4R	0.92	interleukin 4 receptor
4	Proliferation_Lymphocyte_proliferation	8.11851e-09	APRIL(TNFSF13)	8741	TNFSF13	1.1	TNF superfamily member 13
4	Proliferation_Lymphocyte_proliferation	8.11851e-09	AKT(PKB)	208	AKT2	2.99	AKT serine/threonine kinase 2
4	Proliferation_Lymphocyte_proliferation	8.11851e-09	p21	1026	CDKN1A	2.08	cyclin dependent kinase inhibitor 1A
4	Proliferation_Lymphocyte_proliferation	8.11851e-09	IL-18	3606	IL18	1.29	interleukin 18
4	Proliferation_Lymphocyte_proliferation	8.11851e-09	BTLA	151888	BTLA	3.38	B and T lymphocyte associated
4	Proliferation_Lymphocyte_proliferation	8.11851e-09	MIP-1-alpha	6348	CCL3	1.99	C-C motif chemokine ligand 3
4	Proliferation_Lymphocyte_proliferation	8.11851e-09	LIGHT(TNFSF14)	8740	TNFSF14	1.58	TNF superfamily member 14
4	Proliferation_Lymphocyte_proliferation	8.11851e-09	IL-4RtypeI	3561	IL2RG	0.89	interleukin 2 receptor subunit gamma
4	Proliferation_Lymphocyte_proliferation	8.11851e-09	IL-10	3586	IL10	2.43	interleukin 10
4	Proliferation_Lymphocyte_proliferation	8.11851e-09	GRAP2	9402	GRAP2	1.73	GRB2 related adaptor protein 2
4	Proliferation_Lymphocyte_proliferation	8.11851e-09	ATF-2	1386	ATF2	1.58	activating transcription factor 2
4	Proliferation_Lymphocyte_proliferation	8.11851e-09	CD30(TNFRSF8)	943	TNFRSF8	1.02	TNF receptor superfamily member 8
4	Proliferation_Lymphocyte_proliferation	8.11851e-09	STAT5B	6777	STAT5B	2.95	signal transducer and activator of transcription 5B
4	Proliferation_Lymphocyte_proliferation	8.11851e-09	IL-2Ralphachain	3559	IL2RA	1.54	interleukin 2 receptor subunit alpha
4	Proliferation_Lymphocyte_proliferation	8.11851e-09	NFKBIE	4794	NFKBIE	1.56	NFKB inhibitor epsilon
4	Proliferation_Lymphocyte_proliferation	8.11851e-09	CD86	942	CD86	0.77	CD86 molecule
4	Proliferation_Lymphocyte_proliferation	8.11851e-09	AKT3	10000	AKT3	1.28	AKT serine/threonine kinase 3
4	Proliferation_Lymphocyte_proliferation	8.11851e-09	Caspase-3	836	CASP3	1.36	caspase 3
4	Proliferation_Lymphocyte_proliferation	8.11851e-09	c-Jun	3725	JUN	2.07	Jun proto-oncogene, AP-1 transcription factor subunit
4	Proliferation_Lymphocyte_proliferation	8.11851e-09	IP3receptor	3708	ITPR1	1.19	inositol 1,4,5-trisphosphate receptor type 1
4	Proliferation_Lymphocyte_proliferation	8.11851e-09	RANK(TNFRSF11A)	8792	TNFRSF11A	1.02	TNF receptor superfamily member 11a
4	Proliferation_Lymphocyte_proliferation	8.11851e-09	BAFF(TNFSF13B)	10673	TNFSF13B	1.37	TNF superfamily member 13b
4	Proliferation_Lymphocyte_proliferation	8.11851e-09	TNF-alpha	7124	TNF	1.35	tumor necrosis factor
5	Apoptosis_Anti-apoptosis_mediated_by_external_signals_via_NF-kB	1.14107e-08	IL-15	3600	IL15	1.36	interleukin 15
5	Apoptosis_Anti-apoptosis_mediated_by_external_signals_via_NF-kB	1.14107e-08	PDGF-A	5154	PDGFA	1.59	platelet derived growth factor subunit A
5	Apoptosis_Anti-apoptosis_mediated_by_external_signals_via_NF-kB	1.14107e-08	IKK-gamma	8517	IKBKG	1.29	inhibitor of nuclear factor kappa B kinase regulatory subunit gamma
5	Apoptosis_Anti-apoptosis_mediated_by_external_signals_via_NF-kB	1.14107e-08	NIX	665	BNIP3L	1.33	BCL2 interacting protein 3 like
5	Apoptosis_Anti-apoptosis_mediated_by_external_signals_via_NF-kB	1.14107e-08	Bcl-XL	598	BCL2L1	2.37	BCL2 like 1
5	Apoptosis_Anti-apoptosis_mediated_by_external_signals_via_NF-kB	1.14107e-08	CD30L(TNFSF8)	944	TNFSF8	0.78	TNF superfamily member 8
5	Apoptosis_Anti-apoptosis_mediated_by_external_signals_via_NF-kB	1.14107e-08	I-kB	4794	NFKBIE	1.56	NFKB inhibitor epsilon
5	Apoptosis_Anti-apoptosis_mediated_by_external_signals_via_NF-kB	1.14107e-08	TACI(TNFRSF13B)	23495	TNFRSF13B	0.99	TNF receptor superfamily member 13B
5	Apoptosis_Anti-apoptosis_mediated_by_external_signals_via_NF-kB	1.14107e-08	TNF-R2	7133	TNFRSF1B	1.84	TNF receptor superfamily member 1B
5	Apoptosis_Anti-apoptosis_mediated_by_external_signals_via_NF-kB	1.14107e-08	PP2Aregulatory	5525	PPP2R5A	3.4	protein phosphatase 2 regulatory subunit B'alpha
5	Apoptosis_Anti-apoptosis_mediated_by_external_signals_via_NF-kB	1.14107e-08	PKA-reg(cAMP-dependent)	5576	PRKAR2A	1.96	protein kinase cAMP-dependent type II regulatory subunit alpha
5	Apoptosis_Anti-apoptosis_mediated_by_external_signals_via_NF-kB	1.14107e-08	OX40(TNFRSF4)	7293	TNFRSF4	1.26	TNF receptor superfamily member 4
5	Apoptosis_Anti-apoptosis_mediated_by_external_signals_via_NF-kB	1.14107e-08	IL-15RA	3601	IL15RA	1.56	interleukin 15 receptor subunit alpha
5	Apoptosis_Anti-apoptosis_mediated_by_external_signals_via_NF-kB	1.14107e-08	IRAK1/2	3654	IRAK1	1.51	interleukin 1 receptor associated kinase 1
5	Apoptosis_Anti-apoptosis_mediated_by_external_signals_via_NF-kB	1.14107e-08	Caspase-7	840	CASP7	2.01	caspase 7
5	Apoptosis_Anti-apoptosis_mediated_by_external_signals_via_NF-kB	1.14107e-08	PDGF-B	5155	PDGFB	1.41	platelet derived growth factor subunit B
5	Apoptosis_Anti-apoptosis_mediated_by_external_signals_via_NF-kB	1.14107e-08	CD40(TNFRSF5)	958	CD40	1.28	CD40 molecule
5	Apoptosis_Anti-apoptosis_mediated_by_external_signals_via_NF-kB	1.14107e-08	NF-kB	4790	NFKB1	1.63	nuclear factor kappa B subunit 1
5	Apoptosis_Anti-apoptosis_mediated_by_external_signals_via_NF-kB	1.14107e-08	APRIL(TNFSF13)	8741	TNFSF13	1.1	TNF superfamily member 13
5	Apoptosis_Anti-apoptosis_mediated_by_external_signals_via_NF-kB	1.14107e-08	AKT(PKB)	208	AKT2	2.99	AKT serine/threonine kinase 2
5	Apoptosis_Anti-apoptosis_mediated_by_external_signals_via_NF-kB	1.14107e-08	TNF-R1	7132	TNFRSF1A	1.09	TNF receptor superfamily member 1A
5	Apoptosis_Anti-apoptosis_mediated_by_external_signals_via_NF-kB	1.14107e-08	Caspase-1	834	CASP1	3.94	caspase 1
5	Apoptosis_Anti-apoptosis_mediated_by_external_signals_via_NF-kB	1.14107e-08	Caspase-8	841	CASP8	2.51	caspase 8
5	Apoptosis_Anti-apoptosis_mediated_by_external_signals_via_NF-kB	1.14107e-08	HTR1A	3350	HTR1A	2.09	5-hydroxytryptamine receptor 1A
5	Apoptosis_Anti-apoptosis_mediated_by_external_signals_via_NF-kB	1.14107e-08	CSF2RB	1439	CSF2RB	0.94	colony stimulating factor 2 receptor subunit beta
5	Apoptosis_Anti-apoptosis_mediated_by_external_signals_via_NF-kB	1.14107e-08	CD30(TNFRSF8)	943	TNFRSF8	1.02	TNF receptor superfamily member 8
5	Apoptosis_Anti-apoptosis_mediated_by_external_signals_via_NF-kB	1.14107e-08	XIAP	331	XIAP	1.44	X-linked inhibitor of apoptosis
5	Apoptosis_Anti-apoptosis_mediated_by_external_signals_via_NF-kB	1.14107e-08	FN14(TNFRSF12A)	51330	TNFRSF12A	1.63	TNF receptor superfamily member 12A
5	Apoptosis_Anti-apoptosis_mediated_by_external_signals_via_NF-kB	1.14107e-08	Caspase-3	836	CASP3	1.36	caspase 3
5	Apoptosis_Anti-apoptosis_mediated_by_external_signals_via_NF-kB	1.14107e-08	Bcl-2	596	BCL2	2.69	BCL2 apoptosis regulator
5	Apoptosis_Anti-apoptosis_mediated_by_external_signals_via_NF-kB	1.14107e-08	RANK(TNFRSF11A)	8792	TNFRSF11A	1.02	TNF receptor superfamily member 11a
5	Apoptosis_Anti-apoptosis_mediated_by_external_signals_via_NF-kB	1.14107e-08	BAFF(TNFSF13B)	10673	TNFSF13B	1.37	TNF superfamily member 13b
5	Apoptosis_Anti-apoptosis_mediated_by_external_signals_via_NF-kB	1.14107e-08	TNF-alpha	7124	TNF	1.35	tumor necrosis factor
6	Inflammation_Amphoterin_signaling	1.29968e-08	NF-kBp50/p50	4790	NFKB1	1.63	nuclear factor kappa B subunit 1
6	Inflammation_Amphoterin_signaling	1.29968e-08	IKK-gamma	8517	IKBKG	1.29	inhibitor of nuclear factor kappa B kinase regulatory subunit gamma
6	Inflammation_Amphoterin_signaling	1.29968e-08	MEK1(MAP2K1)	5604	MAP2K1	3.39	mitogen-activated protein kinase kinase 1
6	Inflammation_Amphoterin_signaling	1.29968e-08	IL-6	3569	IL6	2.84	interleukin 6
6	Inflammation_Amphoterin_signaling	1.29968e-08	I-kB	4794	NFKBIE	1.56	NFKB inhibitor epsilon
6	Inflammation_Amphoterin_signaling	1.29968e-08	MEK1/2	5604	MAP2K1	3.39	mitogen-activated protein kinase kinase 1
6	Inflammation_Amphoterin_signaling	1.29968e-08	AKT2	208	AKT2	2.99	AKT serine/threonine kinase 2
6	Inflammation_Amphoterin_signaling	1.29968e-08	IRAK1/2	3654	IRAK1	1.51	interleukin 1 receptor associated kinase 1
6	Inflammation_Amphoterin_signaling	1.29968e-08	AP-1	2354	FOSB	1.02	FosB proto-oncogene, AP-1 transcription factor subunit
6	Inflammation_Amphoterin_signaling	1.29968e-08	JNK(MAPK8-10)	5601	MAPK9	1.74	mitogen-activated protein kinase 9
6	Inflammation_Amphoterin_signaling	1.29968e-08	VCAM1	7412	VCAM1	0.74	vascular cell adhesion molecule 1
6	Inflammation_Amphoterin_signaling	1.29968e-08	JNK2(MAPK9)	5601	MAPK9	1.74	mitogen-activated protein kinase 9
6	Inflammation_Amphoterin_signaling	1.29968e-08	IL1RN	3557	IL1RN	3.56	interleukin 1 receptor antagonist
6	Inflammation_Amphoterin_signaling	1.29968e-08	NF-kB	4790	NFKB1	1.63	nuclear factor kappa B subunit 1
6	Inflammation_Amphoterin_signaling	1.29968e-08	NF-kB1(p105)	4790	NFKB1	1.63	nuclear factor kappa B subunit 1
6	Inflammation_Amphoterin_signaling	1.29968e-08	AKT(PKB)	208	AKT2	2.99	AKT serine/threonine kinase 2
6	Inflammation_Amphoterin_signaling	1.29968e-08	NF-kB1(p50)	4790	NFKB1	1.63	nuclear factor kappa B subunit 1
6	Inflammation_Amphoterin_signaling	1.29968e-08	ICAM1	3383	ICAM1	0.62	intercellular adhesion molecule 1
6	Inflammation_Amphoterin_signaling	1.29968e-08	MELC	4635	MYL4	3.77	myosin light chain 4
6	Inflammation_Amphoterin_signaling	1.29968e-08	CCL2	6347	CCL2	2.02	C-C motif chemokine ligand 2
6	Inflammation_Amphoterin_signaling	1.29968e-08	Amyloidbeta	351	APP	0.76	amyloid beta precursor protein
6	Inflammation_Amphoterin_signaling	1.29968e-08	MMP-1	4312	MMP1	1.34	matrix metallopeptidase 1
6	Inflammation_Amphoterin_signaling	1.29968e-08	IL-8	3576	CXCL8	1.69	C-X-C motif chemokine ligand 8
6	Inflammation_Amphoterin_signaling	1.29968e-08	Actin	59	ACTA2	1.36	actin alpha 2, smooth muscle
6	Inflammation_Amphoterin_signaling	1.29968e-08	c-Jun/c-Jun	3725	JUN	2.07	Jun proto-oncogene, AP-1 transcription factor subunit
6	Inflammation_Amphoterin_signaling	1.29968e-08	MMP-9	4318	MMP9	1.31	matrix metallopeptidase 9
6	Inflammation_Amphoterin_signaling	1.29968e-08	PAI1	5054	SERPINE1	1.44	serpin family E member 1
6	Inflammation_Amphoterin_signaling	1.29968e-08	NFKBIE	4794	NFKBIE	1.56	NFKB inhibitor epsilon
6	Inflammation_Amphoterin_signaling	1.29968e-08	AKT3	10000	AKT3	1.28	AKT serine/threonine kinase 3
6	Inflammation_Amphoterin_signaling	1.29968e-08	MRLC	29895	MYL11	3.43	myosin light chain 11
6	Inflammation_Amphoterin_signaling	1.29968e-08	IRAK1	3654	IRAK1	1.51	interleukin 1 receptor associated kinase 1
6	Inflammation_Amphoterin_signaling	1.29968e-08	TLR2	7097	TLR2	5.12	toll like receptor 2
6	Inflammation_Amphoterin_signaling	1.29968e-08	c-Jun	3725	JUN	2.07	Jun proto-oncogene, AP-1 transcription factor subunit
6	Inflammation_Amphoterin_signaling	1.29968e-08	TNF-alpha	7124	TNF	1.35	tumor necrosis factor
7	Inflammation_IL-4_signaling	2.2659e-08	c-Abl	25	ABL1	1.88	ABL proto-oncogene 1, non-receptor tyrosine kinase
7	Inflammation_IL-4_signaling	2.2659e-08	MEK1(MAP2K1)	5604	MAP2K1	3.39	mitogen-activated protein kinase kinase 1
7	Inflammation_IL-4_signaling	2.2659e-08	IL-6	3569	IL6	2.84	interleukin 6
7	Inflammation_IL-4_signaling	2.2659e-08	Bcl-XL	598	BCL2L1	2.37	BCL2 like 1
7	Inflammation_IL-4_signaling	2.2659e-08	I-kB	4794	NFKBIE	1.56	NFKB inhibitor epsilon
7	Inflammation_IL-4_signaling	2.2659e-08	MEK1/2	5604	MAP2K1	3.39	mitogen-activated protein kinase kinase 1
7	Inflammation_IL-4_signaling	2.2659e-08	CD22	933	CD22	0.77	CD22 molecule
7	Inflammation_IL-4_signaling	2.2659e-08	TGF-beta1	7040	TGFB1	0.65	transforming growth factor beta 1
7	Inflammation_IL-4_signaling	2.2659e-08	CD80	941	CD80	1.58	CD80 molecule
7	Inflammation_IL-4_signaling	2.2659e-08	Bax	581	BAX	4.29	BCL2 associated X, apoptosis regulator
7	Inflammation_IL-4_signaling	2.2659e-08	CD72	971	CD72	1.01	CD72 molecule
7	Inflammation_IL-4_signaling	2.2659e-08	HLA-DRA1	3122	HLA-DRA	1.38	major histocompatibility complex, class II, DR alpha
7	Inflammation_IL-4_signaling	2.2659e-08	SHP-1	5777	PTPN6	1.38	protein tyrosine phosphatase non-receptor type 6
7	Inflammation_IL-4_signaling	2.2659e-08	CD40(TNFRSF5)	958	CD40	1.28	CD40 molecule
7	Inflammation_IL-4_signaling	2.2659e-08	NF-kB	4790	NFKB1	1.63	nuclear factor kappa B subunit 1
7	Inflammation_IL-4_signaling	2.2659e-08	CD74	972	CD74	1.54	CD74 molecule
7	Inflammation_IL-4_signaling	2.2659e-08	SHIP	3635	INPP5D	2.05	inositol polyphosphate-5-phosphatase D
7	Inflammation_IL-4_signaling	2.2659e-08	IL4RA	3566	IL4R	0.92	interleukin 4 receptor
7	Inflammation_IL-4_signaling	2.2659e-08	CCL13	6357	CCL13	1.85	C-C motif chemokine ligand 13
7	Inflammation_IL-4_signaling	2.2659e-08	AKT(PKB)	208	AKT2	2.99	AKT serine/threonine kinase 2
7	Inflammation_IL-4_signaling	2.2659e-08	CSF1	1435	CSF1	1.26	colony stimulating factor 1
7	Inflammation_IL-4_signaling	2.2659e-08	FcgammaRIIalpha	2212	FCGR2A	1.09	Fc gamma receptor IIa
7	Inflammation_IL-4_signaling	2.2659e-08	CD23	2208	FCER2	0.87	Fc epsilon receptor II
7	Inflammation_IL-4_signaling	2.2659e-08	PTEN	5728	PTEN	2.84	phosphatase and tensin homolog
7	Inflammation_IL-4_signaling	2.2659e-08	CCL2	6347	CCL2	2.02	C-C motif chemokine ligand 2
7	Inflammation_IL-4_signaling	2.2659e-08	MIP-1-alpha	6348	CCL3	1.99	C-C motif chemokine ligand 3
7	Inflammation_IL-4_signaling	2.2659e-08	IL-4RtypeI	3561	IL2RG	0.89	interleukin 2 receptor subunit gamma
7	Inflammation_IL-4_signaling	2.2659e-08	IL-10	3586	IL10	2.43	interleukin 10
7	Inflammation_IL-4_signaling	2.2659e-08	I-TAC	6373	CXCL11	4.34	C-X-C motif chemokine ligand 11
7	Inflammation_IL-4_signaling	2.2659e-08	IL-8	3576	CXCL8	1.69	C-X-C motif chemokine ligand 8
7	Inflammation_IL-4_signaling	2.2659e-08	CD86	942	CD86	0.77	CD86 molecule
7	Inflammation_IL-4_signaling	2.2659e-08	Bcl-2	596	BCL2	2.69	BCL2 apoptosis regulator
7	Inflammation_IL-4_signaling	2.2659e-08	c-Jun	3725	JUN	2.07	Jun proto-oncogene, AP-1 transcription factor subunit
8	Immune_response_Th17-derived_cytokines	9.56384e-08	IKK-gamma	8517	IKBKG	1.29	inhibitor of nuclear factor kappa B kinase regulatory subunit gamma
8	Immune_response_Th17-derived_cytokines	9.56384e-08	MEK1(MAP2K1)	5604	MAP2K1	3.39	mitogen-activated protein kinase kinase 1
8	Immune_response_Th17-derived_cytokines	9.56384e-08	C/EBP	1050	CEBPA	1.44	CCAAT enhancer binding protein alpha
8	Immune_response_Th17-derived_cytokines	9.56384e-08	IL-6	3569	IL6	2.84	interleukin 6
8	Immune_response_Th17-derived_cytokines	9.56384e-08	Bcl-XL	598	BCL2L1	2.37	BCL2 like 1
8	Immune_response_Th17-derived_cytokines	9.56384e-08	I-kB	4794	NFKBIE	1.56	NFKB inhibitor epsilon
8	Immune_response_Th17-derived_cytokines	9.56384e-08	STAT5	6777	STAT5B	2.95	signal transducer and activator of transcription 5B
8	Immune_response_Th17-derived_cytokines	9.56384e-08	MIG	4283	CXCL9	2.3	C-X-C motif chemokine ligand 9
8	Immune_response_Th17-derived_cytokines	9.56384e-08	JNK(MAPK8-10)	5601	MAPK9	1.74	mitogen-activated protein kinase 9
8	Immune_response_Th17-derived_cytokines	9.56384e-08	GRO-1	2919	CXCL1	1.06	C-X-C motif chemokine ligand 1
8	Immune_response_Th17-derived_cytokines	9.56384e-08	NF-kB	4790	NFKB1	1.63	nuclear factor kappa B subunit 1
8	Immune_response_Th17-derived_cytokines	9.56384e-08	AKT(PKB)	208	AKT2	2.99	AKT serine/threonine kinase 2
8	Immune_response_Th17-derived_cytokines	9.56384e-08	GCP2	6372	CXCL6	1.14	C-X-C motif chemokine ligand 6
8	Immune_response_Th17-derived_cytokines	9.56384e-08	ICAM1	3383	ICAM1	0.62	intercellular adhesion molecule 1
8	Immune_response_Th17-derived_cytokines	9.56384e-08	CCL2	6347	CCL2	2.02	C-C motif chemokine ligand 2
8	Immune_response_Th17-derived_cytokines	9.56384e-08	IL-10	3586	IL10	2.43	interleukin 10
8	Immune_response_Th17-derived_cytokines	9.56384e-08	I-TAC	6373	CXCL11	4.34	C-X-C motif chemokine ligand 11
8	Immune_response_Th17-derived_cytokines	9.56384e-08	MMP-1	4312	MMP1	1.34	matrix metallopeptidase 1
8	Immune_response_Th17-derived_cytokines	9.56384e-08	C/EBPbeta	1051	CEBPB	1.56	CCAAT enhancer binding protein beta
8	Immune_response_Th17-derived_cytokines	9.56384e-08	IL-8	3576	CXCL8	1.69	C-X-C motif chemokine ligand 8
8	Immune_response_Th17-derived_cytokines	9.56384e-08	NGAL	3934	LCN2	0.9	lipocalin 2
8	Immune_response_Th17-derived_cytokines	9.56384e-08	MMP-9	4318	MMP9	1.31	matrix metallopeptidase 9
8	Immune_response_Th17-derived_cytokines	9.56384e-08	MEK6(MAP2K6)	5608	MAP2K6	1.55	mitogen-activated protein kinase kinase 6
8	Immune_response_Th17-derived_cytokines	9.56384e-08	Bcl-2	596	BCL2	2.69	BCL2 apoptosis regulator
8	Immune_response_Th17-derived_cytokines	9.56384e-08	c-Jun	3725	JUN	2.07	Jun proto-oncogene, AP-1 transcription factor subunit
8	Immune_response_Th17-derived_cytokines	9.56384e-08	TIMP1	7076	TIMP1	1.43	TIMP metallopeptidase inhibitor 1
8	Immune_response_Th17-derived_cytokines	9.56384e-08	ENA-78	6374	CXCL5	1.68	C-X-C motif chemokine ligand 5
8	Immune_response_Th17-derived_cytokines	9.56384e-08	CIKS	10758	TRAF3IP2	1.7	TRAF3 interacting protein 2
8	Immune_response_Th17-derived_cytokines	9.56384e-08	CCL7	6354	CCL7	5.05	C-C motif chemokine ligand 7
9	Apoptosis_Apoptosis_stimulation_by_external_signals	6.47091e-07	CD27(TNFRSF7)	939	CD27	0.94	CD27 molecule
9	Apoptosis_Apoptosis_stimulation_by_external_signals	6.47091e-07	MEK1(MAP2K1)	5604	MAP2K1	3.39	mitogen-activated protein kinase kinase 1
9	Apoptosis_Apoptosis_stimulation_by_external_signals	6.47091e-07	Bcl-XL	598	BCL2L1	2.37	BCL2 like 1
9	Apoptosis_Apoptosis_stimulation_by_external_signals	6.47091e-07	TGF-beta2	7042	TGFB2	1.08	transforming growth factor beta 2
9	Apoptosis_Apoptosis_stimulation_by_external_signals	6.47091e-07	I-kB	4794	NFKBIE	1.56	NFKB inhibitor epsilon
9	Apoptosis_Apoptosis_stimulation_by_external_signals	6.47091e-07	TNF-R2	7133	TNFRSF1B	1.84	TNF receptor superfamily member 1B
9	Apoptosis_Apoptosis_stimulation_by_external_signals	6.47091e-07	TGF-beta1	7040	TGFB1	0.65	transforming growth factor beta 1
9	Apoptosis_Apoptosis_stimulation_by_external_signals	6.47091e-07	TGF-beta	7040	TGFB1	0.65	transforming growth factor beta 1
9	Apoptosis_Apoptosis_stimulation_by_external_signals	6.47091e-07	LTBR(TNFRSF3)	4055	LTBR	0.51	lymphotoxin beta receptor
9	Apoptosis_Apoptosis_stimulation_by_external_signals	6.47091e-07	Bax	581	BAX	4.29	BCL2 associated X, apoptosis regulator
9	Apoptosis_Apoptosis_stimulation_by_external_signals	6.47091e-07	JNK(MAPK8-10)	5601	MAPK9	1.74	mitogen-activated protein kinase 9
9	Apoptosis_Apoptosis_stimulation_by_external_signals	6.47091e-07	Caspase-10	843	CASP10	2.37	caspase 10
9	Apoptosis_Apoptosis_stimulation_by_external_signals	6.47091e-07	NF-kB	4790	NFKB1	1.63	nuclear factor kappa B subunit 1
9	Apoptosis_Apoptosis_stimulation_by_external_signals	6.47091e-07	SMAD3	4088	SMAD3	1.8	SMAD family member 3
9	Apoptosis_Apoptosis_stimulation_by_external_signals	6.47091e-07	SHIP	3635	INPP5D	2.05	inositol polyphosphate-5-phosphatase D
9	Apoptosis_Apoptosis_stimulation_by_external_signals	6.47091e-07	AKT(PKB)	208	AKT2	2.99	AKT serine/threonine kinase 2
9	Apoptosis_Apoptosis_stimulation_by_external_signals	6.47091e-07	DR4(TNFRSF10A)	8797	TNFRSF10A	0.62	TNF receptor superfamily member 10a
9	Apoptosis_Apoptosis_stimulation_by_external_signals	6.47091e-07	DR6(TNFRSF21)	27242	TNFRSF21	1.06	TNF receptor superfamily member 21
9	Apoptosis_Apoptosis_stimulation_by_external_signals	6.47091e-07	FADD	8772	FADD	1.84	Fas associated via death domain
9	Apoptosis_Apoptosis_stimulation_by_external_signals	6.47091e-07	LIGHT(TNFSF14)	8740	TNFSF14	1.58	TNF superfamily member 14
9	Apoptosis_Apoptosis_stimulation_by_external_signals	6.47091e-07	TNF-R1	7132	TNFRSF1A	1.09	TNF receptor superfamily member 1A
9	Apoptosis_Apoptosis_stimulation_by_external_signals	6.47091e-07	SMAD2	4087	SMAD2	3.34	SMAD family member 2
9	Apoptosis_Apoptosis_stimulation_by_external_signals	6.47091e-07	Caspase-8	841	CASP8	2.51	caspase 8
9	Apoptosis_Apoptosis_stimulation_by_external_signals	6.47091e-07	TrkC	4916	NTRK3	-0.45	neurotrophic receptor tyrosine kinase 3
9	Apoptosis_Apoptosis_stimulation_by_external_signals	6.47091e-07	cPLA2	5321	PLA2G4A	1.41	phospholipase A2 group IVA
9	Apoptosis_Apoptosis_stimulation_by_external_signals	6.47091e-07	TGF-betareceptortypeII	7048	TGFBR2	0.6	transforming growth factor beta receptor 2
9	Apoptosis_Apoptosis_stimulation_by_external_signals	6.47091e-07	XIAP	331	XIAP	1.44	X-linked inhibitor of apoptosis
9	Apoptosis_Apoptosis_stimulation_by_external_signals	6.47091e-07	RAIDD	8738	CRADD	1.96	CASP2 and RIPK1 domain containing adaptor with death domain
9	Apoptosis_Apoptosis_stimulation_by_external_signals	6.47091e-07	CathepsinD	1509	CTSD	1.12	cathepsin D
9	Apoptosis_Apoptosis_stimulation_by_external_signals	6.47091e-07	Caspase-3	836	CASP3	1.36	caspase 3
9	Apoptosis_Apoptosis_stimulation_by_external_signals	6.47091e-07	Bcl-2	596	BCL2	2.69	BCL2 apoptosis regulator
9	Apoptosis_Apoptosis_stimulation_by_external_signals	6.47091e-07	c-Jun	3725	JUN	2.07	Jun proto-oncogene, AP-1 transcription factor subunit
9	Apoptosis_Apoptosis_stimulation_by_external_signals	6.47091e-07	FasR(CD95)	355	FAS	0.86	Fas cell surface death receptor
9	Apoptosis_Apoptosis_stimulation_by_external_signals	6.47091e-07	SODD	9530	BAG4	1.77	BAG cochaperone 4
9	Apoptosis_Apoptosis_stimulation_by_external_signals	6.47091e-07	TNF-alpha	7124	TNF	1.35	tumor necrosis factor
10	Inflammation_TREM1_signaling	7.03023e-07	IKK-gamma	8517	IKBKG	1.29	inhibitor of nuclear factor kappa B kinase regulatory subunit gamma
10	Inflammation_TREM1_signaling	7.03023e-07	MEK1(MAP2K1)	5604	MAP2K1	3.39	mitogen-activated protein kinase kinase 1
10	Inflammation_TREM1_signaling	7.03023e-07	IL-6	3569	IL6	2.84	interleukin 6
10	Inflammation_TREM1_signaling	7.03023e-07	Bcl-XL	598	BCL2L1	2.37	BCL2 like 1
10	Inflammation_TREM1_signaling	7.03023e-07	I-kB	4794	NFKBIE	1.56	NFKB inhibitor epsilon
10	Inflammation_TREM1_signaling	7.03023e-07	MEK1/2	5604	MAP2K1	3.39	mitogen-activated protein kinase kinase 1
10	Inflammation_TREM1_signaling	7.03023e-07	AKT2	208	AKT2	2.99	AKT serine/threonine kinase 2
10	Inflammation_TREM1_signaling	7.03023e-07	Bax	581	BAX	4.29	BCL2 associated X, apoptosis regulator
10	Inflammation_TREM1_signaling	7.03023e-07	IRAK1/2	3654	IRAK1	1.51	interleukin 1 receptor associated kinase 1
10	Inflammation_TREM1_signaling	7.03023e-07	CD83	9308	CD83	1.01	CD83 molecule
10	Inflammation_TREM1_signaling	7.03023e-07	JNK(MAPK8-10)	5601	MAPK9	1.74	mitogen-activated protein kinase 9
10	Inflammation_TREM1_signaling	7.03023e-07	JNK2(MAPK9)	5601	MAPK9	1.74	mitogen-activated protein kinase 9
10	Inflammation_TREM1_signaling	7.03023e-07	CD40(TNFRSF5)	958	CD40	1.28	CD40 molecule
10	Inflammation_TREM1_signaling	7.03023e-07	NF-kB	4790	NFKB1	1.63	nuclear factor kappa B subunit 1
10	Inflammation_TREM1_signaling	7.03023e-07	CD14	929	CD14	1.4	CD14 molecule
10	Inflammation_TREM1_signaling	7.03023e-07	AKT(PKB)	208	AKT2	2.99	AKT serine/threonine kinase 2
10	Inflammation_TREM1_signaling	7.03023e-07	ICAM1	3383	ICAM1	0.62	intercellular adhesion molecule 1
10	Inflammation_TREM1_signaling	7.03023e-07	CCL2	6347	CCL2	2.02	C-C motif chemokine ligand 2
10	Inflammation_TREM1_signaling	7.03023e-07	MIP-1-alpha	6348	CCL3	1.99	C-C motif chemokine ligand 3
10	Inflammation_TREM1_signaling	7.03023e-07	IL-10	3586	IL10	2.43	interleukin 10
10	Inflammation_TREM1_signaling	7.03023e-07	14-3-3theta	10971	YWHAQ	1.28	tyrosine 3-monooxygenase/tryptophan 5-monooxygenase activation protein theta
10	Inflammation_TREM1_signaling	7.03023e-07	IL-8	3576	CXCL8	1.69	C-X-C motif chemokine ligand 8
10	Inflammation_TREM1_signaling	7.03023e-07	CalcineurinB(regulatory)	5534	PPP3R1	1.17	protein phosphatase 3 regulatory subunit B, alpha
10	Inflammation_TREM1_signaling	7.03023e-07	CD86	942	CD86	0.77	CD86 molecule
10	Inflammation_TREM1_signaling	7.03023e-07	AKT3	10000	AKT3	1.28	AKT serine/threonine kinase 3
10	Inflammation_TREM1_signaling	7.03023e-07	IRAK1	3654	IRAK1	1.51	interleukin 1 receptor associated kinase 1
10	Inflammation_TREM1_signaling	7.03023e-07	TLR2	7097	TLR2	5.12	toll like receptor 2
10	Inflammation_TREM1_signaling	7.03023e-07	c-Jun	3725	JUN	2.07	Jun proto-oncogene, AP-1 transcription factor subunit
10	Inflammation_TREM1_signaling	7.03023e-07	TIMP1	7076	TIMP1	1.43	TIMP metallopeptidase inhibitor 1
10	Inflammation_TREM1_signaling	7.03023e-07	IP3receptor	3708	ITPR1	1.19	inositol 1,4,5-trisphosphate receptor type 1
10	Inflammation_TREM1_signaling	7.03023e-07	PERM	4353	MPO	1.84	myeloperoxidase
10	Inflammation_TREM1_signaling	7.03023e-07	CCL7	6354	CCL7	5.05	C-C motif chemokine ligand 7
10	Inflammation_TREM1_signaling	7.03023e-07	TREM2	54209	TREM2	1.29	triggering receptor expressed on myeloid cells 2
10	Inflammation_TREM1_signaling	7.03023e-07	TNF-alpha	7124	TNF	1.35	tumor necrosis factor
10	Inflammation_TREM1_signaling	7.03023e-07	14-3-3	10971	YWHAQ	1.28	tyrosine 3-monooxygenase/tryptophan 5-monooxygenase activation protein theta
11	Apoptosis_Death_Domain_receptors_&_caspases_in_apoptosis	1.08489e-06	Dcc	1630	DCC	-0.81	DCC netrin 1 receptor
11	Apoptosis_Death_Domain_receptors_&_caspases_in_apoptosis	1.08489e-06	CD27(TNFRSF7)	939	CD27	0.94	CD27 molecule
11	Apoptosis_Death_Domain_receptors_&_caspases_in_apoptosis	1.08489e-06	CD30L(TNFSF8)	944	TNFSF8	0.78	TNF superfamily member 8
11	Apoptosis_Death_Domain_receptors_&_caspases_in_apoptosis	1.08489e-06	TR2(TNFRSF14)	8764	TNFRSF14	1.12	TNF receptor superfamily member 14
11	Apoptosis_Death_Domain_receptors_&_caspases_in_apoptosis	1.08489e-06	HtrA2	27429	HTRA2	1.73	HtrA serine peptidase 2
11	Apoptosis_Death_Domain_receptors_&_caspases_in_apoptosis	1.08489e-06	LTBR(TNFRSF3)	4055	LTBR	0.51	lymphotoxin beta receptor
11	Apoptosis_Death_Domain_receptors_&_caspases_in_apoptosis	1.08489e-06	Caspase-10	843	CASP10	2.37	caspase 10
11	Apoptosis_Death_Domain_receptors_&_caspases_in_apoptosis	1.08489e-06	Caspase-7	840	CASP7	2.01	caspase 7
11	Apoptosis_Death_Domain_receptors_&_caspases_in_apoptosis	1.08489e-06	PARP-1	142	PARP1	2.33	poly(ADP-ribose) polymerase 1
11	Apoptosis_Death_Domain_receptors_&_caspases_in_apoptosis	1.08489e-06	CD40(TNFRSF5)	958	CD40	1.28	CD40 molecule
11	Apoptosis_Death_Domain_receptors_&_caspases_in_apoptosis	1.08489e-06	TAX1BP1	8887	TAX1BP1	1.22	Tax1 binding protein 1
11	Apoptosis_Death_Domain_receptors_&_caspases_in_apoptosis	1.08489e-06	TIMP3	7078	TIMP3	2.21	TIMP metallopeptidase inhibitor 3
11	Apoptosis_Death_Domain_receptors_&_caspases_in_apoptosis	1.08489e-06	DcR3(TNFRSF6B)	8771	TNFRSF6B	2.2	TNF receptor superfamily member 6b
11	Apoptosis_Death_Domain_receptors_&_caspases_in_apoptosis	1.08489e-06	ICAD	1676	DFFA	1.64	DNA fragmentation factor subunit alpha
11	Apoptosis_Death_Domain_receptors_&_caspases_in_apoptosis	1.08489e-06	DR4(TNFRSF10A)	8797	TNFRSF10A	0.62	TNF receptor superfamily member 10a
11	Apoptosis_Death_Domain_receptors_&_caspases_in_apoptosis	1.08489e-06	DR6(TNFRSF21)	27242	TNFRSF21	1.06	TNF receptor superfamily member 21
11	Apoptosis_Death_Domain_receptors_&_caspases_in_apoptosis	1.08489e-06	FADD	8772	FADD	1.84	Fas associated via death domain
11	Apoptosis_Death_Domain_receptors_&_caspases_in_apoptosis	1.08489e-06	LIGHT(TNFSF14)	8740	TNFSF14	1.58	TNF superfamily member 14
11	Apoptosis_Death_Domain_receptors_&_caspases_in_apoptosis	1.08489e-06	TNF-R1	7132	TNFRSF1A	1.09	TNF receptor superfamily member 1A
11	Apoptosis_Death_Domain_receptors_&_caspases_in_apoptosis	1.08489e-06	Caspase-1	834	CASP1	3.94	caspase 1
11	Apoptosis_Death_Domain_receptors_&_caspases_in_apoptosis	1.08489e-06	Caspase-8	841	CASP8	2.51	caspase 8
11	Apoptosis_Death_Domain_receptors_&_caspases_in_apoptosis	1.08489e-06	Rad51	5888	RAD51	5.07	RAD51 recombinase
11	Apoptosis_Death_Domain_receptors_&_caspases_in_apoptosis	1.08489e-06	CD30(TNFRSF8)	943	TNFRSF8	1.02	TNF receptor superfamily member 8
11	Apoptosis_Death_Domain_receptors_&_caspases_in_apoptosis	1.08489e-06	PDCD5	9141	PDCD5	2.61	programmed cell death 5
11	Apoptosis_Death_Domain_receptors_&_caspases_in_apoptosis	1.08489e-06	XIAP	331	XIAP	1.44	X-linked inhibitor of apoptosis
11	Apoptosis_Death_Domain_receptors_&_caspases_in_apoptosis	1.08489e-06	RAIDD	8738	CRADD	1.96	CASP2 and RIPK1 domain containing adaptor with death domain
11	Apoptosis_Death_Domain_receptors_&_caspases_in_apoptosis	1.08489e-06	FN14(TNFRSF12A)	51330	TNFRSF12A	1.63	TNF receptor superfamily member 12A
11	Apoptosis_Death_Domain_receptors_&_caspases_in_apoptosis	1.08489e-06	Caspase-3	836	CASP3	1.36	caspase 3
11	Apoptosis_Death_Domain_receptors_&_caspases_in_apoptosis	1.08489e-06	FasR(CD95)	355	FAS	0.86	Fas cell surface death receptor
11	Apoptosis_Death_Domain_receptors_&_caspases_in_apoptosis	1.08489e-06	SODD	9530	BAG4	1.77	BAG cochaperone 4
11	Apoptosis_Death_Domain_receptors_&_caspases_in_apoptosis	1.08489e-06	TNF-alpha	7124	TNF	1.35	tumor necrosis factor
12	Immune_response_Antigen_presentation	1.86642e-06	NF-kBp50/p50	4790	NFKB1	1.63	nuclear factor kappa B subunit 1
12	Immune_response_Antigen_presentation	1.86642e-06	CathepsinL	1514	CTSL	1.1	cathepsin L
12	Immune_response_Antigen_presentation	1.86642e-06	IKK-gamma	8517	IKBKG	1.29	inhibitor of nuclear factor kappa B kinase regulatory subunit gamma
12	Immune_response_Antigen_presentation	1.86642e-06	MHCclassI	567	B2M	1.21	beta-2-microglobulin
12	Immune_response_Antigen_presentation	1.86642e-06	IFNGR1	3459	IFNGR1	0.42	interferon gamma receptor 1
12	Immune_response_Antigen_presentation	1.86642e-06	PDIA3	2923	PDIA3	1.16	protein disulfide isomerase family A member 3
12	Immune_response_Antigen_presentation	1.86642e-06	Beta-2-microglobulin	567	B2M	1.21	beta-2-microglobulin
12	Immune_response_Antigen_presentation	1.86642e-06	I-kB	4794	NFKBIE	1.56	NFKB inhibitor epsilon
12	Immune_response_Antigen_presentation	1.86642e-06	HLAA	3105	HLA-A	1.05	major histocompatibility complex, class I, A
12	Immune_response_Antigen_presentation	1.86642e-06	PSMD1	5707	PSMD1	3.05	proteasome 26S subunit, non-ATPase 1
12	Immune_response_Antigen_presentation	1.86642e-06	IP-30	10437	IFI30	2.02	IFI30 lysosomal thiol reductase
12	Immune_response_Antigen_presentation	1.86642e-06	STAT2	6773	STAT2	2.8	signal transducer and activator of transcription 2
12	Immune_response_Antigen_presentation	1.86642e-06	CD80	941	CD80	1.58	CD80 molecule
12	Immune_response_Antigen_presentation	1.86642e-06	AP-3sigmasubunits	10239	AP3S2	1.08	adaptor related protein complex 3 subunit sigma 2
12	Immune_response_Antigen_presentation	1.86642e-06	HLA-DRA1	3122	HLA-DRA	1.38	major histocompatibility complex, class II, DR alpha
12	Immune_response_Antigen_presentation	1.86642e-06	PA28(11Sregulator)	5720	PSME1	1.88	proteasome activator subunit 1
12	Immune_response_Antigen_presentation	1.86642e-06	PSMD5	5711	PSMD5	0.94	proteasome 26S subunit, non-ATPase 5
12	Immune_response_Antigen_presentation	1.86642e-06	CD40(TNFRSF5)	958	CD40	1.28	CD40 molecule
12	Immune_response_Antigen_presentation	1.86642e-06	Legumain	5641	LGMN	0.94	legumain
12	Immune_response_Antigen_presentation	1.86642e-06	NF-kB	4790	NFKB1	1.63	nuclear factor kappa B subunit 1
12	Immune_response_Antigen_presentation	1.86642e-06	CD74	972	CD74	1.54	CD74 molecule
12	Immune_response_Antigen_presentation	1.86642e-06	NF-kB1(p105)	4790	NFKB1	1.63	nuclear factor kappa B subunit 1
12	Immune_response_Antigen_presentation	1.86642e-06	NF-kB1(p50)	4790	NFKB1	1.63	nuclear factor kappa B subunit 1
12	Immune_response_Antigen_presentation	1.86642e-06	AP3S2	10239	AP3S2	1.08	adaptor related protein complex 3 subunit sigma 2
12	Immune_response_Antigen_presentation	1.86642e-06	ICAM1	3383	ICAM1	0.62	intercellular adhesion molecule 1
12	Immune_response_Antigen_presentation	1.86642e-06	PSME2	5721	PSME2	1.96	proteasome activator subunit 2
12	Immune_response_Antigen_presentation	1.86642e-06	HSP70	3306	HSPA2	2.25	heat shock protein family A (Hsp70) member 2
12	Immune_response_Antigen_presentation	1.86642e-06	TNF-R1	7132	TNFRSF1A	1.09	TNF receptor superfamily member 1A
12	Immune_response_Antigen_presentation	1.86642e-06	ICAM2	3384	ICAM2	0.81	intercellular adhesion molecule 2
12	Immune_response_Antigen_presentation	1.86642e-06	CathepsinS	1520	CTSS	0.62	cathepsin S
12	Immune_response_Antigen_presentation	1.86642e-06	PSMD9	5715	PSMD9	2.7	proteasome 26S subunit, non-ATPase 9
12	Immune_response_Antigen_presentation	1.86642e-06	KIR2DL3	3804	KIR2DL3	1.26	killer cell immunoglobulin like receptor, two Ig domains and long cytoplasmic tail 3
12	Immune_response_Antigen_presentation	1.86642e-06	AP-3betasubunits	8546	AP3B1	2.12	adaptor related protein complex 3 subunit beta 1
12	Immune_response_Antigen_presentation	1.86642e-06	NFYA	4800	NFYA	1.61	nuclear transcription factor Y subunit alpha
12	Immune_response_Antigen_presentation	1.86642e-06	NFKBIE	4794	NFKBIE	1.56	NFKB inhibitor epsilon
12	Immune_response_Antigen_presentation	1.86642e-06	CD86	942	CD86	0.77	CD86 molecule
12	Immune_response_Antigen_presentation	1.86642e-06	PSME1	5720	PSME1	1.88	proteasome activator subunit 1
12	Immune_response_Antigen_presentation	1.86642e-06	CD209	30835	CD209	0.7	CD209 molecule
12	Immune_response_Antigen_presentation	1.86642e-06	CD4	920	CD4	0.61	CD4 molecule
12	Immune_response_Antigen_presentation	1.86642e-06	KIR2DL2	3803	KIR2DL2	1.27	killer cell immunoglobulin like receptor, two Ig domains and long cytoplasmic tail 2
12	Immune_response_Antigen_presentation	1.86642e-06	TNF-alpha	7124	TNF	1.35	tumor necrosis factor
13	Inflammation_Neutrophil_activation	1.86642e-06	NF-kBp50/p50	4790	NFKB1	1.63	nuclear factor kappa B subunit 1
13	Inflammation_Neutrophil_activation	1.86642e-06	MEK1(MAP2K1)	5604	MAP2K1	3.39	mitogen-activated protein kinase kinase 1
13	Inflammation_Neutrophil_activation	1.86642e-06	IL-6	3569	IL6	2.84	interleukin 6
13	Inflammation_Neutrophil_activation	1.86642e-06	I-kB	4794	NFKBIE	1.56	NFKB inhibitor epsilon
13	Inflammation_Neutrophil_activation	1.86642e-06	MEK1/2	5604	MAP2K1	3.39	mitogen-activated protein kinase kinase 1
13	Inflammation_Neutrophil_activation	1.86642e-06	TNF-R2	7133	TNFRSF1B	1.84	TNF receptor superfamily member 1B
13	Inflammation_Neutrophil_activation	1.86642e-06	Syntaxin7	8417	STX7	1.14	syntaxin 7
13	Inflammation_Neutrophil_activation	1.86642e-06	AP-1	2354	FOSB	1.02	FosB proto-oncogene, AP-1 transcription factor subunit
13	Inflammation_Neutrophil_activation	1.86642e-06	PA24A	5321	PLA2G4A	1.41	phospholipase A2 group IVA
13	Inflammation_Neutrophil_activation	1.86642e-06	GRO-1	2919	CXCL1	1.06	C-X-C motif chemokine ligand 1
13	Inflammation_Neutrophil_activation	1.86642e-06	NF-kB	4790	NFKB1	1.63	nuclear factor kappa B subunit 1
13	Inflammation_Neutrophil_activation	1.86642e-06	CX3CL1	6376	CX3CL1	1.51	C-X3-C motif chemokine ligand 1
13	Inflammation_Neutrophil_activation	1.86642e-06	p67-phox	4688	NCF2	2.11	neutrophil cytosolic factor 2
13	Inflammation_Neutrophil_activation	1.86642e-06	AKT(PKB)	208	AKT2	2.99	AKT serine/threonine kinase 2
13	Inflammation_Neutrophil_activation	1.86642e-06	NF-kB1(p50)	4790	NFKB1	1.63	nuclear factor kappa B subunit 1
13	Inflammation_Neutrophil_activation	1.86642e-06	PLC-beta	5330	PLCB2	2.35	phospholipase C beta 2
13	Inflammation_Neutrophil_activation	1.86642e-06	PLA2	5321	PLA2G4A	1.41	phospholipase A2 group IVA
13	Inflammation_Neutrophil_activation	1.86642e-06	FADD	8772	FADD	1.84	Fas associated via death domain
13	Inflammation_Neutrophil_activation	1.86642e-06	ICAM1	3383	ICAM1	0.62	intercellular adhesion molecule 1
13	Inflammation_Neutrophil_activation	1.86642e-06	CCL2	6347	CCL2	2.02	C-C motif chemokine ligand 2
13	Inflammation_Neutrophil_activation	1.86642e-06	Syntaxin4	6810	STX4	1.44	syntaxin 4
13	Inflammation_Neutrophil_activation	1.86642e-06	TNF-R1	7132	TNFRSF1A	1.09	TNF receptor superfamily member 1A
13	Inflammation_Neutrophil_activation	1.86642e-06	Caspase-8	841	CASP8	2.51	caspase 8
13	Inflammation_Neutrophil_activation	1.86642e-06	IL-10	3586	IL10	2.43	interleukin 10
13	Inflammation_Neutrophil_activation	1.86642e-06	LTA4H	4048	LTA4H	0.64	leukotriene A4 hydrolase
13	Inflammation_Neutrophil_activation	1.86642e-06	ICAM2	3384	ICAM2	0.81	intercellular adhesion molecule 2
13	Inflammation_Neutrophil_activation	1.86642e-06	IL-8	3576	CXCL8	1.69	C-X-C motif chemokine ligand 8
13	Inflammation_Neutrophil_activation	1.86642e-06	PSGL-1	6404	SELPLG	-0.41	selectin P ligand
13	Inflammation_Neutrophil_activation	1.86642e-06	cPLA2	5321	PLA2G4A	1.41	phospholipase A2 group IVA
13	Inflammation_Neutrophil_activation	1.86642e-06	Actin	59	ACTA2	1.36	actin alpha 2, smooth muscle
13	Inflammation_Neutrophil_activation	1.86642e-06	P-selectin	6403	SELP	0.91	selectin P
13	Inflammation_Neutrophil_activation	1.86642e-06	c-Jun/c-Jun	3725	JUN	2.07	Jun proto-oncogene, AP-1 transcription factor subunit
13	Inflammation_Neutrophil_activation	1.86642e-06	AnnexinI	301	ANXA1	1.38	annexin A1
13	Inflammation_Neutrophil_activation	1.86642e-06	NFKBIE	4794	NFKBIE	1.56	NFKB inhibitor epsilon
13	Inflammation_Neutrophil_activation	1.86642e-06	Caspase-3	836	CASP3	1.36	caspase 3
13	Inflammation_Neutrophil_activation	1.86642e-06	c-Jun	3725	JUN	2.07	Jun proto-oncogene, AP-1 transcription factor subunit
13	Inflammation_Neutrophil_activation	1.86642e-06	IP3receptor	3708	ITPR1	1.19	inositol 1,4,5-trisphosphate receptor type 1
13	Inflammation_Neutrophil_activation	1.86642e-06	ATF-2/c-Jun	1386	ATF2	1.58	activating transcription factor 2
13	Inflammation_Neutrophil_activation	1.86642e-06	SODD	9530	BAG4	1.77	BAG cochaperone 4
13	Inflammation_Neutrophil_activation	1.86642e-06	ENA-78	6374	CXCL5	1.68	C-X-C motif chemokine ligand 5
13	Inflammation_Neutrophil_activation	1.86642e-06	PERM	4353	MPO	1.84	myeloperoxidase
13	Inflammation_Neutrophil_activation	1.86642e-06	TNF-alpha	7124	TNF	1.35	tumor necrosis factor
13	Inflammation_Neutrophil_activation	1.86642e-06	PLC-beta2	5330	PLCB2	2.35	phospholipase C beta 2
13	Inflammation_Neutrophil_activation	1.86642e-06	NSGPeroxidase	9588	PRDX6	1.81	peroxiredoxin 6
14	Chemotaxis	1.86642e-06	CCL5	6352	CCL5	1.66	C-C motif chemokine ligand 5
14	Chemotaxis	1.86642e-06	PD-ECGF(TdRPase)	1890	TYMP	3.3	thymidine phosphorylase
14	Chemotaxis	1.86642e-06	MEK1(MAP2K1)	5604	MAP2K1	3.39	mitogen-activated protein kinase kinase 1
14	Chemotaxis	1.86642e-06	MIP-1-beta	6351	CCL4	1.38	C-C motif chemokine ligand 4
14	Chemotaxis	1.86642e-06	MEK1/2	5604	MAP2K1	3.39	mitogen-activated protein kinase kinase 1
14	Chemotaxis	1.86642e-06	CCL23	6368	CCL23	0.87	C-C motif chemokine ligand 23
14	Chemotaxis	1.86642e-06	PLAUR(uPAR)	5329	PLAUR	0.96	plasminogen activator, urokinase receptor
14	Chemotaxis	1.86642e-06	MIG	4283	CXCL9	2.3	C-X-C motif chemokine ligand 9
14	Chemotaxis	1.86642e-06	CCL19	6363	CCL19	1.35	C-C motif chemokine ligand 19
14	Chemotaxis	1.86642e-06	CXCL16	58191	CXCL16	0.8	C-X-C motif chemokine ligand 16
14	Chemotaxis	1.86642e-06	GRO-1	2919	CXCL1	1.06	C-X-C motif chemokine ligand 1
14	Chemotaxis	1.86642e-06	Galpha(q)-specificpeptideGPCRs	2149	F2R	1.21	coagulation factor II thrombin receptor
14	Chemotaxis	1.86642e-06	IL-16	3603	IL16	1.77	interleukin 16
14	Chemotaxis	1.86642e-06	CCL17	6361	CCL17	0.88	C-C motif chemokine ligand 17
14	Chemotaxis	1.86642e-06	NF-kB	4790	NFKB1	1.63	nuclear factor kappa B subunit 1
14	Chemotaxis	1.86642e-06	CX3CL1	6376	CX3CL1	1.51	C-X3-C motif chemokine ligand 1
14	Chemotaxis	1.86642e-06	ROBO2	6092	ROBO2	-0.5	roundabout guidance receptor 2
14	Chemotaxis	1.86642e-06	IP10	3627	CXCL10	6.11	C-X-C motif chemokine ligand 10
14	Chemotaxis	1.86642e-06	CCL13	6357	CCL13	1.85	C-C motif chemokine ligand 13
14	Chemotaxis	1.86642e-06	GCP2	6372	CXCL6	1.14	C-X-C motif chemokine ligand 6
14	Chemotaxis	1.86642e-06	CCL18	6362	CCL18	1.11	C-C motif chemokine ligand 18
14	Chemotaxis	1.86642e-06	CCL2	6347	CCL2	2.02	C-C motif chemokine ligand 2
14	Chemotaxis	1.86642e-06	MIP-1-alpha	6348	CCL3	1.99	C-C motif chemokine ligand 3
14	Chemotaxis	1.86642e-06	IL-10	3586	IL10	2.43	interleukin 10
14	Chemotaxis	1.86642e-06	I-TAC	6373	CXCL11	4.34	C-X-C motif chemokine ligand 11
14	Chemotaxis	1.86642e-06	IL-8	3576	CXCL8	1.69	C-X-C motif chemokine ligand 8
14	Chemotaxis	1.86642e-06	CCL8	6355	CCL8	3.48	C-C motif chemokine ligand 8
14	Chemotaxis	1.86642e-06	Alpha-defensin	728358	DEFA1B	1.3	defensin alpha 1B
14	Chemotaxis	1.86642e-06	PLAU(UPA)	5328	PLAU	0.57	plasminogen activator, urokinase
14	Chemotaxis	1.86642e-06	CD4	920	CD4	0.61	CD4 molecule
14	Chemotaxis	1.86642e-06	ENA-78	6374	CXCL5	1.68	C-X-C motif chemokine ligand 5
14	Chemotaxis	1.86642e-06	CXCL13	10563	CXCL13	2.67	C-X-C motif chemokine ligand 13
14	Chemotaxis	1.86642e-06	CCL7	6354	CCL7	5.05	C-C motif chemokine ligand 7
15	Immune_response_Phagocytosis	1.86642e-06	NF-kBp50/p50	4790	NFKB1	1.63	nuclear factor kappa B subunit 1
15	Immune_response_Phagocytosis	1.86642e-06	IL-15	3600	IL15	1.36	interleukin 15
15	Immune_response_Phagocytosis	1.86642e-06	CrkL	1399	CRKL	1.75	CRK like proto-oncogene, adaptor protein
15	Immune_response_Phagocytosis	1.86642e-06	C/EBP	1050	CEBPA	1.44	CCAAT enhancer binding protein alpha
15	Immune_response_Phagocytosis	1.86642e-06	Dectin-1	64581	CLEC7A	1.01	C-type lectin domain containing 7A
15	Immune_response_Phagocytosis	1.86642e-06	I-kB	4794	NFKBIE	1.56	NFKB inhibitor epsilon
15	Immune_response_Phagocytosis	1.86642e-06	SHPS-1	140885	SIRPA	0.61	signal regulatory protein alpha
15	Immune_response_Phagocytosis	1.86642e-06	Alpha-actinin2	88	ACTN2	2.95	actinin alpha 2
15	Immune_response_Phagocytosis	1.86642e-06	Alpha-actinin	88	ACTN2	2.95	actinin alpha 2
15	Immune_response_Phagocytosis	1.86642e-06	IL-15RA	3601	IL15RA	1.56	interleukin 15 receptor subunit alpha
15	Immune_response_Phagocytosis	1.86642e-06	JNK(MAPK8-10)	5601	MAPK9	1.74	mitogen-activated protein kinase 9
15	Immune_response_Phagocytosis	1.86642e-06	ILT2	10859	LILRB1	0.81	leukocyte immunoglobulin like receptor B1
15	Immune_response_Phagocytosis	1.86642e-06	JNK2(MAPK9)	5601	MAPK9	1.74	mitogen-activated protein kinase 9
15	Immune_response_Phagocytosis	1.86642e-06	SHP-1	5777	PTPN6	1.38	protein tyrosine phosphatase non-receptor type 6
15	Immune_response_Phagocytosis	1.86642e-06	NF-kB	4790	NFKB1	1.63	nuclear factor kappa B subunit 1
15	Immune_response_Phagocytosis	1.86642e-06	p67-phox	4688	NCF2	2.11	neutrophil cytosolic factor 2
15	Immune_response_Phagocytosis	1.86642e-06	ITGAV	3685	ITGAV	-0.95	integrin subunit alpha V
15	Immune_response_Phagocytosis	1.86642e-06	CD14	929	CD14	1.4	CD14 molecule
15	Immune_response_Phagocytosis	1.86642e-06	NF-kB1(p105)	4790	NFKB1	1.63	nuclear factor kappa B subunit 1
15	Immune_response_Phagocytosis	1.86642e-06	NF-kB1(p50)	4790	NFKB1	1.63	nuclear factor kappa B subunit 1
15	Immune_response_Phagocytosis	1.86642e-06	PLC-beta	5330	PLCB2	2.35	phospholipase C beta 2
15	Immune_response_Phagocytosis	1.86642e-06	FcgammaRIIalpha	2212	FCGR2A	1.09	Fc gamma receptor IIa
15	Immune_response_Phagocytosis	1.86642e-06	CD23	2208	FCER2	0.87	Fc epsilon receptor II
15	Immune_response_Phagocytosis	1.86642e-06	SR-BI	949	SCARB1	2.55	scavenger receptor class B member 1
15	Immune_response_Phagocytosis	1.86642e-06	MELC	4635	MYL4	3.77	myosin light chain 4
15	Immune_response_Phagocytosis	1.86642e-06	Amyloidbeta	351	APP	0.76	amyloid beta precursor protein
15	Immune_response_Phagocytosis	1.86642e-06	ILT4	10288	LILRB2	1.44	leukocyte immunoglobulin like receptor B2
15	Immune_response_Phagocytosis	1.86642e-06	ERMproteins	7430	EZR	1.88	ezrin
15	Immune_response_Phagocytosis	1.86642e-06	MSR1	4481	MSR1	1.61	macrophage scavenger receptor 1
15	Immune_response_Phagocytosis	1.86642e-06	CORO1A(CLABP	#N/A	#N/A	#N/A	#N/A
15	Immune_response_Phagocytosis	1.86642e-06	TACO)	#N/A	#N/A	#N/A	#N/A
15	Immune_response_Phagocytosis	1.86642e-06	Lyn	4067	LYN	1.86	LYN proto-oncogene, Src family tyrosine kinase
15	Immune_response_Phagocytosis	1.86642e-06	Actin	59	ACTA2	1.36	actin alpha 2, smooth muscle
15	Immune_response_Phagocytosis	1.86642e-06	Gelsolin	2934	GSN	-0.48	gelsolin
15	Immune_response_Phagocytosis	1.86642e-06	NFKBIE	4794	NFKBIE	1.56	NFKB inhibitor epsilon
15	Immune_response_Phagocytosis	1.86642e-06	MyosinIXb	4650	MYO9B	1.13	myosin IXB
15	Immune_response_Phagocytosis	1.86642e-06	MRLC	29895	MYL11	3.43	myosin light chain 11
15	Immune_response_Phagocytosis	1.86642e-06	Paxillin	5829	PXN	2.06	paxillin
15	Immune_response_Phagocytosis	1.86642e-06	c-Jun	3725	JUN	2.07	Jun proto-oncogene, AP-1 transcription factor subunit
15	Immune_response_Phagocytosis	1.86642e-06	HDLproteins	335	APOA1	-0.43	apolipoprotein A1
15	Immune_response_Phagocytosis	1.86642e-06	IP3receptor	3708	ITPR1	1.19	inositol 1,4,5-trisphosphate receptor type 1
15	Immune_response_Phagocytosis	1.86642e-06	BLNK	29760	BLNK	2.2	B cell linker
15	Immune_response_Phagocytosis	1.86642e-06	FGR	2268	FGR	1.76	FGR proto-oncogene, Src family tyrosine kinase
15	Immune_response_Phagocytosis	1.86642e-06	VIL2(ezrin)	7430	EZR	1.88	ezrin
15	Immune_response_Phagocytosis	1.86642e-06	PLC-beta2	5330	PLCB2	2.35	phospholipase C beta 2
15	Immune_response_Phagocytosis	1.86642e-06	Fcalphareceptor	2204	FCAR	0.9	Fc alpha receptor
16	Immune_response_Phagosome_in_antigen_presentation	6.92864e-06	NF-kBp50/p50	4790	NFKB1	1.63	nuclear factor kappa B subunit 1
16	Immune_response_Phagosome_in_antigen_presentation	6.92864e-06	CathepsinL	1514	CTSL	1.1	cathepsin L
16	Immune_response_Phagosome_in_antigen_presentation	6.92864e-06	MHCclassI	567	B2M	1.21	beta-2-microglobulin
16	Immune_response_Phagosome_in_antigen_presentation	6.92864e-06	CrkL	1399	CRKL	1.75	CRK like proto-oncogene, adaptor protein
16	Immune_response_Phagosome_in_antigen_presentation	6.92864e-06	ARF6	382	ARF6	2.45	ADP ribosylation factor 6
16	Immune_response_Phagosome_in_antigen_presentation	6.92864e-06	PDIA3	2923	PDIA3	1.16	protein disulfide isomerase family A member 3
16	Immune_response_Phagosome_in_antigen_presentation	6.92864e-06	Beta-2-microglobulin	567	B2M	1.21	beta-2-microglobulin
16	Immune_response_Phagosome_in_antigen_presentation	6.92864e-06	I-kB	4794	NFKBIE	1.56	NFKB inhibitor epsilon
16	Immune_response_Phagosome_in_antigen_presentation	6.92864e-06	SHPS-1	140885	SIRPA	0.61	signal regulatory protein alpha
16	Immune_response_Phagosome_in_antigen_presentation	6.92864e-06	HLAA	3105	HLA-A	1.05	major histocompatibility complex, class I, A
16	Immune_response_Phagosome_in_antigen_presentation	6.92864e-06	PSMD1	5707	PSMD1	3.05	proteasome 26S subunit, non-ATPase 1
16	Immune_response_Phagosome_in_antigen_presentation	6.92864e-06	Alpha-actinin2	88	ACTN2	2.95	actinin alpha 2
16	Immune_response_Phagosome_in_antigen_presentation	6.92864e-06	Alpha-actinin	88	ACTN2	2.95	actinin alpha 2
16	Immune_response_Phagosome_in_antigen_presentation	6.92864e-06	JNK(MAPK8-10)	5601	MAPK9	1.74	mitogen-activated protein kinase 9
16	Immune_response_Phagosome_in_antigen_presentation	6.92864e-06	HLA-DRA1	3122	HLA-DRA	1.38	major histocompatibility complex, class II, DR alpha
16	Immune_response_Phagosome_in_antigen_presentation	6.92864e-06	JNK2(MAPK9)	5601	MAPK9	1.74	mitogen-activated protein kinase 9
16	Immune_response_Phagosome_in_antigen_presentation	6.92864e-06	SHP-1	5777	PTPN6	1.38	protein tyrosine phosphatase non-receptor type 6
16	Immune_response_Phagosome_in_antigen_presentation	6.92864e-06	PA28(11Sregulator)	5720	PSME1	1.88	proteasome activator subunit 1
16	Immune_response_Phagosome_in_antigen_presentation	6.92864e-06	PSMD5	5711	PSMD5	0.94	proteasome 26S subunit, non-ATPase 5
16	Immune_response_Phagosome_in_antigen_presentation	6.92864e-06	Legumain	5641	LGMN	0.94	legumain
16	Immune_response_Phagosome_in_antigen_presentation	6.92864e-06	NF-kB	4790	NFKB1	1.63	nuclear factor kappa B subunit 1
16	Immune_response_Phagosome_in_antigen_presentation	6.92864e-06	CD74	972	CD74	1.54	CD74 molecule
16	Immune_response_Phagosome_in_antigen_presentation	6.92864e-06	CD14	929	CD14	1.4	CD14 molecule
16	Immune_response_Phagosome_in_antigen_presentation	6.92864e-06	NF-kB1(p105)	4790	NFKB1	1.63	nuclear factor kappa B subunit 1
16	Immune_response_Phagosome_in_antigen_presentation	6.92864e-06	AKT(PKB)	208	AKT2	2.99	AKT serine/threonine kinase 2
16	Immune_response_Phagosome_in_antigen_presentation	6.92864e-06	NF-kB1(p50)	4790	NFKB1	1.63	nuclear factor kappa B subunit 1
16	Immune_response_Phagosome_in_antigen_presentation	6.92864e-06	PLC-beta	5330	PLCB2	2.35	phospholipase C beta 2
16	Immune_response_Phagosome_in_antigen_presentation	6.92864e-06	FcgammaRIIalpha	2212	FCGR2A	1.09	Fc gamma receptor IIa
16	Immune_response_Phagosome_in_antigen_presentation	6.92864e-06	CD23	2208	FCER2	0.87	Fc epsilon receptor II
16	Immune_response_Phagosome_in_antigen_presentation	6.92864e-06	PSME2	5721	PSME2	1.96	proteasome activator subunit 2
16	Immune_response_Phagosome_in_antigen_presentation	6.92864e-06	HSP70	3306	HSPA2	2.25	heat shock protein family A (Hsp70) member 2
16	Immune_response_Phagosome_in_antigen_presentation	6.92864e-06	ERMproteins	7430	EZR	1.88	ezrin
16	Immune_response_Phagosome_in_antigen_presentation	6.92864e-06	CathepsinS	1520	CTSS	0.62	cathepsin S
16	Immune_response_Phagosome_in_antigen_presentation	6.92864e-06	PSMD9	5715	PSMD9	2.7	proteasome 26S subunit, non-ATPase 9
16	Immune_response_Phagosome_in_antigen_presentation	6.92864e-06	Lyn	4067	LYN	1.86	LYN proto-oncogene, Src family tyrosine kinase
16	Immune_response_Phagosome_in_antigen_presentation	6.92864e-06	Actin	59	ACTA2	1.36	actin alpha 2, smooth muscle
16	Immune_response_Phagosome_in_antigen_presentation	6.92864e-06	ERp72	9601	PDIA4	1.19	protein disulfide isomerase family A member 4
16	Immune_response_Phagosome_in_antigen_presentation	6.92864e-06	Gelsolin	2934	GSN	-0.48	gelsolin
16	Immune_response_Phagosome_in_antigen_presentation	6.92864e-06	NFKBIE	4794	NFKBIE	1.56	NFKB inhibitor epsilon
16	Immune_response_Phagosome_in_antigen_presentation	6.92864e-06	PSME1	5720	PSME1	1.88	proteasome activator subunit 1
16	Immune_response_Phagosome_in_antigen_presentation	6.92864e-06	Paxillin	5829	PXN	2.06	paxillin
16	Immune_response_Phagosome_in_antigen_presentation	6.92864e-06	IP3receptor	3708	ITPR1	1.19	inositol 1,4,5-trisphosphate receptor type 1
16	Immune_response_Phagosome_in_antigen_presentation	6.92864e-06	BLNK	29760	BLNK	2.2	B cell linker
16	Immune_response_Phagosome_in_antigen_presentation	6.92864e-06	FGR	2268	FGR	1.76	FGR proto-oncogene, Src family tyrosine kinase
16	Immune_response_Phagosome_in_antigen_presentation	6.92864e-06	VIL2(ezrin)	7430	EZR	1.88	ezrin
16	Immune_response_Phagosome_in_antigen_presentation	6.92864e-06	PLC-beta2	5330	PLCB2	2.35	phospholipase C beta 2
17	Cell_adhesion_Leucocyte_chemotaxis	1.31284e-05	CCL5	6352	CCL5	1.66	C-C motif chemokine ligand 5
17	Cell_adhesion_Leucocyte_chemotaxis	1.31284e-05	CrkL	1399	CRKL	1.75	CRK like proto-oncogene, adaptor protein
17	Cell_adhesion_Leucocyte_chemotaxis	1.31284e-05	ARF6	382	ARF6	2.45	ADP ribosylation factor 6
17	Cell_adhesion_Leucocyte_chemotaxis	1.31284e-05	MIP-1-beta	6351	CCL4	1.38	C-C motif chemokine ligand 4
17	Cell_adhesion_Leucocyte_chemotaxis	1.31284e-05	CCL23	6368	CCL23	0.87	C-C motif chemokine ligand 23
17	Cell_adhesion_Leucocyte_chemotaxis	1.31284e-05	MIG	4283	CXCL9	2.3	C-X-C motif chemokine ligand 9
17	Cell_adhesion_Leucocyte_chemotaxis	1.31284e-05	CD80	941	CD80	1.58	CD80 molecule
17	Cell_adhesion_Leucocyte_chemotaxis	1.31284e-05	Alpha-actinin	88	ACTN2	2.95	actinin alpha 2
17	Cell_adhesion_Leucocyte_chemotaxis	1.31284e-05	CCL19	6363	CCL19	1.35	C-C motif chemokine ligand 19
17	Cell_adhesion_Leucocyte_chemotaxis	1.31284e-05	CXCL16	58191	CXCL16	0.8	C-X-C motif chemokine ligand 16
17	Cell_adhesion_Leucocyte_chemotaxis	1.31284e-05	VCAM1	7412	VCAM1	0.74	vascular cell adhesion molecule 1
17	Cell_adhesion_Leucocyte_chemotaxis	1.31284e-05	GRO-1	2919	CXCL1	1.06	C-X-C motif chemokine ligand 1
17	Cell_adhesion_Leucocyte_chemotaxis	1.31284e-05	Galpha(q)-specificpeptideGPCRs	2149	F2R	1.21	coagulation factor II thrombin receptor
17	Cell_adhesion_Leucocyte_chemotaxis	1.31284e-05	CCL17	6361	CCL17	0.88	C-C motif chemokine ligand 17
17	Cell_adhesion_Leucocyte_chemotaxis	1.31284e-05	CX3CL1	6376	CX3CL1	1.51	C-X3-C motif chemokine ligand 1
17	Cell_adhesion_Leucocyte_chemotaxis	1.31284e-05	IP10	3627	CXCL10	6.11	C-X-C motif chemokine ligand 10
17	Cell_adhesion_Leucocyte_chemotaxis	1.31284e-05	CCL13	6357	CCL13	1.85	C-C motif chemokine ligand 13
17	Cell_adhesion_Leucocyte_chemotaxis	1.31284e-05	PLC-beta	5330	PLCB2	2.35	phospholipase C beta 2
17	Cell_adhesion_Leucocyte_chemotaxis	1.31284e-05	GCP2	6372	CXCL6	1.14	C-X-C motif chemokine ligand 6
17	Cell_adhesion_Leucocyte_chemotaxis	1.31284e-05	CCL18	6362	CCL18	1.11	C-C motif chemokine ligand 18
17	Cell_adhesion_Leucocyte_chemotaxis	1.31284e-05	ICAM1	3383	ICAM1	0.62	intercellular adhesion molecule 1
17	Cell_adhesion_Leucocyte_chemotaxis	1.31284e-05	PTEN	5728	PTEN	2.84	phosphatase and tensin homolog
17	Cell_adhesion_Leucocyte_chemotaxis	1.31284e-05	CCL2	6347	CCL2	2.02	C-C motif chemokine ligand 2
17	Cell_adhesion_Leucocyte_chemotaxis	1.31284e-05	MIP-1-alpha	6348	CCL3	1.99	C-C motif chemokine ligand 3
17	Cell_adhesion_Leucocyte_chemotaxis	1.31284e-05	GRAP2	9402	GRAP2	1.73	GRB2 related adaptor protein 2
17	Cell_adhesion_Leucocyte_chemotaxis	1.31284e-05	I-TAC	6373	CXCL11	4.34	C-X-C motif chemokine ligand 11
17	Cell_adhesion_Leucocyte_chemotaxis	1.31284e-05	ICAM2	3384	ICAM2	0.81	intercellular adhesion molecule 2
17	Cell_adhesion_Leucocyte_chemotaxis	1.31284e-05	IL-8	3576	CXCL8	1.69	C-X-C motif chemokine ligand 8
17	Cell_adhesion_Leucocyte_chemotaxis	1.31284e-05	CD86	942	CD86	0.77	CD86 molecule
17	Cell_adhesion_Leucocyte_chemotaxis	1.31284e-05	Paxillin	5829	PXN	2.06	paxillin
17	Cell_adhesion_Leucocyte_chemotaxis	1.31284e-05	IP3receptor	3708	ITPR1	1.19	inositol 1,4,5-trisphosphate receptor type 1
17	Cell_adhesion_Leucocyte_chemotaxis	1.31284e-05	CD4	920	CD4	0.61	CD4 molecule
17	Cell_adhesion_Leucocyte_chemotaxis	1.31284e-05	ENA-78	6374	CXCL5	1.68	C-X-C motif chemokine ligand 5
17	Cell_adhesion_Leucocyte_chemotaxis	1.31284e-05	CXCL13	10563	CXCL13	2.67	C-X-C motif chemokine ligand 13
17	Cell_adhesion_Leucocyte_chemotaxis	1.31284e-05	CCL7	6354	CCL7	5.05	C-C motif chemokine ligand 7
17	Cell_adhesion_Leucocyte_chemotaxis	1.31284e-05	ARHGEF1(p115RhoGEF)	9138	ARHGEF1	1.31	Rho guanine nucleotide exchange factor 1
17	Cell_adhesion_Leucocyte_chemotaxis	1.31284e-05	PLC-beta2	5330	PLCB2	2.35	phospholipase C beta 2
18	Inflammation_IL-6_signaling	4.90681e-05	NF-kBp50/p50	4790	NFKB1	1.63	nuclear factor kappa B subunit 1
18	Inflammation_IL-6_signaling	4.90681e-05	MEK1(MAP2K1)	5604	MAP2K1	3.39	mitogen-activated protein kinase kinase 1
18	Inflammation_IL-6_signaling	4.90681e-05	C/EBP	1050	CEBPA	1.44	CCAAT enhancer binding protein alpha
18	Inflammation_IL-6_signaling	4.90681e-05	IL-6	3569	IL6	2.84	interleukin 6
18	Inflammation_IL-6_signaling	4.90681e-05	APCS	325	APCS	0.71	amyloid P component, serum
18	Inflammation_IL-6_signaling	4.90681e-05	I-kB	4794	NFKBIE	1.56	NFKB inhibitor epsilon
18	Inflammation_IL-6_signaling	4.90681e-05	MEK1/2	5604	MAP2K1	3.39	mitogen-activated protein kinase kinase 1
18	Inflammation_IL-6_signaling	4.90681e-05	SHPS-1	140885	SIRPA	0.61	signal regulatory protein alpha
18	Inflammation_IL-6_signaling	4.90681e-05	AKT2	208	AKT2	2.99	AKT serine/threonine kinase 2
18	Inflammation_IL-6_signaling	4.90681e-05	Bax	581	BAX	4.29	BCL2 associated X, apoptosis regulator
18	Inflammation_IL-6_signaling	4.90681e-05	AP-1	2354	FOSB	1.02	FosB proto-oncogene, AP-1 transcription factor subunit
18	Inflammation_IL-6_signaling	4.90681e-05	SHP-1	5777	PTPN6	1.38	protein tyrosine phosphatase non-receptor type 6
18	Inflammation_IL-6_signaling	4.90681e-05	AGP1(ORM1)	5004	ORM1	0.78	orosomucoid 1
18	Inflammation_IL-6_signaling	4.90681e-05	NF-kB	4790	NFKB1	1.63	nuclear factor kappa B subunit 1
18	Inflammation_IL-6_signaling	4.90681e-05	AKT(PKB)	208	AKT2	2.99	AKT serine/threonine kinase 2
18	Inflammation_IL-6_signaling	4.90681e-05	NF-kB1(p50)	4790	NFKB1	1.63	nuclear factor kappa B subunit 1
18	Inflammation_IL-6_signaling	4.90681e-05	p21	1026	CDKN1A	2.08	cyclin dependent kinase inhibitor 1A
18	Inflammation_IL-6_signaling	4.90681e-05	14-3-3theta	10971	YWHAQ	1.28	tyrosine 3-monooxygenase/tryptophan 5-monooxygenase activation protein theta
18	Inflammation_IL-6_signaling	4.90681e-05	C/EBPbeta	1051	CEBPB	1.56	CCAAT enhancer binding protein beta
18	Inflammation_IL-6_signaling	4.90681e-05	NFKBIE	4794	NFKBIE	1.56	NFKB inhibitor epsilon
18	Inflammation_IL-6_signaling	4.90681e-05	AKT3	10000	AKT3	1.28	AKT serine/threonine kinase 3
18	Inflammation_IL-6_signaling	4.90681e-05	Caspase-3	836	CASP3	1.36	caspase 3
18	Inflammation_IL-6_signaling	4.90681e-05	Bcl-2	596	BCL2	2.69	BCL2 apoptosis regulator
18	Inflammation_IL-6_signaling	4.90681e-05	c-Jun	3725	JUN	2.07	Jun proto-oncogene, AP-1 transcription factor subunit
18	Inflammation_IL-6_signaling	4.90681e-05	HDLproteins	335	APOA1	-0.43	apolipoprotein A1
18	Inflammation_IL-6_signaling	4.90681e-05	C/EBPalpha	1050	CEBPA	1.44	CCAAT enhancer binding protein alpha
18	Inflammation_IL-6_signaling	4.90681e-05	14-3-3	10971	YWHAQ	1.28	tyrosine 3-monooxygenase/tryptophan 5-monooxygenase activation protein theta
19	Inflammation_IL-12,15,18_signaling	9.46057e-05	NF-kBp50/p50	4790	NFKB1	1.63	nuclear factor kappa B subunit 1
19	Inflammation_IL-12,15,18_signaling	9.46057e-05	IL-15	3600	IL15	1.36	interleukin 15
19	Inflammation_IL-12,15,18_signaling	9.46057e-05	IKK-gamma	8517	IKBKG	1.29	inhibitor of nuclear factor kappa B kinase regulatory subunit gamma
19	Inflammation_IL-12,15,18_signaling	9.46057e-05	I-kB	4794	NFKBIE	1.56	NFKB inhibitor epsilon
19	Inflammation_IL-12,15,18_signaling	9.46057e-05	IL-18R1	8809	IL18R1	0.65	interleukin 18 receptor 1
19	Inflammation_IL-12,15,18_signaling	9.46057e-05	AP-1	2354	FOSB	1.02	FosB proto-oncogene, AP-1 transcription factor subunit
19	Inflammation_IL-12,15,18_signaling	9.46057e-05	JNK(MAPK8-10)	5601	MAPK9	1.74	mitogen-activated protein kinase 9
19	Inflammation_IL-12,15,18_signaling	9.46057e-05	JNK2(MAPK9)	5601	MAPK9	1.74	mitogen-activated protein kinase 9
19	Inflammation_IL-12,15,18_signaling	9.46057e-05	NF-kB	4790	NFKB1	1.63	nuclear factor kappa B subunit 1
19	Inflammation_IL-12,15,18_signaling	9.46057e-05	IRAK4	51135	IRAK4	2	interleukin 1 receptor associated kinase 4
19	Inflammation_IL-12,15,18_signaling	9.46057e-05	NF-kB1(p105)	4790	NFKB1	1.63	nuclear factor kappa B subunit 1
19	Inflammation_IL-12,15,18_signaling	9.46057e-05	NF-kB1(p50)	4790	NFKB1	1.63	nuclear factor kappa B subunit 1
19	Inflammation_IL-12,15,18_signaling	9.46057e-05	IL-18	3606	IL18	1.29	interleukin 18
19	Inflammation_IL-12,15,18_signaling	9.46057e-05	IL-18BP	10068	IL18BP	1.64	interleukin 18 binding protein
19	Inflammation_IL-12,15,18_signaling	9.46057e-05	ATF-2	1386	ATF2	1.58	activating transcription factor 2
19	Inflammation_IL-12,15,18_signaling	9.46057e-05	IRAK1	3654	IRAK1	1.51	interleukin 1 receptor associated kinase 1
19	Inflammation_IL-12,15,18_signaling	9.46057e-05	c-Jun	3725	JUN	2.07	Jun proto-oncogene, AP-1 transcription factor subunit
20	Protein_folding_Folding_in_normal_condition	0.000134892	ERp44	23071	ERP44	0.61	endoplasmic reticulum protein 44
20	Protein_folding_Folding_in_normal_condition	0.000134892	FKBP5	2289	FKBP5	1.79	FKBP prolyl isomerase 5
20	Protein_folding_Folding_in_normal_condition	0.000134892	HSPA2	3306	HSPA2	2.25	heat shock protein family A (Hsp70) member 2
20	Protein_folding_Folding_in_normal_condition	0.000134892	HSP40	3337	DNAJB1	3.14	DnaJ heat shock protein family (Hsp40) member B1
20	Protein_folding_Folding_in_normal_condition	0.000134892	CalcineurinB1	5534	PPP3R1	1.17	protein phosphatase 3 regulatory subunit B, alpha
20	Protein_folding_Folding_in_normal_condition	0.000134892	HSP20	126393	HSPB6	1.85	heat shock protein family B (small) member 6
20	Protein_folding_Folding_in_normal_condition	0.000134892	CyclophilinB	5479	PPIB	1.51	peptidylprolyl isomerase B
20	Protein_folding_Folding_in_normal_condition	0.000134892	CD74	972	CD74	1.54	CD74 molecule
20	Protein_folding_Folding_in_normal_condition	0.000134892	DNAJA2	10294	DNAJA2	1.23	DnaJ heat shock protein family (Hsp40) member A2
20	Protein_folding_Folding_in_normal_condition	0.000134892	CDC37	11140	CDC37	2.3	cell division cycle 37, HSP90 cochaperone
20	Protein_folding_Folding_in_normal_condition	0.000134892	DNAJC6	9829	DNAJC6	2.46	DnaJ heat shock protein family (Hsp40) member C6
20	Protein_folding_Folding_in_normal_condition	0.000134892	Sti1	10963	STIP1	1.72	stress induced phosphoprotein 1
20	Protein_folding_Folding_in_normal_condition	0.000134892	ST13(Hip)	6767	ST13	1.94	ST13 Hsp70 interacting protein
20	Protein_folding_Folding_in_normal_condition	0.000134892	HSP70	3306	HSPA2	2.25	heat shock protein family A (Hsp70) member 2
20	Protein_folding_Folding_in_normal_condition	0.000134892	FKBP4	2288	FKBP4	1.79	FKBP prolyl isomerase 4
20	Protein_folding_Folding_in_normal_condition	0.000134892	Aha1	10598	AHSA1	2.33	activator of HSP90 ATPase activity 1
20	Protein_folding_Folding_in_normal_condition	0.000134892	HMGE	80273	GRPEL1	3.55	GrpE like 1, mitochondrial
20	Protein_folding_Folding_in_normal_condition	0.000134892	RanBP2	5903	RANBP2	1.7	RAN binding protein 2
20	Protein_folding_Folding_in_normal_condition	0.000134892	CalcineurinB(regulatory)	5534	PPP3R1	1.17	protein phosphatase 3 regulatory subunit B, alpha
20	Protein_folding_Folding_in_normal_condition	0.000134892	HSP27	3315	HSPB1	1.55	heat shock protein family B (small) member 1
20	Protein_folding_Folding_in_normal_condition	0.000134892	BAG-3	9531	BAG3	1.1	BAG cochaperone 3
20	Protein_folding_Folding_in_normal_condition	0.000134892	DNAJB2	3300	DNAJB2	1.98	DnaJ heat shock protein family (Hsp40) member B2
20	Protein_folding_Folding_in_normal_condition	0.000134892	HSPA1A	3303	HSPA1A	2.46	heat shock protein family A (Hsp70) member 1A
20	Protein_folding_Folding_in_normal_condition	0.000134892	SODD	9530	BAG4	1.77	BAG cochaperone 4
20	Protein_folding_Folding_in_normal_condition	0.000134892	PFD4	5203	PFDN4	3.33	prefoldin subunit 4
20	Protein_folding_Folding_in_normal_condition	0.000134892	TCP1-epsilon	22948	CCT5	1.18	chaperonin containing TCP1 subunit 5
#N/A	Reproduction_Feeding_and_Neurohormone_signaling_	#N/A	PAM	5066	PAM	0.91	peptidylglycine alpha-amidating monooxygenase
#N/A	Reproduction_Feeding_and_Neurohormone_signaling_	#N/A	Corticoliberin	1392	CRH	-1.52	corticotropin releasing hormone
#N/A	Reproduction_Feeding_and_Neurohormone_signaling_	#N/A	MEK1(MAP2K1)	5604	MAP2K1	3.39	mitogen-activated protein kinase kinase 1
#N/A	Reproduction_Feeding_and_Neurohormone_signaling_	#N/A	IL-6	3569	IL6	2.84	interleukin 6
#N/A	Reproduction_Feeding_and_Neurohormone_signaling_	#N/A	4E-BP1	1978	EIF4EBP1	3.8	eukaryotic translation initiation factor 4E binding protein 1
#N/A	Reproduction_Feeding_and_Neurohormone_signaling_	#N/A	TGF-beta2	7042	TGFB2	1.08	transforming growth factor beta 2
#N/A	Reproduction_Feeding_and_Neurohormone_signaling_	#N/A	STAT5	6777	STAT5B	2.95	signal transducer and activator of transcription 5B
#N/A	Reproduction_Feeding_and_Neurohormone_signaling_	#N/A	PP2Aregulatory	5525	PPP2R5A	3.4	protein phosphatase 2 regulatory subunit B'alpha
#N/A	Reproduction_Feeding_and_Neurohormone_signaling_	#N/A	TGF-beta	7040	TGFB1	0.65	transforming growth factor beta 1
#N/A	Reproduction_Feeding_and_Neurohormone_signaling_	#N/A	Bax	581	BAX	4.29	BCL2 associated X, apoptosis regulator
#N/A	Reproduction_Feeding_and_Neurohormone_signaling_	#N/A	PKA-reg(cAMP-dependent)	5576	PRKAR2A	1.96	protein kinase cAMP-dependent type II regulatory subunit alpha
#N/A	Reproduction_Feeding_and_Neurohormone_signaling_	#N/A	Galpha(q)-specificpeptideGPCRs	2149	F2R	1.21	coagulation factor II thrombin receptor
#N/A	Reproduction_Feeding_and_Neurohormone_signaling_	#N/A	NF-kB	4790	NFKB1	1.63	nuclear factor kappa B subunit 1
#N/A	Reproduction_Feeding_and_Neurohormone_signaling_	#N/A	ADAM9	8754	ADAM9	0.95	ADAM metallopeptidase domain 9
#N/A	Reproduction_Feeding_and_Neurohormone_signaling_	#N/A	AKT(PKB)	208	AKT2	2.99	AKT serine/threonine kinase 2
#N/A	Reproduction_Feeding_and_Neurohormone_signaling_	#N/A	APP	351	APP	0.76	amyloid beta precursor protein
#N/A	Reproduction_Feeding_and_Neurohormone_signaling_	#N/A	PLC-beta	5330	PLCB2	2.35	phospholipase C beta 2
#N/A	Reproduction_Feeding_and_Neurohormone_signaling_	#N/A	Proepithelin	2896	GRN	1.08	granulin precursor
#N/A	Reproduction_Feeding_and_Neurohormone_signaling_	#N/A	B4GT1	2683	B4GALT1	0.9	beta-1,4-galactosyltransferase 1
#N/A	Reproduction_Feeding_and_Neurohormone_signaling_	#N/A	HSP70	3306	HSPA2	2.25	heat shock protein family A (Hsp70) member 2
#N/A	Reproduction_Feeding_and_Neurohormone_signaling_	#N/A	Amyloidbeta	351	APP	0.76	amyloid beta precursor protein
#N/A	Reproduction_Feeding_and_Neurohormone_signaling_	#N/A	C/EBPbeta	1051	CEBPB	1.56	CCAAT enhancer binding protein beta
#N/A	Reproduction_Feeding_and_Neurohormone_signaling_	#N/A	CyclinE	898	CCNE1	1.17	cyclin E1
#N/A	Reproduction_Feeding_and_Neurohormone_signaling_	#N/A	Lyn	4067	LYN	1.86	LYN proto-oncogene, Src family tyrosine kinase
#N/A	Reproduction_Feeding_and_Neurohormone_signaling_	#N/A	STAT5B	6777	STAT5B	2.95	signal transducer and activator of transcription 5B
#N/A	Reproduction_Feeding_and_Neurohormone_signaling_	#N/A	TGF-betareceptortypeII	7048	TGFBR2	0.6	transforming growth factor beta receptor 2
#N/A	Reproduction_Feeding_and_Neurohormone_signaling_	#N/A	HSP27	3315	HSPB1	1.55	heat shock protein family B (small) member 1
#N/A	Reproduction_Feeding_and_Neurohormone_signaling_	#N/A	PAI1	5054	SERPINE1	1.44	serpin family E member 1
#N/A	Reproduction_Feeding_and_Neurohormone_signaling_	#N/A	APP-C59(AICD)	351	APP	0.76	amyloid beta precursor protein
#N/A	Reproduction_Feeding_and_Neurohormone_signaling_	#N/A	CathepsinD	1509	CTSD	1.12	cathepsin D
#N/A	Reproduction_Feeding_and_Neurohormone_signaling_	#N/A	PREB	10113	PREB	0.73	prolactin regulatory element binding
#N/A	Reproduction_Feeding_and_Neurohormone_signaling_	#N/A	Bcl-2	596	BCL2	2.69	BCL2 apoptosis regulator
#N/A	Reproduction_Feeding_and_Neurohormone_signaling_	#N/A	Paxillin	5829	PXN	2.06	paxillin
#N/A	Reproduction_Feeding_and_Neurohormone_signaling_	#N/A	c-Jun	3725	JUN	2.07	Jun proto-oncogene, AP-1 transcription factor subunit
#N/A	Reproduction_Feeding_and_Neurohormone_signaling_	#N/A	eIF4E	1977	EIF4E	2.93	eukaryotic translation initiation factor 4E
#N/A	Reproduction_Feeding_and_Neurohormone_signaling_	#N/A	Amyloidbeta42	351	APP	0.76	amyloid beta precursor protein
#N/A	Reproduction_Feeding_and_Neurohormone_signaling_	#N/A	TNF-alpha	7124	TNF	1.35	tumor necrosis factor
#N/A	Reproduction_Feeding_and_Neurohormone_signaling_	#N/A	RPL14	9045	RPL14	1.52	ribosomal protein L14
22	Inflammation_IL-10_anti-inflammatory_response	0.000163079	NF-kBp50/p50	4790	NFKB1	1.63	nuclear factor kappa B subunit 1
22	Inflammation_IL-10_anti-inflammatory_response	0.000163079	IL-6	3569	IL6	2.84	interleukin 6
22	Inflammation_IL-10_anti-inflammatory_response	0.000163079	Bcl-XL	598	BCL2L1	2.37	BCL2 like 1
22	Inflammation_IL-10_anti-inflammatory_response	0.000163079	Hemeoxygenase1	3162	HMOX1	1.62	heme oxygenase 1
22	Inflammation_IL-10_anti-inflammatory_response	0.000163079	I-kB	4794	NFKBIE	1.56	NFKB inhibitor epsilon
22	Inflammation_IL-10_anti-inflammatory_response	0.000163079	STAT5	6777	STAT5B	2.95	signal transducer and activator of transcription 5B
22	Inflammation_IL-10_anti-inflammatory_response	0.000163079	IRAK1/2	3654	IRAK1	1.51	interleukin 1 receptor associated kinase 1
22	Inflammation_IL-10_anti-inflammatory_response	0.000163079	NF-kB	4790	NFKB1	1.63	nuclear factor kappa B subunit 1
22	Inflammation_IL-10_anti-inflammatory_response	0.000163079	TIA-1	7072	TIA1	2.15	TIA1 cytotoxic granule associated RNA binding protein
22	Inflammation_IL-10_anti-inflammatory_response	0.000163079	AKT(PKB)	208	AKT2	2.99	AKT serine/threonine kinase 2
22	Inflammation_IL-10_anti-inflammatory_response	0.000163079	NF-kB1(p50)	4790	NFKB1	1.63	nuclear factor kappa B subunit 1
22	Inflammation_IL-10_anti-inflammatory_response	0.000163079	MIP-1-alpha	6348	CCL3	1.99	C-C motif chemokine ligand 3
22	Inflammation_IL-10_anti-inflammatory_response	0.000163079	IL-10	3586	IL10	2.43	interleukin 10
22	Inflammation_IL-10_anti-inflammatory_response	0.000163079	IL-8	3576	CXCL8	1.69	C-X-C motif chemokine ligand 8
22	Inflammation_IL-10_anti-inflammatory_response	0.000163079	STAT5B	6777	STAT5B	2.95	signal transducer and activator of transcription 5B
22	Inflammation_IL-10_anti-inflammatory_response	0.000163079	MMP-9	4318	MMP9	1.31	matrix metallopeptidase 9
22	Inflammation_IL-10_anti-inflammatory_response	0.000163079	NFKBIE	4794	NFKBIE	1.56	NFKB inhibitor epsilon
22	Inflammation_IL-10_anti-inflammatory_response	0.000163079	MEK6(MAP2K6)	5608	MAP2K6	1.55	mitogen-activated protein kinase kinase 6
22	Inflammation_IL-10_anti-inflammatory_response	0.000163079	TIMP1	7076	TIMP1	1.43	TIMP metallopeptidase inhibitor 1
22	Inflammation_IL-10_anti-inflammatory_response	0.000163079	FasR(CD95)	355	FAS	0.86	Fas cell surface death receptor
22	Inflammation_IL-10_anti-inflammatory_response	0.000163079	TNF-alpha	7124	TNF	1.35	tumor necrosis factor
23	Immune_response_TCR_signaling	0.000211585	NF-kBp50/p50	4790	NFKB1	1.63	nuclear factor kappa B subunit 1
23	Immune_response_TCR_signaling	0.000211585	IKK-gamma	8517	IKBKG	1.29	inhibitor of nuclear factor kappa B kinase regulatory subunit gamma
23	Immune_response_TCR_signaling	0.000211585	MEK1(MAP2K1)	5604	MAP2K1	3.39	mitogen-activated protein kinase kinase 1
23	Immune_response_TCR_signaling	0.000211585	MHCclassI	567	B2M	1.21	beta-2-microglobulin
23	Immune_response_TCR_signaling	0.000211585	Bcl-XL	598	BCL2L1	2.37	BCL2 like 1
23	Immune_response_TCR_signaling	0.000211585	I-kB	4794	NFKBIE	1.56	NFKB inhibitor epsilon
23	Immune_response_TCR_signaling	0.000211585	MEK1/2	5604	MAP2K1	3.39	mitogen-activated protein kinase kinase 1
23	Immune_response_TCR_signaling	0.000211585	PD-1	5133	PDCD1	0.96	programmed cell death 1
23	Immune_response_TCR_signaling	0.000211585	CD80	941	CD80	1.58	CD80 molecule
23	Immune_response_TCR_signaling	0.000211585	AP-1	2354	FOSB	1.02	FosB proto-oncogene, AP-1 transcription factor subunit
23	Immune_response_TCR_signaling	0.000211585	JNK(MAPK8-10)	5601	MAPK9	1.74	mitogen-activated protein kinase 9
23	Immune_response_TCR_signaling	0.000211585	JNK2(MAPK9)	5601	MAPK9	1.74	mitogen-activated protein kinase 9
23	Immune_response_TCR_signaling	0.000211585	SHP-1	5777	PTPN6	1.38	protein tyrosine phosphatase non-receptor type 6
23	Immune_response_TCR_signaling	0.000211585	NF-kB	4790	NFKB1	1.63	nuclear factor kappa B subunit 1
23	Immune_response_TCR_signaling	0.000211585	NF-kB1(p105)	4790	NFKB1	1.63	nuclear factor kappa B subunit 1
23	Immune_response_TCR_signaling	0.000211585	AKT(PKB)	208	AKT2	2.99	AKT serine/threonine kinase 2
23	Immune_response_TCR_signaling	0.000211585	PAG	55824	PAG1	1.67	phosphoprotein membrane anchor with glycosphingolipid microdomains 1
23	Immune_response_TCR_signaling	0.000211585	NF-kB1(p50)	4790	NFKB1	1.63	nuclear factor kappa B subunit 1
23	Immune_response_TCR_signaling	0.000211585	ICAM1	3383	ICAM1	0.62	intercellular adhesion molecule 1
23	Immune_response_TCR_signaling	0.000211585	IL-10	3586	IL10	2.43	interleukin 10
23	Immune_response_TCR_signaling	0.000211585	GRAP2	9402	GRAP2	1.73	GRB2 related adaptor protein 2
23	Immune_response_TCR_signaling	0.000211585	ATF-2	1386	ATF2	1.58	activating transcription factor 2
23	Immune_response_TCR_signaling	0.000211585	ICAM2	3384	ICAM2	0.81	intercellular adhesion molecule 2
23	Immune_response_TCR_signaling	0.000211585	CalcineurinB(regulatory)	5534	PPP3R1	1.17	protein phosphatase 3 regulatory subunit B, alpha
23	Immune_response_TCR_signaling	0.000211585	Actin	59	ACTA2	1.36	actin alpha 2, smooth muscle
23	Immune_response_TCR_signaling	0.000211585	CD86	942	CD86	0.77	CD86 molecule
23	Immune_response_TCR_signaling	0.000211585	MEK6(MAP2K6)	5608	MAP2K6	1.55	mitogen-activated protein kinase kinase 6
23	Immune_response_TCR_signaling	0.000211585	Bcl-2	596	BCL2	2.69	BCL2 apoptosis regulator
23	Immune_response_TCR_signaling	0.000211585	c-Jun	3725	JUN	2.07	Jun proto-oncogene, AP-1 transcription factor subunit
23	Immune_response_TCR_signaling	0.000211585	IP3receptor	3708	ITPR1	1.19	inositol 1,4,5-trisphosphate receptor type 1
23	Immune_response_TCR_signaling	0.000211585	CD4	920	CD4	0.61	CD4 molecule
23	Immune_response_TCR_signaling	0.000211585	TNF-alpha	7124	TNF	1.35	tumor necrosis factor
23	Immune_response_TCR_signaling	0.000211585	Beta-adaptin2	163	AP2B1	1.93	adaptor related protein complex 2 subunit beta 1
#N/A	Immune_response_Innate_immune_response_to_RNA_viral_infection_	#N/A	IKK-gamma	8517	IKBKG	1.29	inhibitor of nuclear factor kappa B kinase regulatory subunit gamma
#N/A	Immune_response_Innate_immune_response_to_RNA_viral_infection_	#N/A	IL-6	3569	IL6	2.84	interleukin 6
#N/A	Immune_response_Innate_immune_response_to_RNA_viral_infection_	#N/A	I-kB	4794	NFKBIE	1.56	NFKB inhibitor epsilon
#N/A	Immune_response_Innate_immune_response_to_RNA_viral_infection_	#N/A	IDO1	3620	IDO1	3.78	indoleamine 2,3-dioxygenase 1
#N/A	Immune_response_Innate_immune_response_to_RNA_viral_infection_	#N/A	STAT2	6773	STAT2	2.8	signal transducer and activator of transcription 2
#N/A	Immune_response_Innate_immune_response_to_RNA_viral_infection_	#N/A	IRAK1/2	3654	IRAK1	1.51	interleukin 1 receptor associated kinase 1
#N/A	Immune_response_Innate_immune_response_to_RNA_viral_infection_	#N/A	Caspase-10	843	CASP10	2.37	caspase 10
#N/A	Immune_response_Innate_immune_response_to_RNA_viral_infection_	#N/A	WARS	7453	WARS1	2.63	tryptophanyl-tRNA synthetase 1
#N/A	Immune_response_Innate_immune_response_to_RNA_viral_infection_	#N/A	NF-kB	4790	NFKB1	1.63	nuclear factor kappa B subunit 1
#N/A	Immune_response_Innate_immune_response_to_RNA_viral_infection_	#N/A	IRAK4	51135	IRAK4	2	interleukin 1 receptor associated kinase 4
#N/A	Immune_response_Innate_immune_response_to_RNA_viral_infection_	#N/A	IP10	3627	CXCL10	6.11	C-X-C motif chemokine ligand 10
#N/A	Immune_response_Innate_immune_response_to_RNA_viral_infection_	#N/A	FADD	8772	FADD	1.84	Fas associated via death domain
#N/A	Immune_response_Innate_immune_response_to_RNA_viral_infection_	#N/A	PKR	5610	EIF2AK2	3.12	eukaryotic translation initiation factor 2 alpha kinase 2
#N/A	Immune_response_Innate_immune_response_to_RNA_viral_infection_	#N/A	RIG-I	23586	RIGI	3.15	RNA sensor RIG-I
#N/A	Immune_response_Innate_immune_response_to_RNA_viral_infection_	#N/A	Caspase-8	841	CASP8	2.51	caspase 8
#N/A	Immune_response_Innate_immune_response_to_RNA_viral_infection_	#N/A	TLR3	7098	TLR3	0.99	toll like receptor 3
#N/A	Immune_response_Innate_immune_response_to_RNA_viral_infection_	#N/A	I-TAC	6373	CXCL11	4.34	C-X-C motif chemokine ligand 11
#N/A	Immune_response_Innate_immune_response_to_RNA_viral_infection_	#N/A	IL-8	3576	CXCL8	1.69	C-X-C motif chemokine ligand 8
#N/A	Immune_response_Innate_immune_response_to_RNA_viral_infection_	#N/A	IRAK1	3654	IRAK1	1.51	interleukin 1 receptor associated kinase 1
#N/A	Immune_response_Innate_immune_response_to_RNA_viral_infection_	#N/A	c-Jun	3725	JUN	2.07	Jun proto-oncogene, AP-1 transcription factor subunit
25	Inflammation_Jak-STAT_Pathway	0.000290798	CCL5	6352	CCL5	1.66	C-C motif chemokine ligand 5
25	Inflammation_Jak-STAT_Pathway	0.000290798	IL-15	3600	IL15	1.36	interleukin 15
25	Inflammation_Jak-STAT_Pathway	0.000290798	IL-2Rgammachain	3561	IL2RG	0.89	interleukin 2 receptor subunit gamma
25	Inflammation_Jak-STAT_Pathway	0.000290798	MEK1(MAP2K1)	5604	MAP2K1	3.39	mitogen-activated protein kinase kinase 1
25	Inflammation_Jak-STAT_Pathway	0.000290798	IL-6	3569	IL6	2.84	interleukin 6
25	Inflammation_Jak-STAT_Pathway	0.000290798	OncostatinM	5008	OSM	1.81	oncostatin M
25	Inflammation_Jak-STAT_Pathway	0.000290798	MEK1/2	5604	MAP2K1	3.39	mitogen-activated protein kinase kinase 1
25	Inflammation_Jak-STAT_Pathway	0.000290798	SHPS-1	140885	SIRPA	0.61	signal regulatory protein alpha
25	Inflammation_Jak-STAT_Pathway	0.000290798	PLAUR(uPAR)	5329	PLAUR	0.96	plasminogen activator, urokinase receptor
25	Inflammation_Jak-STAT_Pathway	0.000290798	STAT5	6777	STAT5B	2.95	signal transducer and activator of transcription 5B
25	Inflammation_Jak-STAT_Pathway	0.000290798	STAT2	6773	STAT2	2.8	signal transducer and activator of transcription 2
25	Inflammation_Jak-STAT_Pathway	0.000290798	IL-15RA	3601	IL15RA	1.56	interleukin 15 receptor subunit alpha
25	Inflammation_Jak-STAT_Pathway	0.000290798	IL-7	3574	IL7	0.73	interleukin 7
25	Inflammation_Jak-STAT_Pathway	0.000290798	SHP-1	5777	PTPN6	1.38	protein tyrosine phosphatase non-receptor type 6
25	Inflammation_Jak-STAT_Pathway	0.000290798	PDGF-B	5155	PDGFB	1.41	platelet derived growth factor subunit B
25	Inflammation_Jak-STAT_Pathway	0.000290798	CD40(TNFRSF5)	958	CD40	1.28	CD40 molecule
25	Inflammation_Jak-STAT_Pathway	0.000290798	SHIP	3635	INPP5D	2.05	inositol polyphosphate-5-phosphatase D
25	Inflammation_Jak-STAT_Pathway	0.000290798	CCL13	6357	CCL13	1.85	C-C motif chemokine ligand 13
25	Inflammation_Jak-STAT_Pathway	0.000290798	AKT(PKB)	208	AKT2	2.99	AKT serine/threonine kinase 2
25	Inflammation_Jak-STAT_Pathway	0.000290798	CSF1	1435	CSF1	1.26	colony stimulating factor 1
25	Inflammation_Jak-STAT_Pathway	0.000290798	CCL2	6347	CCL2	2.02	C-C motif chemokine ligand 2
25	Inflammation_Jak-STAT_Pathway	0.000290798	MIP-1-alpha	6348	CCL3	1.99	C-C motif chemokine ligand 3
25	Inflammation_Jak-STAT_Pathway	0.000290798	TNF-R1	7132	TNFRSF1A	1.09	TNF receptor superfamily member 1A
25	Inflammation_Jak-STAT_Pathway	0.000290798	IL-4RtypeI	3561	IL2RG	0.89	interleukin 2 receptor subunit gamma
25	Inflammation_Jak-STAT_Pathway	0.000290798	IL-10	3586	IL10	2.43	interleukin 10
25	Inflammation_Jak-STAT_Pathway	0.000290798	CSF2RB	1439	CSF2RB	0.94	colony stimulating factor 2 receptor subunit beta
25	Inflammation_Jak-STAT_Pathway	0.000290798	CCL8	6355	CCL8	3.48	C-C motif chemokine ligand 8
25	Inflammation_Jak-STAT_Pathway	0.000290798	Lyn	4067	LYN	1.86	LYN proto-oncogene, Src family tyrosine kinase
25	Inflammation_Jak-STAT_Pathway	0.000290798	STAT5B	6777	STAT5B	2.95	signal transducer and activator of transcription 5B
25	Inflammation_Jak-STAT_Pathway	0.000290798	IL29	282618	IFNL1	3.38	interferon lambda 1
25	Inflammation_Jak-STAT_Pathway	0.000290798	IL28A	282616	IFNL2	1.22	interferon lambda 2
25	Inflammation_Jak-STAT_Pathway	0.000290798	PLAU(UPA)	5328	PLAU	0.57	plasminogen activator, urokinase
25	Inflammation_Jak-STAT_Pathway	0.000290798	IL-3receptor	1439	CSF2RB	0.94	colony stimulating factor 2 receptor subunit beta
25	Inflammation_Jak-STAT_Pathway	0.000290798	TNF-alpha	7124	TNF	1.35	tumor necrosis factor
26	Inflammation_MIF_signaling	0.000317852	Corticoliberin	1392	CRH	-1.52	corticotropin releasing hormone
26	Inflammation_MIF_signaling	0.000317852	NF-kBp50/p50	4790	NFKB1	1.63	nuclear factor kappa B subunit 1
26	Inflammation_MIF_signaling	0.000317852	IL-6	3569	IL6	2.84	interleukin 6
26	Inflammation_MIF_signaling	0.000317852	I-kB	4794	NFKBIE	1.56	NFKB inhibitor epsilon
26	Inflammation_MIF_signaling	0.000317852	MIF	4282	MIF	2.38	macrophage migration inhibitory factor
26	Inflammation_MIF_signaling	0.000317852	PKA-reg(cAMP-dependent)	5576	PRKAR2A	1.96	protein kinase cAMP-dependent type II regulatory subunit alpha
26	Inflammation_MIF_signaling	0.000317852	IRAK1/2	3654	IRAK1	1.51	interleukin 1 receptor associated kinase 1
26	Inflammation_MIF_signaling	0.000317852	JNK(MAPK8-10)	5601	MAPK9	1.74	mitogen-activated protein kinase 9
26	Inflammation_MIF_signaling	0.000317852	VCAM1	7412	VCAM1	0.74	vascular cell adhesion molecule 1
26	Inflammation_MIF_signaling	0.000317852	JNK2(MAPK9)	5601	MAPK9	1.74	mitogen-activated protein kinase 9
26	Inflammation_MIF_signaling	0.000317852	NF-kB	4790	NFKB1	1.63	nuclear factor kappa B subunit 1
26	Inflammation_MIF_signaling	0.000317852	CD74	972	CD74	1.54	CD74 molecule
26	Inflammation_MIF_signaling	0.000317852	CD14	929	CD14	1.4	CD14 molecule
26	Inflammation_MIF_signaling	0.000317852	NF-kB1(p50)	4790	NFKB1	1.63	nuclear factor kappa B subunit 1
26	Inflammation_MIF_signaling	0.000317852	PLC-beta	5330	PLCB2	2.35	phospholipase C beta 2
26	Inflammation_MIF_signaling	0.000317852	PLA2	5321	PLA2G4A	1.41	phospholipase A2 group IVA
26	Inflammation_MIF_signaling	0.000317852	ICAM1	3383	ICAM1	0.62	intercellular adhesion molecule 1
26	Inflammation_MIF_signaling	0.000317852	PRDX1	5052	PRDX1	1.58	peroxiredoxin 1
26	Inflammation_MIF_signaling	0.000317852	MMP-1	4312	MMP1	1.34	matrix metallopeptidase 1
26	Inflammation_MIF_signaling	0.000317852	IL-8	3576	CXCL8	1.69	C-X-C motif chemokine ligand 8
26	Inflammation_MIF_signaling	0.000317852	CyclinE	898	CCNE1	1.17	cyclin E1
26	Inflammation_MIF_signaling	0.000317852	cPLA2	5321	PLA2G4A	1.41	phospholipase A2 group IVA
26	Inflammation_MIF_signaling	0.000317852	NFKBIE	4794	NFKBIE	1.56	NFKB inhibitor epsilon
26	Inflammation_MIF_signaling	0.000317852	IRAK1	3654	IRAK1	1.51	interleukin 1 receptor associated kinase 1
26	Inflammation_MIF_signaling	0.000317852	c-Jun	3725	JUN	2.07	Jun proto-oncogene, AP-1 transcription factor subunit
26	Inflammation_MIF_signaling	0.000317852	IP3receptor	3708	ITPR1	1.19	inositol 1,4,5-trisphosphate receptor type 1
26	Inflammation_MIF_signaling	0.000317852	TNF-alpha	7124	TNF	1.35	tumor necrosis factor
26	Inflammation_MIF_signaling	0.000317852	PLC-beta2	5330	PLCB2	2.35	phospholipase C beta 2
27	Development_Regulation_of_angiogenesis	0.000445494	Angiopoietin1	284	ANGPT1	1.28	angiopoietin 1
27	Development_Regulation_of_angiogenesis	0.000445494	IL-15	3600	IL15	1.36	interleukin 15
27	Development_Regulation_of_angiogenesis	0.000445494	PDGF-A	5154	PDGFA	1.59	platelet derived growth factor subunit A
27	Development_Regulation_of_angiogenesis	0.000445494	IKK-gamma	8517	IKBKG	1.29	inhibitor of nuclear factor kappa B kinase regulatory subunit gamma
27	Development_Regulation_of_angiogenesis	0.000445494	PD-ECGF(TdRPase)	1890	TYMP	3.3	thymidine phosphorylase
27	Development_Regulation_of_angiogenesis	0.000445494	IL-6	3569	IL6	2.84	interleukin 6
27	Development_Regulation_of_angiogenesis	0.000445494	TGF-beta2	7042	TGFB2	1.08	transforming growth factor beta 2
27	Development_Regulation_of_angiogenesis	0.000445494	I-kB	4794	NFKBIE	1.56	NFKB inhibitor epsilon
27	Development_Regulation_of_angiogenesis	0.000445494	PLAUR(uPAR)	5329	PLAUR	0.96	plasminogen activator, urokinase receptor
27	Development_Regulation_of_angiogenesis	0.000445494	STAT5	6777	STAT5B	2.95	signal transducer and activator of transcription 5B
27	Development_Regulation_of_angiogenesis	0.000445494	VEGFR-1	2321	FLT1	0.5	fms related receptor tyrosine kinase 1
27	Development_Regulation_of_angiogenesis	0.000445494	IL-18R1	8809	IL18R1	0.65	interleukin 18 receptor 1
27	Development_Regulation_of_angiogenesis	0.000445494	IRAK1/2	3654	IRAK1	1.51	interleukin 1 receptor associated kinase 1
27	Development_Regulation_of_angiogenesis	0.000445494	Ephrin-Breceptor4	2050	EPHB4	0.71	EPH receptor B4
27	Development_Regulation_of_angiogenesis	0.000445494	Galpha(q)-specificpeptideGPCRs	2149	F2R	1.21	coagulation factor II thrombin receptor
27	Development_Regulation_of_angiogenesis	0.000445494	SHH	6469	SHH	-0.5	sonic hedgehog signaling molecule
27	Development_Regulation_of_angiogenesis	0.000445494	NF-kB	4790	NFKB1	1.63	nuclear factor kappa B subunit 1
27	Development_Regulation_of_angiogenesis	0.000445494	SMAD3	4088	SMAD3	1.8	SMAD family member 3
27	Development_Regulation_of_angiogenesis	0.000445494	CTGF	1490	CCN2	0.83	cellular communication network factor 2
27	Development_Regulation_of_angiogenesis	0.000445494	Hedgehog	6469	SHH	-0.5	sonic hedgehog signaling molecule
27	Development_Regulation_of_angiogenesis	0.000445494	AKT(PKB)	208	AKT2	2.99	AKT serine/threonine kinase 2
27	Development_Regulation_of_angiogenesis	0.000445494	PLC-beta	5330	PLCB2	2.35	phospholipase C beta 2
27	Development_Regulation_of_angiogenesis	0.000445494	Ephrin-A	1945	EFNA4	0.63	ephrin A4
27	Development_Regulation_of_angiogenesis	0.000445494	p21	1026	CDKN1A	2.08	cyclin dependent kinase inhibitor 1A
27	Development_Regulation_of_angiogenesis	0.000445494	IL-18	3606	IL18	1.29	interleukin 18
27	Development_Regulation_of_angiogenesis	0.000445494	CCL2	6347	CCL2	2.02	C-C motif chemokine ligand 2
27	Development_Regulation_of_angiogenesis	0.000445494	SMAD2	4087	SMAD2	3.34	SMAD family member 2
27	Development_Regulation_of_angiogenesis	0.000445494	DDAH1	23576	DDAH1	1.56	dimethylarginine dimethylaminohydrolase 1
27	Development_Regulation_of_angiogenesis	0.000445494	IL-8	3576	CXCL8	1.69	C-X-C motif chemokine ligand 8
27	Development_Regulation_of_angiogenesis	0.000445494	TGF-betareceptortypeII	7048	TGFBR2	0.6	transforming growth factor beta receptor 2
27	Development_Regulation_of_angiogenesis	0.000445494	AnnexinII	302	ANXA2	1.95	annexin A2
27	Development_Regulation_of_angiogenesis	0.000445494	TroponinI	#N/A	#N/A	#N/A	#N/A
27	Development_Regulation_of_angiogenesis	0.000445494	cardiac	#N/A	#N/A	#N/A	#N/A
27	Development_Regulation_of_angiogenesis	0.000445494	Ephrin-Breceptors	2050	EPHB4	0.71	EPH receptor B4
27	Development_Regulation_of_angiogenesis	0.000445494	MMP-9	4318	MMP9	1.31	matrix metallopeptidase 9
27	Development_Regulation_of_angiogenesis	0.000445494	PAI1	5054	SERPINE1	1.44	serpin family E member 1
27	Development_Regulation_of_angiogenesis	0.000445494	IRAK1	3654	IRAK1	1.51	interleukin 1 receptor associated kinase 1
27	Development_Regulation_of_angiogenesis	0.000445494	IP3receptor	3708	ITPR1	1.19	inositol 1,4,5-trisphosphate receptor type 1
27	Development_Regulation_of_angiogenesis	0.000445494	IGFBP7/8	1490	CCN2	0.83	cellular communication network factor 2
28	Immune_response_BCR_pathway	0.000458931	NF-kBp50/p50	4790	NFKB1	1.63	nuclear factor kappa B subunit 1
28	Immune_response_BCR_pathway	0.000458931	MEK1(MAP2K1)	5604	MAP2K1	3.39	mitogen-activated protein kinase kinase 1
28	Immune_response_BCR_pathway	0.000458931	Bcl-XL	598	BCL2L1	2.37	BCL2 like 1
28	Immune_response_BCR_pathway	0.000458931	I-kB	4794	NFKBIE	1.56	NFKB inhibitor epsilon
28	Immune_response_BCR_pathway	0.000458931	MEK1/2	5604	MAP2K1	3.39	mitogen-activated protein kinase kinase 1
28	Immune_response_BCR_pathway	0.000458931	CD22	933	CD22	0.77	CD22 molecule
28	Immune_response_BCR_pathway	0.000458931	CD72	971	CD72	1.01	CD72 molecule
28	Immune_response_BCR_pathway	0.000458931	AP-1	2354	FOSB	1.02	FosB proto-oncogene, AP-1 transcription factor subunit
28	Immune_response_BCR_pathway	0.000458931	JNK(MAPK8-10)	5601	MAPK9	1.74	mitogen-activated protein kinase 9
28	Immune_response_BCR_pathway	0.000458931	JNK2(MAPK9)	5601	MAPK9	1.74	mitogen-activated protein kinase 9
28	Immune_response_BCR_pathway	0.000458931	SHP-1	5777	PTPN6	1.38	protein tyrosine phosphatase non-receptor type 6
28	Immune_response_BCR_pathway	0.000458931	NF-kB	4790	NFKB1	1.63	nuclear factor kappa B subunit 1
28	Immune_response_BCR_pathway	0.000458931	BCAP	118788	PIK3AP1	2.04	phosphoinositide-3-kinase adaptor protein 1
28	Immune_response_BCR_pathway	0.000458931	SHIP	3635	INPP5D	2.05	inositol polyphosphate-5-phosphatase D
28	Immune_response_BCR_pathway	0.000458931	AKT(PKB)	208	AKT2	2.99	AKT serine/threonine kinase 2
28	Immune_response_BCR_pathway	0.000458931	NF-kB1(p50)	4790	NFKB1	1.63	nuclear factor kappa B subunit 1
28	Immune_response_BCR_pathway	0.000458931	PTEN	5728	PTEN	2.84	phosphatase and tensin homolog
28	Immune_response_BCR_pathway	0.000458931	ATF-2	1386	ATF2	1.58	activating transcription factor 2
28	Immune_response_BCR_pathway	0.000458931	Lyn	4067	LYN	1.86	LYN proto-oncogene, Src family tyrosine kinase
28	Immune_response_BCR_pathway	0.000458931	Actin	59	ACTA2	1.36	actin alpha 2, smooth muscle
28	Immune_response_BCR_pathway	0.000458931	NFKBIE	4794	NFKBIE	1.56	NFKB inhibitor epsilon
28	Immune_response_BCR_pathway	0.000458931	CD79B	974	CD79B	1.03	CD79b molecule
28	Immune_response_BCR_pathway	0.000458931	Bcl-2	596	BCL2	2.69	BCL2 apoptosis regulator
28	Immune_response_BCR_pathway	0.000458931	c-Jun	3725	JUN	2.07	Jun proto-oncogene, AP-1 transcription factor subunit
28	Immune_response_BCR_pathway	0.000458931	IP3receptor	3708	ITPR1	1.19	inositol 1,4,5-trisphosphate receptor type 1
28	Immune_response_BCR_pathway	0.000458931	BLNK	29760	BLNK	2.2	B cell linker
28	Immune_response_BCR_pathway	0.000458931	ATF-2/c-Jun	1386	ATF2	1.58	activating transcription factor 2
29	Inflammation_Histamine_signaling	0.000505299	CCL5	6352	CCL5	1.66	C-C motif chemokine ligand 5
29	Inflammation_Histamine_signaling	0.000505299	NF-kBp50/p50	4790	NFKB1	1.63	nuclear factor kappa B subunit 1
29	Inflammation_Histamine_signaling	0.000505299	MEK1(MAP2K1)	5604	MAP2K1	3.39	mitogen-activated protein kinase kinase 1
29	Inflammation_Histamine_signaling	0.000505299	IL-6	3569	IL6	2.84	interleukin 6
29	Inflammation_Histamine_signaling	0.000505299	MIP-1-beta	6351	CCL4	1.38	C-C motif chemokine ligand 4
29	Inflammation_Histamine_signaling	0.000505299	I-kB	4794	NFKBIE	1.56	NFKB inhibitor epsilon
29	Inflammation_Histamine_signaling	0.000505299	PKA-reg(cAMP-dependent)	5576	PRKAR2A	1.96	protein kinase cAMP-dependent type II regulatory subunit alpha
29	Inflammation_Histamine_signaling	0.000505299	AP-1	2354	FOSB	1.02	FosB proto-oncogene, AP-1 transcription factor subunit
29	Inflammation_Histamine_signaling	0.000505299	JNK(MAPK8-10)	5601	MAPK9	1.74	mitogen-activated protein kinase 9
29	Inflammation_Histamine_signaling	0.000505299	VCAM1	7412	VCAM1	0.74	vascular cell adhesion molecule 1
29	Inflammation_Histamine_signaling	0.000505299	JNK2(MAPK9)	5601	MAPK9	1.74	mitogen-activated protein kinase 9
29	Inflammation_Histamine_signaling	0.000505299	PA24A	5321	PLA2G4A	1.41	phospholipase A2 group IVA
29	Inflammation_Histamine_signaling	0.000505299	NF-kB	4790	NFKB1	1.63	nuclear factor kappa B subunit 1
29	Inflammation_Histamine_signaling	0.000505299	p67-phox	4688	NCF2	2.11	neutrophil cytosolic factor 2
29	Inflammation_Histamine_signaling	0.000505299	CD14	929	CD14	1.4	CD14 molecule
29	Inflammation_Histamine_signaling	0.000505299	IP10	3627	CXCL10	6.11	C-X-C motif chemokine ligand 10
29	Inflammation_Histamine_signaling	0.000505299	NF-kB1(p50)	4790	NFKB1	1.63	nuclear factor kappa B subunit 1
29	Inflammation_Histamine_signaling	0.000505299	PLC-beta	5330	PLCB2	2.35	phospholipase C beta 2
29	Inflammation_Histamine_signaling	0.000505299	IL-18	3606	IL18	1.29	interleukin 18
29	Inflammation_Histamine_signaling	0.000505299	PLA2	5321	PLA2G4A	1.41	phospholipase A2 group IVA
29	Inflammation_Histamine_signaling	0.000505299	ICAM1	3383	ICAM1	0.62	intercellular adhesion molecule 1
29	Inflammation_Histamine_signaling	0.000505299	CCL2	6347	CCL2	2.02	C-C motif chemokine ligand 2
29	Inflammation_Histamine_signaling	0.000505299	MIP-1-alpha	6348	CCL3	1.99	C-C motif chemokine ligand 3
29	Inflammation_Histamine_signaling	0.000505299	IL-10	3586	IL10	2.43	interleukin 10
29	Inflammation_Histamine_signaling	0.000505299	IL-8	3576	CXCL8	1.69	C-X-C motif chemokine ligand 8
29	Inflammation_Histamine_signaling	0.000505299	CalcineurinB(regulatory)	5534	PPP3R1	1.17	protein phosphatase 3 regulatory subunit B, alpha
29	Inflammation_Histamine_signaling	0.000505299	cPLA2	5321	PLA2G4A	1.41	phospholipase A2 group IVA
29	Inflammation_Histamine_signaling	0.000505299	Actin	59	ACTA2	1.36	actin alpha 2, smooth muscle
29	Inflammation_Histamine_signaling	0.000505299	P-selectin	6403	SELP	0.91	selectin P
29	Inflammation_Histamine_signaling	0.000505299	c-Jun/c-Jun	3725	JUN	2.07	Jun proto-oncogene, AP-1 transcription factor subunit
29	Inflammation_Histamine_signaling	0.000505299	NFKBIE	4794	NFKBIE	1.56	NFKB inhibitor epsilon
29	Inflammation_Histamine_signaling	0.000505299	CD86	942	CD86	0.77	CD86 molecule
29	Inflammation_Histamine_signaling	0.000505299	c-Jun	3725	JUN	2.07	Jun proto-oncogene, AP-1 transcription factor subunit
29	Inflammation_Histamine_signaling	0.000505299	IP3receptor	3708	ITPR1	1.19	inositol 1,4,5-trisphosphate receptor type 1
29	Inflammation_Histamine_signaling	0.000505299	eNOS	4846	NOS3	2	nitric oxide synthase 3
29	Inflammation_Histamine_signaling	0.000505299	TNF-alpha	7124	TNF	1.35	tumor necrosis factor
29	Inflammation_Histamine_signaling	0.000505299	PLC-beta2	5330	PLCB2	2.35	phospholipase C beta 2
30	Signal_Transduction_TGF-beta,_GDF_and_Activin_signaling	0.000555953	MEK1(MAP2K1)	5604	MAP2K1	3.39	mitogen-activated protein kinase kinase 1
30	Signal_Transduction_TGF-beta,_GDF_and_Activin_signaling	0.000555953	IL-6	3569	IL6	2.84	interleukin 6
30	Signal_Transduction_TGF-beta,_GDF_and_Activin_signaling	0.000555953	TGF-beta2	7042	TGFB2	1.08	transforming growth factor beta 2
30	Signal_Transduction_TGF-beta,_GDF_and_Activin_signaling	0.000555953	GATA-3	2625	GATA3	3.31	GATA binding protein 3
30	Signal_Transduction_TGF-beta,_GDF_and_Activin_signaling	0.000555953	FSRP	10272	FSTL3	0.78	follistatin like 3
30	Signal_Transduction_TGF-beta,_GDF_and_Activin_signaling	0.000555953	PLAUR(uPAR)	5329	PLAUR	0.96	plasminogen activator, urokinase receptor
30	Signal_Transduction_TGF-beta,_GDF_and_Activin_signaling	0.000555953	TGF-beta1	7040	TGFB1	0.65	transforming growth factor beta 1
30	Signal_Transduction_TGF-beta,_GDF_and_Activin_signaling	0.000555953	PP2Aregulatory	5525	PPP2R5A	3.4	protein phosphatase 2 regulatory subunit B'alpha
30	Signal_Transduction_TGF-beta,_GDF_and_Activin_signaling	0.000555953	AP-1	2354	FOSB	1.02	FosB proto-oncogene, AP-1 transcription factor subunit
30	Signal_Transduction_TGF-beta,_GDF_and_Activin_signaling	0.000555953	JNK(MAPK8-10)	5601	MAPK9	1.74	mitogen-activated protein kinase 9
30	Signal_Transduction_TGF-beta,_GDF_and_Activin_signaling	0.000555953	NF-kB	4790	NFKB1	1.63	nuclear factor kappa B subunit 1
30	Signal_Transduction_TGF-beta,_GDF_and_Activin_signaling	0.000555953	SMAD3	4088	SMAD3	1.8	SMAD family member 3
30	Signal_Transduction_TGF-beta,_GDF_and_Activin_signaling	0.000555953	AKT(PKB)	208	AKT2	2.99	AKT serine/threonine kinase 2
30	Signal_Transduction_TGF-beta,_GDF_and_Activin_signaling	0.000555953	ALK-1	94	ACVRL1	0.82	activin A receptor like type 1
30	Signal_Transduction_TGF-beta,_GDF_and_Activin_signaling	0.000555953	Miz-1	7709	ZBTB17	2.89	zinc finger and BTB domain containing 17
30	Signal_Transduction_TGF-beta,_GDF_and_Activin_signaling	0.000555953	PLC-beta	5330	PLCB2	2.35	phospholipase C beta 2
30	Signal_Transduction_TGF-beta,_GDF_and_Activin_signaling	0.000555953	p21	1026	CDKN1A	2.08	cyclin dependent kinase inhibitor 1A
30	Signal_Transduction_TGF-beta,_GDF_and_Activin_signaling	0.000555953	SMAD2	4087	SMAD2	3.34	SMAD family member 2
30	Signal_Transduction_TGF-beta,_GDF_and_Activin_signaling	0.000555953	ATF-2	1386	ATF2	1.58	activating transcription factor 2
30	Signal_Transduction_TGF-beta,_GDF_and_Activin_signaling	0.000555953	FTase-alpha	2339	FNTA	1.95	farnesyltransferase, CAAX box, subunit alpha
30	Signal_Transduction_TGF-beta,_GDF_and_Activin_signaling	0.000555953	TGF-betareceptortypeII	7048	TGFBR2	0.6	transforming growth factor beta receptor 2
30	Signal_Transduction_TGF-beta,_GDF_and_Activin_signaling	0.000555953	PAI1	5054	SERPINE1	1.44	serpin family E member 1
30	Signal_Transduction_TGF-beta,_GDF_and_Activin_signaling	0.000555953	XIAP	331	XIAP	1.44	X-linked inhibitor of apoptosis
30	Signal_Transduction_TGF-beta,_GDF_and_Activin_signaling	0.000555953	MEK6(MAP2K6)	5608	MAP2K6	1.55	mitogen-activated protein kinase kinase 6
30	Signal_Transduction_TGF-beta,_GDF_and_Activin_signaling	0.000555953	c-Jun	3725	JUN	2.07	Jun proto-oncogene, AP-1 transcription factor subunit
30	Signal_Transduction_TGF-beta,_GDF_and_Activin_signaling	0.000555953	IP3receptor	3708	ITPR1	1.19	inositol 1,4,5-trisphosphate receptor type 1
30	Signal_Transduction_TGF-beta,_GDF_and_Activin_signaling	0.000555953	ATF-2/c-Jun	1386	ATF2	1.58	activating transcription factor 2
30	Signal_Transduction_TGF-beta,_GDF_and_Activin_signaling	0.000555953	C/EBPalpha	1050	CEBPA	1.44	CCAAT enhancer binding protein alpha
30	Signal_Transduction_TGF-beta,_GDF_and_Activin_signaling	0.000555953	PLC-beta2	5330	PLCB2	2.35	phospholipase C beta 2
31	Apoptosis_Anti-Apoptosis_mediated_by_external_signals_via_MAPK_and_JAK/STAT	0.000673825	IL-15	3600	IL15	1.36	interleukin 15
31	Apoptosis_Anti-Apoptosis_mediated_by_external_signals_via_MAPK_and_JAK/STAT	0.000673825	PDGF-A	5154	PDGFA	1.59	platelet derived growth factor subunit A
31	Apoptosis_Anti-Apoptosis_mediated_by_external_signals_via_MAPK_and_JAK/STAT	0.000673825	MEK1(MAP2K1)	5604	MAP2K1	3.39	mitogen-activated protein kinase kinase 1
31	Apoptosis_Anti-Apoptosis_mediated_by_external_signals_via_MAPK_and_JAK/STAT	0.000673825	CrkL	1399	CRKL	1.75	CRK like proto-oncogene, adaptor protein
31	Apoptosis_Anti-Apoptosis_mediated_by_external_signals_via_MAPK_and_JAK/STAT	0.000673825	NIX	665	BNIP3L	1.33	BCL2 interacting protein 3 like
31	Apoptosis_Anti-Apoptosis_mediated_by_external_signals_via_MAPK_and_JAK/STAT	0.000673825	Bcl-XL	598	BCL2L1	2.37	BCL2 like 1
31	Apoptosis_Anti-Apoptosis_mediated_by_external_signals_via_MAPK_and_JAK/STAT	0.000673825	STAT5	6777	STAT5B	2.95	signal transducer and activator of transcription 5B
31	Apoptosis_Anti-Apoptosis_mediated_by_external_signals_via_MAPK_and_JAK/STAT	0.000673825	STAT2	6773	STAT2	2.8	signal transducer and activator of transcription 2
31	Apoptosis_Anti-Apoptosis_mediated_by_external_signals_via_MAPK_and_JAK/STAT	0.000673825	Bax	581	BAX	4.29	BCL2 associated X, apoptosis regulator
31	Apoptosis_Anti-Apoptosis_mediated_by_external_signals_via_MAPK_and_JAK/STAT	0.000673825	PKA-reg(cAMP-dependent)	5576	PRKAR2A	1.96	protein kinase cAMP-dependent type II regulatory subunit alpha
31	Apoptosis_Anti-Apoptosis_mediated_by_external_signals_via_MAPK_and_JAK/STAT	0.000673825	IL-15RA	3601	IL15RA	1.56	interleukin 15 receptor subunit alpha
31	Apoptosis_Anti-Apoptosis_mediated_by_external_signals_via_MAPK_and_JAK/STAT	0.000673825	IRAK1/2	3654	IRAK1	1.51	interleukin 1 receptor associated kinase 1
31	Apoptosis_Anti-Apoptosis_mediated_by_external_signals_via_MAPK_and_JAK/STAT	0.000673825	JNK(MAPK8-10)	5601	MAPK9	1.74	mitogen-activated protein kinase 9
31	Apoptosis_Anti-Apoptosis_mediated_by_external_signals_via_MAPK_and_JAK/STAT	0.000673825	Caspase-7	840	CASP7	2.01	caspase 7
31	Apoptosis_Anti-Apoptosis_mediated_by_external_signals_via_MAPK_and_JAK/STAT	0.000673825	IL-7	3574	IL7	0.73	interleukin 7
31	Apoptosis_Anti-Apoptosis_mediated_by_external_signals_via_MAPK_and_JAK/STAT	0.000673825	PDGF-B	5155	PDGFB	1.41	platelet derived growth factor subunit B
31	Apoptosis_Anti-Apoptosis_mediated_by_external_signals_via_MAPK_and_JAK/STAT	0.000673825	PLC-beta	5330	PLCB2	2.35	phospholipase C beta 2
31	Apoptosis_Anti-Apoptosis_mediated_by_external_signals_via_MAPK_and_JAK/STAT	0.000673825	Thrombopoietin	7066	THPO	0.71	thrombopoietin
31	Apoptosis_Anti-Apoptosis_mediated_by_external_signals_via_MAPK_and_JAK/STAT	0.000673825	PKR	5610	EIF2AK2	3.12	eukaryotic translation initiation factor 2 alpha kinase 2
31	Apoptosis_Anti-Apoptosis_mediated_by_external_signals_via_MAPK_and_JAK/STAT	0.000673825	SOD2	6648	SOD2	2.53	superoxide dismutase 2
31	Apoptosis_Anti-Apoptosis_mediated_by_external_signals_via_MAPK_and_JAK/STAT	0.000673825	Caspase-1	834	CASP1	3.94	caspase 1
31	Apoptosis_Anti-Apoptosis_mediated_by_external_signals_via_MAPK_and_JAK/STAT	0.000673825	HTR1A	3350	HTR1A	2.09	5-hydroxytryptamine receptor 1A
31	Apoptosis_Anti-Apoptosis_mediated_by_external_signals_via_MAPK_and_JAK/STAT	0.000673825	ATF-2	1386	ATF2	1.58	activating transcription factor 2
31	Apoptosis_Anti-Apoptosis_mediated_by_external_signals_via_MAPK_and_JAK/STAT	0.000673825	C/EBPbeta	1051	CEBPB	1.56	CCAAT enhancer binding protein beta
31	Apoptosis_Anti-Apoptosis_mediated_by_external_signals_via_MAPK_and_JAK/STAT	0.000673825	Lyn	4067	LYN	1.86	LYN proto-oncogene, Src family tyrosine kinase
31	Apoptosis_Anti-Apoptosis_mediated_by_external_signals_via_MAPK_and_JAK/STAT	0.000673825	FLT3ligand	2323	FLT3LG	0.73	fms related receptor tyrosine kinase 3 ligand
31	Apoptosis_Anti-Apoptosis_mediated_by_external_signals_via_MAPK_and_JAK/STAT	0.000673825	XIAP	331	XIAP	1.44	X-linked inhibitor of apoptosis
31	Apoptosis_Anti-Apoptosis_mediated_by_external_signals_via_MAPK_and_JAK/STAT	0.000673825	MEK6(MAP2K6)	5608	MAP2K6	1.55	mitogen-activated protein kinase kinase 6
31	Apoptosis_Anti-Apoptosis_mediated_by_external_signals_via_MAPK_and_JAK/STAT	0.000673825	Bcl-2	596	BCL2	2.69	BCL2 apoptosis regulator
31	Apoptosis_Anti-Apoptosis_mediated_by_external_signals_via_MAPK_and_JAK/STAT	0.000673825	c-Jun	3725	JUN	2.07	Jun proto-oncogene, AP-1 transcription factor subunit
31	Apoptosis_Anti-Apoptosis_mediated_by_external_signals_via_MAPK_and_JAK/STAT	0.000673825	IP3receptor	3708	ITPR1	1.19	inositol 1,4,5-trisphosphate receptor type 1
31	Apoptosis_Anti-Apoptosis_mediated_by_external_signals_via_MAPK_and_JAK/STAT	0.000673825	TNF-alpha	7124	TNF	1.35	tumor necrosis factor
32	Apoptosis_Anti-Apoptosis_mediated_by_external_signals_via_PI3K/AKT	0.00117353	NF-kBp50/p50	4790	NFKB1	1.63	nuclear factor kappa B subunit 1
32	Apoptosis_Anti-Apoptosis_mediated_by_external_signals_via_PI3K/AKT	0.00117353	IL-15	3600	IL15	1.36	interleukin 15
32	Apoptosis_Anti-Apoptosis_mediated_by_external_signals_via_PI3K/AKT	0.00117353	PDGF-A	5154	PDGFA	1.59	platelet derived growth factor subunit A
32	Apoptosis_Anti-Apoptosis_mediated_by_external_signals_via_PI3K/AKT	0.00117353	CrkL	1399	CRKL	1.75	CRK like proto-oncogene, adaptor protein
32	Apoptosis_Anti-Apoptosis_mediated_by_external_signals_via_PI3K/AKT	0.00117353	IL-6	3569	IL6	2.84	interleukin 6
32	Apoptosis_Anti-Apoptosis_mediated_by_external_signals_via_PI3K/AKT	0.00117353	Bcl-XL	598	BCL2L1	2.37	BCL2 like 1
32	Apoptosis_Anti-Apoptosis_mediated_by_external_signals_via_PI3K/AKT	0.00117353	CCL23	6368	CCL23	0.87	C-C motif chemokine ligand 23
32	Apoptosis_Anti-Apoptosis_mediated_by_external_signals_via_PI3K/AKT	0.00117353	VEGFR-1	2321	FLT1	0.5	fms related receptor tyrosine kinase 1
32	Apoptosis_Anti-Apoptosis_mediated_by_external_signals_via_PI3K/AKT	0.00117353	PP2Aregulatory	5525	PPP2R5A	3.4	protein phosphatase 2 regulatory subunit B'alpha
32	Apoptosis_Anti-Apoptosis_mediated_by_external_signals_via_PI3K/AKT	0.00117353	CD80	941	CD80	1.58	CD80 molecule
32	Apoptosis_Anti-Apoptosis_mediated_by_external_signals_via_PI3K/AKT	0.00117353	Bax	581	BAX	4.29	BCL2 associated X, apoptosis regulator
32	Apoptosis_Anti-Apoptosis_mediated_by_external_signals_via_PI3K/AKT	0.00117353	PKA-reg(cAMP-dependent)	5576	PRKAR2A	1.96	protein kinase cAMP-dependent type II regulatory subunit alpha
32	Apoptosis_Anti-Apoptosis_mediated_by_external_signals_via_PI3K/AKT	0.00117353	IL-15RA	3601	IL15RA	1.56	interleukin 15 receptor subunit alpha
32	Apoptosis_Anti-Apoptosis_mediated_by_external_signals_via_PI3K/AKT	0.00117353	Caspase-10	843	CASP10	2.37	caspase 10
32	Apoptosis_Anti-Apoptosis_mediated_by_external_signals_via_PI3K/AKT	0.00117353	Caspase-7	840	CASP7	2.01	caspase 7
32	Apoptosis_Anti-Apoptosis_mediated_by_external_signals_via_PI3K/AKT	0.00117353	IL-7	3574	IL7	0.73	interleukin 7
32	Apoptosis_Anti-Apoptosis_mediated_by_external_signals_via_PI3K/AKT	0.00117353	PDGF-B	5155	PDGFB	1.41	platelet derived growth factor subunit B
32	Apoptosis_Anti-Apoptosis_mediated_by_external_signals_via_PI3K/AKT	0.00117353	NF-kB	4790	NFKB1	1.63	nuclear factor kappa B subunit 1
32	Apoptosis_Anti-Apoptosis_mediated_by_external_signals_via_PI3K/AKT	0.00117353	VEGF-C	7424	VEGFC	0.96	vascular endothelial growth factor C
32	Apoptosis_Anti-Apoptosis_mediated_by_external_signals_via_PI3K/AKT	0.00117353	AKT(PKB)	208	AKT2	2.99	AKT serine/threonine kinase 2
32	Apoptosis_Anti-Apoptosis_mediated_by_external_signals_via_PI3K/AKT	0.00117353	NF-kB1(p50)	4790	NFKB1	1.63	nuclear factor kappa B subunit 1
32	Apoptosis_Anti-Apoptosis_mediated_by_external_signals_via_PI3K/AKT	0.00117353	Thrombopoietin	7066	THPO	0.71	thrombopoietin
32	Apoptosis_Anti-Apoptosis_mediated_by_external_signals_via_PI3K/AKT	0.00117353	SOD2	6648	SOD2	2.53	superoxide dismutase 2
32	Apoptosis_Anti-Apoptosis_mediated_by_external_signals_via_PI3K/AKT	0.00117353	MIP-1-alpha	6348	CCL3	1.99	C-C motif chemokine ligand 3
32	Apoptosis_Anti-Apoptosis_mediated_by_external_signals_via_PI3K/AKT	0.00117353	IL-4RtypeI	3561	IL2RG	0.89	interleukin 2 receptor subunit gamma
32	Apoptosis_Anti-Apoptosis_mediated_by_external_signals_via_PI3K/AKT	0.00117353	Caspase-1	834	CASP1	3.94	caspase 1
32	Apoptosis_Anti-Apoptosis_mediated_by_external_signals_via_PI3K/AKT	0.00117353	HTR1A	3350	HTR1A	2.09	5-hydroxytryptamine receptor 1A
32	Apoptosis_Anti-Apoptosis_mediated_by_external_signals_via_PI3K/AKT	0.00117353	TrkC	4916	NTRK3	-0.45	neurotrophic receptor tyrosine kinase 3
32	Apoptosis_Anti-Apoptosis_mediated_by_external_signals_via_PI3K/AKT	0.00117353	IL-8	3576	CXCL8	1.69	C-X-C motif chemokine ligand 8
32	Apoptosis_Anti-Apoptosis_mediated_by_external_signals_via_PI3K/AKT	0.00117353	CSF2RB	1439	CSF2RB	0.94	colony stimulating factor 2 receptor subunit beta
32	Apoptosis_Anti-Apoptosis_mediated_by_external_signals_via_PI3K/AKT	0.00117353	FLT3ligand	2323	FLT3LG	0.73	fms related receptor tyrosine kinase 3 ligand
32	Apoptosis_Anti-Apoptosis_mediated_by_external_signals_via_PI3K/AKT	0.00117353	GFRalpha1	2674	GFRA1	0.77	GDNF family receptor alpha 1
32	Apoptosis_Anti-Apoptosis_mediated_by_external_signals_via_PI3K/AKT	0.00117353	CD86	942	CD86	0.77	CD86 molecule
32	Apoptosis_Anti-Apoptosis_mediated_by_external_signals_via_PI3K/AKT	0.00117353	Caspase-3	836	CASP3	1.36	caspase 3
32	Apoptosis_Anti-Apoptosis_mediated_by_external_signals_via_PI3K/AKT	0.00117353	Bcl-2	596	BCL2	2.69	BCL2 apoptosis regulator
32	Apoptosis_Anti-Apoptosis_mediated_by_external_signals_via_PI3K/AKT	0.00117353	Paxillin	5829	PXN	2.06	paxillin
32	Apoptosis_Anti-Apoptosis_mediated_by_external_signals_via_PI3K/AKT	0.00117353	eNOS	4846	NOS3	2	nitric oxide synthase 3
32	Apoptosis_Anti-Apoptosis_mediated_by_external_signals_via_PI3K/AKT	0.00117353	TNF-alpha	7124	TNF	1.35	tumor necrosis factor
33	Cell_adhesion_Glycoconjugates	0.00126365	CCL5	6352	CCL5	1.66	C-C motif chemokine ligand 5
33	Cell_adhesion_Glycoconjugates	0.00126365	90K	3959	LGALS3BP	1.11	galectin 3 binding protein
33	Cell_adhesion_Glycoconjugates	0.00126365	Galectin-3	3958	LGALS3	1.42	galectin 3
33	Cell_adhesion_Glycoconjugates	0.00126365	Galectin-1	3956	LGALS1	1.06	galectin 1
33	Cell_adhesion_Glycoconjugates	0.00126365	SAP	4068	SH2D1A	2.5	SH2 domain containing 1A
33	Cell_adhesion_Glycoconjugates	0.00126365	CD22	933	CD22	0.77	CD22 molecule
33	Cell_adhesion_Glycoconjugates	0.00126365	Sialoadhesin	6614	SIGLEC1	2.48	sialic acid binding Ig like lectin 1
33	Cell_adhesion_Glycoconjugates	0.00126365	SIGLEC5	8778	SIGLEC5	2.35	sialic acid binding Ig like lectin 5
33	Cell_adhesion_Glycoconjugates	0.00126365	Siglec-10	89790	SIGLEC10	0.72	sialic acid binding Ig like lectin 10
33	Cell_adhesion_Glycoconjugates	0.00126365	Fibulin-2	2199	FBLN2	1.26	fibulin 2
33	Cell_adhesion_Glycoconjugates	0.00126365	SHP-1	5777	PTPN6	1.38	protein tyrosine phosphatase non-receptor type 6
33	Cell_adhesion_Glycoconjugates	0.00126365	Galectin-8	3964	LGALS8	1.22	galectin 8
33	Cell_adhesion_Glycoconjugates	0.00126365	RhoGAP5	394	ARHGAP5	1.73	Rho GTPase activating protein 5
33	Cell_adhesion_Glycoconjugates	0.00126365	IP10	3627	CXCL10	6.11	C-X-C motif chemokine ligand 10
33	Cell_adhesion_Glycoconjugates	0.00126365	CCL2	6347	CCL2	2.02	C-C motif chemokine ligand 2
33	Cell_adhesion_Glycoconjugates	0.00126365	Caspase-8	841	CASP8	2.51	caspase 8
33	Cell_adhesion_Glycoconjugates	0.00126365	Tenascin-C	3371	TNC	0.98	tenascin C
33	Cell_adhesion_Glycoconjugates	0.00126365	TrkC	4916	NTRK3	-0.45	neurotrophic receptor tyrosine kinase 3
33	Cell_adhesion_Glycoconjugates	0.00126365	Agrin	375790	AGRN	1.17	agrin
33	Cell_adhesion_Glycoconjugates	0.00126365	PSGL-1	6404	SELPLG	-0.41	selectin P ligand
33	Cell_adhesion_Glycoconjugates	0.00126365	CCL8	6355	CCL8	3.48	C-C motif chemokine ligand 8
33	Cell_adhesion_Glycoconjugates	0.00126365	Lyn	4067	LYN	1.86	LYN proto-oncogene, Src family tyrosine kinase
33	Cell_adhesion_Glycoconjugates	0.00126365	Actin	59	ACTA2	1.36	actin alpha 2, smooth muscle
33	Cell_adhesion_Glycoconjugates	0.00126365	P-selectin	6403	SELP	0.91	selectin P
33	Cell_adhesion_Glycoconjugates	0.00126365	Caspase-3	836	CASP3	1.36	caspase 3
33	Cell_adhesion_Glycoconjugates	0.00126365	FasR(CD95)	355	FAS	0.86	Fas cell surface death receptor
33	Cell_adhesion_Glycoconjugates	0.00126365	BLNK	29760	BLNK	2.2	B cell linker
33	Cell_adhesion_Glycoconjugates	0.00126365	IL-3receptor	1439	CSF2RB	0.94	colony stimulating factor 2 receptor subunit beta
33	Cell_adhesion_Glycoconjugates	0.00126365	Versican	1462	VCAN	0.77	versican
34	Inflammation_NK_cell_cytotoxicity	0.00152136	IL-15	3600	IL15	1.36	interleukin 15
34	Inflammation_NK_cell_cytotoxicity	0.00152136	IL-2Rgammachain	3561	IL2RG	0.89	interleukin 2 receptor subunit gamma
34	Inflammation_NK_cell_cytotoxicity	0.00152136	LaminB	4001	LMNB1	3.05	lamin B1
34	Inflammation_NK_cell_cytotoxicity	0.00152136	MEK1(MAP2K1)	5604	MAP2K1	3.39	mitogen-activated protein kinase kinase 1
34	Inflammation_NK_cell_cytotoxicity	0.00152136	MHCclassI	567	B2M	1.21	beta-2-microglobulin
34	Inflammation_NK_cell_cytotoxicity	0.00152136	SAP	4068	SH2D1A	2.5	SH2 domain containing 1A
34	Inflammation_NK_cell_cytotoxicity	0.00152136	I-kB	4794	NFKBIE	1.56	NFKB inhibitor epsilon
34	Inflammation_NK_cell_cytotoxicity	0.00152136	MEK1/2	5604	MAP2K1	3.39	mitogen-activated protein kinase kinase 1
34	Inflammation_NK_cell_cytotoxicity	0.00152136	STAT2	6773	STAT2	2.8	signal transducer and activator of transcription 2
34	Inflammation_NK_cell_cytotoxicity	0.00152136	IL-15RA	3601	IL15RA	1.56	interleukin 15 receptor subunit alpha
34	Inflammation_NK_cell_cytotoxicity	0.00152136	Caspase-10	843	CASP10	2.37	caspase 10
34	Inflammation_NK_cell_cytotoxicity	0.00152136	Caspase-7	840	CASP7	2.01	caspase 7
34	Inflammation_NK_cell_cytotoxicity	0.00152136	SHP-1	5777	PTPN6	1.38	protein tyrosine phosphatase non-receptor type 6
34	Inflammation_NK_cell_cytotoxicity	0.00152136	NF-kB	4790	NFKB1	1.63	nuclear factor kappa B subunit 1
34	Inflammation_NK_cell_cytotoxicity	0.00152136	FADD	8772	FADD	1.84	Fas associated via death domain
34	Inflammation_NK_cell_cytotoxicity	0.00152136	ICAM1	3383	ICAM1	0.62	intercellular adhesion molecule 1
34	Inflammation_NK_cell_cytotoxicity	0.00152136	Caspase-8	841	CASP8	2.51	caspase 8
34	Inflammation_NK_cell_cytotoxicity	0.00152136	CD48	962	CD48	1.16	CD48 molecule
34	Inflammation_NK_cell_cytotoxicity	0.00152136	ICAM2	3384	ICAM2	0.81	intercellular adhesion molecule 2
34	Inflammation_NK_cell_cytotoxicity	0.00152136	KIR2DL3	3804	KIR2DL3	1.26	killer cell immunoglobulin like receptor, two Ig domains and long cytoplasmic tail 3
34	Inflammation_NK_cell_cytotoxicity	0.00152136	APEX	328	APEX1	1.89	apurinic/apyrimidinic endodeoxyribonuclease 1
34	Inflammation_NK_cell_cytotoxicity	0.00152136	NFKBIE	4794	NFKBIE	1.56	NFKB inhibitor epsilon
34	Inflammation_NK_cell_cytotoxicity	0.00152136	CD59	966	CD59	0.53	CD59 molecule (CD59 blood group)
34	Inflammation_NK_cell_cytotoxicity	0.00152136	Caspase-3	836	CASP3	1.36	caspase 3
34	Inflammation_NK_cell_cytotoxicity	0.00152136	c-Jun	3725	JUN	2.07	Jun proto-oncogene, AP-1 transcription factor subunit
34	Inflammation_NK_cell_cytotoxicity	0.00152136	FasR(CD95)	355	FAS	0.86	Fas cell surface death receptor
34	Inflammation_NK_cell_cytotoxicity	0.00152136	IP3receptor	3708	ITPR1	1.19	inositol 1,4,5-trisphosphate receptor type 1
34	Inflammation_NK_cell_cytotoxicity	0.00152136	KIR2DL2	3803	KIR2DL2	1.27	killer cell immunoglobulin like receptor, two Ig domains and long cytoplasmic tail 2
34	Inflammation_NK_cell_cytotoxicity	0.00152136	TNF-alpha	7124	TNF	1.35	tumor necrosis factor
35	Inflammation_IL-2_signaling	0.00157645	NF-kBp50/p50	4790	NFKB1	1.63	nuclear factor kappa B subunit 1
35	Inflammation_IL-2_signaling	0.00157645	IL-32(NK4)	9235	IL32	2.18	interleukin 32
35	Inflammation_IL-2_signaling	0.00157645	MEK1(MAP2K1)	5604	MAP2K1	3.39	mitogen-activated protein kinase kinase 1
35	Inflammation_IL-2_signaling	0.00157645	Bcl-XL	598	BCL2L1	2.37	BCL2 like 1
35	Inflammation_IL-2_signaling	0.00157645	I-kB	4794	NFKBIE	1.56	NFKB inhibitor epsilon
35	Inflammation_IL-2_signaling	0.00157645	MEK1/2	5604	MAP2K1	3.39	mitogen-activated protein kinase kinase 1
35	Inflammation_IL-2_signaling	0.00157645	SHPS-1	140885	SIRPA	0.61	signal regulatory protein alpha
35	Inflammation_IL-2_signaling	0.00157645	STAT5	6777	STAT5B	2.95	signal transducer and activator of transcription 5B
35	Inflammation_IL-2_signaling	0.00157645	AP-1	2354	FOSB	1.02	FosB proto-oncogene, AP-1 transcription factor subunit
35	Inflammation_IL-2_signaling	0.00157645	SHP-1	5777	PTPN6	1.38	protein tyrosine phosphatase non-receptor type 6
35	Inflammation_IL-2_signaling	0.00157645	NF-kB	4790	NFKB1	1.63	nuclear factor kappa B subunit 1
35	Inflammation_IL-2_signaling	0.00157645	AKT(PKB)	208	AKT2	2.99	AKT serine/threonine kinase 2
35	Inflammation_IL-2_signaling	0.00157645	NF-kB1(p50)	4790	NFKB1	1.63	nuclear factor kappa B subunit 1
35	Inflammation_IL-2_signaling	0.00157645	PTEN	5728	PTEN	2.84	phosphatase and tensin homolog
35	Inflammation_IL-2_signaling	0.00157645	CalcineurinB(regulatory)	5534	PPP3R1	1.17	protein phosphatase 3 regulatory subunit B, alpha
35	Inflammation_IL-2_signaling	0.00157645	STAT5B	6777	STAT5B	2.95	signal transducer and activator of transcription 5B
35	Inflammation_IL-2_signaling	0.00157645	Granulysin	10578	GNLY	1.55	granulysin
35	Inflammation_IL-2_signaling	0.00157645	NFKBIE	4794	NFKBIE	1.56	NFKB inhibitor epsilon
35	Inflammation_IL-2_signaling	0.00157645	Bcl-2	596	BCL2	2.69	BCL2 apoptosis regulator
35	Inflammation_IL-2_signaling	0.00157645	c-Jun	3725	JUN	2.07	Jun proto-oncogene, AP-1 transcription factor subunit
35	Inflammation_IL-2_signaling	0.00157645	IP3receptor	3708	ITPR1	1.19	inositol 1,4,5-trisphosphate receptor type 1
36	Inflammation_Innate_inflammatory_response	0.00162333	NF-kBp50/p50	4790	NFKB1	1.63	nuclear factor kappa B subunit 1
36	Inflammation_Innate_inflammatory_response	0.00162333	IKK-gamma	8517	IKBKG	1.29	inhibitor of nuclear factor kappa B kinase regulatory subunit gamma
36	Inflammation_Innate_inflammatory_response	0.00162333	IL-6	3569	IL6	2.84	interleukin 6
36	Inflammation_Innate_inflammatory_response	0.00162333	IP3R1	3708	ITPR1	1.19	inositol 1,4,5-trisphosphate receptor type 1
36	Inflammation_Innate_inflammatory_response	0.00162333	I-kB	4794	NFKBIE	1.56	NFKB inhibitor epsilon
36	Inflammation_Innate_inflammatory_response	0.00162333	IL-18R1	8809	IL18R1	0.65	interleukin 18 receptor 1
36	Inflammation_Innate_inflammatory_response	0.00162333	IRAK1/2	3654	IRAK1	1.51	interleukin 1 receptor associated kinase 1
36	Inflammation_Innate_inflammatory_response	0.00162333	JNK(MAPK8-10)	5601	MAPK9	1.74	mitogen-activated protein kinase 9
36	Inflammation_Innate_inflammatory_response	0.00162333	JNK2(MAPK9)	5601	MAPK9	1.74	mitogen-activated protein kinase 9
36	Inflammation_Innate_inflammatory_response	0.00162333	C9	735	C9	0.71	complement C9
36	Inflammation_Innate_inflammatory_response	0.00162333	NF-kB	4790	NFKB1	1.63	nuclear factor kappa B subunit 1
36	Inflammation_Innate_inflammatory_response	0.00162333	IRAK4	51135	IRAK4	2	interleukin 1 receptor associated kinase 4
36	Inflammation_Innate_inflammatory_response	0.00162333	CD14	929	CD14	1.4	CD14 molecule
36	Inflammation_Innate_inflammatory_response	0.00162333	IP10	3627	CXCL10	6.11	C-X-C motif chemokine ligand 10
36	Inflammation_Innate_inflammatory_response	0.00162333	NF-kB1(p50)	4790	NFKB1	1.63	nuclear factor kappa B subunit 1
36	Inflammation_Innate_inflammatory_response	0.00162333	PLC-beta	5330	PLCB2	2.35	phospholipase C beta 2
36	Inflammation_Innate_inflammatory_response	0.00162333	IL-18	3606	IL18	1.29	interleukin 18
36	Inflammation_Innate_inflammatory_response	0.00162333	PLA2	5321	PLA2G4A	1.41	phospholipase A2 group IVA
36	Inflammation_Innate_inflammatory_response	0.00162333	TLR3	7098	TLR3	0.99	toll like receptor 3
36	Inflammation_Innate_inflammatory_response	0.00162333	I-TAC	6373	CXCL11	4.34	C-X-C motif chemokine ligand 11
[truncated: 535 more rows]
