# Supplementary material for: Discovery of tissue-specific proteomic signatures in juvenile dermatomyositis highlights pathways reflecting persistent disease activity, clinical heterogeneity, and myositis-specific autoantibody subtype
Source: Ann Rheum Dis. Author manuscript; Available in PMC 2026 Feb 22. (PMC12925510; doi:10.1016/j.ard.2025.07.020)
Supplement: Supplementary Table S2 [file NIHMS2147268-supplement-Supplementary_Table_S2.xlsx]

## Sheet: lmer_fu_ctl
Assay	OlinkID	UniProt	Panel	term	contrast	estimate (difference in NPX value between contrast terms)	conf.low	conf.high	Adjusted_pval	Threshold	significant_lmer_no_posthoc		Legend:
DOCK9	OID30836	Q9BZ29	Neurology_II	Disease_status	FU - CTL	4.38586	2.39686	6.37486	8.65E-05	Significant	Significant		Comparison: lme model with post-hoc testing comparing FU JDM to CTL with site as a random effect
TLR2	OID31290	O60603	Oncology_II	Disease_status	FU - CTL	4.30044	2.2401	6.36077	0.000171875	Significant	Significant		Assay	Protein measured
BCL2	OID31454	P10415	Oncology_II	Disease_status	FU - CTL	4.07343	2.38451	5.76234	2.56E-05	Significant	Significant		OlinkID	Olink specific ID of protein measured
IGDCC3	OID30862	Q8IVU1	Neurology_II	Disease_status	FU - CTL	3.8645	1.92999	5.79901	0.000288302	Significant	Significant		UniProt	UniProt ID of protein measured
STAT5B	OID21277	P51692	Oncology	Disease_status	FU - CTL	3.51017	2.05235	4.96799	2.62E-05	Significant	Significant		Panel	Name of Olink panel from which protein was measured as Explore panel is 4 combined panels
PTEN	OID20794	P60484	Neurology	Disease_status	FU - CTL	3.48381	1.56125	5.40637	0.000827025	Significant	Significant		term	variable tested in linear mixed effects model
IL1B	OID20427	P01584	Inflammation	Disease_status	FU - CTL	3.45253	1.322	5.58305	0.00237388	Significant	Significant		contrast	comparison in post-hoc testing
SMAD2	OID31353	Q15796	Oncology_II	Disease_status	FU - CTL	3.44427	1.86668	5.02185	9.83E-05	Significant	Significant		estimate	numeric difference in mean NPX values between groups accounting for the random effect
MUC16	OID21378	Q8WXI7	Oncology	Disease_status	FU - CTL	3.27334	1.23809	5.30859	0.002535	Significant	Significant		conf.low	confidence interval for the mean (lower end)
IGBP1	OID31059	P78318	Neurology_II	Disease_status	FU - CTL	3.27333	1.84482	4.70184	5.21E-05	Significant	Significant		conf.high	confidence interval for the mean (upper end)
EIF4E	OID30557	P06730	Inflammation_II	Disease_status	FU - CTL	3.17417	1.98733	4.36101	5.40E-06	Significant	Significant		Adjusted_pval	adjusted p-value for the post-hoc test
AK1	OID20122	P00568	Cardiometabolic	Disease_status	FU - CTL	3.13144	1.92899	4.33389	8.19E-06	Significant	Significant		Threshold: meeting adjp<0.05 in linear mixed effects model
DNAJB1	OID21363	P25685	Oncology	Disease_status	FU - CTL	3.12865	1.80663	4.45067	3.35E-05	Significant	Significant		significant_lmer_no_posthoc: meeting adjp<0.05 in linear mixed effects model post-hoc
TADA3	OID31422	O75528	Oncology_II	Disease_status	FU - CTL	3.09943	1.36204	4.83681	0.000967675	Significant	Significant
UFD1	OID31486	Q92890	Oncology_II	Disease_status	FU - CTL	3.081	1.66599	4.49602	0.000101709	Significant	Significant		FU = 6 month follow up JDM
MCEE	OID31033	Q96PE7	Neurology_II	Disease_status	FU - CTL	3.08077	1.36364	4.7979	0.000914265	Significant	Significant		CTL = healthy control
PGM2	OID30904	Q96G03	Neurology_II	Disease_status	FU - CTL	3.07207	1.23591	4.90822	0.00178424	Significant	Significant
SLC4A1	OID30369	P02730	Cardiometabolic_II	Disease_status	FU - CTL	2.99363	1.57638	4.41089	0.000148635	Significant	Significant
TMEM132A	OID30287	Q24JP5	Cardiometabolic_II	Disease_status	FU - CTL	2.98237	1.55957	4.40517	0.000163252	Significant	Significant
MINK1	OID31156	Q8N4C8	Neurology_II	Disease_status	FU - CTL	2.96709	1.4169	4.51728	0.000465125	Significant	Significant
CCL5	OID20412	P13501	Cardiometabolic	Disease_status	FU - CTL	2.96376	2.26508	3.66244	7.12E-10	Significant	Significant
CASP4	OID31276	P49662	Oncology_II	Disease_status	FU - CTL	2.94326	1.40276	4.48377	0.000474285	Significant	Significant
EHD3	OID30229	Q9NZN3	Cardiometabolic_II	Disease_status	FU - CTL	2.87624	1.66673	4.08575	3.13E-05	Significant	Significant
PPBP	OID30761	P02775	Inflammation_II	Disease_status	FU - CTL	2.86206	2.17633	3.54778	1.03E-09	Significant	Significant
HBZ	OID30307	P02008	Cardiometabolic_II	Disease_status	FU - CTL	2.78069	1.12782	4.43356	0.00169633	Significant	Significant
TBCA	OID30616	O75347	Inflammation_II	Disease_status	FU - CTL	2.69489	1.42697	3.96282	0.000137681	Significant	Significant
CIRBP	OID31503	Q14011	Oncology_II	Disease_status	FU - CTL	2.6677	1.76063	3.57477	1.12E-06	Significant	Significant
IL6	OID20563	P05231	Inflammation	Disease_status	FU - CTL	2.64009	1.21162	4.06855	0.000675108	Significant	Significant
CHEK2	OID20054	O96017	Cardiometabolic	Disease_status	FU - CTL	2.63808	0.976652	4.29951	0.00282976	Significant	Significant
PFDN4	OID31212	Q9NQP4	Oncology_II	Disease_status	FU - CTL	2.61359	1.0454	4.18178	0.00184833	Significant	Significant
LDLRAP1	OID31068	Q5SW96	Neurology_II	Disease_status	FU - CTL	2.60881	1.17938	4.03824	0.000768887	Significant	Significant
BCL2L1	OID31152	Q07817	Neurology_II	Disease_status	FU - CTL	2.59037	1.00584	4.17489	0.00219747	Significant	Significant
PDE1C	OID31201	Q14123	Oncology_II	Disease_status	FU - CTL	2.54913	0.928123	4.17013	0.00307065	Significant	Significant
PLCB2	OID31155	Q00722	Neurology_II	Disease_status	FU - CTL	2.49449	0.921411	4.06756	0.00286178	Significant	Significant
TIMP3	OID20684	P35625	Inflammation	Disease_status	FU - CTL	2.48324	1.25679	3.70969	0.000246709	Significant	Significant
SIRT2	OID21375	Q8IXJ6	Oncology	Disease_status	FU - CTL	2.46415	1.33023	3.59807	0.000104258	Significant	Significant
DNAJC6	OID30247	O75061	Cardiometabolic_II	Disease_status	FU - CTL	2.46358	1.28589	3.64127	0.000167326	Significant	Significant
DNM1	OID31458	Q05193	Oncology_II	Disease_status	FU - CTL	2.45445	1.40553	3.50338	3.91E-05	Significant	Significant
FHIT	OID20872	P49789	Neurology	Disease_status	FU - CTL	2.45265	0.959736	3.94556	0.00210339	Significant	Significant
CA3	OID20271	P07451	Cardiometabolic	Disease_status	FU - CTL	2.45145	1.49359	3.40931	1.07E-05	Significant	Significant
PDGFB	OID20741	P01127	Inflammation	Disease_status	FU - CTL	2.4495	1.59777	3.30123	1.64E-06	Significant	Significant
DAPP1	OID20524	Q9UN19	Inflammation	Disease_status	FU - CTL	2.44512	0.983542	3.9067	0.00178588	Significant	Significant
ATG4A	OID21246	Q8WYN0	Oncology	Disease_status	FU - CTL	2.42763	1.35319	3.50207	6.29E-05	Significant	Significant
IRAK4	OID20577	Q9NWZ3	Inflammation	Disease_status	FU - CTL	2.39802	1.22605	3.56999	0.000218035	Significant	Significant
ZFYVE19	OID31452	Q96K21	Oncology_II	Disease_status	FU - CTL	2.39266	1.24702	3.53831	0.000170648	Significant	Significant
SLA2	OID31017	Q9H6Q3	Neurology_II	Disease_status	FU - CTL	2.36633	1.17451	3.55814	0.000309192	Significant	Significant
PDGFA	OID20313	P04085	Cardiometabolic	Disease_status	FU - CTL	2.35868	1.65743	3.05993	9.47E-08	Significant	Significant
PSMG3	OID20549	Q9BT73	Inflammation	Disease_status	FU - CTL	2.33584	1.21132	3.46035	0.000182186	Significant	Significant
BOLA1	OID30837	Q9Y3E2	Neurology_II	Disease_status	FU - CTL	2.32868	0.9545	3.70286	0.00158624	Significant	Significant
MMP8	OID21019	P22894	Neurology	Disease_status	FU - CTL	2.27614	1.16654	3.38574	0.000211619	Significant	Significant
JPT2	OID31520	Q9H910	Oncology_II	Disease_status	FU - CTL	2.26018	1.26238	3.25798	6.08E-05	Significant	Significant
ATXN3	OID31149	P54252	Neurology_II	Disease_status	FU - CTL	2.24125	1.13335	3.34915	0.000249243	Significant	Significant
CXCL5	OID20207	P42830	Cardiometabolic	Disease_status	FU - CTL	2.23534	1.207	3.26368	0.000103891	Significant	Significant
THTPA	OID31375	Q9BU02	Oncology_II	Disease_status	FU - CTL	2.21159	1.23203	3.19115	6.35E-05	Significant	Significant
SUGT1	OID21229	Q9Y2Z0	Oncology	Disease_status	FU - CTL	2.18891	1.17542	3.2024	0.000112709	Significant	Significant
NSFL1C	OID21022	Q9UNZ2	Neurology	Disease_status	FU - CTL	2.18828	1.11565	3.26092	0.000225791	Significant	Significant
ATP6V1F	OID20843	Q16864	Neurology	Disease_status	FU - CTL	2.18287	0.857057	3.50868	0.00206293	Significant	Significant
SNAP23	OID20218	O00161	Cardiometabolic	Disease_status	FU - CTL	2.18168	0.92941	3.43396	0.00122048	Significant	Significant
DTYMK	OID30308	P23919	Cardiometabolic_II	Disease_status	FU - CTL	2.17745	1.17856	3.17634	0.000100228	Significant	Significant
TREML1	OID30682	Q86YW5	Inflammation_II	Disease_status	FU - CTL	2.16225	1.42414	2.90035	1.19E-06	Significant	Significant
PDCD5	OID21021	O14737	Neurology	Disease_status	FU - CTL	2.13657	1.11939	3.15374	0.000159159	Significant	Significant
ACYP1	OID30642	P07311	Inflammation_II	Disease_status	FU - CTL	2.13077	1.19164	3.06989	5.95E-05	Significant	Significant
MMP1	OID20672	P03956	Inflammation	Disease_status	FU - CTL	2.12085	1.23338	3.00832	2.92E-05	Significant	Significant
HGS	OID21175	O14964	Oncology	Disease_status	FU - CTL	2.09932	1.06462	3.13401	0.000240821	Significant	Significant
VTA1	OID21016	Q9NP79	Neurology	Disease_status	FU - CTL	2.09888	1.08795	3.10981	0.00018326	Significant	Significant
EGF	OID20698	P01133	Inflammation	Disease_status	FU - CTL	2.08367	1.2632	2.90413	1.20E-05	Significant	Significant
MANF	OID20707	P55145	Inflammation	Disease_status	FU - CTL	2.07717	0.715957	3.43839	0.003932	Significant	Significant
ASPSCR1	OID31055	Q9BZE9	Neurology_II	Disease_status	FU - CTL	2.074	1.31266	2.83535	4.02E-06	Significant	Significant
GMPR	OID20641	P36959	Inflammation	Disease_status	FU - CTL	2.07143	1.21106	2.93181	2.63E-05	Significant	Significant
DDX1	OID31518	Q92499	Oncology_II	Disease_status	FU - CTL	2.0465	0.857848	3.23515	0.00136665	Significant	Significant
HS1BP3	OID30243	Q53T59	Cardiometabolic_II	Disease_status	FU - CTL	2.02197	1.14408	2.89986	4.86E-05	Significant	Significant
PTPN6	OID20717	P29350	Inflammation	Disease_status	FU - CTL	2.01649	0.89505	3.13793	0.000894127	Significant	Significant
LHPP	OID20749	Q9H008	Inflammation	Disease_status	FU - CTL	2.0057	0.954746	3.05666	0.000480062	Significant	Significant
RABGAP1L	OID20447	Q5R372	Inflammation	Disease_status	FU - CTL	2.00377	0.918425	3.08911	0.000682712	Significant	Significant
MTSS2	OID31409	Q765P7	Oncology_II	Disease_status	FU - CTL	1.99707	0.948566	3.04558	0.000490459	Significant	Significant
CRADD	OID20923	P78560	Neurology	Disease_status	FU - CTL	1.99687	0.933703	3.06004	0.00056982	Significant	Significant
UBXN1	OID30654	Q04323	Inflammation_II	Disease_status	FU - CTL	1.98508	0.981774	2.98838	0.000321756	Significant	Significant
DAPK2	OID30505	Q9UIK4	Inflammation_II	Disease_status	FU - CTL	1.9829	1.11913	2.84666	5.08E-05	Significant	Significant
TPD52L2	OID30609	O43399	Inflammation_II	Disease_status	FU - CTL	1.98095	1.03767	2.92424	0.000159567	Significant	Significant
FYB1	OID21140	O15117	Neurology	Disease_status	FU - CTL	1.97719	0.945405	3.00898	0.000459167	Significant	Significant
MIF	OID21073	P14174	Neurology	Disease_status	FU - CTL	1.96101	0.983891	2.93813	0.000273346	Significant	Significant
PEBP1	OID21087	P30086	Neurology	Disease_status	FU - CTL	1.95537	1.05981	2.85093	9.82E-05	Significant	Significant
PRDX6	OID21404	P30041	Oncology	Disease_status	FU - CTL	1.94636	1.01754	2.87518	0.000163819	Significant	Significant
DENR	OID30493	O43583	Inflammation_II	Disease_status	FU - CTL	1.93175	1.13366	2.72984	2.43E-05	Significant	Significant
NID2	OID21085	Q14112	Neurology	Disease_status	FU - CTL	1.92476	1.09684	2.75269	4.28E-05	Significant	Significant
CAPS	OID31126	Q13938	Neurology_II	Disease_status	FU - CTL	1.88374	0.955493	2.81199	0.000240236	Significant	Significant
FABP5	OID21043	Q01469	Neurology	Disease_status	FU - CTL	1.85752	0.899575	2.81547	0.00040326	Significant	Significant
CDC37	OID21470	Q16543	Oncology	Disease_status	FU - CTL	1.85678	0.753779	2.95978	0.00168665	Significant	Significant
CD2AP	OID20177	Q9Y5K6	Cardiometabolic	Disease_status	FU - CTL	1.85567	0.984128	2.72721	0.000134712	Significant	Significant
BECN1	OID30220	Q14457	Cardiometabolic_II	Disease_status	FU - CTL	1.85457	0.849014	2.86012	0.000689988	Significant	Significant
PFKFB2	OID21356	O60825	Oncology	Disease_status	FU - CTL	1.84193	0.874163	2.8097	0.00049439	Significant	Significant
SSNA1	OID31453	O43805	Oncology_II	Disease_status	FU - CTL	1.82597	0.862679	2.78927	0.000516551	Significant	Significant
SARG	OID30331	Q9BW04	Cardiometabolic_II	Disease_status	FU - CTL	1.80912	0.661672	2.95657	0.0030044	Significant	Significant
GGCT	OID30304	O75223	Cardiometabolic_II	Disease_status	FU - CTL	1.80631	0.98437	2.62826	9.04E-05	Significant	Significant
OTUD6B	OID31487	Q8N6M0	Oncology_II	Disease_status	FU - CTL	1.80373	0.872362	2.7351	0.000408864	Significant	Significant
CRYGD	OID31144	P07320	Neurology_II	Disease_status	FU - CTL	1.78264	0.697723	2.86756	0.00210054	Significant	Significant
PRDX5	OID20644	P30044	Inflammation	Disease_status	FU - CTL	1.7689	0.968344	2.56946	8.42E-05	Significant	Significant
PARK7	OID21160	Q99497	Neurology	Disease_status	FU - CTL	1.76657	0.965021	2.56811	8.71E-05	Significant	Significant
CXCL10	OID20697	P02778	Inflammation	Disease_status	FU - CTL	1.76399	0.627943	2.90003	0.00341235	Significant	Significant
RGS10	OID30999	O43665	Neurology_II	Disease_status	FU - CTL	1.76046	0.818542	2.70237	0.000600278	Significant	Significant
SNX15	OID30644	Q9NRS6	Inflammation_II	Disease_status	FU - CTL	1.75832	0.946941	2.56969	0.000108005	Significant	Significant
PLPBP	OID20144	O94903	Cardiometabolic	Disease_status	FU - CTL	1.74926	0.749343	2.74918	0.00117262	Significant	Significant
PARP1	OID20500	P09874	Inflammation	Disease_status	FU - CTL	1.7455	0.67407	2.81694	0.0022658	Significant	Significant
NAMPT	OID21227	P43490	Oncology	Disease_status	FU - CTL	1.7312	0.911407	2.55098	0.000149079	Significant	Significant
NMI	OID31378	Q13287	Oncology_II	Disease_status	FU - CTL	1.7203	0.700364	2.74024	0.00165661	Significant	Significant
CASP8	OID21414	Q14790	Oncology	Disease_status	FU - CTL	1.71142	0.957581	2.46526	5.90E-05	Significant	Significant
SOD1	OID20386	P00441	Cardiometabolic	Disease_status	FU - CTL	1.70269	0.862979	2.5424	0.000242517	Significant	Significant
AHSA1	OID31379	O95433	Oncology_II	Disease_status	FU - CTL	1.67795	0.891272	2.46462	0.000131777	Significant	Significant
UBE2B	OID31368	P63146	Oncology_II	Disease_status	FU - CTL	1.66835	0.966656	2.37004	3.13E-05	Significant	Significant
CEP43	OID20084	O95684	Cardiometabolic	Disease_status	FU - CTL	1.66143	0.67883	2.64404	0.00161917	Significant	Significant
STAMBP	OID20955	O95630	Neurology	Disease_status	FU - CTL	1.64392	0.72835	2.55949	0.000907262	Significant	Significant
RAB44	OID31346	Q7Z6P3	Oncology_II	Disease_status	FU - CTL	1.64302	0.673206	2.61284	0.00159008	Significant	Significant
TBCC	OID20942	Q15814	Neurology	Disease_status	FU - CTL	1.64196	0.654611	2.62931	0.0018853	Significant	Significant
PRTN3	OID20329	P24158	Cardiometabolic	Disease_status	FU - CTL	1.61407	0.693102	2.53503	0.00115213	Significant	Significant
CXCL13	OID21024	O43927	Neurology	Disease_status	FU - CTL	1.60588	0.914557	2.2972	4.33E-05	Significant	Significant
GMPR2	OID30623	Q9P2T1	Inflammation_II	Disease_status	FU - CTL	1.59255	0.614864	2.57023	0.0022686	Significant	Significant
TBC1D17	OID20844	Q9HA65	Neurology	Disease_status	FU - CTL	1.58904	0.760899	2.41718	0.000452613	Significant	Significant
MAP2K1	OID31468	Q02750	Oncology_II	Disease_status	FU - CTL	1.5869	0.787509	2.3863	0.000309821	Significant	Significant
RBKS	OID20986	Q9H477	Neurology	Disease_status	FU - CTL	1.57835	0.818976	2.33772	0.00018083	Significant	Significant
AZU1	OID20309	P20160	Cardiometabolic	Disease_status	FU - CTL	1.5756	0.552686	2.59852	0.0036451	Significant	Significant
KRT5	OID20860	P13647	Neurology	Disease_status	FU - CTL	1.5745	0.654262	2.49474	0.00144982	Significant	Significant
CXCL3	OID20788	P19876	Inflammation	Disease_status	FU - CTL	1.56323	0.827336	2.29913	0.00013863	Significant	Significant
NIT2	OID30336	Q9NQR4	Cardiometabolic_II	Disease_status	FU - CTL	1.55915	0.772752	2.34554	0.000314258	Significant	Significant
DNAJB2	OID30661	P25686	Inflammation_II	Disease_status	FU - CTL	1.5544	0.638736	2.47007	0.00156063	Significant	Significant
FKBPL	OID31499	Q9UIM3	Oncology_II	Disease_status	FU - CTL	1.5441	0.602081	2.48613	0.0021463	Significant	Significant
CXCL6	OID20613	P80162	Inflammation	Disease_status	FU - CTL	1.53767	0.911507	2.16383	1.97E-05	Significant	Significant
RANBP2	OID30812	P49792	Neurology_II	Disease_status	FU - CTL	1.53734	0.544063	2.53062	0.00350413	Significant	Significant
CD40LG	OID20616	P29965	Inflammation	Disease_status	FU - CTL	1.53395	0.807881	2.26002	0.000148285	Significant	Significant
OLR1	OID20183	P78380	Cardiometabolic	Disease_status	FU - CTL	1.51305	0.706341	2.31976	0.000578403	Significant	Significant
SCRN1	OID20542	Q12765	Inflammation	Disease_status	FU - CTL	1.49868	0.7755	2.22187	0.000187385	Significant	Significant
IL1RN	OID20700	P18510	Inflammation	Disease_status	FU - CTL	1.4938	0.547494	2.44011	0.00297386	Significant	Significant
CPPED1	OID21053	Q9BRF8	Neurology	Disease_status	FU - CTL	1.47154	0.530386	2.4127	0.00322181	Significant	Significant
RWDD1	OID21015	Q9H446	Neurology	Disease_status	FU - CTL	1.46772	0.603361	2.33207	0.0015565	Significant	Significant
PAGR1	OID30206	Q9BTK6	Cardiometabolic_II	Disease_status	FU - CTL	1.46293	0.600393	2.32546	0.00157337	Significant	Significant
RGCC	OID31060	Q9H4X1	Neurology_II	Disease_status	FU - CTL	1.45913	0.655175	2.26307	0.000813796	Significant	Significant
CDK5RAP3	OID30985	Q96JB5	Neurology_II	Disease_status	FU - CTL	1.44066	0.566601	2.31472	0.00204288	Significant	Significant
CEACAM8	OID20102	P31997	Cardiometabolic	Disease_status	FU - CTL	1.4334	0.700971	2.16582	0.000363879	Significant	Significant
CHMP1A	OID20930	Q9HD42	Neurology	Disease_status	FU - CTL	1.42372	0.587407	2.26003	0.00151991	Significant	Significant
PLA2G4A	OID20685	P47712	Inflammation	Disease_status	FU - CTL	1.42284	0.555768	2.28992	0.00212507	Significant	Significant
PPP1R14A	OID31011	Q96A00	Neurology_II	Disease_status	FU - CTL	1.42204	0.532083	2.31199	0.00268143	Significant	Significant
PPP1R2	OID20176	P41236	Cardiometabolic	Disease_status	FU - CTL	1.41222	0.542763	2.28168	0.0023263	Significant	Significant
PCYT2	OID31519	Q99447	Oncology_II	Disease_status	FU - CTL	1.40879	0.669894	2.14769	0.000485107	Significant	Significant
MRI1	OID30891	Q9BV20	Neurology_II	Disease_status	FU - CTL	1.40831	0.738282	2.07834	0.000157901	Significant	Significant
GLOD4	OID20710	Q9HC38	Inflammation	Disease_status	FU - CTL	1.40754	0.827497	1.98759	2.35E-05	Significant	Significant
NDUFS6	OID21224	O75380	Oncology	Disease_status	FU - CTL	1.38738	0.620048	2.15471	0.000845802	Significant	Significant
LAT	OID20640	O43561	Inflammation	Disease_status	FU - CTL	1.38611	0.496498	2.27572	0.00331646	Significant	Significant
S100A11	OID20130	P31949	Cardiometabolic	Disease_status	FU - CTL	1.38469	0.665191	2.10419	0.000438128	Significant	Significant
IL15	OID20562	P40933	Inflammation	Disease_status	FU - CTL	1.37358	0.906314	1.84084	1.12E-06	Significant	Significant
MSRA	OID21513	Q9UJ68	Oncology	Disease_status	FU - CTL	1.36071	0.577481	2.14394	0.00125379	Significant	Significant
VASP	OID30692	P50552	Inflammation_II	Disease_status	FU - CTL	1.35831	0.593284	2.12334	0.00101436	Significant	Significant
LZTFL1	OID30637	Q9NQ48	Inflammation_II	Disease_status	FU - CTL	1.34693	0.564031	2.12984	0.00137618	Significant	Significant
PPM1B	OID30548	O75688	Inflammation_II	Disease_status	FU - CTL	1.34595	0.606152	2.08575	0.000793959	Significant	Significant
CCL17	OID20745	Q92583	Inflammation	Disease_status	FU - CTL	1.32798	0.813168	1.8428	9.48E-06	Significant	Significant
SNX9	OID20135	Q9Y5X1	Cardiometabolic	Disease_status	FU - CTL	1.32571	0.522296	2.12913	0.00202239	Significant	Significant
SIAE	OID21503	Q9HAT2	Oncology	Disease_status	FU - CTL	1.32165	0.749403	1.89391	4.68E-05	Significant	Significant
ICA1	OID20484	Q05084	Inflammation	Disease_status	FU - CTL	1.31474	0.530371	2.0991	0.00175448	Significant	Significant
TP53I3	OID30632	Q53FA7	Inflammation_II	Disease_status	FU - CTL	1.28791	0.609663	1.96615	0.000506874	Significant	Significant
PPCDC	OID21027	Q96CD2	Neurology	Disease_status	FU - CTL	1.28783	0.621854	1.95381	0.000415695	Significant	Significant
TNFSF14	OID20953	O43557	Neurology	Disease_status	FU - CTL	1.27996	0.698593	1.86133	8.83E-05	Significant	Significant
TIMM10	OID30358	P62072	Cardiometabolic_II	Disease_status	FU - CTL	1.27327	0.51964	2.0269	0.00163104	Significant	Significant
GRHPR	OID30289	Q9UBQ7	Cardiometabolic_II	Disease_status	FU - CTL	1.26442	0.442063	2.08678	0.0036985	Significant	Significant
DCXR	OID21480	Q7Z4W1	Oncology	Disease_status	FU - CTL	1.26285	0.567121	1.95857	0.000812863	Significant	Significant
NID1	OID20362	P14543	Cardiometabolic	Disease_status	FU - CTL	1.26179	0.584371	1.9392	0.000622272	Significant	Significant
ANXA4	OID20123	P09525	Cardiometabolic	Disease_status	FU - CTL	1.25274	0.475417	2.03006	0.00249052	Significant	Significant
OPLAH	OID30201	O14841	Cardiometabolic_II	Disease_status	FU - CTL	1.24211	0.539818	1.94441	0.0010538	Significant	Significant
HCLS1	OID20648	P14317	Inflammation	Disease_status	FU - CTL	1.24058	0.483819	1.99735	0.00214409	Significant	Significant
NUDT5	OID21115	Q9UKK9	Neurology	Disease_status	FU - CTL	1.23635	0.523931	1.94877	0.00126692	Significant	Significant
RIDA	OID30635	P52758	Inflammation_II	Disease_status	FU - CTL	1.21021	0.584725	1.83569	0.000413111	Significant	Significant
VSIG4	OID21144	Q9Y279	Neurology	Disease_status	FU - CTL	1.20599	0.584261	1.82772	0.000401731	Significant	Significant
NUMB	OID30568	P49757	Inflammation_II	Disease_status	FU - CTL	1.19813	0.413574	1.98268	0.00390769	Significant	Significant
ENO2	OID21046	P09104	Neurology	Disease_status	FU - CTL	1.19671	0.491219	1.9022	0.00157165	Significant	Significant
ERMAP	OID30539	Q96PL5	Inflammation_II	Disease_status	FU - CTL	1.19424	0.696252	1.69222	2.78E-05	Significant	Significant
DXO	OID31080	O77932	Neurology_II	Disease_status	FU - CTL	1.18329	0.476025	1.89056	0.00178472	Significant	Significant
NUDT2	OID21308	P50583	Oncology	Disease_status	FU - CTL	1.18218	0.654308	1.71005	7.07E-05	Significant	Significant
GCHFR	OID30631	P30047	Inflammation_II	Disease_status	FU - CTL	1.17667	0.592356	1.76099	0.000262823	Significant	Significant
EPO	OID20522	P01588	Inflammation	Disease_status	FU - CTL	1.17036	0.444527	1.89619	0.00247943	Significant	Significant
GAMT	OID30133	Q14353	Cardiometabolic_II	Disease_status	FU - CTL	1.14848	0.674477	1.62248	2.40E-05	Significant	Significant
SF3B4	OID21278	Q15427	Oncology	Disease_status	FU - CTL	1.1313	0.524926	1.73767	0.000611683	Significant	Significant
PSME1	OID20969	Q06323	Neurology	Disease_status	FU - CTL	1.13022	0.50262	1.75782	0.000880557	Significant	Significant
CDC26	OID31508	Q8NHZ8	Oncology_II	Disease_status	FU - CTL	1.12817	0.451156	1.80519	0.00185075	Significant	Significant
RAD23B	OID21166	P54727	Oncology	Disease_status	FU - CTL	1.1205	0.578286	1.66272	0.000193811	Significant	Significant
GDF15	OID20251	Q99988	Cardiometabolic	Disease_status	FU - CTL	1.08898	0.548031	1.62992	0.000263813	Significant	Significant
NEDD4L	OID30521	Q96PU5	Inflammation_II	Disease_status	FU - CTL	1.08431	0.465791	1.70283	0.00114898	Significant	Significant
QDPR	OID20174	P09417	Cardiometabolic	Disease_status	FU - CTL	1.08193	0.489269	1.6746	0.000766847	Significant	Significant
ANXA1	OID30617	P04083	Inflammation_II	Disease_status	FU - CTL	1.07035	0.405095	1.73561	0.00252674	Significant	Significant
PSME2	OID20989	Q9UL46	Neurology	Disease_status	FU - CTL	1.05769	0.424484	1.6909	0.00181101	Significant	Significant
KYAT1	OID20232	Q16773	Cardiometabolic	Disease_status	FU - CTL	1.05703	0.375129	1.73892	0.00346015	Significant	Significant
TALDO1	OID30414	P37837	Cardiometabolic_II	Disease_status	FU - CTL	1.04353	0.471359	1.6157	0.000774336	Significant	Significant
GUSB	OID20296	P08236	Cardiometabolic	Disease_status	FU - CTL	1.01951	0.408137	1.63088	0.00183881	Significant	Significant
MAPK9	OID20557	P45984	Inflammation	Disease_status	FU - CTL	1.01903	0.538304	1.49975	0.000142289	Significant	Significant
FKBP4	OID20960	Q02790	Neurology	Disease_status	FU - CTL	0.98165	0.404829	1.55847	0.00152453	Significant	Significant
MPO	OID21100	P05164	Neurology	Disease_status	FU - CTL	0.966121	0.347159	1.58508	0.00326801	Significant	Significant
CXCL1	OID20762	P09341	Inflammation	Disease_status	FU - CTL	0.930683	0.387771	1.4736	0.00142395	Significant	Significant
INPP5J	OID30975	Q15735	Neurology_II	Disease_status	FU - CTL	0.927392	0.518984	1.3358	5.88E-05	Significant	Significant
CTSC	OID20679	P53634	Inflammation	Disease_status	FU - CTL	0.917842	0.45367	1.38201	0.000323912	Significant	Significant
SNAPIN	OID31019	O95295	Neurology_II	Disease_status	FU - CTL	0.913787	0.42751	1.40007	0.000566861	Significant	Significant
DPP7	OID20142	Q9UHL4	Cardiometabolic	Disease_status	FU - CTL	0.905475	0.418686	1.39226	0.000631298	Significant	Significant
TXN	OID30670	P10599	Inflammation_II	Disease_status	FU - CTL	0.903921	0.316465	1.49138	0.00367611	Significant	Significant
DAG1	OID20774	Q14118	Inflammation	Disease_status	FU - CTL	0.891967	0.402727	1.38121	0.000777122	Significant	Significant
CHRDL2	OID20223	Q6WN34	Cardiometabolic	Disease_status	FU - CTL	0.874708	0.347836	1.40158	0.00191434	Significant	Significant
ADGRF5	OID30349	Q8IZF2	Cardiometabolic_II	Disease_status	FU - CTL	0.863962	0.460372	1.26755	0.000125977	Significant	Significant
LEO1	OID30991	Q8WVC0	Neurology_II	Disease_status	FU - CTL	0.847321	0.336001	1.35864	0.00194653	Significant	Significant
BCAT1	OID30312	P54687	Cardiometabolic_II	Disease_status	FU - CTL	0.829421	0.371265	1.28758	0.000835033	Significant	Significant
SOD2	OID21114	P04179	Neurology	Disease_status	FU - CTL	0.825425	0.333685	1.31717	0.00173161	Significant	Significant
PCBD1	OID30610	P61457	Inflammation_II	Disease_status	FU - CTL	0.789379	0.31549	1.26327	0.00185726	Significant	Significant
BLMH	OID20336	Q13867	Cardiometabolic	Disease_status	FU - CTL	0.776258	0.361102	1.19141	0.00059764	Significant	Significant
LCN2	OID20392	P80188	Cardiometabolic	Disease_status	FU - CTL	0.7607	0.273644	1.24776	0.0032514	Significant	Significant
EDA2R	OID21451	Q9HAV5	Oncology	Disease_status	FU - CTL	0.75155	0.26141	1.24169	0.00378197	Significant	Significant
TIMP1	OID20418	P01033	Cardiometabolic	Disease_status	FU - CTL	0.740979	0.363016	1.11894	0.000356877	Significant	Significant
SEL1L	OID30196	Q9UBV2	Cardiometabolic_II	Disease_status	FU - CTL	0.738108	0.406973	1.06924	7.52E-05	Significant	Significant
PDIA3	OID30573	P30101	Inflammation_II	Disease_status	FU - CTL	0.736175	0.332747	1.1396	0.000770052	Significant	Significant
APOD	OID30746	P05090	Inflammation_II	Disease_status	FU - CTL	0.720558	0.277518	1.1636	0.00229955	Significant	Significant
ITIH4	OID30762	Q14624	Inflammation_II	Disease_status	FU - CTL	0.715333	0.320832	1.10983	0.000821519	Significant	Significant
APP	OID21070	P05067	Neurology	Disease_status	FU - CTL	0.6909	0.368372	1.01343	0.000124918	Significant	Significant
GP5	OID30611	P40197	Inflammation_II	Disease_status	FU - CTL	0.675242	0.393855	0.956628	2.75E-05	Significant	Significant
PLXNB3	OID20160	Q9ULL4	Cardiometabolic	Disease_status	FU - CTL	0.650758	0.250669	1.05085	0.00229783	Significant	Significant
RCC1	OID31356	P18754	Oncology_II	Disease_status	FU - CTL	0.649258	0.235013	1.0635	0.00315759	Significant	Significant
CD274	OID20966	Q9NZQ7	Neurology	Disease_status	FU - CTL	0.643887	0.233738	1.05404	0.00311481	Significant	Significant
GSR	OID30700	P00390	Inflammation_II	Disease_status	FU - CTL	0.641083	0.345037	0.93713	0.00010902	Significant	Significant
CDHR5	OID20193	Q9HBB8	Cardiometabolic	Disease_status	FU - CTL	0.624592	0.261752	0.987432	0.00136892	Significant	Significant
BTN3A2	OID20540	P78410	Inflammation	Disease_status	FU - CTL	0.589287	0.210254	0.968321	0.00337689	Significant	Significant
CD84	OID20607	Q9UIB8	Inflammation	Disease_status	FU - CTL	0.460854	0.162766	0.758942	0.00353608	Significant	Significant
ITM2A	OID20504	O43736	Inflammation	Disease_status	FU - CTL	-0.769125	-1.22722	-0.311031	0.00172793	Significant	Significant
SHH	OID30516	Q15465	Inflammation_II	Disease_status	FU - CTL	-0.931913	-1.33868	-0.525141	5.22E-05	Significant	Significant
PCDHB15	OID31377	Q9Y5E8	Oncology_II	Disease_status	FU - CTL	-1.09912	-1.7827	-0.415547	0.00254076	Significant	Significant
RET	OID21346	P07949	Oncology	Disease_status	FU - CTL	-1.1434	-1.72107	-0.565733	0.000320284	Significant	Significant
CDH23	OID31074	Q9H251	Neurology_II	Disease_status	FU - CTL	-1.36816	-2.04628	-0.690032	0.00025713	Significant	Significant
CRIP2	OID20901	P52943	Neurology	Disease_status	FU - CTL	-1.46597	-2.03175	-0.900192	8.85E-06	Significant	Significant
SERPINA9	OID21284	Q86WD7	Oncology	Disease_status	FU - CTL	-1.52214	-2.50713	-0.537149	0.00354924	Significant	Significant
NRP2	OID21081	O60462	Neurology	Disease_status	FU - CTL	-1.53902	-2.35094	-0.727097	0.000516627	Significant	Significant
MMP12	OID21439	P39900	Oncology	Disease_status	FU - CTL	-2.11219	-2.92105	-1.30333	7.85E-06	Significant	Significant
APLP1	OID20164	P51693	Cardiometabolic	Disease_status	FU - CTL	-2.57492	-3.28836	-1.86147	2.32E-08	Significant	Significant
HAGH	OID21459	Q16775	Oncology	Disease_status	FU - CTL	4.50091	-2.17731	11.1791	0.135351	Non-significant	Non-significant
DOC2B	OID30927	Q14184	Neurology_II	Disease_status	FU - CTL	3.85505	-0.31143	8.02153	0.059686	Non-significant	Non-significant
SNCA	OID30645	P37840	Inflammation_II	Disease_status	FU - CTL	3.85357	-0.24856	7.95569	0.0578835	Non-significant	Non-significant
AKT2	OID31052	P31751	Neurology_II	Disease_status	FU - CTL	3.70943	-1.24558	8.66443	0.0812454	Non-significant	Non-significant
CA2	OID21149	P00918	Neurology	Disease_status	FU - CTL	3.36839	0.449997	6.28678	0.033319	Significant	Non-significant
PER3	OID30511	P56645	Inflammation_II	Disease_status	FU - CTL	3.33232	0.947577	5.71706	0.00765764	Significant	Non-significant
SLC1A4	OID30926	P43007	Neurology_II	Disease_status	FU - CTL	3.2309	-1.65879	8.1206	0.10814	Non-significant	Non-significant
RAD51	OID31254	Q06609	Oncology_II	Disease_status	FU - CTL	3.17342	1.07688	5.26997	0.00419572	Significant	Non-significant
EIF4EBP1	OID20162	Q13541	Cardiometabolic	Disease_status	FU - CTL	3.15497	-0.0759395	6.38587	0.0534576	Non-significant	Non-significant
CNTF	OID30807	P26441	Neurology_II	Disease_status	FU - CTL	3.1228	0.623847	5.62175	0.0159332	Significant	Non-significant
SSB	OID20818	P05455	Neurology	Disease_status	FU - CTL	3.09868	-1.54052	7.73788	0.133613	Non-significant	Non-significant
SORD	OID21453	Q00796	Oncology	Disease_status	FU - CTL	3.0901	-0.339104	6.51931	0.0668933	Non-significant	Non-significant
AHSP	OID21078	Q9NZD4	Neurology	Disease_status	FU - CTL	3.05889	-0.0268131	6.1446	0.0512035	Non-significant	Non-significant
PSMG4	OID30514	Q5JS54	Inflammation_II	Disease_status	FU - CTL	3.00018	0.0383642	5.96199	0.0483495	Significant	Non-significant
TOM1L2	OID31057	Q6ZVM7	Neurology_II	Disease_status	FU - CTL	2.96688	0.818625	5.11514	0.00831695	Significant	Non-significant
CA1	OID20409	P00915	Cardiometabolic	Disease_status	FU - CTL	2.91709	0.277122	5.55705	0.0381378	Significant	Non-significant
MORF4L1	OID31257	Q9UBU8	Oncology_II	Disease_status	FU - CTL	2.86179	0.963826	4.75976	0.00432607	Significant	Non-significant
COL4A4	OID31333	P53420	Oncology_II	Disease_status	FU - CTL	2.78022	-0.190175	5.75062	0.0655964	Non-significant	Non-significant
C9orf40	OID31489	Q8IXQ3	Oncology_II	Disease_status	FU - CTL	2.7224	-1.21873	6.66353	0.127125	Non-significant	Non-significant
OSM	OID20574	P13725	Inflammation	Disease_status	FU - CTL	2.7126	-0.153078	5.57827	0.0583053	Non-significant	Non-significant
UROS	OID30964	P10746	Neurology_II	Disease_status	FU - CTL	2.69638	-0.271644	5.66441	0.0652004	Non-significant	Non-significant
ABHD14B	OID20921	Q96IU4	Neurology	Disease_status	FU - CTL	2.68045	0.431126	4.92977	0.0302772	Significant	Non-significant
YOD1	OID30181	Q5VVQ6	Cardiometabolic_II	Disease_status	FU - CTL	2.67602	-2.17458	7.52663	0.114306	Non-significant	Non-significant
MYL4	OID30245	P12829	Cardiometabolic_II	Disease_status	FU - CTL	2.66346	0.305833	5.02108	0.034558	Significant	Non-significant
TEF	OID30103	Q10587	Cardiometabolic_II	Disease_status	FU - CTL	2.62031	-0.831752	6.07238	0.104719	Non-significant	Non-significant
SERPINE1	OID20342	P05121	Cardiometabolic	Disease_status	FU - CTL	2.60798	1.24188	3.97408	0.00721122	Significant	Non-significant
RNASE3	OID20203	P12724	Cardiometabolic	Disease_status	FU - CTL	2.60459	0.524162	4.68502	0.0157567	Significant	Non-significant
BDNF	OID30373	P23560	Cardiometabolic_II	Disease_status	FU - CTL	2.5889	0.801564	4.37623	0.0208098	Significant	Non-significant
EPB41L5	OID30886	Q9HCM4	Neurology_II	Disease_status	FU - CTL	2.57015	0.695701	4.4446	0.008744	Significant	Non-significant
PPME1	OID21347	Q9Y570	Oncology	Disease_status	FU - CTL	2.56062	-0.213142	5.33437	0.0599133	Non-significant	Non-significant
TGM2	OID20141	P21980	Cardiometabolic	Disease_status	FU - CTL	2.55046	-2.8775	7.97841	0.263653	Non-significant	Non-significant
PYY	OID30150	P10082	Cardiometabolic_II	Disease_status	FU - CTL	2.53874	-0.716538	5.79401	0.0973423	Non-significant	Non-significant
SH3GLB2	OID31145	Q9NR46	Neurology_II	Disease_status	FU - CTL	2.5137	0.328473	4.69892	0.0355335	Significant	Non-significant
VWA5A	OID31198	O00534	Oncology_II	Disease_status	FU - CTL	2.49231	0.370032	4.61458	0.022798	Significant	Non-significant
DDI2	OID30602	Q5TDH0	Inflammation_II	Disease_status	FU - CTL	2.4841	0.124321	4.84388	0.0432292	Significant	Non-significant
ATP6V1G1	OID30242	O75348	Cardiometabolic_II	Disease_status	FU - CTL	2.48125	0.587494	4.37501	0.0230215	Significant	Non-significant
EIF4B	OID21000	P23588	Neurology	Disease_status	FU - CTL	2.47777	-0.475532	5.43107	0.0796066	Non-significant	Non-significant
ITIH5	OID31430	Q86UX2	Oncology_II	Disease_status	FU - CTL	2.4629	-0.505022	5.43083	0.100685	Non-significant	Non-significant
PDCL2	OID31168	Q8N4E4	Oncology_II	Disease_status	FU - CTL	2.45344	-3.79426	8.70114	0.311772	Non-significant	Non-significant
HMBS	OID21385	P08397	Oncology	Disease_status	FU - CTL	2.43486	-0.190108	5.05984	0.0614981	Non-significant	Non-significant
ATP6V1G2	OID30167	O95670	Cardiometabolic_II	Disease_status	FU - CTL	2.40578	0.304933	4.50662	0.0261195	Significant	Non-significant
CEP350	OID31247	Q5VT06	Oncology_II	Disease_status	FU - CTL	2.40128	-0.670939	5.47351	0.121196	Non-significant	Non-significant
ANGPT1	OID20740	Q15389	Inflammation	Disease_status	FU - CTL	2.37657	0.775808	3.97734	0.0146112	Significant	Non-significant
SOX9	OID30905	P48436	Neurology_II	Disease_status	FU - CTL	2.36681	-0.0555581	4.78918	0.0551675	Non-significant	Non-significant
DNAJC9	OID31472	Q8WXX5	Oncology_II	Disease_status	FU - CTL	2.36375	-1.71333	6.44083	0.179871	Non-significant	Non-significant
BOLA2_BOLA2B	OID30267	Q9H3K6	Cardiometabolic_II	Disease_status	FU - CTL	2.3519	0.203476	4.50033	0.0392902	Significant	Non-significant
GNGT1	OID30920	P63211	Neurology_II	Disease_status	FU - CTL	2.33656	-3.12225	7.79537	0.302405	Non-significant	Non-significant
PFDN6	OID30938	O15212	Neurology_II	Disease_status	FU - CTL	2.33406	-0.264039	4.93216	0.0765908	Non-significant	Non-significant
PSMD9	OID21304	O00233	Oncology	Disease_status	FU - CTL	2.33209	-0.108445	4.77262	0.0566029	Non-significant	Non-significant
PDAP1	OID30323	Q13442	Cardiometabolic_II	Disease_status	FU - CTL	2.3044	-0.312653	4.92146	0.0685643	Non-significant	Non-significant
PKLR	OID20682	P30613	Inflammation	Disease_status	FU - CTL	2.30055	0.016976	4.58412	0.0489766	Significant	Non-significant
DNPH1	OID20744	O43598	Inflammation	Disease_status	FU - CTL	2.29353	0.287594	4.29946	0.0361052	Significant	Non-significant
MAP1LC3A	OID30868	Q9H492	Neurology_II	Disease_status	FU - CTL	2.2866	-3.61209	8.1853	0.337929	Non-significant	Non-significant
ADGRV1	OID30877	Q8WXG9	Neurology_II	Disease_status	FU - CTL	2.28213	-0.455711	5.01997	0.0992348	Non-significant	Non-significant
UROD	OID30603	P06132	Inflammation_II	Disease_status	FU - CTL	2.25951	0.343106	4.17591	0.0331769	Significant	Non-significant
IMPACT	OID31112	Q9P2X3	Neurology_II	Disease_status	FU - CTL	2.24901	-0.354343	4.85236	0.0680632	Non-significant	Non-significant
LMOD2	OID30864	Q6P5Q4	Neurology_II	Disease_status	FU - CTL	2.23783	-0.351871	4.82754	0.087936	Non-significant	Non-significant
TIA1	OID20068	P31483	Cardiometabolic	Disease_status	FU - CTL	2.22421	-0.52937	4.97779	0.081553	Non-significant	Non-significant
CXCL8	OID21430	P10145	Oncology	Disease_status	FU - CTL	2.21998	0.517715	3.92225	0.0122132	Significant	Non-significant
RANBP1	OID30258	P43487	Cardiometabolic_II	Disease_status	FU - CTL	2.21848	-0.173896	4.61085	0.0599682	Non-significant	Non-significant
HDGF	OID21455	P51858	Oncology	Disease_status	FU - CTL	2.20318	-1.67674	6.08309	0.186533	Non-significant	Non-significant
GLRX	OID20195	P35754	Cardiometabolic	Disease_status	FU - CTL	2.20151	0.659484	3.74353	0.0194828	Significant	Non-significant
ERCC1	OID31223	P07992	Oncology_II	Disease_status	FU - CTL	2.19662	-5.75873	10.152	0.484064	Non-significant	Non-significant
HBQ1	OID21433	P09105	Oncology	Disease_status	FU - CTL	2.17168	-0.243515	4.58688	0.0671825	Non-significant	Non-significant
PPP2R5A	OID31502	Q15172	Oncology_II	Disease_status	FU - CTL	2.16612	-2.55327	6.8855	0.268937	Non-significant	Non-significant
DNAJA4	OID31130	Q8WW22	Neurology_II	Disease_status	FU - CTL	2.16548	-0.435561	4.76652	0.0817759	Non-significant	Non-significant
RASGRF1	OID31213	Q13972	Oncology_II	Disease_status	FU - CTL	2.16509	-0.555909	4.88609	0.114879	Non-significant	Non-significant
GRAP2	OID20192	O75791	Cardiometabolic	Disease_status	FU - CTL	2.16273	0.686812	3.63864	0.00539981	Significant	Non-significant
HNRNPK	OID20051	P61978	Cardiometabolic	Disease_status	FU - CTL	2.15435	-2.60137	6.91007	0.246611	Non-significant	Non-significant
CXCL8	OID20997	P10145	Neurology	Disease_status	FU - CTL	2.1386	0.445675	3.83153	0.0149166	Significant	Non-significant
ABRAXAS2	OID30130	Q15018	Cardiometabolic_II	Disease_status	FU - CTL	2.13788	-0.78343	5.05919	0.0928934	Non-significant	Non-significant
RILP	OID21436	Q96NA2	Oncology	Disease_status	FU - CTL	2.13054	-0.739135	5.00021	0.105362	Non-significant	Non-significant
DOK1	OID31111	Q99704	Neurology_II	Disease_status	FU - CTL	2.1279	0.595873	3.65993	0.00799154	Significant	Non-significant
SLC9A3R1	OID30630	O14745	Inflammation_II	Disease_status	FU - CTL	2.11541	-0.391057	4.62187	0.0782224	Non-significant	Non-significant
RRP15	OID30867	Q9Y3B9	Neurology_II	Disease_status	FU - CTL	2.09312	-0.582352	4.76858	0.120864	Non-significant	Non-significant
MYOM1	OID30834	P52179	Neurology_II	Disease_status	FU - CTL	2.08482	-3.69172	7.86137	0.380106	Non-significant	Non-significant
IL6	OID20101	P05231	Cardiometabolic	Disease_status	FU - CTL	2.08298	0.567505	3.59845	0.0085986	Significant	Non-significant
CXCL8	OID20631	P10145	Inflammation	Disease_status	FU - CTL	2.08191	0.433093	3.73073	0.0149593	Significant	Non-significant
IL6	OID21276	P05231	Oncology	Disease_status	FU - CTL	2.07919	0.711973	3.44641	0.00404177	Significant	Non-significant
NECAP2	OID30089	Q9NVZ3	Cardiometabolic_II	Disease_status	FU - CTL	2.07782	-1.87114	6.02678	0.155305	Non-significant	Non-significant
CARHSP1	OID20859	Q9Y2V2	Neurology	Disease_status	FU - CTL	2.07237	-0.0707084	4.21545	0.0549952	Non-significant	Non-significant
IL25	OID31243	Q9H293	Oncology_II	Disease_status	FU - CTL	2.06964	-4.09559	8.23488	0.345122	Non-significant	Non-significant
DNPEP	OID31118	Q9ULA0	Neurology_II	Disease_status	FU - CTL	2.06265	0.151748	3.97355	0.0406628	Significant	Non-significant
SCARB1	OID20805	Q8WTV0	Neurology	Disease_status	FU - CTL	2.05277	0.342882	3.76266	0.0201532	Significant	Non-significant
GAST	OID31083	P01350	Neurology_II	Disease_status	FU - CTL	2.04953	-0.93001	5.02906	0.125434	Non-significant	Non-significant
PCBP2	OID31003	Q15366	Neurology_II	Disease_status	FU - CTL	2.03992	-0.269342	4.34917	0.0694507	Non-significant	Non-significant
ADD1	OID30655	P35611	Inflammation_II	Disease_status	FU - CTL	2.03695	-0.459401	4.53329	0.0846157	Non-significant	Non-significant
AMPD3	OID31139	Q01432	Neurology_II	Disease_status	FU - CTL	2.0254	-0.485395	4.5362	0.0870914	Non-significant	Non-significant
TBCB	OID20993	Q99426	Neurology	Disease_status	FU - CTL	2.01923	-0.68821	4.72668	0.10101	Non-significant	Non-significant
CXCL8	OID20153	P10145	Cardiometabolic	Disease_status	FU - CTL	2.00652	0.350671	3.66236	0.0191051	Significant	Non-significant
AKT1S1	OID20895	Q96B36	Neurology	Disease_status	FU - CTL	2.00205	-0.827156	4.83126	0.0928711	Non-significant	Non-significant
CASC3	OID30921	O15234	Neurology_II	Disease_status	FU - CTL	1.98939	-1.28309	5.26186	0.139447	Non-significant	Non-significant
CBLN1	OID30851	P23435	Neurology_II	Disease_status	FU - CTL	1.97577	-0.64936	4.60089	0.135087	Non-significant	Non-significant
TNFAIP8	OID20433	O95379	Inflammation	Disease_status	FU - CTL	1.97497	0.114843	3.83511	0.0381447	Significant	Non-significant
VTCN1	OID21164	Q7Z7D3	Oncology	Disease_status	FU - CTL	1.97297	0.61254	3.33341	0.00583878	Significant	Non-significant
SKIV2L	OID30056	Q15477	Cardiometabolic_II	Disease_status	FU - CTL	1.96172	0.511714	3.41172	0.00958392	Significant	Non-significant
SLC44A4	OID30897	Q53GD3	Neurology_II	Disease_status	FU - CTL	1.96034	-0.891651	4.81233	0.171104	Non-significant	Non-significant
NUBP1	OID31412	P53384	Oncology_II	Disease_status	FU - CTL	1.95916	-0.268539	4.18686	0.0826935	Non-significant	Non-significant
PTN	OID20083	P21246	Cardiometabolic	Disease_status	FU - CTL	1.95272	0.15959	3.74585	0.0406872	Significant	Non-significant
PPIF	OID30385	P30405	Cardiometabolic_II	Disease_status	FU - CTL	1.94837	-2.49681	6.39356	0.29357	Non-significant	Non-significant
PRDX2	OID30668	P32119	Inflammation_II	Disease_status	FU - CTL	1.94222	0.00311948	3.88132	0.0498328	Significant	Non-significant
IL6	OID20911	P05231	Neurology	Disease_status	FU - CTL	1.94207	0.550823	3.33331	0.00771344	Significant	Non-significant
EPN1	OID31252	Q9Y6I3	Oncology_II	Disease_status	FU - CTL	1.94202	-0.332061	4.2161	0.0915589	Non-significant	Non-significant
PACS2	OID30186	Q86VP3	Cardiometabolic_II	Disease_status	FU - CTL	1.93175	-1.11988	4.98339	0.124136	Non-significant	Non-significant
LEP	OID20187	P41159	Cardiometabolic	Disease_status	FU - CTL	1.92839	0.543534	3.31324	0.00784926	Significant	Non-significant
ATP1B4	OID31230	Q9UN42	Oncology_II	Disease_status	FU - CTL	1.92504	-1.94809	5.79817	0.207322	Non-significant	Non-significant
BAX	OID20856	Q07812	Neurology	Disease_status	FU - CTL	1.92283	-2.36843	6.21408	0.270341	Non-significant	Non-significant
ST13	OID30624	P50502	Inflammation_II	Disease_status	FU - CTL	1.91768	-0.355711	4.19108	0.0708939	Non-significant	Non-significant
ARG1	OID21445	P05089	Oncology	Disease_status	FU - CTL	1.91633	0.0549123	3.77774	0.0463186	Significant	Non-significant
BTLA	OID31237	Q7Z6A9	Oncology_II	Disease_status	FU - CTL	1.91232	-6.27626	10.1009	0.547421	Non-significant	Non-significant
SDC4	OID20216	P31431	Cardiometabolic	Disease_status	FU - CTL	1.90593	0.566017	3.24584	0.0192884	Significant	Non-significant
LARP1	OID31372	Q6PKG0	Oncology_II	Disease_status	FU - CTL	1.90349	0.416168	3.39081	0.0137613	Significant	Non-significant
ATXN2	OID30850	Q99700	Neurology_II	Disease_status	FU - CTL	1.88884	0.47674	3.30094	0.0103455	Significant	Non-significant
PTH	OID30963	P01270	Neurology_II	Disease_status	FU - CTL	1.87605	-0.66977	4.42187	0.143148	Non-significant	Non-significant
ANXA3	OID21036	P12429	Neurology	Disease_status	FU - CTL	1.87541	-0.900494	4.65132	0.106626	Non-significant	Non-significant
AARSD1	OID21311	Q9BTE6	Oncology	Disease_status	FU - CTL	1.86276	-0.650125	4.37564	0.0987174	Non-significant	Non-significant
GYS1	OID20097	P13807	Cardiometabolic	Disease_status	FU - CTL	1.85912	0.580452	3.13778	0.0057282	Significant	Non-significant
BLVRB	OID21141	P30043	Neurology	Disease_status	FU - CTL	1.85038	-0.508151	4.2089	0.0943021	Non-significant	Non-significant
PHACTR2	OID31009	O75167	Neurology_II	Disease_status	FU - CTL	1.84554	-2.40697	6.09806	0.299614	Non-significant	Non-significant
DDT	OID30372	P30046	Cardiometabolic_II	Disease_status	FU - CTL	1.83691	0.308649	3.36517	0.0317771	Significant	Non-significant
GAGE2A	OID31199	Q6NT46	Oncology_II	Disease_status	FU - CTL	1.83681	0.0113634	3.66226	0.0486729	Significant	Non-significant
CCS	OID20973	O14618	Neurology	Disease_status	FU - CTL	1.82776	0.0396778	3.61584	0.0469399	Significant	Non-significant
DUSP3	OID20827	P51452	Neurology	Disease_status	FU - CTL	1.81941	0.448878	3.18995	0.0108783	Significant	Non-significant
TSNAX	OID30185	Q99598	Cardiometabolic_II	Disease_status	FU - CTL	1.80187	-0.319447	3.92318	0.0743694	Non-significant	Non-significant
BLOC1S2	OID30856	Q6QNY1	Neurology_II	Disease_status	FU - CTL	1.79356	-0.994218	4.58134	0.199358	Non-significant	Non-significant
ITGAL	OID30537	P20701	Inflammation_II	Disease_status	FU - CTL	1.7935	-4.52285	8.10985	0.479159	Non-significant	Non-significant
ARF6	OID31523	P62330	Oncology_II	Disease_status	FU - CTL	1.79073	-1.1637	4.74516	0.146746	Non-significant	Non-significant
MAP4K5	OID20899	Q9Y4K4	Neurology	Disease_status	FU - CTL	1.78996	0.426082	3.15383	0.0117245	Significant	Non-significant
MYOM2	OID30131	P54296	Cardiometabolic_II	Disease_status	FU - CTL	1.78178	-0.506768	4.07034	0.1226	Non-significant	Non-significant
CCL3	OID20610	P10147	Inflammation	Disease_status	FU - CTL	1.78127	0.566505	2.99605	0.00537186	Significant	Non-significant
TMED8	OID31462	Q6PL24	Oncology_II	Disease_status	FU - CTL	1.76645	0.43889	3.09401	0.0107131	Significant	Non-significant
CC2D1A	OID20958	Q6P1N0	Neurology	Disease_status	FU - CTL	1.76379	-0.712044	4.23963	0.114423	Non-significant	Non-significant
UHRF2	OID30171	Q96PU4	Cardiometabolic_II	Disease_status	FU - CTL	1.75271	0.270543	3.23487	0.0219397	Significant	Non-significant
SERPINE2	OID30359	P07093	Cardiometabolic_II	Disease_status	FU - CTL	1.74568	-1.98078	5.47215	0.264835	Non-significant	Non-significant
NMT1	OID31021	P30419	Neurology_II	Disease_status	FU - CTL	1.74543	-2.80762	6.29848	0.173452	Non-significant	Non-significant
PDE4D	OID30084	Q08499	Cardiometabolic_II	Disease_status	FU - CTL	1.73346	0.338038	3.12888	0.0165118	Significant	Non-significant
ITGB1BP2	OID20112	Q9UKP3	Cardiometabolic	Disease_status	FU - CTL	1.73142	0.576204	2.88665	0.00453603	Significant	Non-significant
BSND	OID31184	Q8WZ55	Oncology_II	Disease_status	FU - CTL	1.7258	-1.00691	4.4585	0.207535	Non-significant	Non-significant
CDKN2D	OID21295	P55273	Oncology	Disease_status	FU - CTL	1.72343	-0.86506	4.31191	0.12601	Non-significant	Non-significant
YTHDF3	OID20478	Q7Z739	Inflammation	Disease_status	FU - CTL	1.71555	-0.106822	3.53792	0.0641333	Non-significant	Non-significant
TSPAN7	OID30810	P41732	Neurology_II	Disease_status	FU - CTL	1.70666	-0.840185	4.25351	0.181785	Non-significant	Non-significant
ALDH1A1	OID21128	P00352	Neurology	Disease_status	FU - CTL	1.70181	0.0639681	3.33966	0.0457756	Significant	Non-significant
GMFG	OID30340	O60234	Cardiometabolic_II	Disease_status	FU - CTL	1.70178	-0.518827	3.92238	0.0976245	Non-significant	Non-significant
ITGAX	OID31325	P20702	Oncology_II	Disease_status	FU - CTL	1.70018	-1.22822	4.62859	0.245676	Non-significant	Non-significant
CASP1	OID20854	P29466	Neurology	Disease_status	FU - CTL	1.69977	-1.17863	4.57817	0.237855	Non-significant	Non-significant
PDRG1	OID30912	Q9NUG6	Neurology_II	Disease_status	FU - CTL	1.67331	-0.778808	4.12542	0.174126	Non-significant	Non-significant
SULT1A1	OID21031	P50225	Neurology	Disease_status	FU - CTL	1.66629	-2.32385	5.65643	0.314717	Non-significant	Non-significant
KHDC3L	OID31245	Q587J8	Oncology_II	Disease_status	FU - CTL	1.66269	-0.671422	3.99681	0.156514	Non-significant	Non-significant
IL36A	OID30472	Q9UHA7	Inflammation_II	Disease_status	FU - CTL	1.65912	-2.33046	5.64869	0.299726	Non-significant	Non-significant
TRIM40	OID30885	Q6P9F5	Neurology_II	Disease_status	FU - CTL	1.65609	-0.788382	4.10057	0.177156	Non-significant	Non-significant
IL4	OID20426	P05112	Inflammation	Disease_status	FU - CTL	1.65467	-0.363888	3.67324	0.104727	Non-significant	Non-significant
NAA80	OID30893	Q93015	Neurology_II	Disease_status	FU - CTL	1.65217	0.272371	3.03196	0.020454	Significant	Non-significant
MNDA	OID20156	P41218	Cardiometabolic	Disease_status	FU - CTL	1.65102	-3.08699	6.38904	0.308609	Non-significant	Non-significant
FKBP5	OID20937	Q13451	Neurology	Disease_status	FU - CTL	1.64708	-0.62855	3.9227	0.115553	Non-significant	Non-significant
METAP2	OID21437	P50579	Oncology	Disease_status	FU - CTL	1.64157	-2.37138	5.65451	0.317789	Non-significant	Non-significant
PF4	OID30764	P02776	Inflammation_II	Disease_status	FU - CTL	1.63439	0.158504	3.11027	0.0379709	Significant	Non-significant
TJP3	OID30798	O95049	Neurology_II	Disease_status	FU - CTL	1.62535	-1.3657	4.6164	0.276598	Non-significant	Non-significant
CCDC28A	OID30973	Q8IWP9	Neurology_II	Disease_status	FU - CTL	1.62253	-0.432526	3.67759	0.11761	Non-significant	Non-significant
EIF2S2	OID30270	P20042	Cardiometabolic_II	Disease_status	FU - CTL	1.62092	-3.39159	6.63343	0.242764	Non-significant	Non-significant
EIF5	OID30156	P55010	Cardiometabolic_II	Disease_status	FU - CTL	1.61182	-0.51899	3.74263	0.102447	Non-significant	Non-significant
RRAS	OID30961	P10301	Neurology_II	Disease_status	FU - CTL	1.60907	-2.25626	5.4744	0.310215	Non-significant	Non-significant
EDF1	OID31010	O60869	Neurology_II	Disease_status	FU - CTL	1.59206	0.449409	2.73472	0.00781674	Significant	Non-significant
NRGN	OID30674	Q92686	Inflammation_II	Disease_status	FU - CTL	1.59102	-0.866889	4.04893	0.115435	Non-significant	Non-significant
MYLPF	OID30917	Q96A32	Neurology_II	Disease_status	FU - CTL	1.59084	0.193517	2.98817	0.0269354	Significant	Non-significant
MYDGF	OID30313	Q969H8	Cardiometabolic_II	Disease_status	FU - CTL	1.59014	-0.518337	3.69861	0.0973025	Non-significant	Non-significant
PSMD1	OID31058	Q99460	Neurology_II	Disease_status	FU - CTL	1.58707	-2.49291	5.66705	0.240083	Non-significant	Non-significant
PTRHD1	OID30659	Q6GMV3	Inflammation_II	Disease_status	FU - CTL	1.58519	0.510634	2.65975	0.00513022	Significant	Non-significant
STEAP4	OID30846	Q687X5	Neurology_II	Disease_status	FU - CTL	1.58428	-0.981256	4.14981	0.217546	Non-significant	Non-significant
HEXIM1	OID20589	O94992	Inflammation	Disease_status	FU - CTL	1.58229	-1.02171	4.18628	0.135623	Non-significant	Non-significant
PGD	OID30344	P52209	Cardiometabolic_II	Disease_status	FU - CTL	1.57858	0.138306	3.01886	0.0383102	Significant	Non-significant
MYH7B	OID31178	A7E2Y1	Oncology_II	Disease_status	FU - CTL	1.57633	-0.0161651	3.16883	0.0522323	Non-significant	Non-significant
H2AP	OID31232	O75409	Oncology_II	Disease_status	FU - CTL	1.56197	-0.169421	3.29336	0.0754202	Non-significant	Non-significant
DBNL	OID20681	Q9UJU6	Inflammation	Disease_status	FU - CTL	1.55799	-1.41708	4.53306	0.220234	Non-significant	Non-significant
CRKL	OID20742	P46109	Inflammation	Disease_status	FU - CTL	1.55486	-1.34416	4.45387	0.197955	Non-significant	Non-significant
SERPINB1	OID21088	P30740	Neurology	Disease_status	FU - CTL	1.55434	-0.761001	3.86968	0.114294	Non-significant	Non-significant
GATA3	OID31219	P23771	Oncology_II	Disease_status	FU - CTL	1.54977	-3.97264	7.07218	0.482922	Non-significant	Non-significant
HPSE	OID30409	Q9Y251	Cardiometabolic_II	Disease_status	FU - CTL	1.54758	-1.73336	4.82852	0.136549	Non-significant	Non-significant
GCG	OID21263	P01275	Oncology	Disease_status	FU - CTL	1.54216	-2.62562	5.70994	0.369284	Non-significant	Non-significant
IST1	OID31497	P53990	Oncology_II	Disease_status	FU - CTL	1.53771	0.518876	2.55655	0.00429297	Significant	Non-significant
GCLM	OID30059	P48507	Cardiometabolic_II	Disease_status	FU - CTL	1.53527	0.52005	2.55048	0.00422645	Significant	Non-significant
HK2	OID20065	P52789	Cardiometabolic	Disease_status	FU - CTL	1.53422	-0.243746	3.31219	0.088365	Non-significant	Non-significant
STK11	OID20077	Q15831	Cardiometabolic	Disease_status	FU - CTL	1.5337	-1.40894	4.47635	0.220825	Non-significant	Non-significant
CRYZL1	OID30272	O95825	Cardiometabolic_II	Disease_status	FU - CTL	1.53291	-0.796841	3.86267	0.136766	Non-significant	Non-significant
RRM2	OID21187	P31350	Oncology	Disease_status	FU - CTL	1.5328	-0.61414	3.67974	0.120856	Non-significant	Non-significant
CEACAM20	OID31308	Q6UY09	Oncology_II	Disease_status	FU - CTL	1.53189	-3.30722	6.371	0.421919	Non-significant	Non-significant
KIRREL1	OID30806	Q96J84	Neurology_II	Disease_status	FU - CTL	1.52446	0.208795	2.84013	0.0245275	Significant	Non-significant
ADAMTS4	OID30471	O75173	Inflammation_II	Disease_status	FU - CTL	1.52426	0.319441	2.72908	0.0147811	Significant	Non-significant
PADI4	OID20832	Q9UM07	Neurology	Disease_status	FU - CTL	1.52294	0.251027	2.79485	0.0204576	Significant	Non-significant
DNAJA1	OID31204	P31689	Oncology_II	Disease_status	FU - CTL	1.5224	-0.120576	3.16538	0.0681989	Non-significant	Non-significant
SMS	OID30853	P52788	Neurology_II	Disease_status	FU - CTL	1.51726	0.215617	2.81891	0.0237456	Significant	Non-significant
CCND2	OID31316	P30279	Oncology_II	Disease_status	FU - CTL	1.51401	-1.33162	4.35965	0.286576	Non-significant	Non-significant
FOXO3	OID21271	O43524	Oncology	Disease_status	FU - CTL	1.51257	-1.69014	4.71528	0.2437	Non-significant	Non-significant
EIF2AK2	OID31442	P19525	Oncology_II	Disease_status	FU - CTL	1.51216	-1.9195	4.94383	0.243205	Non-significant	Non-significant
IFIT3	OID31283	O14879	Oncology_II	Disease_status	FU - CTL	1.50862	-1.41051	4.42775	0.217133	Non-significant	Non-significant
MESD	OID21099	Q14696	Neurology	Disease_status	FU - CTL	1.50813	0.234867	2.7814	0.0217417	Significant	Non-significant
CAT	OID30712	P04040	Inflammation_II	Disease_status	FU - CTL	1.50703	-0.227542	3.2416	0.0727922	Non-significant	Non-significant
RPE	OID31324	Q96AT9	Oncology_II	Disease_status	FU - CTL	1.49709	0.139666	2.85452	0.0317019	Significant	Non-significant
CERT1	OID20857	Q9Y5P4	Neurology	Disease_status	FU - CTL	1.49651	0.414875	2.57815	0.00821248	Significant	Non-significant
CLNS1A	OID30929	P54105	Neurology_II	Disease_status	FU - CTL	1.49096	0.299209	2.68272	0.015824	Significant	Non-significant
EBAG9	OID20918	O00559	Neurology	Disease_status	FU - CTL	1.49023	0.445034	2.53542	0.00662239	Significant	Non-significant
CYB5A	OID31171	P00167	Oncology_II	Disease_status	FU - CTL	1.48367	-0.583994	3.55134	0.153597	Non-significant	Non-significant
CABP2	OID30916	Q9NPB3	Neurology_II	Disease_status	FU - CTL	1.48178	0.0665941	2.89696	0.0407115	Significant	Non-significant
CCL7	OID20523	P80098	Inflammation	Disease_status	FU - CTL	1.48156	-1.2095	4.17261	0.199182	Non-significant	Non-significant
YARS1	OID31494	P54577	Oncology_II	Disease_status	FU - CTL	1.47735	-0.323773	3.27847	0.104521	Non-significant	Non-significant
NENF	OID31354	Q9UMX5	Oncology_II	Disease_status	FU - CTL	1.47499	-0.355141	3.30512	0.110453	Non-significant	Non-significant
SERPINH1	OID31322	P50454	Oncology_II	Disease_status	FU - CTL	1.4702	-2.05703	4.99743	0.302775	Non-significant	Non-significant
SPINT3	OID31509	P49223	Oncology_II	Disease_status	FU - CTL	1.46953	-0.735052	3.67412	0.184032	Non-significant	Non-significant
MGMT	OID20588	P16455	Inflammation	Disease_status	FU - CTL	1.46884	-1.52349	4.46117	0.241101	Non-significant	Non-significant
ARG2	OID31339	P78540	Oncology_II	Disease_status	FU - CTL	1.46775	-0.113386	3.04889	0.0677264	Non-significant	Non-significant
FADD	OID20151	Q13158	Cardiometabolic	Disease_status	FU - CTL	1.46512	0.493261	2.43698	0.00433236	Significant	Non-significant
ENO1	OID21037	P06733	Neurology	Disease_status	FU - CTL	1.46468	-0.681035	3.61038	0.100852	Non-significant	Non-significant
BRDT	OID30179	Q58F21	Cardiometabolic_II	Disease_status	FU - CTL	1.46369	-0.805033	3.7324	0.143792	Non-significant	Non-significant
AHCY	OID20199	P23526	Cardiometabolic	Disease_status	FU - CTL	1.46151	-0.944883	3.8679	0.165459	Non-significant	Non-significant
CTNNA1	OID30800	P35221	Neurology_II	Disease_status	FU - CTL	1.45804	0.181883	2.73419	0.0264383	Significant	Non-significant
STX6	OID21219	O43752	Oncology	Disease_status	FU - CTL	1.45683	-0.733877	3.64753	0.139801	Non-significant	Non-significant
CRYM	OID30815	Q14894	Neurology_II	Disease_status	FU - CTL	1.45525	0.390744	2.51976	0.00892578	Significant	Non-significant
DTD1	OID30580	Q8TEA8	Inflammation_II	Disease_status	FU - CTL	1.4541	0.126394	2.78181	0.0328266	Significant	Non-significant
WASL	OID30467	O00401	Inflammation_II	Disease_status	FU - CTL	1.45408	-0.658059	3.56623	0.170451	Non-significant	Non-significant
SUOX	OID31031	P51687	Neurology_II	Disease_status	FU - CTL	1.45171	0.277901	2.62552	0.0169542	Significant	Non-significant
ARFIP1	OID31024	P53367	Neurology_II	Disease_status	FU - CTL	1.44466	-0.674536	3.56386	0.122892	Non-significant	Non-significant
PPIB	OID20331	P23284	Cardiometabolic	Disease_status	FU - CTL	1.44166	-0.679683	3.563	0.107517	Non-significant	Non-significant
USP47	OID30119	Q96K76	Cardiometabolic_II	Disease_status	FU - CTL	1.44031	-5.66724	8.54787	0.327104	Non-significant	Non-significant
CLASP1	OID31192	Q7Z460	Oncology_II	Disease_status	FU - CTL	1.43292	-0.29021	3.15605	0.100003	Non-significant	Non-significant
PBK	OID31158	Q96KB5	Oncology_II	Disease_status	FU - CTL	1.43116	-0.195197	3.05752	0.0825189	Non-significant	Non-significant
MAP2K6	OID20552	P52564	Inflammation	Disease_status	FU - CTL	1.43056	-2.09103	4.95214	0.324111	Non-significant	Non-significant
CASQ2	OID30063	O14958	Cardiometabolic_II	Disease_status	FU - CTL	1.42975	-0.0384609	2.89797	0.0559388	Non-significant	Non-significant
PSIP1	OID20534	O75475	Inflammation	Disease_status	FU - CTL	1.42844	-2.49171	5.34859	0.354963	Non-significant	Non-significant
OFD1	OID31268	O75665	Oncology_II	Disease_status	FU - CTL	1.42839	-0.556696	3.41348	0.152489	Non-significant	Non-significant
COX6B1	OID30317	P14854	Cardiometabolic_II	Disease_status	FU - CTL	1.4207	-1.78078	4.62218	0.291014	Non-significant	Non-significant
CST7	OID20704	O76096	Inflammation	Disease_status	FU - CTL	1.41839	-0.548054	3.38483	0.116779	Non-significant	Non-significant
NCK2	OID20683	O43639	Inflammation	Disease_status	FU - CTL	1.4123	0.461742	2.36287	0.00485571	Significant	Non-significant
EIF4G1	OID20625	Q04637	Inflammation	Disease_status	FU - CTL	1.40539	-1.52836	4.33915	0.253409	Non-significant	Non-significant
CSDE1	OID30183	O75534	Cardiometabolic_II	Disease_status	FU - CTL	1.40386	0.204282	2.60344	0.0232357	Significant	Non-significant
PPP1R12B	OID31304	O60237	Oncology_II	Disease_status	FU - CTL	1.40253	0.328677	2.47637	0.0120968	Significant	Non-significant
KIFBP	OID21320	Q96EK5	Oncology	Disease_status	FU - CTL	1.40201	-1.60761	4.41164	0.237014	Non-significant	Non-significant
LRP2BP	OID30907	Q9P2M1	Neurology_II	Disease_status	FU - CTL	1.39754	-0.509573	3.30465	0.145318	Non-significant	Non-significant
STK4	OID20140	Q13043	Cardiometabolic	Disease_status	FU - CTL	1.39628	-0.266899	3.05945	0.0754996	Non-significant	Non-significant
STK24	OID20837	Q9Y6E0	Neurology	Disease_status	FU - CTL	1.3955	-1.46095	4.25195	0.248604	Non-significant	Non-significant
SEPTIN7	OID31288	Q16181	Oncology_II	Disease_status	FU - CTL	1.3918	-0.288787	3.07238	0.101347	Non-significant	Non-significant
PMVK	OID20850	Q15126	Neurology	Disease_status	FU - CTL	1.38907	-1.5468	4.32493	0.249521	Non-significant	Non-significant
VPS4B	OID31386	O75351	Oncology_II	Disease_status	FU - CTL	1.38666	-1.20608	3.9794	0.207782	Non-significant	Non-significant
OMP	OID30835	P47874	Neurology_II	Disease_status	FU - CTL	1.38118	-0.616331	3.3787	0.11069	Non-significant	Non-significant
BCR	OID20558	P11274	Inflammation	Disease_status	FU - CTL	1.38115	0.422134	2.34016	0.00615033	Significant	Non-significant
STIP1	OID21077	P31948	Neurology	Disease_status	FU - CTL	1.37833	0.467346	2.28931	0.00420963	Significant	Non-significant
CNP	OID30285	P09543	Cardiometabolic_II	Disease_status	FU - CTL	1.37728	0.255987	2.49856	0.0176561	Significant	Non-significant
COX5B	OID21297	P10606	Oncology	Disease_status	FU - CTL	1.37679	-0.694003	3.44757	0.139276	Non-significant	Non-significant
CA13	OID20225	Q8N1Q1	Cardiometabolic	Disease_status	FU - CTL	1.36851	-1.40443	4.14146	0.244327	Non-significant	Non-significant
REEP4	OID31028	Q9H6H4	Neurology_II	Disease_status	FU - CTL	1.3662	0.16074	2.57165	0.0275819	Significant	Non-significant
GPI	OID30680	P06744	Inflammation_II	Disease_status	FU - CTL	1.36571	0.140772	2.59065	0.038438	Significant	Non-significant
L3HYPDH	OID30314	Q96EM0	Cardiometabolic_II	Disease_status	FU - CTL	1.36557	-1.27124	4.00238	0.229609	Non-significant	Non-significant
CRYBB1	OID30319	P53674	Cardiometabolic_II	Disease_status	FU - CTL	1.36234	-0.0680484	2.79272	0.0566341	Non-significant	Non-significant
ATP2B4	OID30062	P23634	Cardiometabolic_II	Disease_status	FU - CTL	1.35906	-0.511099	3.22922	0.148584	Non-significant	Non-significant
ERBIN	OID21323	Q96RT1	Oncology	Disease_status	FU - CTL	1.35612	-1.26699	3.97924	0.230487	Non-significant	Non-significant
LMNB1	OID31501	P20700	Oncology_II	Disease_status	FU - CTL	1.35363	0.0723355	2.63492	0.0390514	Significant	Non-significant
CASP7	OID31135	P55210	Neurology_II	Disease_status	FU - CTL	1.3499	0.461783	2.23801	0.00405854	Significant	Non-significant
IPCEF1	OID20977	Q8WWN9	Neurology	Disease_status	FU - CTL	1.34716	-3.28932	5.98364	0.459032	Non-significant	Non-significant
MAEA	OID21206	Q7L5Y9	Oncology	Disease_status	FU - CTL	1.34343	0.0787812	2.60808	0.0380504	Significant	Non-significant
MMP9	OID21103	P14780	Neurology	Disease_status	FU - CTL	1.3391	-0.642349	3.32056	0.136192	Non-significant	Non-significant
GLRX5	OID30663	Q86SX6	Inflammation_II	Disease_status	FU - CTL	1.33835	-0.524451	3.20116	0.114922	Non-significant	Non-significant
AIF1	OID21234	P55008	Oncology	Disease_status	FU - CTL	1.33359	-3.25117	5.91835	0.417263	Non-significant	Non-significant
UPB1	OID30352	Q9UBR1	Cardiometabolic_II	Disease_status	FU - CTL	1.33225	-0.0586132	2.7231	0.0598476	Non-significant	Non-significant
CASP10	OID20893	Q92851	Neurology	Disease_status	FU - CTL	1.33178	-0.174634	2.83819	0.0811667	Non-significant	Non-significant
AP3B1	OID31478	O00203	Oncology_II	Disease_status	FU - CTL	1.33161	-1.07123	3.73445	0.194738	Non-significant	Non-significant
ERP29	OID30578	P30040	Inflammation_II	Disease_status	FU - CTL	1.32708	-1.46475	4.11891	0.257703	Non-significant	Non-significant
EVI2B	OID31227	P34910	Oncology_II	Disease_status	FU - CTL	1.32506	-0.943635	3.59376	0.242918	Non-significant	Non-significant
FOLR3	OID21485	P41439	Oncology	Disease_status	FU - CTL	1.32458	-0.656726	3.30588	0.182782	Non-significant	Non-significant
UBE2L6	OID30321	O14933	Cardiometabolic_II	Disease_status	FU - CTL	1.32305	-0.747146	3.39324	0.145121	Non-significant	Non-significant
ECHS1	OID30239	P30084	Cardiometabolic_II	Disease_status	FU - CTL	1.31855	-1.23673	3.87382	0.230624	Non-significant	Non-significant
PM20D1	OID20149	Q6GTS8	Cardiometabolic	Disease_status	FU - CTL	1.31816	-0.569132	3.20546	0.164506	Non-significant	Non-significant
PTTG1	OID31326	O95997	Oncology_II	Disease_status	FU - CTL	1.31755	-1.07156	3.70666	0.269656	Non-significant	Non-significant
VEGFC	OID21524	P49767	Oncology	Disease_status	FU - CTL	1.31522	0.0876696	2.54278	0.0408014	Significant	Non-significant
SPRR1B	OID31296	P22528	Oncology_II	Disease_status	FU - CTL	1.31488	-0.828994	3.45876	0.220619	Non-significant	Non-significant
TACC3	OID21285	Q9Y6A5	Oncology	Disease_status	FU - CTL	1.31438	-1.23573	3.8645	0.223036	Non-significant	Non-significant
TWF2	OID30386	Q6IBS0	Cardiometabolic_II	Disease_status	FU - CTL	1.30852	-0.655253	3.27229	0.135603	Non-significant	Non-significant
MCEMP1	OID30501	Q8IX19	Inflammation_II	Disease_status	FU - CTL	1.30527	-0.920186	3.53073	0.179947	Non-significant	Non-significant
VSTM1	OID20851	Q6UX27	Neurology	Disease_status	FU - CTL	1.30426	-0.247905	2.85643	0.0966474	Non-significant	Non-significant
CORO1A	OID20286	P31146	Cardiometabolic	Disease_status	FU - CTL	1.30402	-3.3543	5.96235	0.48506	Non-significant	Non-significant
TOP1MT	OID31233	Q969P6	Oncology_II	Disease_status	FU - CTL	1.30218	-1.48784	4.0922	0.348885	Non-significant	Non-significant
CHAC2	OID21230	Q8WUX2	Oncology	Disease_status	FU - CTL	1.30055	0.408926	2.19218	0.00559119	Significant	Non-significant
CMIP	OID31406	Q8IY22	Oncology_II	Disease_status	FU - CTL	1.30037	-1.71768	4.31841	0.297199	Non-significant	Non-significant
USO1	OID21367	O60763	Oncology	Disease_status	FU - CTL	1.29299	0.319054	2.26692	0.0108744	Significant	Non-significant
PSTPIP2	OID30596	Q9H939	Inflammation_II	Disease_status	FU - CTL	1.29144	-1.33354	3.91642	0.238729	Non-significant	Non-significant
UBAC1	OID21336	Q9BSL1	Oncology	Disease_status	FU - CTL	1.29052	-0.265327	2.84637	0.0826921	Non-significant	Non-significant
RAB10	OID30357	P61026	Cardiometabolic_II	Disease_status	FU - CTL	1.28821	-0.982623	3.55904	0.190476	Non-significant	Non-significant
VAV3	OID30795	Q9UKW4	Neurology_II	Disease_status	FU - CTL	1.28798	-3.2717	5.84766	0.48228	Non-significant	Non-significant
BEX3	OID31202	Q00994	Oncology_II	Disease_status	FU - CTL	1.28752	-0.482996	3.05803	0.148318	Non-significant	Non-significant
SRC	OID21521	P12931	Oncology	Disease_status	FU - CTL	1.28629	-2.14772	4.72029	0.362702	Non-significant	Non-significant
AK2	OID31142	P54819	Neurology_II	Disease_status	FU - CTL	1.28615	0.162869	2.40943	0.0261381	Significant	Non-significant
SSC5D	OID20351	A1L4H1	Cardiometabolic	Disease_status	FU - CTL	1.28316	-0.031955	2.59828	0.0532764	Non-significant	Non-significant
DUSP29	OID30935	Q68J44	Neurology_II	Disease_status	FU - CTL	1.28301	-1.31016	3.87619	0.321109	Non-significant	Non-significant
ASRGL1	OID30283	Q7L266	Cardiometabolic_II	Disease_status	FU - CTL	1.28112	-0.944619	3.50686	0.177127	Non-significant	Non-significant
UGDH	OID30081	O60701	Cardiometabolic_II	Disease_status	FU - CTL	1.27763	-0.474731	3.03	0.1473	Non-significant	Non-significant
HJV	OID31006	Q6ZVN8	Neurology_II	Disease_status	FU - CTL	1.27338	-1.47301	4.01976	0.264433	Non-significant	Non-significant
RBM25	OID31236	P49756	Oncology_II	Disease_status	FU - CTL	1.27253	-1.71257	4.25764	0.391678	Non-significant	Non-significant
OPHN1	OID31087	O60890	Neurology_II	Disease_status	FU - CTL	1.27246	0.0584696	2.48645	0.0405129	Significant	Non-significant
PRTFDC1	OID20867	Q9NRG1	Neurology	Disease_status	FU - CTL	1.27242	-1.61144	4.15627	0.290608	Non-significant	Non-significant
CLEC1B	OID21061	Q9P126	Neurology	Disease_status	FU - CTL	1.27231	-0.994534	3.53915	0.194309	Non-significant	Non-significant
MMP3	OID21083	P08254	Neurology	Disease_status	FU - CTL	1.2653	0.158494	2.37211	0.026356	Significant	Non-significant
PALM3	OID30182	A6NDB9	Cardiometabolic_II	Disease_status	FU - CTL	1.26264	-0.663899	3.18918	0.191299	Non-significant	Non-significant
CACYBP	OID30649	Q9HB71	Inflammation_II	Disease_status	FU - CTL	1.25992	-1.42523	3.94506	0.263946	Non-significant	Non-significant
CCL4	OID20695	P13236	Inflammation	Disease_status	FU - CTL	1.25927	-0.208259	2.7268	0.0751079	Non-significant	Non-significant
TDP1	OID31403	Q9NUW8	Oncology_II	Disease_status	FU - CTL	1.25545	-0.306424	2.81732	0.111365	Non-significant	Non-significant
EHBP1	OID30302	Q8NDI1	Cardiometabolic_II	Disease_status	FU - CTL	1.2535	-1.06306	3.57006	0.208804	Non-significant	Non-significant
BPIFB2	OID30311	Q8N4F0	Cardiometabolic_II	Disease_status	FU - CTL	1.2526	0.363749	2.14146	0.00720785	Significant	Non-significant
COMT	OID20086	P21964	Cardiometabolic	Disease_status	FU - CTL	1.24771	-0.550556	3.04598	0.119358	Non-significant	Non-significant
CA7	OID31265	P43166	Oncology_II	Disease_status	FU - CTL	1.24756	-0.865149	3.36027	0.237873	Non-significant	Non-significant
CCN2	OID20709	P29279	Inflammation	Disease_status	FU - CTL	1.24637	-0.352795	2.84553	0.0980825	Non-significant	Non-significant
IL18RAP	OID20900	O95256	Neurology	Disease_status	FU - CTL	1.24384	0.398933	2.08874	0.005212	Significant	Non-significant
GGACT	OID30290	Q9BVM4	Cardiometabolic_II	Disease_status	FU - CTL	1.24315	0.287703	2.19861	0.0123959	Significant	Non-significant
TPMT	OID21270	P51580	Oncology	Disease_status	FU - CTL	1.24175	0.330529	2.15297	0.00912261	Significant	Non-significant
SORT1	OID20213	Q99523	Cardiometabolic	Disease_status	FU - CTL	1.23838	0.251516	2.22524	0.0247942	Significant	Non-significant
ATP5F1D	OID30079	P30049	Cardiometabolic_II	Disease_status	FU - CTL	1.23696	-0.114283	2.58821	0.0714238	Non-significant	Non-significant
DAND5	OID30420	Q8N907	Inflammation_II	Disease_status	FU - CTL	1.23543	-0.401985	2.87285	0.134156	Non-significant	Non-significant
ITPR1	OID30216	Q14643	Cardiometabolic_II	Disease_status	FU - CTL	1.23387	-1.08505	3.55279	0.208923	Non-significant	Non-significant
SNED1	OID30205	Q8TER0	Cardiometabolic_II	Disease_status	FU - CTL	1.2335	-0.377792	2.84479	0.10241	Non-significant	Non-significant
CILP	OID30399	O75339	Cardiometabolic_II	Disease_status	FU - CTL	1.22754	-1.8353	4.29038	0.323381	Non-significant	Non-significant
NAP1L4	OID31475	Q99733	Oncology_II	Disease_status	FU - CTL	1.22738	-0.760485	3.21525	0.152766	Non-significant	Non-significant
ANKMY2	OID30518	Q8IV38	Inflammation_II	Disease_status	FU - CTL	1.22724	-2.39385	4.84832	0.403105	Non-significant	Non-significant
LETM1	OID31018	O95202	Neurology_II	Disease_status	FU - CTL	1.22642	-2.57901	5.03186	0.424481	Non-significant	Non-significant
GATD3	OID30253	P0DPI2	Cardiometabolic_II	Disease_status	FU - CTL	1.22446	-1.30089	3.74981	0.251202	Non-significant	Non-significant
MAPRE3	OID31177	Q9UPY8	Oncology_II	Disease_status	FU - CTL	1.223	-0.707022	3.15301	0.20604	Non-significant	Non-significant
FKBP14	OID31065	Q9NWM8	Neurology_II	Disease_status	FU - CTL	1.22235	0.295247	2.14944	0.0113783	Significant	Non-significant
TFPI2	OID21512	P48307	Oncology	Disease_status	FU - CTL	1.2208	0.41758	2.02401	0.00406015	Significant	Non-significant
INPP1	OID21345	P49441	Oncology	Disease_status	FU - CTL	1.21986	-0.853655	3.29337	0.17938	Non-significant	Non-significant
VPS37A	OID21355	Q8NEZ2	Oncology	Disease_status	FU - CTL	1.21965	0.398632	2.04067	0.00486135	Significant	Non-significant
LAP3	OID20436	P28838	Inflammation	Disease_status	FU - CTL	1.21844	-0.923517	3.3604	0.156128	Non-significant	Non-significant
APOB	OID30673	P04114	Inflammation_II	Disease_status	FU - CTL	1.21283	-0.662774	3.08842	0.123273	Non-significant	Non-significant
HMGCL	OID30214	P35914	Cardiometabolic_II	Disease_status	FU - CTL	1.21219	-1.91536	4.33975	0.346712	Non-significant	Non-significant
DOK2	OID20138	O60496	Cardiometabolic	Disease_status	FU - CTL	1.20818	-1.38511	3.80146	0.268049	Non-significant	Non-significant
SPRY2	OID20475	O43597	Inflammation	Disease_status	FU - CTL	1.20176	0.245463	2.15806	0.0154001	Significant	Non-significant
HMGCS1	OID30157	Q01581	Cardiometabolic_II	Disease_status	FU - CTL	1.19877	0.319642	2.07791	0.00908343	Significant	Non-significant
ANKRD54	OID21162	Q6NXT1	Oncology	Disease_status	FU - CTL	1.1976	0.178202	2.217	0.0227495	Significant	Non-significant
RBP7	OID31526	Q96R05	Oncology_II	Disease_status	FU - CTL	1.19688	0.375396	2.01837	0.0056394	Significant	Non-significant
RILPL2	OID30342	Q969X0	Cardiometabolic_II	Disease_status	FU - CTL	1.19383	-1.13896	3.52662	0.22744	Non-significant	Non-significant
BRAP	OID31506	Q7Z569	Oncology_II	Disease_status	FU - CTL	1.19193	0.106226	2.27764	0.0324361	Significant	Non-significant
SH2B3	OID21222	Q9UQQ2	Oncology	Disease_status	FU - CTL	1.19145	0.117009	2.26589	0.0308472	Significant	Non-significant
CASP3	OID20305	P42574	Cardiometabolic	Disease_status	FU - CTL	1.19117	-1.05666	3.439	0.206558	Non-significant	Non-significant
CCL24	OID20772	O00175	Inflammation	Disease_status	FU - CTL	1.18756	-0.658004	3.03313	0.15098	Non-significant	Non-significant
USP25	OID31428	Q9UHP3	Oncology_II	Disease_status	FU - CTL	1.18733	0.324588	2.05007	0.00852274	Significant	Non-significant
DCTD	OID30657	P32321	Inflammation_II	Disease_status	FU - CTL	1.18695	-1.32771	3.70162	0.263925	Non-significant	Non-significant
CLEC4D	OID20609	Q8WXI8	Inflammation	Disease_status	FU - CTL	1.18182	-0.578846	2.94249	0.11701	Non-significant	Non-significant
ITPA	OID30082	Q9BY32	Cardiometabolic_II	Disease_status	FU - CTL	1.18182	-0.171744	2.53538	0.0848282	Non-significant	Non-significant
DLL4	OID30255	Q9NR61	Cardiometabolic_II	Disease_status	FU - CTL	1.18119	-1.95543	4.31781	0.340578	Non-significant	Non-significant
MICALL2	OID30889	Q8IY33	Neurology_II	Disease_status	FU - CTL	1.17595	-1.93497	4.28687	0.358574	Non-significant	Non-significant
BHLHE40	OID30873	O14503	Neurology_II	Disease_status	FU - CTL	1.17593	-2.0476	4.39946	0.462864	Non-significant	Non-significant
LACTB2	OID20150	Q53H82	Cardiometabolic	Disease_status	FU - CTL	1.1746	0.361764	1.98744	0.00599737	Significant	Non-significant
PAPPA	OID20421	Q13219	Inflammation	Disease_status	FU - CTL	1.17403	-2.079	4.42706	0.373559	Non-significant	Non-significant
IKZF2	OID21213	Q9UKS7	Oncology	Disease_status	FU - CTL	1.17391	-0.116156	2.46398	0.0730456	Non-significant	Non-significant
LYSMD3	OID30950	Q7Z3D4	Neurology_II	Disease_status	FU - CTL	1.17261	-3.10628	5.45149	0.425777	Non-significant	Non-significant
PIK3AP1	OID20587	Q6ZUJ8	Inflammation	Disease_status	FU - CTL	1.17214	-1.5644	3.90868	0.264263	Non-significant	Non-significant
DCTN6	OID20879	O00399	Neurology	Disease_status	FU - CTL	1.17158	-0.135259	2.47843	0.0771773	Non-significant	Non-significant
CCL28	OID20569	Q9NRJ3	Inflammation	Disease_status	FU - CTL	1.17111	-2.94864	5.29086	0.475562	Non-significant	Non-significant
ATXN10	OID20865	Q9UBB4	Neurology	Disease_status	FU - CTL	1.17038	-1.37131	3.71207	0.270534	Non-significant	Non-significant
CIAPIN1	OID21501	Q6FI81	Oncology	Disease_status	FU - CTL	1.16586	-0.6779	3.00961	0.135656	Non-significant	Non-significant
CDKL5	OID30796	O76039	Neurology_II	Disease_status	FU - CTL	1.16559	-4.06748	6.39865	0.353121	Non-significant	Non-significant
BIN2	OID21067	Q9UBW5	Neurology	Disease_status	FU - CTL	1.16508	-2.6906	5.02077	0.45433	Non-significant	Non-significant
HSPA1A	OID20718	P0DMV8	Inflammation	Disease_status	FU - CTL	1.16193	0.283672	2.04018	0.0111255	Significant	Non-significant
FXN	OID21442	Q16595	Oncology	Disease_status	FU - CTL	1.16168	-0.86647	3.18984	0.185922	Non-significant	Non-significant
AKR1B1	OID21244	P15121	Oncology	Disease_status	FU - CTL	1.1614	0.314307	2.00849	0.00874871	Significant	Non-significant
FGF21	OID21402	Q9NSA1	Oncology	Disease_status	FU - CTL	1.161	-0.909254	3.23125	0.261799	Non-significant	Non-significant
PDLIM7	OID20729	Q9NR12	Inflammation	Disease_status	FU - CTL	1.15281	-4.01637	6.32199	0.573482	Non-significant	Non-significant
ARHGEF12	OID20554	Q9NZN5	Inflammation	Disease_status	FU - CTL	1.15054	-1.02062	3.32171	0.201073	Non-significant	Non-significant
OLFM4	OID30665	Q6UX06	Inflammation_II	Disease_status	FU - CTL	1.14996	0.0329106	2.26701	0.0439887	Significant	Non-significant
ELAC1	OID31029	Q9H777	Neurology_II	Disease_status	FU - CTL	1.14939	0.177362	2.12141	0.0219465	Significant	Non-significant
CES3	OID21340	Q6UWW8	Oncology	Disease_status	FU - CTL	1.1491	-1.6953	3.9935	0.331163	Non-significant	Non-significant
CDKN1A	OID21319	P38936	Oncology	Disease_status	FU - CTL	1.14816	0.0675174	2.22881	0.0380193	Significant	Non-significant
SHMT1	OID20714	P34896	Inflammation	Disease_status	FU - CTL	1.14609	0.182169	2.11001	0.021283	Significant	Non-significant
NT5C	OID30294	Q8TCD5	Cardiometabolic_II	Disease_status	FU - CTL	1.14507	0.0877209	2.20242	0.0346889	Significant	Non-significant
NUB1	OID20510	Q9Y5A7	Inflammation	Disease_status	FU - CTL	1.14277	-0.996243	3.28179	0.206188	Non-significant	Non-significant
PNLIPRP1	OID31122	P54315	Neurology_II	Disease_status	FU - CTL	1.1392	-0.847461	3.12587	0.185971	Non-significant	Non-significant
RBPMS	OID30507	Q93062	Inflammation_II	Disease_status	FU - CTL	1.13862	-0.538429	2.81568	0.176251	Non-significant	Non-significant
MPRIP	OID31420	Q6WCQ1	Oncology_II	Disease_status	FU - CTL	1.13815	-0.399832	2.67613	0.107971	Non-significant	Non-significant
TP73	OID30879	O15350	Neurology_II	Disease_status	FU - CTL	1.13261	-1.61395	3.87917	0.407154	Non-significant	Non-significant
RBP1	OID30913	P09455	Neurology_II	Disease_status	FU - CTL	1.1322	0.04577	2.21863	0.0416069	Significant	Non-significant
CALCOCO2	OID30249	Q13137	Cardiometabolic_II	Disease_status	FU - CTL	1.13109	-1.78338	4.04555	0.345184	Non-significant	Non-significant
ALMS1	OID31275	Q8TCU4	Oncology_II	Disease_status	FU - CTL	1.13102	-0.946336	3.20839	0.27569	Non-significant	Non-significant
MAMDC2	OID30309	Q7Z304	Cardiometabolic_II	Disease_status	FU - CTL	1.12774	-1.31295	3.56843	0.272903	Non-significant	Non-significant
SNAP29	OID21506	O95721	Oncology	Disease_status	FU - CTL	1.12598	-1.38493	3.63688	0.278146	Non-significant	Non-significant
AP2B1	OID30949	P63010	Neurology_II	Disease_status	FU - CTL	1.124	-1.29535	3.54336	0.25841	Non-significant	Non-significant
CTSH	OID20113	P09668	Cardiometabolic	Disease_status	FU - CTL	1.12329	-0.850627	3.0972	0.191323	Non-significant	Non-significant
SPRING1	OID31197	Q9H741	Oncology_II	Disease_status	FU - CTL	1.1202	-4.24218	6.48258	0.305551	Non-significant	Non-significant
RNF5	OID30218	Q99942	Cardiometabolic_II	Disease_status	FU - CTL	1.11867	-0.911069	3.1484	0.192265	Non-significant	Non-significant
NAPRT	OID31114	Q6XQN6	Neurology_II	Disease_status	FU - CTL	1.11684	-0.190592	2.42428	0.0762786	Non-significant	Non-significant
DCTN2	OID21334	Q13561	Oncology	Disease_status	FU - CTL	1.114	-1.17633	3.40433	0.253662	Non-significant	Non-significant
RIPK4	OID30138	P57078	Cardiometabolic_II	Disease_status	FU - CTL	1.11153	0.245054	1.97801	0.0135606	Significant	Non-significant
MPHOSPH8	OID20092	Q99549	Cardiometabolic	Disease_status	FU - CTL	1.10893	0.187524	2.03033	0.0198695	Significant	Non-significant
GOPC	OID20551	Q9HD26	Inflammation	Disease_status	FU - CTL	1.10844	0.145694	2.07118	0.0253817	Significant	Non-significant
SEPTIN8	OID31079	Q92599	Neurology_II	Disease_status	FU - CTL	1.10522	0.353337	1.8571	0.00527268	Significant	Non-significant
INPP5D	OID30259	Q92835	Cardiometabolic_II	Disease_status	FU - CTL	1.10507	-1.67846	3.88859	0.275236	Non-significant	Non-significant
DLG4	OID31071	P78352	Neurology_II	Disease_status	FU - CTL	1.09978	-1.93736	4.13693	0.377387	Non-significant	Non-significant
DARS1	OID20903	P14868	Neurology	Disease_status	FU - CTL	1.09446	-1.46556	3.65447	0.297612	Non-significant	Non-significant
ATP5IF1	OID20760	Q9UII2	Inflammation	Disease_status	FU - CTL	1.0943	-4.95758	7.14619	0.399765	Non-significant	Non-significant
MMUT	OID30159	P22033	Cardiometabolic_II	Disease_status	FU - CTL	1.09053	-2.97788	5.15894	0.458989	Non-significant	Non-significant
S100A4	OID21519	P26447	Oncology	Disease_status	FU - CTL	1.08973	0.244648	1.93481	0.0131242	Significant	Non-significant
REN	OID20201	P00797	Cardiometabolic	Disease_status	FU - CTL	1.08779	-0.129442	2.30503	0.0685699	Non-significant	Non-significant
GP6	OID21091	Q9HCN6	Neurology	Disease_status	FU - CTL	1.08737	0.363431	1.8113	0.00445973	Significant	Non-significant
CCDC134	OID31413	Q9H6E4	Oncology_II	Disease_status	FU - CTL	1.08716	-0.673935	2.84825	0.217694	Non-significant	Non-significant
RHOC	OID20950	P08134	Neurology	Disease_status	FU - CTL	1.08703	-2.00859	4.18264	0.383411	Non-significant	Non-significant
YES1	OID21348	P07947	Oncology	Disease_status	FU - CTL	1.08564	-2.23212	4.4034	0.422054	Non-significant	Non-significant
VCPKMT	OID31179	Q9H867	Oncology_II	Disease_status	FU - CTL	1.08505	-0.0467938	2.2169	0.0596463	Non-significant	Non-significant
PPP1CC	OID31360	P36873	Oncology_II	Disease_status	FU - CTL	1.08256	-1.3032	3.46833	0.274733	Non-significant	Non-significant
GBA	OID30966	P04062	Neurology_II	Disease_status	FU - CTL	1.08251	-4.13663	6.30164	0.603042	Non-significant	Non-significant
PTP4A3	OID30469	O75365	Inflammation_II	Disease_status	FU - CTL	1.07897	-0.243242	2.40118	0.0741738	Non-significant	Non-significant
PLA2G2A	OID20274	P14555	Cardiometabolic	Disease_status	FU - CTL	1.07617	0.171154	1.98118	0.0212699	Significant	Non-significant
IL3	OID31229	P08700	Oncology_II	Disease_status	FU - CTL	1.07611	-1.51739	3.6696	0.404288	Non-significant	Non-significant
APRT	OID20927	P07741	Neurology	Disease_status	FU - CTL	1.07582	-1.52366	3.6753	0.304398	Non-significant	Non-significant
HARS1	OID21086	P12081	Neurology	Disease_status	FU - CTL	1.07492	0.346672	1.80317	0.00510805	Significant	Non-significant
SEC31A	OID30269	O94979	Cardiometabolic_II	Disease_status	FU - CTL	1.07118	-0.20473	2.34709	0.0746891	Non-significant	Non-significant
PPT1	OID30947	P50897	Neurology_II	Disease_status	FU - CTL	1.07014	0.0876549	2.05262	0.0337253	Significant	Non-significant
AFAP1	OID30569	Q8N556	Inflammation_II	Disease_status	FU - CTL	1.07007	-0.144867	2.285	0.0822588	Non-significant	Non-significant
BRD3	OID30093	Q15059	Cardiometabolic_II	Disease_status	FU - CTL	1.06692	-1.20155	3.33539	0.345236	Non-significant	Non-significant
TARBP2	OID20870	Q15633	Neurology	Disease_status	FU - CTL	1.06684	-0.817804	2.95148	0.174613	Non-significant	Non-significant
GSTM4	OID30164	Q03013	Cardiometabolic_II	Disease_status	FU - CTL	1.06431	-0.918952	3.04756	0.191911	Non-significant	Non-significant
TRAF3IP2	OID30054	O43734	Cardiometabolic_II	Disease_status	FU - CTL	1.06365	-1.8751	4.00241	0.309445	Non-significant	Non-significant
SAMD9L	OID20536	Q8IVG5	Inflammation	Disease_status	FU - CTL	1.06181	-1.47753	3.60116	0.306981	Non-significant	Non-significant
ZBTB16	OID21205	Q05516	Oncology	Disease_status	FU - CTL	1.06142	-1.85603	3.97887	0.373146	Non-significant	Non-significant
NT5C1A	OID31102	Q9BXI3	Neurology_II	Disease_status	FU - CTL	1.05849	-0.620261	2.73724	0.154844	Non-significant	Non-significant
DEFA1_DEFA1B	OID20344	P59665	Cardiometabolic	Disease_status	FU - CTL	1.05741	0.186021	1.9288	0.0189513	Significant	Non-significant
RABEP1	OID30647	Q15276	Inflammation_II	Disease_status	FU - CTL	1.05616	-1.17144	3.28375	0.260174	Non-significant	Non-significant
CCL16	OID20334	O15467	Cardiometabolic	Disease_status	FU - CTL	1.05406	-0.983931	3.09206	0.22625	Non-significant	Non-significant
USP8	OID20110	P40818	Cardiometabolic	Disease_status	FU - CTL	1.05157	0.018538	2.0846	0.0462581	Significant	Non-significant
GNPDA1	OID30197	P46926	Cardiometabolic_II	Disease_status	FU - CTL	1.05027	-0.533754	2.6343	0.13726	Non-significant	Non-significant
PAFAH1B3	OID30998	Q15102	Neurology_II	Disease_status	FU - CTL	1.05017	-0.810111	2.91045	0.258709	Non-significant	Non-significant
COCH	OID30305	O43405	Cardiometabolic_II	Disease_status	FU - CTL	1.04792	0.125957	1.96989	0.0346647	Significant	Non-significant
LYN	OID21350	P07948	Oncology	Disease_status	FU - CTL	1.04431	0.176913	1.91171	0.0198282	Significant	Non-significant
LONP1	OID30219	P36776	Cardiometabolic_II	Disease_status	FU - CTL	1.04289	-2.88795	4.97372	0.50607	Non-significant	Non-significant
ARHGAP5	OID31190	Q13017	Oncology_II	Disease_status	FU - CTL	1.04268	-0.610934	2.69628	0.20823	Non-significant	Non-significant
PRKAR1A	OID20146	P10644	Cardiometabolic	Disease_status	FU - CTL	1.04259	-1.6355	3.72068	0.342525	Non-significant	Non-significant
GIPC3	OID31507	Q8TF64	Oncology_II	Disease_status	FU - CTL	1.04258	-1.30583	3.39099	0.269102	Non-significant	Non-significant
CIT	OID30970	O14578	Neurology_II	Disease_status	FU - CTL	1.0388	0.258276	1.81933	0.0106971	Significant	Non-significant
BCL7A	OID31218	Q4VC05	Oncology_II	Disease_status	FU - CTL	1.036	-2.09098	4.16299	0.504613	Non-significant	Non-significant
HSPA2	OID31424	P54652	Oncology_II	Disease_status	FU - CTL	1.03355	0.320595	1.74651	0.00585646	Significant	Non-significant
WASHC3	OID31123	Q9Y3C0	Neurology_II	Disease_status	FU - CTL	1.03157	-1.05286	3.116	0.243463	Non-significant	Non-significant
ESYT2	OID31134	A0FGR8	Neurology_II	Disease_status	FU - CTL	1.0313	-1.71135	3.77396	0.355354	Non-significant	Non-significant
FOS	OID31221	P01100	Oncology_II	Disease_status	FU - CTL	1.03103	-1.64138	3.70343	0.437732	Non-significant	Non-significant
PTS	OID20847	Q03393	Neurology	Disease_status	FU - CTL	1.02854	0.287025	1.77006	0.00806751	Significant	Non-significant
DFFA	OID20620	O00273	Inflammation	Disease_status	FU - CTL	1.0236	0.21419	1.83302	0.014818	Significant	Non-significant
GHRHR	OID20841	Q02643	Neurology	Disease_status	FU - CTL	1.02323	-0.0374768	2.08393	0.0581502	Non-significant	Non-significant
PSPN	OID20511	O60542	Inflammation	Disease_status	FU - CTL	1.02159	-1.15333	3.19651	0.260387	Non-significant	Non-significant
NRXN3	OID30901	Q9Y4C0	Neurology_II	Disease_status	FU - CTL	1.02144	0.27219	1.77068	0.00909725	Significant	Non-significant
YWHAQ	OID30605	P27348	Inflammation_II	Disease_status	FU - CTL	1.02115	-0.81237	2.85466	0.19859	Non-significant	Non-significant
HPCAL1	OID20615	P37235	Inflammation	Disease_status	FU - CTL	1.0211	0.149128	1.89306	0.0231565	Significant	Non-significant
IL10	OID20431	P22301	Inflammation	Disease_status	FU - CTL	1.01832	-0.0121341	2.04878	0.0525975	Non-significant	Non-significant
SHC1	OID31222	P29353	Oncology_II	Disease_status	FU - CTL	1.01612	-1.54113	3.57336	0.424279	Non-significant	Non-significant
FOLH1	OID30430	Q04609	Inflammation_II	Disease_status	FU - CTL	1.01442	-0.839371	2.86822	0.273306	Non-significant	Non-significant
MECR	OID30274	Q9BV79	Cardiometabolic_II	Disease_status	FU - CTL	1.01189	-2.46186	4.48564	0.467797	Non-significant	Non-significant
NFU1	OID31510	Q9UMS0	Oncology_II	Disease_status	FU - CTL	1.0116	-2.30665	4.32985	0.44725	Non-significant	Non-significant
RAB39B	OID30069	Q96DA2	Cardiometabolic_II	Disease_status	FU - CTL	1.01019	0.234821	1.78555	0.0122905	Significant	Non-significant
ARHGEF1	OID31133	Q92888	Neurology_II	Disease_status	FU - CTL	1.00947	-2.24809	4.26703	0.415837	Non-significant	Non-significant
TAB2	OID31319	Q9NYJ8	Oncology_II	Disease_status	FU - CTL	1.00863	-2.65946	4.67673	0.49586	Non-significant	Non-significant
MBL2	OID30759	P11226	Inflammation_II	Disease_status	FU - CTL	1.00799	0.0257616	1.99022	0.0446158	Significant	Non-significant
IMPA1	OID20907	P29218	Neurology	Disease_status	FU - CTL	1.007	-0.692387	2.70638	0.159748	Non-significant	Non-significant
BCL2L15	OID30498	Q5TBC7	Inflammation_II	Disease_status	FU - CTL	1.00622	-0.062566	2.075	0.0641125	Non-significant	Non-significant
HEBP1	OID20063	Q9NRV9	Cardiometabolic	Disease_status	FU - CTL	1.00571	0.328461	1.68296	0.00487508	Significant	Non-significant
SPARC	OID21511	P09486	Oncology	Disease_status	FU - CTL	1.00269	-0.555165	2.56055	0.151335	Non-significant	Non-significant
PVALB	OID21420	P20472	Oncology	Disease_status	FU - CTL	1.00133	-1.34675	3.34941	0.244782	Non-significant	Non-significant
MYBPC1	OID30296	Q00872	Cardiometabolic_II	Disease_status	FU - CTL	1.00104	-0.0999432	2.10203	0.073267	Non-significant	Non-significant
PRKAG3	OID30941	Q9UGI9	Neurology_II	Disease_status	FU - CTL	1.0008	-1.9786	3.98021	0.498761	Non-significant	Non-significant
GRPEL1	OID21309	Q9HAV7	Oncology	Disease_status	FU - CTL	1.00059	-0.565043	2.56623	0.147119	Non-significant	Non-significant
ACSL1	OID30080	P33121	Cardiometabolic_II	Disease_status	FU - CTL	0.999767	0.137579	1.86195	0.0244283	Significant	Non-significant
NEXN	OID30678	Q0ZGT2	Inflammation_II	Disease_status	FU - CTL	0.997197	-2.22352	4.21791	0.443317	Non-significant	Non-significant
TGFBR1	OID30502	P36897	Inflammation_II	Disease_status	FU - CTL	0.9962	-0.912553	2.90495	0.295694	Non-significant	Non-significant
CSTB	OID20294	P04080	Cardiometabolic	Disease_status	FU - CTL	0.9949	0.281078	1.70872	0.0077984	Significant	Non-significant
CINP	OID31328	Q9BW66	Oncology_II	Disease_status	FU - CTL	0.99468	-2.53505	4.52441	0.476892	Non-significant	Non-significant
INPPL1	OID21314	O15357	Oncology	Disease_status	FU - CTL	0.993962	0.0453049	1.94262	0.0405858	Significant	Non-significant
DECR1	OID20579	Q16698	Inflammation	Disease_status	FU - CTL	0.993143	-1.92079	3.90707	0.39591	Non-significant	Non-significant
PDLIM5	OID31063	Q96HC4	Neurology_II	Disease_status	FU - CTL	0.991043	-1.66731	3.6494	0.364013	Non-significant	Non-significant
TTN	OID30108	Q8WZ42	Cardiometabolic_II	Disease_status	FU - CTL	0.99075	-0.455683	2.43718	0.172558	Non-significant	Non-significant
ENPEP	OID30135	Q07075	Cardiometabolic_II	Disease_status	FU - CTL	0.990045	-2.90928	4.88937	0.510624	Non-significant	Non-significant
VPS28	OID31273	Q9UK41	Oncology_II	Disease_status	FU - CTL	0.989637	0.300562	1.67871	0.00627814	Significant	Non-significant
COMMD1	OID30222	Q8N668	Cardiometabolic_II	Disease_status	FU - CTL	0.987163	-1.19774	3.17206	0.282707	Non-significant	Non-significant
PTGR1	OID30297	Q14914	Cardiometabolic_II	Disease_status	FU - CTL	0.984221	-0.21761	2.18605	0.105051	Non-significant	Non-significant
DEFB4A_DEFB4B	OID21373	O15263	Oncology	Disease_status	FU - CTL	0.981623	-1.0438	3.00705	0.189113	Non-significant	Non-significant
MYOM3	OID30633	Q5VTT5	Inflammation_II	Disease_status	FU - CTL	0.981517	-1.34398	3.30702	0.242635	Non-significant	Non-significant
PROK1	OID20543	P58294	Inflammation	Disease_status	FU - CTL	0.981271	0.0239429	1.9386	0.044854	Significant	Non-significant
IRAK1	OID20485	P51617	Inflammation	Disease_status	FU - CTL	0.97706	-0.760765	2.71488	0.170182	Non-significant	Non-significant
PNMA1	OID30194	Q8ND90	Cardiometabolic_II	Disease_status	FU - CTL	0.97693	-2.07219	4.02605	0.428311	Non-significant	Non-significant
FGR	OID20828	P09769	Neurology	Disease_status	FU - CTL	0.975254	0.0526458	1.89786	0.0389463	Significant	Non-significant
TTF2	OID30942	Q9UNY4	Neurology_II	Disease_status	FU - CTL	0.97365	-1.18599	3.13329	0.365318	Non-significant	Non-significant
TNNI3	OID20050	P19429	Cardiometabolic	Disease_status	FU - CTL	0.972629	-0.660657	2.60592	0.234007	Non-significant	Non-significant
MITD1	OID20959	Q8WV92	Neurology	Disease_status	FU - CTL	0.972471	-1.92409	3.86903	0.396004	Non-significant	Non-significant
PRKAR2A	OID31119	P13861	Neurology_II	Disease_status	FU - CTL	0.972328	-0.857216	2.80187	0.212517	Non-significant	Non-significant
OGA	OID31465	O60502	Oncology_II	Disease_status	FU - CTL	0.970933	0.202548	1.73932	0.0148916	Significant	Non-significant
NUDC	OID20623	Q9Y266	Inflammation	Disease_status	FU - CTL	0.970717	0.280761	1.66067	0.00729319	Significant	Non-significant
CMC1	OID30360	Q7Z7K0	Cardiometabolic_II	Disease_status	FU - CTL	0.969759	-0.602254	2.54177	0.161119	Non-significant	Non-significant
TSPYL1	OID30512	Q9H0U9	Inflammation_II	Disease_status	FU - CTL	0.969379	0.23515	1.70361	0.011277	Significant	Non-significant
CBS	OID30200	P35520	Cardiometabolic_II	Disease_status	FU - CTL	0.969023	-0.915365	2.85341	0.211714	Non-significant	Non-significant
CETN2	OID20836	P41208	Neurology	Disease_status	FU - CTL	0.968821	-3.40089	5.33853	0.550464	Non-significant	Non-significant
HAO1	OID21395	Q9UJM8	Oncology	Disease_status	FU - CTL	0.968608	-0.0830749	2.02029	0.0697982	Non-significant	Non-significant
AP1G2	OID31348	O75843	Oncology_II	Disease_status	FU - CTL	0.96825	-2.02724	3.96374	0.42488	Non-significant	Non-significant
CDK1	OID31164	P06493	Oncology_II	Disease_status	FU - CTL	0.968009	-4.78438	6.7204	0.657582	Non-significant	Non-significant
PARD3	OID31301	Q8TEW0	Oncology_II	Disease_status	FU - CTL	0.967067	-0.523039	2.45717	0.195556	Non-significant	Non-significant
DMD	OID30223	P11532	Cardiometabolic_II	Disease_status	FU - CTL	0.96489	-1.60834	3.53812	0.360682	Non-significant	Non-significant
LATS1	OID30523	O95835	Inflammation_II	Disease_status	FU - CTL	0.964829	0.0602565	1.8694	0.037325	Significant	Non-significant
DHRS4L2	OID31072	Q6PKH6	Neurology_II	Disease_status	FU - CTL	0.964469	-0.00713404	1.93607	0.0508457	Non-significant	Non-significant
GCC1	OID31147	Q96CN9	Neurology_II	Disease_status	FU - CTL	0.962988	-1.82376	3.74974	0.392938	Non-significant	Non-significant
CTRL	OID31157	P40313	Neurology_II	Disease_status	FU - CTL	0.960562	0.297485	1.62364	0.00588754	Significant	Non-significant
GIPR	OID30542	P48546	Inflammation_II	Disease_status	FU - CTL	0.958646	-1.42803	3.34532	0.419313	Non-significant	Non-significant
PAFAH2	OID31286	Q99487	Oncology_II	Disease_status	FU - CTL	0.957046	-1.55259	3.46668	0.442992	Non-significant	Non-significant
IL7	OID20535	P13232	Inflammation	Disease_status	FU - CTL	0.955182	-1.78701	3.69738	0.391012	Non-significant	Non-significant
DNAJA2	OID20627	O60884	Inflammation	Disease_status	FU - CTL	0.954645	-1.17132	3.08061	0.281039	Non-significant	Non-significant
DCUN1D1	OID30830	Q96GG9	Neurology_II	Disease_status	FU - CTL	0.953635	-10159.5	10161.4	0.708153	Non-significant	Non-significant
ATP1B3	OID30065	P54709	Cardiometabolic_II	Disease_status	FU - CTL	0.953004	0.287702	1.61831	0.00640018	Significant	Non-significant
SRPX	OID30310	P78539	Cardiometabolic_II	Disease_status	FU - CTL	0.951436	-1.23391	3.13678	0.298677	Non-significant	Non-significant
PSMD5	OID30918	Q16401	Neurology_II	Disease_status	FU - CTL	0.951117	0.173963	1.72827	0.0180363	Significant	Non-significant
DIABLO	OID20184	Q9NR28	Cardiometabolic	Disease_status	FU - CTL	0.950917	-0.271667	2.1735	0.122957	Non-significant	Non-significant
NDUFA5	OID30520	Q16718	Inflammation_II	Disease_status	FU - CTL	0.949542	-0.0992133	1.9983	0.0640624	Non-significant	Non-significant
BRD1	OID31259	O95696	Oncology_II	Disease_status	FU - CTL	0.949229	-1.91813	3.81659	0.50495	Non-significant	Non-significant
MED18	OID21236	Q9BUE0	Oncology	Disease_status	FU - CTL	0.948031	-0.914842	2.8109	0.233707	Non-significant	Non-significant
CAMSAP1	OID31070	Q5T5Y3	Neurology_II	Disease_status	FU - CTL	0.947571	-2.32613	4.22128	0.47203	Non-significant	Non-significant
FXYD5	OID20463	Q96DB9	Inflammation	Disease_status	FU - CTL	0.945079	0.143521	1.74664	0.0223014	Significant	Non-significant
CNTNAP4	OID30911	Q9C0A0	Neurology_II	Disease_status	FU - CTL	0.940417	-1.99003	3.87087	0.386487	Non-significant	Non-significant
SH3BGRL2	OID30863	Q9UJC5	Neurology_II	Disease_status	FU - CTL	0.939321	-0.687445	2.56609	0.248208	Non-significant	Non-significant
VSTM2L	OID20067	Q96N03	Cardiometabolic	Disease_status	FU - CTL	0.93915	0.129506	1.74879	0.0243846	Significant	Non-significant
ATG16L1	OID31466	Q676U5	Oncology_II	Disease_status	FU - CTL	0.938457	-0.80953	2.68644	0.198939	Non-significant	Non-significant
GJA8	OID31187	P48165	Oncology_II	Disease_status	FU - CTL	0.938179	-1.0657	2.94205	0.347406	Non-significant	Non-significant
OTUD7B	OID31064	Q6GQQ9	Neurology_II	Disease_status	FU - CTL	0.937117	0.257366	1.61687	0.00842043	Significant	Non-significant
WFIKKN1	OID20939	Q96NZ8	Neurology	Disease_status	FU - CTL	0.934568	-0.543746	2.41288	0.158119	Non-significant	Non-significant
CCT5	OID21200	P48643	Oncology	Disease_status	FU - CTL	0.930079	0.265657	1.5945	0.00756153	Significant	Non-significant
CD63	OID20988	P08962	Neurology	Disease_status	FU - CTL	0.929238	-0.477992	2.33647	0.135174	Non-significant	Non-significant
CHGA	OID30403	P10645	Cardiometabolic_II	Disease_status	FU - CTL	0.92807	-1.07736	2.9335	0.270499	Non-significant	Non-significant
FDX1	OID30078	P10109	Cardiometabolic_II	Disease_status	FU - CTL	0.926251	-2.28036	4.13286	0.437703	Non-significant	Non-significant
ALDH2	OID31380	P05091	Oncology_II	Disease_status	FU - CTL	0.925942	0.103822	1.74806	0.0284913	Significant	Non-significant
IL13RA2	OID30841	Q14627	Neurology_II	Disease_status	FU - CTL	0.925906	-7.52362	9.37543	0.613946	Non-significant	Non-significant
TNFSF9	OID30435	P41273	Inflammation_II	Disease_status	FU - CTL	0.924867	-0.441766	2.2915	0.177613	Non-significant	Non-significant
PDIA4	OID30375	P13667	Cardiometabolic_II	Disease_status	FU - CTL	0.924681	-0.787776	2.63714	0.208148	Non-significant	Non-significant
MORN4	OID31217	Q8NDC4	Oncology_II	Disease_status	FU - CTL	0.921471	-0.307789	2.15073	0.136607	Non-significant	Non-significant
LAT2	OID21292	Q9GZY6	Oncology	Disease_status	FU - CTL	0.920659	-1.85156	3.69288	0.416746	Non-significant	Non-significant
DBI	OID21143	P07108	Neurology	Disease_status	FU - CTL	0.919871	0.294377	1.54536	0.00525363	Significant	Non-significant
MARS1	OID30658	P56192	Inflammation_II	Disease_status	FU - CTL	0.918154	-1.29789	3.1342	0.316749	Non-significant	Non-significant
KDM3A	OID30426	Q9Y4C1	Inflammation_II	Disease_status	FU - CTL	0.916921	-0.531546	2.36539	0.206489	Non-significant	Non-significant
FUT8	OID20992	Q9BYC5	Neurology	Disease_status	FU - CTL	0.915996	-0.369449	2.20144	0.11634	Non-significant	Non-significant
OXCT1	OID30227	P55809	Cardiometabolic_II	Disease_status	FU - CTL	0.915404	-0.4798	2.31061	0.137896	Non-significant	Non-significant
PLEKHO1	OID31088	Q53GL0	Neurology_II	Disease_status	FU - CTL	0.908603	-1.40635	3.22356	0.312565	Non-significant	Non-significant
AREG	OID21357	P15514	Oncology	Disease_status	FU - CTL	0.90653	-0.735437	2.5485	0.205578	Non-significant	Non-significant
SPART	OID30656	Q8N0X7	Inflammation_II	Disease_status	FU - CTL	0.906253	-1.74427	3.55677	0.400928	Non-significant	Non-significant
TRIM58	OID31429	Q8NG06	Oncology_II	Disease_status	FU - CTL	0.905456	-1.5906	3.40152	0.305087	Non-significant	Non-significant
TREM2	OID20731	Q9NZC2	Inflammation	Disease_status	FU - CTL	0.904685	-0.96027	2.76964	0.228216	Non-significant	Non-significant
PPM1F	OID30350	P49593	Cardiometabolic_II	Disease_status	FU - CTL	0.904651	-3.2865	5.0958	0.228686	Non-significant	Non-significant
TPT1	OID20476	P13693	Inflammation	Disease_status	FU - CTL	0.902679	-0.94501	2.75037	0.327137	Non-significant	Non-significant
DNAJB14	OID31434	Q8TBM8	Oncology_II	Disease_status	FU - CTL	0.901436	-1.10343	2.9063	0.24393	Non-significant	Non-significant
JUN	OID20424	P05412	Inflammation	Disease_status	FU - CTL	0.900025	0.0992127	1.70084	0.028806	Significant	Non-significant
CPXM1	OID21479	Q96SM3	Oncology	Disease_status	FU - CTL	0.899451	-0.80571	2.60461	0.218749	Non-significant	Non-significant
GP2	OID20090	P55259	Cardiometabolic	Disease_status	FU - CTL	0.89905	-0.15527	1.95337	0.092014	Non-significant	Non-significant
PRR5	OID30457	P85299	Inflammation_II	Disease_status	FU - CTL	0.897892	0.115391	1.68039	0.0258408	Significant	Non-significant
ARSB	OID21331	P15848	Oncology	Disease_status	FU - CTL	0.897458	0.216821	1.5781	0.0113731	Significant	Non-significant
DPY30	OID21410	Q9C005	Oncology	Disease_status	FU - CTL	0.895039	-1.09081	2.88089	0.280829	Non-significant	Non-significant
BNIP2	OID30292	Q12982	Cardiometabolic_II	Disease_status	FU - CTL	0.893409	-0.701327	2.48815	0.17591	Non-significant	Non-significant
MTDH	OID30538	Q86UE4	Inflammation_II	Disease_status	FU - CTL	0.891317	-0.549985	2.33262	0.216901	Non-significant	Non-significant
NOP56	OID30055	O00567	Cardiometabolic_II	Disease_status	FU - CTL	0.8909	-0.420893	2.20269	0.176125	Non-significant	Non-significant
NDRG1	OID20792	Q92597	Neurology	Disease_status	FU - CTL	0.890642	-0.0911367	1.87242	0.0738859	Non-significant	Non-significant
PPP1R12A	OID21475	O14974	Oncology	Disease_status	FU - CTL	0.888874	-2.14751	3.92526	0.460056	Non-significant	Non-significant
HSPB1	OID20230	P04792	Cardiometabolic	Disease_status	FU - CTL	0.888616	-1.24348	3.02071	0.278279	Non-significant	Non-significant
CAPG	OID21431	P40121	Oncology	Disease_status	FU - CTL	0.888433	0.144783	1.63208	0.0207176	Significant	Non-significant
NOS3	OID20834	P29474	Neurology	Disease_status	FU - CTL	0.888217	0.217118	1.55932	0.0110963	Significant	Non-significant
NADK	OID20178	O95544	Cardiometabolic	Disease_status	FU - CTL	0.887879	0.0638102	1.71195	0.0355612	Significant	Non-significant
MYL3	OID30251	P08590	Cardiometabolic_II	Disease_status	FU - CTL	0.887642	-0.179352	1.95464	0.0998745	Non-significant	Non-significant
APCS	OID30778	P02743	Inflammation_II	Disease_status	FU - CTL	0.887241	-0.304544	2.07903	0.107527	Non-significant	Non-significant
NFX1	OID30158	Q12986	Cardiometabolic_II	Disease_status	FU - CTL	0.886404	-0.404263	2.17707	0.171454	Non-significant	Non-significant
NUCB2	OID21448	P80303	Oncology	Disease_status	FU - CTL	0.886192	-0.127792	1.90018	0.0729377	Non-significant	Non-significant
CPB1	OID20289	P15086	Cardiometabolic	Disease_status	FU - CTL	0.885914	-0.342013	2.11384	0.106378	Non-significant	Non-significant
AKT3	OID21197	Q9Y243	Oncology	Disease_status	FU - CTL	0.884587	0.149275	1.6199	0.0199178	Significant	Non-significant
PSMA1	OID21221	P25786	Oncology	Disease_status	FU - CTL	0.882363	-0.84407	2.6088	0.305651	Non-significant	Non-significant
PAXX	OID30591	Q9BUH6	Inflammation_II	Disease_status	FU - CTL	0.881375	0.231426	1.53132	0.00943311	Significant	Non-significant
RNF43	OID31291	Q68DV7	Oncology_II	Disease_status	FU - CTL	0.880279	0.102717	1.65784	0.02774	Significant	Non-significant
MINDY1	OID31399	Q8N5J2	Oncology_II	Disease_status	FU - CTL	0.880229	-3.43732	5.19778	0.564152	Non-significant	Non-significant
ECI2	OID30142	O75521	Cardiometabolic_II	Disease_status	FU - CTL	0.878634	-2.16411	3.92138	0.469158	Non-significant	Non-significant
TMSB10	OID21118	P63313	Neurology	Disease_status	FU - CTL	0.878042	-0.171785	1.92787	0.0981454	Non-significant	Non-significant
TPPP3	OID20842	Q9BW30	Neurology	Disease_status	FU - CTL	0.876705	-2.00419	3.75759	0.405526	Non-significant	Non-significant
CACNB3	OID31039	P54284	Neurology_II	Disease_status	FU - CTL	0.875263	-1.56565	3.31618	0.36492	Non-significant	Non-significant
CORO6	OID30870	Q6QEF8	Neurology_II	Disease_status	FU - CTL	0.870883	0.0551	1.68667	0.0371705	Significant	Non-significant
SLC9A3R2	OID31445	Q15599	Oncology_II	Disease_status	FU - CTL	0.870464	-1.01223	2.75316	0.27012	Non-significant	Non-significant
SSC4D	OID20182	Q8WTU2	Cardiometabolic	Disease_status	FU - CTL	0.870336	-1.48597	3.22665	0.346598	Non-significant	Non-significant
HBEGF	OID21465	Q99075	Oncology	Disease_status	FU - CTL	0.869405	-2.4745	4.21331	0.513132	Non-significant	Non-significant
SCRIB	OID31046	Q14160	Neurology_II	Disease_status	FU - CTL	0.868823	-0.649489	2.38714	0.168606	Non-significant	Non-significant
FCN1	OID30690	O00602	Inflammation_II	Disease_status	FU - CTL	0.868076	-0.278657	2.01481	0.105393	Non-significant	Non-significant
TOMM20	OID30353	Q15388	Cardiometabolic_II	Disease_status	FU - CTL	0.868003	-2.0039	3.7399	0.453041	Non-significant	Non-significant
EREG	OID20905	O14944	Neurology	Disease_status	FU - CTL	0.866054	0.160533	1.57158	0.0177205	Significant	Non-significant
HSBP1	OID30232	O75506	Cardiometabolic_II	Disease_status	FU - CTL	0.865633	-0.0310762	1.76234	0.057984	Non-significant	Non-significant
APEX1	OID21434	P27695	Oncology	Disease_status	FU - CTL	0.863481	-2.68514	4.4121	0.519197	Non-significant	Non-significant
GORASP2	OID31438	Q9H8Y8	Oncology_II	Disease_status	FU - CTL	0.863196	0.00353602	1.72286	0.0491196	Significant	Non-significant
PCSK9	OID20235	Q8NBP7	Cardiometabolic	Disease_status	FU - CTL	0.862693	-0.30333	2.02872	0.110615	Non-significant	Non-significant
KEL	OID20881	P23276	Neurology	Disease_status	FU - CTL	0.86225	-0.0508091	1.77531	0.0589045	Non-significant	Non-significant
PRKG1	OID30621	Q13976	Inflammation_II	Disease_status	FU - CTL	0.861639	-3.93571	5.65899	0.647919	Non-significant	Non-significant
SYAP1	OID30636	Q96A49	Inflammation_II	Disease_status	FU - CTL	0.860742	0.212448	1.50904	0.0108684	Significant	Non-significant
ACOX1	OID20124	Q15067	Cardiometabolic	Disease_status	FU - CTL	0.858648	-0.948448	2.66574	0.243281	Non-significant	Non-significant
ABL1	OID21280	P00519	Oncology	Disease_status	FU - CTL	0.858582	-1.10481	2.82198	0.293673	Non-significant	Non-significant
CWC15	OID31479	Q9P013	Oncology_II	Disease_status	FU - CTL	0.856575	-0.0528856	1.76604	0.0640084	Non-significant	Non-significant
ACTA2	OID20079	P62736	Cardiometabolic	Disease_status	FU - CTL	0.856346	0.230782	1.48191	0.00884293	Significant	Non-significant
TOR1AIP1	OID30195	Q5JTV8	Cardiometabolic_II	Disease_status	FU - CTL	0.855435	-3.03064	4.74151	0.561753	Non-significant	Non-significant
LGALS8	OID21041	O00214	Neurology	Disease_status	FU - CTL	0.855296	-0.742294	2.45289	0.204043	Non-significant	Non-significant
GGA1	OID20838	Q9UJY5	Neurology	Disease_status	FU - CTL	0.854854	-0.736449	2.44616	0.282014	Non-significant	Non-significant
FMR1	OID21233	Q06787	Oncology	Disease_status	FU - CTL	0.854442	-1.3584	3.06728	0.43735	Non-significant	Non-significant
STX7	OID30560	O15400	Inflammation_II	Disease_status	FU - CTL	0.853315	-0.62267	2.3293	0.186587	Non-significant	Non-significant
FKBP1B	OID20618	P68106	Inflammation	Disease_status	FU - CTL	0.85255	-0.151885	1.85699	0.0934618	Non-significant	Non-significant
RLN2	OID30601	P04090	Inflammation_II	Disease_status	FU - CTL	0.852104	0.0238228	1.68039	0.0441238	Significant	Non-significant
PRL	OID21033	P01236	Neurology	Disease_status	FU - CTL	0.847058	0.0420688	1.65205	0.0397849	Significant	Non-significant
TMEM106A	OID31411	Q96A25	Oncology_II	Disease_status	FU - CTL	0.8456	0.0169648	1.67424	0.0457513	Significant	Non-significant
SCAMP3	OID21332	O14828	Oncology	Disease_status	FU - CTL	0.845105	-2.39148	4.08169	0.512647	Non-significant	Non-significant
TNFAIP8L2	OID30629	Q6P589	Inflammation_II	Disease_status	FU - CTL	0.845033	0.0986631	1.5914	0.0277287	Significant	Non-significant
LGALS9	OID20781	O00182	Inflammation	Disease_status	FU - CTL	0.84455	0.2391	1.45	0.00775308	Significant	Non-significant
BRD2	OID30826	P25440	Neurology_II	Disease_status	FU - CTL	0.844121	-0.205586	1.89383	0.111219	Non-significant	Non-significant
MAX	OID20877	P61244	Neurology	Disease_status	FU - CTL	0.843187	-0.0945212	1.7809	0.0763329	Non-significant	Non-significant
IGHMBP2	OID30123	P38935	Cardiometabolic_II	Disease_status	FU - CTL	0.842562	-0.291876	1.977	0.14013	Non-significant	Non-significant
C2orf69	OID30883	Q8N8R5	Neurology_II	Disease_status	FU - CTL	0.840296	-0.460296	2.14089	0.197512	Non-significant	Non-significant
ATOX1	OID21476	O00244	Oncology	Disease_status	FU - CTL	0.839488	0.0245637	1.65441	0.0438578	Significant	Non-significant
TNFSF13	OID20733	O75888	Inflammation	Disease_status	FU - CTL	0.838191	-0.596894	2.27328	0.184335	Non-significant	Non-significant
ACP5	OID20314	P13686	Cardiometabolic	Disease_status	FU - CTL	0.837642	0.267482	1.4078	0.00529463	Significant	Non-significant
GTPBP2	OID30946	Q9BX10	Neurology_II	Disease_status	FU - CTL	0.837632	-2.57902	4.25429	0.528028	Non-significant	Non-significant
GSTT2B	OID31097	P0CG30	Neurology_II	Disease_status	FU - CTL	0.837367	-1.05844	2.73317	0.374999	Non-significant	Non-significant
TOP2B	OID30559	Q02880	Inflammation_II	Disease_status	FU - CTL	0.837187	-2.31466	3.98903	0.433297	Non-significant	Non-significant
F2R	OID20691	P25116	Inflammation	Disease_status	FU - CTL	0.833221	0.243165	1.42328	0.0071029	Significant	Non-significant
HAVCR1	OID21422	Q96D42	Oncology	Disease_status	FU - CTL	0.832195	-0.435659	2.10005	0.139644	Non-significant	Non-significant
GABARAP	OID31414	O95166	Oncology_II	Disease_status	FU - CTL	0.830567	-1.18114	2.84227	0.406598	Non-significant	Non-significant
TBL1X	OID21220	O60907	Oncology	Disease_status	FU - CTL	0.829831	-1.06773	2.72739	0.298689	Non-significant	Non-significant
PLA2G10	OID21002	O15496	Neurology	Disease_status	FU - CTL	0.8294	0.170262	1.48854	0.0152789	Significant	Non-significant
TK1	OID31294	P04183	Oncology_II	Disease_status	FU - CTL	0.829071	-0.0565673	1.71471	0.0655549	Non-significant	Non-significant
PMM2	OID30125	O15305	Cardiometabolic_II	Disease_status	FU - CTL	0.828758	-1.52762	3.18513	0.380914	Non-significant	Non-significant
DCTN1	OID21399	Q14203	Oncology	Disease_status	FU - CTL	0.828067	-1.14127	2.7974	0.30592	Non-significant	Non-significant
VAMP8	OID30555	Q9BV40	Inflammation_II	Disease_status	FU - CTL	0.826961	-2.01046	3.66438	0.470599	Non-significant	Non-significant
BCL7B	OID31421	Q9BQE9	Oncology_II	Disease_status	FU - CTL	0.825996	-0.0267822	1.67877	0.0571907	Non-significant	Non-significant
DNAJB6	OID30613	O75190	Inflammation_II	Disease_status	FU - CTL	0.82557	-1.54586	3.197	0.392425	Non-significant	Non-significant
FABP4	OID20245	P15090	Cardiometabolic	Disease_status	FU - CTL	0.825367	-0.328778	1.97951	0.154948	Non-significant	Non-significant
CLEC11A	OID21112	Q9Y240	Neurology	Disease_status	FU - CTL	0.824708	0.00445249	1.64496	0.048841	Significant	Non-significant
AXIN1	OID20582	O15169	Inflammation	Disease_status	FU - CTL	0.821788	-0.1712	1.81478	0.101573	Non-significant	Non-significant
SNX2	OID31374	O60749	Oncology_II	Disease_status	FU - CTL	0.821753	-3.21744	4.86095	0.605318	Non-significant	Non-significant
CES1	OID20244	P23141	Cardiometabolic	Disease_status	FU - CTL	0.820496	-0.022483	1.66347	0.0560519	Non-significant	Non-significant
FAM13A	OID31463	O94988	Oncology_II	Disease_status	FU - CTL	0.820225	-0.349408	1.98986	0.162856	Non-significant	Non-significant
SESTD1	OID20790	Q86VW0	Neurology	Disease_status	FU - CTL	0.819604	-0.305869	1.94508	0.147763	Non-significant	Non-significant
IKBKG	OID20544	Q9Y6K9	Inflammation	Disease_status	FU - CTL	0.8187	-2.14021	3.77761	0.486963	Non-significant	Non-significant
DKK1	OID21066	O94907	Neurology	Disease_status	FU - CTL	0.817805	-0.0480164	1.68363	0.0580255	Non-significant	Non-significant
SOX2	OID30981	P48431	Neurology_II	Disease_status	FU - CTL	0.81695	-0.713844	2.34774	0.285129	Non-significant	Non-significant
SKAP2	OID20761	O75563	Inflammation	Disease_status	FU - CTL	0.816885	-3.01303	4.6468	0.590149	Non-significant	Non-significant
GZMH	OID20096	P20718	Cardiometabolic	Disease_status	FU - CTL	0.816559	-2.13122	3.76434	0.439269	Non-significant	Non-significant
MUC2	OID30377	Q02817	Cardiometabolic_II	Disease_status	FU - CTL	0.814783	-0.647078	2.27664	0.26468	Non-significant	Non-significant
HNRNPUL1	OID31037	Q9BUJ2	Neurology_II	Disease_status	FU - CTL	0.814463	-2.50819	4.13712	0.388295	Non-significant	Non-significant
LRRC59	OID30361	Q96AG4	Cardiometabolic_II	Disease_status	FU - CTL	0.812327	-1.47798	3.10263	0.375756	Non-significant	Non-significant
CA5A	OID20075	P35218	Cardiometabolic	Disease_status	FU - CTL	0.810817	-0.0208208	1.64245	0.0556633	Non-significant	Non-significant
TFRC	OID20369	P02786	Cardiometabolic	Disease_status	FU - CTL	0.810521	-1.39204	3.01309	0.369005	Non-significant	Non-significant
CLPP	OID20910	Q16740	Neurology	Disease_status	FU - CTL	0.81049	-3.53928	5.16026	0.634759	Non-significant	Non-significant
GABRA4	OID30803	P48169	Neurology_II	Disease_status	FU - CTL	0.810483	-1.66905	3.29002	0.510304	Non-significant	Non-significant
ACAA1	OID21269	P09110	Oncology	Disease_status	FU - CTL	0.810325	-0.000302142	1.62095	0.0500805	Non-significant	Non-significant
CNST	OID20127	Q6PJW8	Cardiometabolic	Disease_status	FU - CTL	0.808191	-1.28798	2.90436	0.34204	Non-significant	Non-significant
CXCL11	OID21042	O14625	Neurology	Disease_status	FU - CTL	0.803914	-3.57202	5.17985	0.63631	Non-significant	Non-significant
CCNE1	OID30456	P24864	Inflammation_II	Disease_status	FU - CTL	0.802246	0.0233211	1.58117	0.0438966	Significant	Non-significant
CRTAP	OID30902	O75718	Neurology_II	Disease_status	FU - CTL	0.799536	-0.316611	1.91568	0.107252	Non-significant	Non-significant
INSL5	OID31448	Q9Y5Q6	Oncology_II	Disease_status	FU - CTL	0.799421	-3.1892	4.78805	0.609457	Non-significant	Non-significant
NACC1	OID31393	Q96RE7	Oncology_II	Disease_status	FU - CTL	0.79908	-1.19889	2.79705	0.313081	Non-significant	Non-significant
SDHB	OID31436	P21912	Oncology_II	Disease_status	FU - CTL	0.798825	-0.513369	2.11102	0.161257	Non-significant	Non-significant
SMARCA2	OID20796	P51531	Neurology	Disease_status	FU - CTL	0.798267	-0.205189	1.80172	0.114957	Non-significant	Non-significant
MOCS2	OID30638	O96007	Inflammation_II	Disease_status	FU - CTL	0.797987	-0.469882	2.06586	0.150754	Non-significant	Non-significant
EVI5	OID30519	O60447	Inflammation_II	Disease_status	FU - CTL	0.79665	-1.46744	3.06074	0.386575	Non-significant	Non-significant
ZNF75D	OID31303	P51815	Oncology_II	Disease_status	FU - CTL	0.796488	-0.850029	2.443	0.331845	Non-significant	Non-significant
ACOT13	OID31522	Q9NPJ3	Oncology_II	Disease_status	FU - CTL	0.796114	-2.71576	4.30798	0.566989	Non-significant	Non-significant
KIAA1549	OID31307	Q9HCM3	Oncology_II	Disease_status	FU - CTL	0.794188	-1.92759	3.51596	0.556452	Non-significant	Non-significant
MYBPC2	OID30199	Q14324	Cardiometabolic_II	Disease_status	FU - CTL	0.794096	0.00108501	1.58711	0.0497056	Significant	Non-significant
CYTH3	OID31208	O43739	Oncology_II	Disease_status	FU - CTL	0.792879	-2.64287	4.22863	0.54733	Non-significant	Non-significant
RBFOX3	OID30984	A6NFN3	Neurology_II	Disease_status	FU - CTL	0.792467	-0.0373746	1.62231	0.0605826	Non-significant	Non-significant
TXNRD1	OID21135	Q16881	Neurology	Disease_status	FU - CTL	0.792379	0.161251	1.42351	0.0154886	Significant	Non-significant
HIP1	OID30071	O00291	Cardiometabolic_II	Disease_status	FU - CTL	0.791312	0.159968	1.42266	0.0156482	Significant	Non-significant
CSH1	OID30667	P0DML2	Inflammation_II	Disease_status	FU - CTL	0.789808	-1.08815	2.66776	0.397998	Non-significant	Non-significant
SMAD3	OID31418	P84022	Oncology_II	Disease_status	FU - CTL	0.789796	-3.66612	5.24571	0.626627	Non-significant	Non-significant
CHI3L1	OID20399	P36222	Cardiometabolic	Disease_status	FU - CTL	0.789683	0.22944	1.34993	0.00719665	Significant	Non-significant
CTRB1	OID21150	P17538	Neurology	Disease_status	FU - CTL	0.789462	-0.432406	2.01133	0.147324	Non-significant	Non-significant
RTN4IP1	OID31030	Q8WWV3	Neurology_II	Disease_status	FU - CTL	0.78887	-2.93362	4.51136	0.590414	Non-significant	Non-significant
TGFB2	OID31417	P61812	Oncology_II	Disease_status	FU - CTL	0.788104	-0.226498	1.80271	0.123436	Non-significant	Non-significant
TPRKB	OID31234	Q9Y3C4	Oncology_II	Disease_status	FU - CTL	0.7881	-0.959556	2.53576	0.365204	Non-significant	Non-significant
NCLN	OID20448	Q969V3	Inflammation	Disease_status	FU - CTL	0.787279	-0.255926	1.83048	0.13407	Non-significant	Non-significant
HHEX	OID31107	Q03014	Neurology_II	Disease_status	FU - CTL	0.787225	-0.973256	2.5477	0.26269	Non-significant	Non-significant
SERPINA12	OID20219	Q8IW75	Cardiometabolic	Disease_status	FU - CTL	0.785825	-0.14314	1.71479	0.0945278	Non-significant	Non-significant
NUDT16	OID31484	Q96DE0	Oncology_II	Disease_status	FU - CTL	0.784418	-1.99266	3.56149	0.48427	Non-significant	Non-significant
CAPN3	OID31384	P20807	Oncology_II	Disease_status	FU - CTL	0.784075	0.136988	1.43116	0.0191122	Significant	Non-significant
NIT1	OID30252	Q86X76	Cardiometabolic_II	Disease_status	FU - CTL	0.782354	-0.0469432	1.61165	0.0635963	Non-significant	Non-significant
NLGN2	OID30878	Q8NFZ4	Neurology_II	Disease_status	FU - CTL	0.78115	-0.726469	2.28877	0.299143	Non-significant	Non-significant
CASP9	OID30530	P55211	Inflammation_II	Disease_status	FU - CTL	0.781058	-3.00992	4.57203	0.604323	Non-significant	Non-significant
PCARE	OID30838	A6NGG8	Neurology_II	Disease_status	FU - CTL	0.780758	-0.72567	2.28719	0.299006	Non-significant	Non-significant
MYH9	OID30382	P35579	Cardiometabolic_II	Disease_status	FU - CTL	0.780639	-4.27801	5.83929	0.692035	Non-significant	Non-significant
TXNDC5	OID21012	Q8NBS9	Neurology	Disease_status	FU - CTL	0.780583	0.0295786	1.53159	0.0421128	Significant	Non-significant
GSTA3	OID21242	Q16772	Oncology	Disease_status	FU - CTL	0.777429	-0.0794591	1.63432	0.0738561	Non-significant	Non-significant
VNN2	OID21310	O95498	Oncology	Disease_status	FU - CTL	0.775654	0.148627	1.40268	0.0169312	Significant	Non-significant
LBR	OID21034	Q14739	Neurology	Disease_status	FU - CTL	0.772629	-1.66083	3.20609	0.40501	Non-significant	Non-significant
LAMTOR5	OID31396	O43504	Oncology_II	Disease_status	FU - CTL	0.771617	-0.331823	1.87506	0.164013	Non-significant	Non-significant
MVK	OID20459	Q03426	Inflammation	Disease_status	FU - CTL	0.770807	-0.773662	2.31528	0.238797	Non-significant	Non-significant
CTSE	OID30628	P14091	Inflammation_II	Disease_status	FU - CTL	0.769071	-0.762768	2.30091	0.240251	Non-significant	Non-significant
TYMP	OID20234	P19971	Cardiometabolic	Disease_status	FU - CTL	0.768171	0.0492833	1.48706	0.0370029	Significant	Non-significant
SWAP70	OID31477	Q9UH65	Oncology_II	Disease_status	FU - CTL	0.765498	-0.581239	2.11224	0.193317	Non-significant	Non-significant
CACNB1	OID30820	Q02641	Neurology_II	Disease_status	FU - CTL	0.764888	-2.22176	3.75153	0.605497	Non-significant	Non-significant
APBB1IP	OID21359	Q7Z5R6	Oncology	Disease_status	FU - CTL	0.764212	0.23859	1.28983	0.00572913	Significant	Non-significant
NPY	OID21388	P01303	Oncology	Disease_status	FU - CTL	0.764113	-3.58876	5.11699	0.654531	Non-significant	Non-significant
CCL8	OID21466	P80075	Oncology	Disease_status	FU - CTL	0.764112	0.0756626	1.45256	0.030707	Significant	Non-significant
STX4	OID21326	Q12846	Oncology	Disease_status	FU - CTL	0.763905	-3.12231	4.65012	0.617076	Non-significant	Non-significant
TPP1	OID20750	O14773	Inflammation	Disease_status	FU - CTL	0.763007	-0.547893	2.07391	0.18604	Non-significant	Non-significant
SCRIB	OID31455	Q14160	Oncology_II	Disease_status	FU - CTL	0.762925	-0.0368605	1.56271	0.0608509	Non-significant	Non-significant
TMED10	OID30068	P49755	Cardiometabolic_II	Disease_status	FU - CTL	0.762696	-0.772033	2.29742	0.319002	Non-significant	Non-significant
CLEC2L	OID30884	P0C7M8	Neurology_II	Disease_status	FU - CTL	0.762537	-0.826322	2.3514	0.335615	Non-significant	Non-significant
LCP1	OID30367	P13796	Cardiometabolic_II	Disease_status	FU - CTL	0.760377	-0.126555	1.64731	0.0742233	Non-significant	Non-significant
BRME1	OID30847	Q0VDD7	Neurology_II	Disease_status	FU - CTL	0.758425	-1.29376	2.81061	0.457079	Non-significant	Non-significant
PRUNE2	OID31270	Q8WUY3	Oncology_II	Disease_status	FU - CTL	0.755504	-0.0352776	1.54629	0.0604737	Non-significant	Non-significant
NFKB1	OID30160	P19838	Cardiometabolic_II	Disease_status	FU - CTL	0.753825	-1.54505	3.0527	0.360473	Non-significant	Non-significant
RNASEH2A	OID31027	O75792	Neurology_II	Disease_status	FU - CTL	0.753158	-0.117125	1.62344	0.087484	Non-significant	Non-significant
SCARF1	OID20297	Q14162	Cardiometabolic	Disease_status	FU - CTL	0.752038	0.235476	1.2686	0.00567217	Significant	Non-significant
DDHD2	OID31043	O94830	Neurology_II	Disease_status	FU - CTL	0.751832	-0.957891	2.46156	0.281305	Non-significant	Non-significant
UNC79	OID31181	Q9P2D8	Oncology_II	Disease_status	FU - CTL	0.751145	-2.46884	3.97113	0.558342	Non-significant	Non-significant
RBM19	OID30090	Q9Y4C8	Cardiometabolic_II	Disease_status	FU - CTL	0.748734	-2.51085	4.00831	0.490012	Non-significant	Non-significant
GRSF1	OID31224	Q12849	Oncology_II	Disease_status	FU - CTL	0.747996	-0.502191	1.99818	0.231862	Non-significant	Non-significant
PGA4	OID30699	P0DJD7	Inflammation_II	Disease_status	FU - CTL	0.747608	0.115542	1.37967	0.0219121	Significant	Non-significant
ACADSB	OID30356	P45954	Cardiometabolic_II	Disease_status	FU - CTL	0.746122	-2.09899	3.59124	0.512604	Non-significant	Non-significant
PDE5A	OID30584	O76074	Inflammation_II	Disease_status	FU - CTL	0.746052	-1.52857	3.02067	0.400046	Non-significant	Non-significant
CELA3A	OID20298	P09093	Cardiometabolic	Disease_status	FU - CTL	0.745635	-0.556429	2.0477	0.185461	Non-significant	Non-significant
CD248	OID30394	Q9HCU0	Cardiometabolic_II	Disease_status	FU - CTL	0.745414	-0.434085	1.92491	0.149676	Non-significant	Non-significant
TXK	OID31262	P42681	Oncology_II	Disease_status	FU - CTL	0.745383	-0.726054	2.21682	0.30988	Non-significant	Non-significant
TREH	OID30388	O43280	Cardiometabolic_II	Disease_status	FU - CTL	0.742954	-0.406277	1.89219	0.197247	Non-significant	Non-significant
CRELD2	OID20751	Q6UXH1	Inflammation	Disease_status	FU - CTL	0.742829	0.171985	1.31367	0.0123859	Significant	Non-significant
PSMC3	OID31200	P17980	Oncology_II	Disease_status	FU - CTL	0.741513	-1.76152	3.24455	0.550475	Non-significant	Non-significant
MFAP5	OID20239	Q13361	Cardiometabolic	Disease_status	FU - CTL	0.7415	-1.26514	2.74814	0.368699	Non-significant	Non-significant
AP3S2	OID31117	P59780	Neurology_II	Disease_status	FU - CTL	0.740572	-0.784702	2.26585	0.223331	Non-significant	Non-significant
PAG1	OID20108	Q9NWQ8	Cardiometabolic	Disease_status	FU - CTL	0.740455	-1.01219	2.4931	0.31083	Non-significant	Non-significant
DRG2	OID21335	P55039	Oncology	Disease_status	FU - CTL	0.739263	0.110644	1.36788	0.0226218	Significant	Non-significant
ARL2BP	OID30121	Q9Y2Y0	Cardiometabolic_II	Disease_status	FU - CTL	0.738744	-0.91203	2.38952	0.266504	Non-significant	Non-significant
VASH1	OID20516	Q7L8A9	Inflammation	Disease_status	FU - CTL	0.738651	-0.904505	2.38181	0.273752	Non-significant	Non-significant
GID8	OID31041	Q9NWU2	Neurology_II	Disease_status	FU - CTL	0.738433	0.0665324	1.41033	0.0322631	Significant	Non-significant
CNPY4	OID21317	Q8N129	Oncology	Disease_status	FU - CTL	0.737596	0.13478	1.34041	0.0180589	Significant	Non-significant
CD82	OID31256	P27701	Oncology_II	Disease_status	FU - CTL	0.736821	-2.22565	3.6993	0.615893	Non-significant	Non-significant
HSPB6	OID21408	O14558	Oncology	Disease_status	FU - CTL	0.735908	0.142259	1.32956	0.0167208	Significant	Non-significant
TIMM8A	OID31143	O60220	Neurology_II	Disease_status	FU - CTL	0.733701	-0.658764	2.12617	0.209815	Non-significant	Non-significant
CYB5R2	OID31512	Q6BCY4	Oncology_II	Disease_status	FU - CTL	0.728692	-0.367552	1.82494	0.185227	Non-significant	Non-significant
ZBTB17	OID20082	Q13105	Cardiometabolic	Disease_status	FU - CTL	0.723583	0.155789	1.29138	0.0141312	Significant	Non-significant
CEP20	OID21209	Q96NB1	Oncology	Disease_status	FU - CTL	0.723339	-0.856276	2.30295	0.270158	Non-significant	Non-significant
IZUMO1	OID31159	Q8IYV9	Oncology_II	Disease_status	FU - CTL	0.723337	-0.767834	2.21451	0.330528	Non-significant	Non-significant
CREG1	OID21515	O75629	Oncology	Disease_status	FU - CTL	0.722408	-0.291065	1.73588	0.12087	Non-significant	Non-significant
PAK4	OID20819	O96013	Neurology	Disease_status	FU - CTL	0.719854	-0.170081	1.60979	0.109212	Non-significant	Non-significant
NAGK	OID30271	Q9UJ70	Cardiometabolic_II	Disease_status	FU - CTL	0.719851	-1.35691	2.79661	0.398291	Non-significant	Non-significant
SMC3	OID31195	Q9UQE7	Oncology_II	Disease_status	FU - CTL	0.719754	-0.766032	2.20554	0.331171	Non-significant	Non-significant
GAPDH	OID30600	P04406	Inflammation_II	Disease_status	FU - CTL	0.714903	-0.506121	1.93593	0.172134	Non-significant	Non-significant
DNAJC21	OID31104	Q5F1R6	Neurology_II	Disease_status	FU - CTL	0.714226	-1.08549	2.51394	0.338754	Non-significant	Non-significant
CA9	OID21417	Q16790	Oncology	Disease_status	FU - CTL	0.713092	0.00914496	1.41704	0.0472656	Significant	Non-significant
SLIRP	OID31174	Q9GZT3	Oncology_II	Disease_status	FU - CTL	0.712046	-0.230373	1.65446	0.133633	Non-significant	Non-significant
SH3BP1	OID31439	Q9Y3L3	Oncology_II	Disease_status	FU - CTL	0.711446	-0.0790755	1.50197	0.0760934	Non-significant	Non-significant
ACHE	OID30585	P22303	Inflammation_II	Disease_status	FU - CTL	0.708171	0.0778984	1.33844	0.028845	Significant	Non-significant
GIGYF2	OID31062	Q6Y7W6	Neurology_II	Disease_status	FU - CTL	0.707709	-2.04294	3.45836	0.517262	Non-significant	Non-significant
RP2	OID21302	O75695	Oncology	Disease_status	FU - CTL	0.706992	0.240831	1.17315	0.00413042	Significant	Non-significant
ARHGAP45	OID30653	Q92619	Inflammation_II	Disease_status	FU - CTL	0.706241	-2.07845	3.49093	0.515017	Non-significant	Non-significant
NMRK2	OID31163	Q9NPI5	Oncology_II	Disease_status	FU - CTL	0.705933	-0.175951	1.58782	0.112795	Non-significant	Non-significant
TPM3	OID30058	P06753	Cardiometabolic_II	Disease_status	FU - CTL	0.705675	-0.290241	1.70159	0.158653	Non-significant	Non-significant
XCL1	OID21398	P47992	Oncology	Disease_status	FU - CTL	0.704821	-0.383561	1.7932	0.196501	Non-significant	Non-significant
TOP1	OID31449	P11387	Oncology_II	Disease_status	FU - CTL	0.704342	-0.679506	2.08819	0.307626	Non-significant	Non-significant
GP1BB	OID30174	P13224	Cardiometabolic_II	Disease_status	FU - CTL	0.703738	-0.161173	1.56865	0.10722	Non-significant	Non-significant
TXLNA	OID20952	P40222	Neurology	Disease_status	FU - CTL	0.703606	-7.18424	8.59145	0.467736	Non-significant	Non-significant
GFER	OID21259	P55789	Oncology	Disease_status	FU - CTL	0.703228	-1.72521	3.13167	0.470252	Non-significant	Non-significant
CLIP2	OID20559	Q9UDT6	Inflammation	Disease_status	FU - CTL	0.703024	-2.59756	4.00361	0.590267	Non-significant	Non-significant
IL1RL1	OID20250	Q01638	Cardiometabolic	Disease_status	FU - CTL	0.701629	-0.38722	1.79048	0.151028	Non-significant	Non-significant
ARHGEF5	OID30871	Q12774	Neurology_II	Disease_status	FU - CTL	0.701458	-0.0466523	1.44957	0.0651432	Non-significant	Non-significant
NRN1	OID30983	Q9NPD7	Neurology_II	Disease_status	FU - CTL	0.699888	-3.68497	5.08475	0.678359	Non-significant	Non-significant
WARS1	OID21084	P23381	Neurology	Disease_status	FU - CTL	0.698454	0.224384	1.17252	0.0051809	Significant	Non-significant
AKR1C4	OID20062	P17516	Cardiometabolic	Disease_status	FU - CTL	0.6982	-0.0899956	1.4864	0.0805952	Non-significant	Non-significant
EIF1AX	OID31125	P47813	Neurology_II	Disease_status	FU - CTL	0.696749	-1.64653	3.04003	0.456077	Non-significant	Non-significant
TDRKH	OID20875	Q9Y2W6	Neurology	Disease_status	FU - CTL	0.69315	-2.76551	4.15181	0.611413	Non-significant	Non-significant
SHPK	OID31292	Q9UHJ6	Oncology_II	Disease_status	FU - CTL	0.692567	-0.25828	1.64341	0.147689	Non-significant	Non-significant
FIS1	OID20722	Q9Y3D6	Inflammation	Disease_status	FU - CTL	0.692367	-0.111275	1.49601	0.0888493	Non-significant	Non-significant
LPA	OID30747	P08519	Inflammation_II	Disease_status	FU - CTL	0.691866	-3.24464	4.62837	0.622197	Non-significant	Non-significant
GET3	OID30303	O43681	Cardiometabolic_II	Disease_status	FU - CTL	0.6918	-0.00926544	1.39287	0.0529233	Non-significant	Non-significant
FBLN2	OID30378	P98095	Cardiometabolic_II	Disease_status	FU - CTL	0.69165	-0.597826	1.98112	0.212091	Non-significant	Non-significant
SELP	OID20379	P16109	Cardiometabolic	Disease_status	FU - CTL	0.691075	0.150347	1.2318	0.0138804	Significant	Non-significant
KIF1C	OID30163	O43896	Cardiometabolic_II	Disease_status	FU - CTL	0.690829	0.127025	1.25463	0.0179113	Significant	Non-significant
FGF16	OID30535	O43320	Inflammation_II	Disease_status	FU - CTL	0.689967	-1.04767	2.42761	0.424598	Non-significant	Non-significant
ORM1	OID30768	P02763	Inflammation_II	Disease_status	FU - CTL	0.689767	0.11815	1.26138	0.0195723	Significant	Non-significant
MFGE8	OID21134	Q08431	Neurology	Disease_status	FU - CTL	0.689449	-0.958305	2.3372	0.317392	Non-significant	Non-significant
XIAP	OID30490	P98170	Inflammation_II	Disease_status	FU - CTL	0.688548	-0.622882	1.99998	0.2177	Non-significant	Non-significant
EGLN1	OID20572	Q9GZT9	Inflammation	Disease_status	FU - CTL	0.688117	-0.388752	1.76499	0.202347	Non-significant	Non-significant
FKBP7	OID20846	Q9Y680	Neurology	Disease_status	FU - CTL	0.684396	0.101221	1.26757	0.0228823	Significant	Non-significant
DHPS	OID31357	P49366	Oncology_II	Disease_status	FU - CTL	0.683225	-0.0724131	1.43886	0.0747994	Non-significant	Non-significant
METAP1D	OID20519	Q6UB28	Inflammation	Disease_status	FU - CTL	0.683074	-2.19472	3.56086	0.54987	Non-significant	Non-significant
MYL6B	OID30936	P14649	Neurology_II	Disease_status	FU - CTL	0.68275	-2.49396	3.85946	0.580313	Non-significant	Non-significant
RNASET2	OID20321	O00584	Cardiometabolic	Disease_status	FU - CTL	0.682152	0.116996	1.24731	0.0304059	Significant	Non-significant
ZP4	OID31185	Q12836	Oncology_II	Disease_status	FU - CTL	0.681583	-2.01129	3.37445	0.609704	Non-significant	Non-significant
CALCB	OID31100	P10092	Neurology_II	Disease_status	FU - CTL	0.681221	-0.385476	1.74792	0.202603	Non-significant	Non-significant
ELOB	OID30127	Q15370	Cardiometabolic_II	Disease_status	FU - CTL	0.68032	-0.687233	2.04787	0.224974	Non-significant	Non-significant
CDCP1	OID20940	Q9H5V8	Neurology	Disease_status	FU - CTL	0.680242	-0.0201962	1.38068	0.0565696	Non-significant	Non-significant
REST	OID31248	Q13127	Oncology_II	Disease_status	FU - CTL	0.679279	-3.8278	5.18636	0.626675	Non-significant	Non-significant
PRAP1	OID30391	Q96NZ9	Cardiometabolic_II	Disease_status	FU - CTL	0.676896	-0.731434	2.08523	0.25881	Non-significant	Non-significant
BNIP3L	OID30525	O60238	Inflammation_II	Disease_status	FU - CTL	0.676437	-0.675864	2.02874	0.235245	Non-significant	Non-significant
VTI1A	OID30640	Q96AJ9	Inflammation_II	Disease_status	FU - CTL	0.676302	-0.582199	1.9348	0.213583	Non-significant	Non-significant
IMMT	OID31397	Q16891	Oncology_II	Disease_status	FU - CTL	0.674612	-0.357534	1.70676	0.192483	Non-significant	Non-significant
CDA	OID30345	P32320	Cardiometabolic_II	Disease_status	FU - CTL	0.674079	0.162718	1.18544	0.0113929	Significant	Non-significant
PNLIP	OID30693	P16233	Inflammation_II	Disease_status	FU - CTL	0.673178	-0.354687	1.70104	0.136892	Non-significant	Non-significant
GLB1	OID20949	P16278	Neurology	Disease_status	FU - CTL	0.673154	0.208598	1.13771	0.00587588	Significant	Non-significant
PSRC1	OID21169	Q6PGN9	Oncology	Disease_status	FU - CTL	0.672913	0.0319526	1.31387	0.0402115	Significant	Non-significant
LILRB4	OID20429	Q8NHJ6	Inflammation	Disease_status	FU - CTL	0.672675	-0.0357134	1.38106	0.0619676	Non-significant	Non-significant
GBP1	OID31128	P32455	Neurology_II	Disease_status	FU - CTL	0.671974	-1.83616	3.18011	0.466258	Non-significant	Non-significant
GDNF	OID20861	P39905	Neurology	Disease_status	FU - CTL	0.671562	0.145132	1.19799	0.0140408	Significant	Non-significant
STOML2	OID31183	Q9UJZ1	Oncology_II	Disease_status	FU - CTL	0.671488	-1.77502	3.11799	0.580003	Non-significant	Non-significant
FGF19	OID20715	O95750	Inflammation	Disease_status	FU - CTL	0.669492	-0.138667	1.47765	0.101246	Non-significant	Non-significant
DAB2	OID21428	P98082	Oncology	Disease_status	FU - CTL	0.669333	-0.501876	1.84054	0.252995	Non-significant	Non-significant
MDK	OID21489	P21741	Oncology	Disease_status	FU - CTL	0.668829	-1.26852	2.60618	0.397496	Non-significant	Non-significant
F11R	OID21151	Q9Y624	Neurology	Disease_status	FU - CTL	0.668341	-0.828414	2.1651	0.27726	Non-significant	Non-significant
DNMBP	OID20956	Q6XZF7	Neurology	Disease_status	FU - CTL	0.668158	-2.0425	3.37882	0.53607	Non-significant	Non-significant
THPO	OID20098	P40225	Cardiometabolic	Disease_status	FU - CTL	0.665772	-0.643063	1.97461	0.234966	Non-significant	Non-significant
SAFB2	OID31012	Q14151	Neurology_II	Disease_status	FU - CTL	0.664604	-0.103417	1.43263	0.0875089	Non-significant	Non-significant
BST2	OID21029	Q10589	Neurology	Disease_status	FU - CTL	0.663821	0.0671925	1.26045	0.030329	Significant	Non-significant
RARRES2	OID20373	Q99969	Cardiometabolic	Disease_status	FU - CTL	0.662643	-0.717209	2.04249	0.190046	Non-significant	Non-significant
HAVCR2	OID21137	Q8TDQ0	Neurology	Disease_status	FU - CTL	0.661037	0.219273	1.1028	0.00459397	Significant	Non-significant
ESPL1	OID31176	Q14674	Oncology_II	Disease_status	FU - CTL	0.659677	-1.75121	3.07057	0.49316	Non-significant	Non-significant
MAD1L1	OID20904	Q9Y6D9	Neurology	Disease_status	FU - CTL	0.658763	-1.28118	2.59871	0.345275	Non-significant	Non-significant
SUMF2	OID21032	Q8NBJ7	Neurology	Disease_status	FU - CTL	0.657944	-1.81132	3.12721	0.244368	Non-significant	Non-significant
BLOC1S3	OID31106	Q6QNY0	Neurology_II	Disease_status	FU - CTL	0.657467	0.0519161	1.26302	0.034259	Significant	Non-significant
ARHGAP25	OID21255	P42331	Oncology	Disease_status	FU - CTL	0.656583	-0.213611	1.52678	0.134144	Non-significant	Non-significant
EEF1D	OID30335	P29692	Cardiometabolic_II	Disease_status	FU - CTL	0.65596	-2.85931	4.17122	0.635674	Non-significant	Non-significant
LPP	OID30190	Q93052	Cardiometabolic_II	Disease_status	FU - CTL	0.655628	-0.833732	2.14499	0.260596	Non-significant	Non-significant
CCL13	OID20655	Q99616	Inflammation	Disease_status	FU - CTL	0.654085	-1.91173	3.2199	0.515315	Non-significant	Non-significant
POLR2F	OID21283	P61218	Oncology	Disease_status	FU - CTL	0.653581	-0.819437	2.1266	0.238899	Non-significant	Non-significant
APOL1	OID30708	O14791	Inflammation_II	Disease_status	FU - CTL	0.651845	-1.77818	3.08187	0.489327	Non-significant	Non-significant
FCRLB	OID21193	Q6BAA4	Oncology	Disease_status	FU - CTL	0.650604	-0.869587	2.17079	0.296088	Non-significant	Non-significant
CHMP6	OID30327	Q96FZ7	Cardiometabolic_II	Disease_status	FU - CTL	0.649145	-0.209481	1.50777	0.0935684	Non-significant	Non-significant
SPTLC1	OID31086	O15269	Neurology_II	Disease_status	FU - CTL	0.649049	-1.94438	3.24248	0.526803	Non-significant	Non-significant
CTSZ	OID20365	Q9UBR2	Cardiometabolic	Disease_status	FU - CTL	0.648526	-0.240348	1.5374	0.0985112	Non-significant	Non-significant
LMNB2	OID31109	Q03252	Neurology_II	Disease_status	FU - CTL	0.648467	0.00713759	1.2898	0.0476492	Significant	Non-significant
PRSS2	OID20364	P07478	Cardiometabolic	Disease_status	FU - CTL	0.647758	-0.0273988	1.32292	0.0594549	Non-significant	Non-significant
PPP1R9B	OID20643	Q96SB3	Inflammation	Disease_status	FU - CTL	0.646209	-2.71127	4.00369	0.624556	Non-significant	Non-significant
VSTM2B	OID31272	A6NLU5	Oncology_II	Disease_status	FU - CTL	0.645625	-0.480299	1.77155	0.25143	Non-significant	Non-significant
ZNRD2	OID31450	O60232	Oncology_II	Disease_status	FU - CTL	0.642244	-1.70896	2.99344	0.494589	Non-significant	Non-significant
NUDT15	OID30102	Q9NV35	Cardiometabolic_II	Disease_status	FU - CTL	0.642083	0.0678039	1.21636	0.029584	Significant	Non-significant
HTRA2	OID21471	O43464	Oncology	Disease_status	FU - CTL	0.641531	-0.51976	1.80282	0.182968	Non-significant	Non-significant
ANG	OID20403	P03950	Cardiometabolic	Disease_status	FU - CTL	0.641366	-0.48293	1.76566	0.139531	Non-significant	Non-significant
ITGB5	OID21522	P18084	Oncology	Disease_status	FU - CTL	0.641045	-0.34054	1.62263	0.13932	Non-significant	Non-significant
IGLON5	OID31169	A6NGN9	Oncology_II	Disease_status	FU - CTL	0.640212	-0.247837	1.52826	0.15174	Non-significant	Non-significant
LRP2	OID30960	P98164	Neurology_II	Disease_status	FU - CTL	0.638717	-1.15125	2.42868	0.472606	Non-significant	Non-significant
PAEP	OID20925	P09466	Neurology	Disease_status	FU - CTL	0.638707	-3.31872	4.59614	0.680022	Non-significant	Non-significant
FRMD7	OID30898	Q6ZUT3	Neurology_II	Disease_status	FU - CTL	0.638025	-0.653234	1.92928	0.22675	Non-significant	Non-significant
GUK1	OID30148	Q16774	Cardiometabolic_II	Disease_status	FU - CTL	0.637801	-2.26777	3.54337	0.555952	Non-significant	Non-significant
PILRB	OID20197	Q9UKJ0	Cardiometabolic	Disease_status	FU - CTL	0.636425	0.0288915	1.24396	0.040622	Significant	Non-significant
PLIN3	OID20143	O60664	Cardiometabolic	Disease_status	FU - CTL	0.636198	-0.630363	1.90276	0.232466	Non-significant	Non-significant
PTGES2	OID30561	Q9H7Z7	Inflammation_II	Disease_status	FU - CTL	0.635509	-1.94874	3.21975	0.540556	Non-significant	Non-significant
CD69	OID20206	Q07108	Cardiometabolic	Disease_status	FU - CTL	0.634602	-1.82083	3.09004	0.513417	Non-significant	Non-significant
EFCAB2	OID31313	Q5VUJ9	Oncology_II	Disease_status	FU - CTL	0.634554	-0.0297698	1.29888	0.0605249	Non-significant	Non-significant
SPINT2	OID20720	O43291	Inflammation	Disease_status	FU - CTL	0.633995	-1.75133	3.01932	0.502494	Non-significant	Non-significant
VMO1	OID21381	Q7Z5L0	Oncology	Disease_status	FU - CTL	0.633983	-0.210979	1.47895	0.136256	Non-significant	Non-significant
TXNDC9	OID31121	O14530	Neurology_II	Disease_status	FU - CTL	0.633796	-0.175635	1.44323	0.120554	Non-significant	Non-significant
VEGFA	OID20650	P15692	Inflammation	Disease_status	FU - CTL	0.633154	-1.34648	2.61279	0.432909	Non-significant	Non-significant
AAMDC	OID30236	Q9H7C9	Cardiometabolic_II	Disease_status	FU - CTL	0.6324	0.0272441	1.23756	0.0410795	Significant	Non-significant
VPS53	OID21281	Q5VIR6	Oncology	Disease_status	FU - CTL	0.631478	-1.20916	2.47212	0.399349	Non-significant	Non-significant
RNF41	OID21179	Q9H4P4	Oncology	Disease_status	FU - CTL	0.628294	-1.68523	2.94182	0.494318	Non-significant	Non-significant
CCL15	OID20328	Q16663	Cardiometabolic	Disease_status	FU - CTL	0.628123	-0.733205	1.98945	0.231206	Non-significant	Non-significant
LSM1	OID21210	O15116	Oncology	Disease_status	FU - CTL	0.627958	-0.746375	2.00229	0.358971	Non-significant	Non-significant
SCRIB	OID30558	Q14160	Inflammation_II	Disease_status	FU - CTL	0.624062	-0.205827	1.45395	0.135415	Non-significant	Non-significant
CDHR2	OID21282	Q9BYE9	Oncology	Disease_status	FU - CTL	0.623237	-0.067836	1.31431	0.075515	Non-significant	Non-significant
SERPINB6	OID21023	P35237	Neurology	Disease_status	FU - CTL	0.622207	-1.00609	2.25051	0.262037	Non-significant	Non-significant
IL11	OID20455	P20809	Inflammation	Disease_status	FU - CTL	0.622158	-0.548934	1.79325	0.287274	Non-significant	Non-significant
GPD1	OID31358	P21695	Oncology_II	Disease_status	FU - CTL	0.621726	-1.26058	2.50403	0.412031	Non-significant	Non-significant
CLTA	OID20118	P09496	Cardiometabolic	Disease_status	FU - CTL	0.620296	-0.0079143	1.24851	0.0527833	Non-significant	Non-significant
WWP2	OID20926	O00308	Neurology	Disease_status	FU - CTL	0.619254	-0.776223	2.01473	0.26673	Non-significant	Non-significant
OGFR	OID21360	Q9NZT2	Oncology	Disease_status	FU - CTL	0.619092	0.119331	1.11885	0.01679	Significant	Non-significant
RUVBL1	OID21211	Q9Y265	Oncology	Disease_status	FU - CTL	0.616954	-0.310269	1.54418	0.184802	Non-significant	Non-significant
KCNC4	OID30813	Q03721	Neurology_II	Disease_status	FU - CTL	0.616667	-0.167262	1.4006	0.11891	Non-significant	Non-significant
PHYKPL	OID30634	Q8IUZ5	Inflammation_II	Disease_status	FU - CTL	0.616492	0.199318	1.03367	0.00506181	Significant	Non-significant
STX3	OID31090	Q13277	Neurology_II	Disease_status	FU - CTL	0.615978	-0.231808	1.46376	0.0990335	Non-significant	Non-significant
SLK	OID31282	Q9H2G2	Oncology_II	Disease_status	FU - CTL	0.6152	-1.14458	2.37498	0.48157	Non-significant	Non-significant
FGD3	OID31040	Q5JSP0	Neurology_II	Disease_status	FU - CTL	0.612513	-0.510719	1.73574	0.274946	Non-significant	Non-significant
ENOPH1	OID31349	Q9UHY7	Oncology_II	Disease_status	FU - CTL	0.611942	-0.409793	1.63368	0.231392	Non-significant	Non-significant
HDGFL2	OID31136	Q7Z4V5	Neurology_II	Disease_status	FU - CTL	0.60927	-2.29395	3.51249	0.537587	Non-significant	Non-significant
ACTN2	OID30192	P35609	Cardiometabolic_II	Disease_status	FU - CTL	0.609187	-0.178545	1.39692	0.125035	Non-significant	Non-significant
FRMD4B	OID30155	Q9Y2L6	Cardiometabolic_II	Disease_status	FU - CTL	0.609002	-3.53377	4.75178	0.701759	Non-significant	Non-significant
GPR15L	OID31511	Q6UWK7	Oncology_II	Disease_status	FU - CTL	0.60775	-1.38116	2.59666	0.446797	Non-significant	Non-significant
BHMT2	OID30051	Q9H2M3	Cardiometabolic_II	Disease_status	FU - CTL	0.606949	-1.44373	2.65762	0.455757	Non-significant	Non-significant
DTNB	OID31395	O60941	Oncology_II	Disease_status	FU - CTL	0.606643	-1.1384	2.35169	0.387889	Non-significant	Non-significant
C3	OID30776	P01024	Inflammation_II	Disease_status	FU - CTL	0.605458	-0.234219	1.44513	0.116564	Non-significant	Non-significant
MCFD2	OID20171	Q8NI22	Cardiometabolic	Disease_status	FU - CTL	0.603497	-0.301435	1.50843	0.1298	Non-significant	Non-significant
SIRPB1	OID20739	O00241	Inflammation	Disease_status	FU - CTL	0.603113	0.0601468	1.14608	0.0305853	Significant	Non-significant
HDDC2	OID31447	Q7Z4H3	Oncology_II	Disease_status	FU - CTL	0.602046	-0.671228	1.87532	0.210567	Non-significant	Non-significant
YJU2	OID31404	Q9BW85	Oncology_II	Disease_status	FU - CTL	0.601431	-2.23566	3.43853	0.53482	Non-significant	Non-significant
ARHGAP30	OID31336	Q7Z6I6	Oncology_II	Disease_status	FU - CTL	0.601283	-0.327193	1.52976	0.19649	Non-significant	Non-significant
DDX58	OID21226	O95786	Oncology	Disease_status	FU - CTL	0.599441	-1.33796	2.53684	0.402149	Non-significant	Non-significant
IFNL1	OID20795	Q8IU54	Neurology	Disease_status	FU - CTL	0.598878	-2.27329	3.47104	0.57613	Non-significant	Non-significant
STAM	OID31425	Q92783	Oncology_II	Disease_status	FU - CTL	0.598634	-2.08327	3.28054	0.575571	Non-significant	Non-significant
NCF2	OID20567	P19878	Inflammation	Disease_status	FU - CTL	0.597287	-0.696437	1.89101	0.354051	Non-significant	Non-significant
TMED1	OID31278	Q13445	Oncology_II	Disease_status	FU - CTL	0.596858	-2.70631	3.90003	0.715253	Non-significant	Non-significant
TERF1	OID30480	P54274	Inflammation_II	Disease_status	FU - CTL	0.596292	-0.372224	1.56481	0.218893	Non-significant	Non-significant
C19orf12	OID20804	Q9NSK7	Neurology	Disease_status	FU - CTL	0.595037	-0.52165	1.71173	0.285854	Non-significant	Non-significant
DENND2B	OID30050	P78524	Cardiometabolic_II	Disease_status	FU - CTL	0.59499	-1.25159	2.44157	0.427395	Non-significant	Non-significant
FCAR	OID20564	P24071	Inflammation	Disease_status	FU - CTL	0.593688	0.0676725	1.1197	0.0281835	Significant	Non-significant
CASP2	OID20555	P42575	Inflammation	Disease_status	FU - CTL	0.59314	-2.18814	3.37442	0.588708	Non-significant	Non-significant
RAB11FIP3	OID30325	O75154	Cardiometabolic_II	Disease_status	FU - CTL	0.591317	-3.52105	4.70369	0.713739	Non-significant	Non-significant
LPCAT2	OID21290	Q7L5N7	Oncology	Disease_status	FU - CTL	0.591215	-0.434301	1.61673	0.181399	Non-significant	Non-significant
DGKA	OID30546	P23743	Inflammation_II	Disease_status	FU - CTL	0.589795	-1.92305	3.10264	0.554898	Non-significant	Non-significant
DTX2	OID30882	Q86UW9	Neurology_II	Disease_status	FU - CTL	0.588192	-1.83727	3.01365	0.6247	Non-significant	Non-significant
TGFB1	OID20621	P01137	Inflammation	Disease_status	FU - CTL	0.587884	-0.261908	1.43768	0.127277	Non-significant	Non-significant
UXS1	OID21189	Q8NBZ7	Oncology	Disease_status	FU - CTL	0.587202	-1.22826	2.40266	0.426281	Non-significant	Non-significant
CCN5	OID21068	O76076	Neurology	Disease_status	FU - CTL	0.587179	-0.68306	1.85742	0.353457	Non-significant	Non-significant
MZT1	OID21186	Q08AG7	Oncology	Disease_status	FU - CTL	0.586965	-1.61599	2.78992	0.504631	Non-significant	Non-significant
SV2A	OID30965	Q7L0J3	Neurology_II	Disease_status	FU - CTL	0.586726	-2.99467	4.16813	0.677053	Non-significant	Non-significant
MICB_MICA	OID20593	Q29980_Q29983	Inflammation	Disease_status	FU - CTL	0.586004	-0.84779	2.0198	0.41129	Non-significant	Non-significant
CLC	OID20126	Q05315	Cardiometabolic	Disease_status	FU - CTL	0.584933	-0.438153	1.60802	0.252796	Non-significant	Non-significant
CEP85	OID21241	Q6P2H3	Oncology	Disease_status	FU - CTL	0.583279	-2.07201	3.23857	0.572327	Non-significant	Non-significant
IL18R1	OID20652	Q13478	Inflammation	Disease_status	FU - CTL	0.582115	-0.558071	1.7223	0.233781	Non-significant	Non-significant
CENPJ	OID31314	Q9HC77	Oncology_II	Disease_status	FU - CTL	0.580245	-1.94366	3.10415	0.538475	Non-significant	Non-significant
GIPC2	OID31153	Q8TF65	Neurology_II	Disease_status	FU - CTL	0.577488	-0.61829	1.77327	0.257457	Non-significant	Non-significant
PALM2	OID31096	Q8IXS6	Neurology_II	Disease_status	FU - CTL	0.576177	-0.73712	1.88947	0.291639	Non-significant	Non-significant
SNRPB2	OID31132	P08579	Neurology_II	Disease_status	FU - CTL	0.575628	-2.61467	3.76593	0.602536	Non-significant	Non-significant
DCLRE1C	OID31240	Q96SD1	Oncology_II	Disease_status	FU - CTL	0.575621	-2.52311	3.67435	0.707646	Non-significant	Non-significant
CTRC	OID20752	Q99895	Inflammation	Disease_status	FU - CTL	0.574708	0.0884545	1.06096	0.022004	Significant	Non-significant
ST6GAL1	OID20302	P15907	Cardiometabolic	Disease_status	FU - CTL	0.57429	-0.937843	2.08642	0.356505	Non-significant	Non-significant
CHCHD10	OID31116	Q8WYQ3	Neurology_II	Disease_status	FU - CTL	0.574106	-1.10685	2.25506	0.320411	Non-significant	Non-significant
CACNA1C	OID30840	Q13936	Neurology_II	Disease_status	FU - CTL	0.572108	-4.22118	5.3654	0.729916	Non-significant	Non-significant
CSRP3	OID30176	P50461	Cardiometabolic_II	Disease_status	FU - CTL	0.570438	-0.378778	1.51965	0.229848	Non-significant	Non-significant
PON2	OID20088	Q15165	Cardiometabolic	Disease_status	FU - CTL	0.569967	-0.987452	2.12739	0.372135	Non-significant	Non-significant
VIM	OID20053	P08670	Cardiometabolic	Disease_status	FU - CTL	0.569754	-0.326392	1.4659	0.20457	Non-significant	Non-significant
ESAM	OID20270	Q96AP7	Cardiometabolic	Disease_status	FU - CTL	0.569532	-0.139142	1.27821	0.0853242	Non-significant	Non-significant
MAP1LC3B2	OID30074	A6NCE7	Cardiometabolic_II	Disease_status	FU - CTL	0.567708	-0.201882	1.3373	0.142748	Non-significant	Non-significant
GNE	OID21231	Q9Y223	Oncology	Disease_status	FU - CTL	0.567475	0.0369962	1.09795	0.0368073	Significant	Non-significant
C8B	OID30719	P07358	Inflammation_II	Disease_status	FU - CTL	0.567079	0.135952	0.998206	0.0115555	Significant	Non-significant
CPOX	OID30495	P36551	Inflammation_II	Disease_status	FU - CTL	0.566738	0.0981071	1.03537	0.0193271	Significant	Non-significant
SLC16A1	OID20799	P53985	Neurology	Disease_status	FU - CTL	0.566447	-0.937747	2.07064	0.358852	Non-significant	Non-significant
MSR1	OID21063	P21757	Neurology	Disease_status	FU - CTL	0.565954	-0.327978	1.45989	0.206434	Non-significant	Non-significant
IGSF9	OID30330	Q9P2J2	Cardiometabolic_II	Disease_status	FU - CTL	0.564804	-0.137727	1.26734	0.111302	Non-significant	Non-significant
WASF1	OID20091	Q92558	Cardiometabolic	Disease_status	FU - CTL	0.564396	-1.76071	2.8895	0.534429	Non-significant	Non-significant
SERPINA5	OID30763	P05154	Inflammation_II	Disease_status	FU - CTL	0.563248	-0.616137	1.74263	0.176237	Non-significant	Non-significant
FNTA	OID31381	P49354	Oncology_II	Disease_status	FU - CTL	0.562791	-0.612124	1.73771	0.221927	Non-significant	Non-significant
SETMAR	OID20948	Q53H47	Neurology	Disease_status	FU - CTL	0.562671	0.0010249	1.12432	0.0496077	Significant	Non-significant
CD14	OID20378	P08571	Cardiometabolic	Disease_status	FU - CTL	0.562421	-1.20423	2.32907	0.433783	Non-significant	Non-significant
IL17F	OID20456	Q96PD4	Inflammation	Disease_status	FU - CTL	0.562196	-0.104808	1.2292	0.0956698	Non-significant	Non-significant
NPL	OID30329	Q9BXD5	Cardiometabolic_II	Disease_status	FU - CTL	0.561638	-0.727159	1.85044	0.275082	Non-significant	Non-significant
TGFA	OID20600	P01135	Inflammation	Disease_status	FU - CTL	0.558879	-1.10964	2.22739	0.413887	Non-significant	Non-significant
TP53BP1	OID30470	Q12888	Inflammation_II	Disease_status	FU - CTL	0.557881	-0.948994	2.06476	0.342094	Non-significant	Non-significant
NUP50	OID30100	Q9UKX7	Cardiometabolic_II	Disease_status	FU - CTL	0.557834	-0.511673	1.62734	0.151982	Non-significant	Non-significant
PRDX1	OID20962	Q06830	Neurology	Disease_status	FU - CTL	0.557821	-0.518001	1.63364	0.298802	Non-significant	Non-significant
TMOD4	OID31246	Q9NZQ9	Oncology_II	Disease_status	FU - CTL	0.556863	-2.62239	3.73611	0.723599	Non-significant	Non-significant
GIT1	OID30533	Q9Y2X7	Inflammation_II	Disease_status	FU - CTL	0.556309	-1.36859	2.48121	0.46919	Non-significant	Non-significant
HSD17B14	OID31098	Q9BPX1	Neurology_II	Disease_status	FU - CTL	0.555558	-0.358218	1.46934	0.22457	Non-significant	Non-significant
LXN	OID21003	Q9BS40	Neurology	Disease_status	FU - CTL	0.554673	-2.53085	3.64019	0.648891	Non-significant	Non-significant
KLHL41	OID30986	O60662	Neurology_II	Disease_status	FU - CTL	0.553913	-0.393278	1.5011	0.24234	Non-significant	Non-significant
JAM3	OID30586	Q9BX67	Inflammation_II	Disease_status	FU - CTL	0.553235	-0.683612	1.79008	0.286509	Non-significant	Non-significant
ATF4	OID31162	P18848	Oncology_II	Disease_status	FU - CTL	0.552806	-3.84812	4.95373	0.740556	Non-significant	Non-significant
PHLDB1	OID31467	Q86UU1	Oncology_II	Disease_status	FU - CTL	0.552229	-0.145949	1.25041	0.116973	Non-significant	Non-significant
TNFAIP2	OID31446	Q03169	Oncology_II	Disease_status	FU - CTL	0.551852	-1.21181	2.31552	0.396572	Non-significant	Non-significant
DLGAP5	OID30976	Q15398	Neurology_II	Disease_status	FU - CTL	0.551538	-0.0259535	1.12903	0.060558	Non-significant	Non-significant
LRRFIP1	OID31344	Q32MZ4	Oncology_II	Disease_status	FU - CTL	0.548928	-1.2794	2.37726	0.403746	Non-significant	Non-significant
NAA10	OID30188	P41227	Cardiometabolic_II	Disease_status	FU - CTL	0.548113	-1.00181	2.09803	0.476545	Non-significant	Non-significant
RAB3GAP1	OID30829	Q15042	Neurology_II	Disease_status	FU - CTL	0.547783	-1.40223	2.4978	0.571186	Non-significant	Non-significant
PNPT1	OID20445	Q8TCS8	Inflammation	Disease_status	FU - CTL	0.547579	-1.38644	2.4816	0.452599	Non-significant	Non-significant
FDX2	OID30147	Q6P4F2	Cardiometabolic_II	Disease_status	FU - CTL	0.547203	-1.36723	2.46164	0.448902	Non-significant	Non-significant
TBC1D23	OID21286	Q9NUY8	Oncology	Disease_status	FU - CTL	0.546928	-2.55838	3.65224	0.65404	Non-significant	Non-significant
MTHFD2	OID31078	P13995	Neurology_II	Disease_status	FU - CTL	0.546446	-1.46276	2.55565	0.471836	Non-significant	Non-significant
FGF9	OID31193	P31371	Oncology_II	Disease_status	FU - CTL	0.544104	-2.10806	3.19626	0.67882	Non-significant	Non-significant
C4BPB	OID21481	P20851	Oncology	Disease_status	FU - CTL	0.542983	-1.33283	2.4188	0.472154	Non-significant	Non-significant
RBM17	OID31034	Q96I25	Neurology_II	Disease_status	FU - CTL	0.542908	-2.63869	3.7245	0.666395	Non-significant	Non-significant
GLT8D2	OID20825	Q9H1C3	Neurology	Disease_status	FU - CTL	0.540037	-0.281808	1.36188	0.190174	Non-significant	Non-significant
ERP44	OID21338	Q9BS26	Oncology	Disease_status	FU - CTL	0.53997	-0.284196	1.36414	0.144724	Non-significant	Non-significant
CNPY2	OID20069	Q9Y2B0	Cardiometabolic	Disease_status	FU - CTL	0.539571	0.00161522	1.07753	0.049356	Significant	Non-significant
AZI2	OID31056	Q9H6S1	Neurology_II	Disease_status	FU - CTL	0.539401	-2.92263	4.00143	0.690308	Non-significant	Non-significant
MAP2	OID31138	P11137	Neurology_II	Disease_status	FU - CTL	0.536252	-0.145865	1.21837	0.0949682	Non-significant	Non-significant
TJAP1	OID21477	Q5JTD0	Oncology	Disease_status	FU - CTL	0.535969	-1.94489	3.01683	0.58326	Non-significant	Non-significant
LMOD1	OID31014	P29536	Neurology_II	Disease_status	FU - CTL	0.535889	-0.584575	1.65635	0.257325	Non-significant	Non-significant
VCAN	OID21026	P13611	Neurology	Disease_status	FU - CTL	0.53545	-0.378769	1.44967	0.175125	Non-significant	Non-significant
TNFRSF12A	OID21482	Q9NP84	Oncology	Disease_status	FU - CTL	0.5347	-0.0356621	1.10506	0.0651881	Non-significant	Non-significant
APPL2	OID30590	Q8NEU8	Inflammation_II	Disease_status	FU - CTL	0.531362	-3.49018	4.5529	0.736072	Non-significant	Non-significant
PTX3	OID20570	P26022	Inflammation	Disease_status	FU - CTL	0.529638	-0.629536	1.68881	0.276407	Non-significant	Non-significant
TNF	OID20473	P01375	Inflammation	Disease_status	FU - CTL	0.528832	-1.895	2.95267	0.474308	Non-significant	Non-significant
PDP1	OID21176	Q9P0J1	Oncology	Disease_status	FU - CTL	0.527239	-1.86187	2.91635	0.581641	Non-significant	Non-significant
CDC27	OID21238	P30260	Oncology	Disease_status	FU - CTL	0.525554	-0.37848	1.42959	0.245072	Non-significant	Non-significant
TARS1	OID31343	P26639	Oncology_II	Disease_status	FU - CTL	0.525204	-0.226169	1.27658	0.164183	Non-significant	Non-significant
SMNDC1	OID31471	O75940	Oncology_II	Disease_status	FU - CTL	0.525167	-2.99163	4.04197	0.649263	Non-significant	Non-significant
SCRIB	OID30225	Q14160	Cardiometabolic_II	Disease_status	FU - CTL	0.525154	-0.226534	1.27684	0.164393	Non-significant	Non-significant
HLA-DRA	OID20520	P01903	Inflammation	Disease_status	FU - CTL	0.524804	0.0141687	1.03544	0.0443202	Significant	Non-significant
MAPKAPK2	OID31293	P49137	Oncology_II	Disease_status	FU - CTL	0.524676	-2.33481	3.38417	0.61337	Non-significant	Non-significant
TNF	OID20074	P01375	Cardiometabolic	Disease_status	FU - CTL	0.523875	-0.609475	1.65723	0.35348	Non-significant	Non-significant
GPRC5C	OID31340	Q9NQ84	Oncology_II	Disease_status	FU - CTL	0.522492	-0.23252	1.2775	0.168297	Non-significant	Non-significant
ANKRA2	OID31173	Q9H9E1	Oncology_II	Disease_status	FU - CTL	0.522133	-4.29353	5.3378	0.768416	Non-significant	Non-significant
CD177	OID21119	Q8N6Q3	Neurology	Disease_status	FU - CTL	0.521054	-0.946934	1.98904	0.474933	Non-significant	Non-significant
KRT18	OID21296	P05783	Oncology	Disease_status	FU - CTL	0.519887	-0.307435	1.34721	0.209746	Non-significant	Non-significant
NFIC	OID30988	P08651	Neurology_II	Disease_status	FU - CTL	0.516683	0.0211691	1.0122	0.0414983	Significant	Non-significant
ARAF	OID31260	P10398	Oncology_II	Disease_status	FU - CTL	0.514433	-0.745164	1.77403	0.411627	Non-significant	Non-significant
ACADM	OID31277	P11310	Oncology_II	Disease_status	FU - CTL	0.513679	-0.9992	2.02656	0.494167	Non-significant	Non-significant
CFHR4	OID30758	Q92496	Inflammation_II	Disease_status	FU - CTL	0.511547	-0.80136	1.82446	0.32503	Non-significant	Non-significant
COL4A1	OID20208	P02462	Cardiometabolic	Disease_status	FU - CTL	0.510312	-0.187141	1.20777	0.145915	Non-significant	Non-significant
MRPL24	OID30178	Q96A35	Cardiometabolic_II	Disease_status	FU - CTL	0.510129	-0.16795	1.18821	0.135248	Non-significant	Non-significant
PGR	OID30460	P06401	Inflammation_II	Disease_status	FU - CTL	0.509038	-0.430578	1.44865	0.278035	Non-significant	Non-significant
FAM172A	OID30248	Q8WUF8	Cardiometabolic_II	Disease_status	FU - CTL	0.507997	-0.996046	2.01204	0.3948	Non-significant	Non-significant
LSP1	OID20530	P33241	Inflammation	Disease_status	FU - CTL	0.507417	-1.59638	2.61122	0.507077	Non-significant	Non-significant
AIFM1	OID21287	O95831	Oncology	Disease_status	FU - CTL	0.506939	-2.47783	3.49171	0.6682	Non-significant	Non-significant
CES2	OID21366	O00748	Oncology	Disease_status	FU - CTL	0.506101	-3.22566	4.23786	0.727111	Non-significant	Non-significant
DSCAM	OID30993	O60469	Neurology_II	Disease_status	FU - CTL	0.505946	-0.095429	1.10732	0.0962563	Non-significant	Non-significant
REXO2	OID30075	Q9Y3B8	Cardiometabolic_II	Disease_status	FU - CTL	0.505935	-1.7515	2.76337	0.551018	Non-significant	Non-significant
TST	OID20868	Q16762	Neurology	Disease_status	FU - CTL	0.505382	-0.860795	1.87156	0.371032	Non-significant	Non-significant
P4HB	OID21509	P07237	Oncology	Disease_status	FU - CTL	0.504932	-0.269549	1.27941	0.130413	Non-significant	Non-significant
SMPDL3B	OID31387	Q92485	Oncology_II	Disease_status	FU - CTL	0.504667	-0.508914	1.51825	0.318095	Non-significant	Non-significant
IFNL2	OID30791	Q8IZJ0	Neurology_II	Disease_status	FU - CTL	0.504475	-0.775789	1.78474	0.428108	Non-significant	Non-significant
CSF3R	OID30527	Q99062	Inflammation_II	Disease_status	FU - CTL	0.504314	-0.420191	1.42882	0.200163	Non-significant	Non-significant
CD3D	OID30827	P04234	Neurology_II	Disease_status	FU - CTL	0.504104	-1.4845	2.49271	0.474019	Non-significant	Non-significant
C1QTNF6	OID31049	Q9BXI9	Neurology_II	Disease_status	FU - CTL	0.503614	-0.859012	1.86624	0.364224	Non-significant	Non-significant
ACTN4	OID20435	O43707	Inflammation	Disease_status	FU - CTL	0.498717	-0.346875	1.34431	0.238431	Non-significant	Non-significant
TIMP4	OID21147	Q99727	Neurology	Disease_status	FU - CTL	0.498691	-0.770829	1.76821	0.345263	Non-significant	Non-significant
GLA	OID30594	P06280	Inflammation_II	Disease_status	FU - CTL	0.496365	-0.123604	1.11633	0.0882546	Non-significant	Non-significant
ACP6	OID21432	Q9NPH0	Oncology	Disease_status	FU - CTL	0.49436	-0.594571	1.58329	0.282881	Non-significant	Non-significant
INSL4	OID31370	Q14641	Oncology_II	Disease_status	FU - CTL	0.494025	-0.17778	1.16583	0.14396	Non-significant	Non-significant
FOXO1	OID20515	Q12778	Inflammation	Disease_status	FU - CTL	0.493925	-0.434573	1.42242	0.286653	Non-significant	Non-significant
ZNRF4	OID31347	Q8WWF5	Oncology_II	Disease_status	FU - CTL	0.493875	-0.239258	1.22701	0.179551	Non-significant	Non-significant
AMOTL2	OID31351	Q9Y2J4	Oncology_II	Disease_status	FU - CTL	0.493683	-0.00612788	0.993495	0.052707	Non-significant	Non-significant
IL2	OID20419	P60568	Inflammation	Disease_status	FU - CTL	0.493096	-0.495913	1.4821	0.317454	Non-significant	Non-significant
F12	OID30739	P00748	Inflammation_II	Disease_status	FU - CTL	0.492883	-0.656009	1.64177	0.305815	Non-significant	Non-significant
DBH	OID30703	P09172	Inflammation_II	Disease_status	FU - CTL	0.492579	-1.01337	1.99853	0.510022	Non-significant	Non-significant
C1QBP	OID31007	Q07021	Neurology_II	Disease_status	FU - CTL	0.491654	-1.11105	2.09436	0.444614	Non-significant	Non-significant
CXCL16	OID20282	Q9H2A7	Cardiometabolic	Disease_status	FU - CTL	0.491585	-0.372132	1.3553	0.193016	Non-significant	Non-significant
CLPS	OID21156	P04118	Neurology	Disease_status	FU - CTL	0.4914	-0.289188	1.27199	0.208949	Non-significant	Non-significant
DBN1	OID30549	Q16643	Inflammation_II	Disease_status	FU - CTL	0.49079	-0.923542	1.90512	0.398584	Non-significant	Non-significant
TPPP2	OID31274	P59282	Oncology_II	Disease_status	FU - CTL	0.490787	-2.47405	3.45562	0.738178	Non-significant	Non-significant
STX8	OID20531	Q9UNK0	Inflammation	Disease_status	FU - CTL	0.490291	-2.42348	3.40406	0.669801	Non-significant	Non-significant
SNCG	OID20971	O76070	Neurology	Disease_status	FU - CTL	0.488621	-0.352359	1.3296	0.245334	Non-significant	Non-significant
ANXA2	OID30263	P07355	Cardiometabolic_II	Disease_status	FU - CTL	0.487579	-0.533779	1.50894	0.338146	Non-significant	Non-significant
CLEC5A	OID20165	Q9NY25	Cardiometabolic	Disease_status	FU - CTL	0.486943	-0.15932	1.13321	0.0944556	Non-significant	Non-significant
IGFBP6	OID20413	P24592	Cardiometabolic	Disease_status	FU - CTL	0.486475	0.0718413	0.901109	0.0229149	Significant	Non-significant
TNFRSF1B	OID21145	P20333	Neurology	Disease_status	FU - CTL	0.485717	0.0197653	0.951668	0.0415536	Significant	Non-significant
RNF168	OID30506	Q8IYW5	Inflammation_II	Disease_status	FU - CTL	0.485438	-0.907966	1.87884	0.483071	Non-significant	Non-significant
ILKAP	OID20855	Q9H0C8	Neurology	Disease_status	FU - CTL	0.484821	-0.482208	1.45185	0.31481	Non-significant	Non-significant
SNX5	OID30215	Q9Y5X3	Cardiometabolic_II	Disease_status	FU - CTL	0.484377	-1.0972	2.06596	0.296632	Non-significant	Non-significant
SLC28A1	OID31220	O00337	Oncology_II	Disease_status	FU - CTL	0.483787	-1.01617	1.98374	0.515891	Non-significant	Non-significant
GFOD2	OID21216	Q3B7J2	Oncology	Disease_status	FU - CTL	0.482725	-0.87919	1.84464	0.475548	Non-significant	Non-significant
CSPG4	OID30397	Q6UVK1	Cardiometabolic_II	Disease_status	FU - CTL	0.481988	-0.104926	1.0689	0.104122	Non-significant	Non-significant
TRIAP1	OID21403	O43715	Oncology	Disease_status	FU - CTL	0.481325	0.0390709	0.923579	0.0338583	Significant	Non-significant
CHM	OID30972	P24386	Neurology_II	Disease_status	FU - CTL	0.480367	-1.11323	2.07396	0.543553	Non-significant	Non-significant
KIR2DL2	OID31431	P43627	Oncology_II	Disease_status	FU - CTL	0.479819	-1.37514	2.33477	0.477332	Non-significant	Non-significant
EPPK1	OID30250	P58107	Cardiometabolic_II	Disease_status	FU - CTL	0.479637	-0.248652	1.20793	0.189206	Non-significant	Non-significant
ENPP7	OID20689	Q6UWV6	Inflammation	Disease_status	FU - CTL	0.478254	-0.326137	1.28265	0.234738	Non-significant	Non-significant
VIT	OID30334	Q6UXI7	Cardiometabolic_II	Disease_status	FU - CTL	0.477785	-0.506338	1.46191	0.243433	Non-significant	Non-significant
SAT2	OID31306	Q96F10	Oncology_II	Disease_status	FU - CTL	0.476321	-0.224166	1.17681	0.175607	Non-significant	Non-significant
OXT	OID21047	P01178	Neurology	Disease_status	FU - CTL	0.475771	-0.9089	1.86044	0.489055	Non-significant	Non-significant
GADD45GIP1	OID30237	Q8TAE8	Cardiometabolic_II	Disease_status	FU - CTL	0.475379	-1.05667	2.00743	0.389741	Non-significant	Non-significant
CEBPB	OID20052	P17676	Cardiometabolic	Disease_status	FU - CTL	0.475349	-1.77088	2.72158	0.558718	Non-significant	Non-significant
MPIG6B	OID20779	O95866	Inflammation	Disease_status	FU - CTL	0.47418	-2.1422	3.09056	0.602841	Non-significant	Non-significant
PTPN1	OID20908	P18031	Neurology	Disease_status	FU - CTL	0.474039	-2.7361	3.68417	0.706633	Non-significant	Non-significant
MN1	OID30908	Q10571	Neurology_II	Disease_status	FU - CTL	0.472292	-2.58214	3.52672	0.754836	Non-significant	Non-significant
ANGPTL2	OID20726	Q9UKU9	Inflammation	Disease_status	FU - CTL	0.471476	-2.89593	3.83888	0.719715	Non-significant	Non-significant
EPHA1	OID20677	P21709	Inflammation	Disease_status	FU - CTL	0.469592	-0.664118	1.6033	0.318856	Non-significant	Non-significant
TNFRSF1A	OID21155	P19438	Neurology	Disease_status	FU - CTL	0.468463	0.0405592	0.896366	0.0328877	Significant	Non-significant
DPEP1	OID20897	P16444	Neurology	Disease_status	FU - CTL	0.467366	-0.728614	1.66335	0.334021	Non-significant	Non-significant
FURIN	OID21514	P09958	Oncology	Disease_status	FU - CTL	0.466587	-0.403427	1.3366	0.196494	Non-significant	Non-significant
PRKD2	OID30140	Q9BZL6	Cardiometabolic_II	Disease_status	FU - CTL	0.465733	-0.212884	1.14435	0.171746	Non-significant	Non-significant
LGALS3BP	OID30765	Q08380	Inflammation_II	Disease_status	FU - CTL	0.465512	-0.028404	0.959429	0.0638366	Non-significant	Non-significant
RETN	OID20327	Q9HD89	Cardiometabolic	Disease_status	FU - CTL	0.464517	-0.121469	1.0505	0.116195	Non-significant	Non-significant
CHP1	OID30869	Q99653	Neurology_II	Disease_status	FU - CTL	0.464283	-5.49614	6.42471	0.787642	Non-significant	Non-significant
LGALS3	OID20284	P17931	Cardiometabolic	Disease_status	FU - CTL	0.463135	-0.966372	1.89264	0.427044	Non-significant	Non-significant
GP1BA	OID20381	P07359	Cardiometabolic	Disease_status	FU - CTL	0.462583	0.134138	0.791028	0.0072384	Significant	Non-significant
MRPS16	OID30489	Q9Y3D3	Inflammation_II	Disease_status	FU - CTL	0.462242	-0.171033	1.09552	0.146854	Non-significant	Non-significant
ASAH2	OID20996	Q9NR71	Neurology	Disease_status	FU - CTL	0.461707	-1.10033	2.02374	0.462252	Non-significant	Non-significant
CEP170	OID30240	Q5SW79	Cardiometabolic_II	Disease_status	FU - CTL	0.458666	-3.11295	4.03028	0.742766	Non-significant	Non-significant
FCGR2A	OID20391	P12318	Cardiometabolic	Disease_status	FU - CTL	0.458267	-0.0966318	1.01317	0.102262	Non-significant	Non-significant
ABCA2	OID30146	Q9BZC7	Cardiometabolic_II	Disease_status	FU - CTL	0.457825	-0.220303	1.13595	0.178623	Non-significant	Non-significant
LMOD1	OID30212	P29536	Cardiometabolic_II	Disease_status	FU - CTL	0.457568	-0.80412	1.71925	0.362847	Non-significant	Non-significant
SCP2	OID21161	P22307	Oncology	Disease_status	FU - CTL	0.456108	-0.0644354	0.976652	0.0837787	Non-significant	Non-significant
LRCH4	OID30191	O75427	Cardiometabolic_II	Disease_status	FU - CTL	0.454283	-2.64834	3.5569	0.694933	Non-significant	Non-significant
RBPMS2	OID30257	Q6ZRY4	Cardiometabolic_II	Disease_status	FU - CTL	0.453757	-4.25258	5.1601	0.80467	Non-significant	Non-significant
SNU13	OID30052	P55769	Cardiometabolic_II	Disease_status	FU - CTL	0.453133	-0.373802	1.28007	0.27266	Non-significant	Non-significant
STAT2	OID30536	P52630	Inflammation_II	Disease_status	FU - CTL	0.453062	-0.495634	1.40176	0.337967	Non-significant	Non-significant
ZP3	OID30265	P21754	Cardiometabolic_II	Disease_status	FU - CTL	0.452096	-1.16023	2.06443	0.571885	Non-significant	Non-significant
PLXNB2	OID20317	O15031	Cardiometabolic	Disease_status	FU - CTL	0.45038	-0.375924	1.27668	0.209139	Non-significant	Non-significant
IGF2R	OID21146	P11717	Neurology	Disease_status	FU - CTL	0.448497	-0.458185	1.35518	0.247187	Non-significant	Non-significant
TPK1	OID30338	Q9H3S4	Cardiometabolic_II	Disease_status	FU - CTL	0.448054	0.0702562	0.825852	0.0215885	Significant	Non-significant
CTF1	OID20061	Q16619	Cardiometabolic	Disease_status	FU - CTL	0.447167	-0.356099	1.25043	0.265247	Non-significant	Non-significant
CREB3	OID31188	O43889	Oncology_II	Disease_status	FU - CTL	0.446188	-1.53838	2.43076	0.650075	Non-significant	Non-significant
CREBZF	OID31206	Q9NS37	Oncology_II	Disease_status	FU - CTL	0.445335	-2.5675	3.45817	0.701319	Non-significant	Non-significant
FMNL1	OID20884	O95466	Neurology	Disease_status	FU - CTL	0.445288	-0.561675	1.45225	0.374451	Non-significant	Non-significant
FLT3LG	OID20661	P49771	Inflammation	Disease_status	FU - CTL	0.444467	-0.0199281	0.908861	0.0600423	Non-significant	Non-significant
SPON2	OID20221	Q9BUD6	Cardiometabolic	Disease_status	FU - CTL	0.444142	-0.126648	1.01493	0.122806	Non-significant	Non-significant
CELA2A	OID30411	P08217	Cardiometabolic_II	Disease_status	FU - CTL	0.443663	-0.236613	1.12394	0.193427	Non-significant	Non-significant
PLSCR3	OID31146	Q9NRY6	Neurology_II	Disease_status	FU - CTL	0.442873	-1.44498	2.33072	0.554022	Non-significant	Non-significant
FUCA1	OID20261	P04066	Cardiometabolic	Disease_status	FU - CTL	0.440754	-1.33518	2.21669	0.52909	Non-significant	Non-significant
QSOX1	OID30729	O00391	Inflammation_II	Disease_status	FU - CTL	0.440417	-0.237903	1.11874	0.13243	Non-significant	Non-significant
FAS	OID20316	P25445	Cardiometabolic	Disease_status	FU - CTL	0.438975	-0.370714	1.24866	0.209957	Non-significant	Non-significant
AFM	OID30741	P43652	Inflammation_II	Disease_status	FU - CTL	0.436677	-0.513127	1.38648	0.275413	Non-significant	Non-significant
ASGR2	OID30679	P07307	Inflammation_II	Disease_status	FU - CTL	0.436579	-0.156587	1.02975	0.14362	Non-significant	Non-significant
LILRB5	OID20324	O75023	Cardiometabolic	Disease_status	FU - CTL	0.436429	-0.538648	1.41151	0.368745	Non-significant	Non-significant
AGXT	OID20139	P21549	Cardiometabolic	Disease_status	FU - CTL	0.435108	-0.231555	1.10177	0.193105	Non-significant	Non-significant
NARS1	OID31035	O43776	Neurology_II	Disease_status	FU - CTL	0.434933	0.0257891	0.844078	0.0379258	Significant	Non-significant
GHR	OID30574	P10912	Inflammation_II	Disease_status	FU - CTL	0.434638	-0.0944764	0.963751	0.104032	Non-significant	Non-significant
HGF	OID20656	P14210	Inflammation	Disease_status	FU - CTL	0.433441	-2.57315	3.44003	0.711865	Non-significant	Non-significant
HSDL2	OID30256	Q6YN16	Cardiometabolic_II	Disease_status	FU - CTL	0.432493	-1.0386	1.90358	0.445728	Non-significant	Non-significant
STXBP3	OID21240	O00186	Oncology	Disease_status	FU - CTL	0.432431	-0.678013	1.54288	0.348026	Non-significant	Non-significant
ESM1	OID20758	Q9NQ30	Inflammation	Disease_status	FU - CTL	0.432404	-1.13626	2.00107	0.495884	Non-significant	Non-significant
GPKOW	OID20890	Q92917	Neurology	Disease_status	FU - CTL	0.431937	0.0646657	0.799209	0.0226156	Significant	Non-significant
PHOSPHO1	OID20922	Q8TCT1	Neurology	Disease_status	FU - CTL	0.431624	-0.376857	1.2401	0.192403	Non-significant	Non-significant
TRAF3	OID30479	Q13114-2	Inflammation_II	Disease_status	FU - CTL	0.431563	-0.0810146	0.94414	0.0960175	Non-significant	Non-significant
DYNLT3	OID31415	P51808	Oncology_II	Disease_status	FU - CTL	0.431441	-1.95611	2.819	0.647653	Non-significant	Non-significant
C2CD2L	OID20864	O14523	Neurology	Disease_status	FU - CTL	0.431132	-1.05184	1.91411	0.472034	Non-significant	Non-significant
SFTPA2	OID21218	Q8IWL1	Oncology	Disease_status	FU - CTL	0.429525	-0.535802	1.39485	0.371531	Non-significant	Non-significant
SPAG1	OID30979	Q07617	Neurology_II	Disease_status	FU - CTL	0.429394	-1.11323	1.97202	0.475449	Non-significant	Non-significant
GOT1	OID30417	P17174	Cardiometabolic_II	Disease_status	FU - CTL	0.428901	-0.666954	1.52476	0.331869	Non-significant	Non-significant
NEK7	OID31250	Q8TDX7	Oncology_II	Disease_status	FU - CTL	0.428779	-0.869833	1.72739	0.506055	Non-significant	Non-significant
ENTR1	OID30231	Q96C92	Cardiometabolic_II	Disease_status	FU - CTL	0.428279	-1.47802	2.33458	0.565311	Non-significant	Non-significant
BRSK2	OID31042	Q8IWQ3	Neurology_II	Disease_status	FU - CTL	0.427612	-1.11616	1.97138	0.469888	Non-significant	Non-significant
VWA1	OID21421	Q6PCB0	Oncology	Disease_status	FU - CTL	0.42753	-1.48709	2.34215	0.574854	Non-significant	Non-significant
CFI	OID30772	P05156	Inflammation_II	Disease_status	FU - CTL	0.427359	-0.408401	1.26312	0.187873	Non-significant	Non-significant
LMOD1	OID31416	P29536	Oncology_II	Disease_status	FU - CTL	0.427159	-0.97538	1.8297	0.451628	Non-significant	Non-significant
RBP5	OID21369	P82980	Oncology	Disease_status	FU - CTL	0.426458	-1.29938	2.1523	0.474588	Non-significant	Non-significant
RAB2B	OID31362	Q8WUD1	Oncology_II	Disease_status	FU - CTL	0.425694	-1.78195	2.63334	0.62596	Non-significant	Non-significant
NOTCH3	OID20253	Q9UM47	Cardiometabolic	Disease_status	FU - CTL	0.424221	-0.148836	0.997277	0.141391	Non-significant	Non-significant
SPINK4	OID20509	O60575	Inflammation	Disease_status	FU - CTL	0.423802	-0.835763	1.68337	0.373611	Non-significant	Non-significant
GNPDA2	OID30597	Q8TDQ7	Inflammation_II	Disease_status	FU - CTL	0.42346	-0.37898	1.2259	0.220971	Non-significant	Non-significant
ERN1	OID31391	O75460	Oncology_II	Disease_status	FU - CTL	0.421513	-0.082653	0.925678	0.0982641	Non-significant	Non-significant
RLN1	OID30995	P04808	Neurology_II	Disease_status	FU - CTL	0.421254	-0.293082	1.13559	0.238486	Non-significant	Non-significant
DDAH1	OID21299	O94760	Oncology	Disease_status	FU - CTL	0.420721	-0.667079	1.50852	0.351867	Non-significant	Non-significant
IL17D	OID20481	Q8TAD2	Inflammation	Disease_status	FU - CTL	0.420612	-0.622425	1.46365	0.246571	Non-significant	Non-significant
SLC12A2	OID30077	P55011	Cardiometabolic_II	Disease_status	FU - CTL	0.419358	-0.20915	1.04787	0.183618	Non-significant	Non-significant
LGMN	OID20773	Q99538	Inflammation	Disease_status	FU - CTL	0.418962	-0.932628	1.77055	0.446648	Non-significant	Non-significant
PLAT	OID20247	P00750	Cardiometabolic	Disease_status	FU - CTL	0.416154	-0.495025	1.32733	0.359177	Non-significant	Non-significant
TSC22D1	OID31016	Q15714	Neurology_II	Disease_status	FU - CTL	0.41535	-1.88058	2.71128	0.64449	Non-significant	Non-significant
PQBP1	OID21172	O60828	Oncology	Disease_status	FU - CTL	0.414812	-0.568025	1.39765	0.39635	Non-significant	Non-significant
TNFRSF14	OID20783	Q92956	Inflammation	Disease_status	FU - CTL	0.412704	0.0968396	0.728569	0.0120663	Significant	Non-significant
KAZN	OID31481	Q674X7	Oncology_II	Disease_status	FU - CTL	0.412149	-2.68403	3.50833	0.731969	Non-significant	Non-significant
NFYA	OID30134	P23511	Cardiometabolic_II	Disease_status	FU - CTL	0.410439	-2.38078	3.20166	0.627391	Non-significant	Non-significant
IL16	OID20633	Q14005	Inflammation	Disease_status	FU - CTL	0.409508	-0.495215	1.31423	0.363436	Non-significant	Non-significant
CD226	OID30556	Q15762	Inflammation_II	Disease_status	FU - CTL	0.408924	-0.677556	1.4954	0.361966	Non-significant	Non-significant
C5	OID30744	P01031	Inflammation_II	Disease_status	FU - CTL	0.408542	-0.240043	1.05713	0.159286	Non-significant	Non-significant
TNFRSF10C	OID20265	O14798	Cardiometabolic	Disease_status	FU - CTL	0.407518	-0.618278	1.43331	0.332778	Non-significant	Non-significant
PPY	OID21516	P01298	Oncology	Disease_status	FU - CTL	0.406762	-1.36449	2.17801	0.497847	Non-significant	Non-significant
SERPINB9	OID20932	P50453	Neurology	Disease_status	FU - CTL	0.406737	-0.0782936	0.891769	0.0972968	Non-significant	Non-significant
CSF3	OID20491	P09919	Inflammation	Disease_status	FU - CTL	0.405942	-0.111899	0.923782	0.120145	Non-significant	Non-significant
EPHA10	OID20840	Q5JZY3	Neurology	Disease_status	FU - CTL	0.402033	-0.581355	1.38542	0.411159	Non-significant	Non-significant
FSTL3	OID20782	O95633	Inflammation	Disease_status	FU - CTL	0.401457	-0.432927	1.23584	0.25352	Non-significant	Non-significant
THOP1	OID20194	P52888	Cardiometabolic	Disease_status	FU - CTL	0.400429	-0.119763	0.920622	0.126724	Non-significant	Non-significant
ENOX2	OID30152	Q16206	Cardiometabolic_II	Disease_status	FU - CTL	0.400291	-2.01991	2.82049	0.670959	Non-significant	Non-significant
CLGN	OID30957	O14967	Neurology_II	Disease_status	FU - CTL	0.400263	-0.344793	1.14532	0.281996	Non-significant	Non-significant
PRKAB1	OID20444	Q9Y478	Inflammation	Disease_status	FU - CTL	0.400128	-1.1428	1.94306	0.508928	Non-significant	Non-significant
HLA-E	OID20532	P13747	Inflammation	Disease_status	FU - CTL	0.398973	-1.29236	2.0903	0.499161	Non-significant	Non-significant
DNM3	OID31000	Q9UQ16	Neurology_II	Disease_status	FU - CTL	0.398825	-0.140277	0.937927	0.141643	Non-significant	Non-significant
NECTIN2	OID20222	Q92692	Cardiometabolic	Disease_status	FU - CTL	0.398433	0.0969934	0.699873	0.0111935	Significant	Non-significant
IFI30	OID31505	P13284	Oncology_II	Disease_status	FU - CTL	0.398367	-0.19363	0.990364	0.180009	Non-significant	Non-significant
NPTX2	OID30390	P47972	Cardiometabolic_II	Disease_status	FU - CTL	0.398182	-0.586221	1.38259	0.330773	Non-significant	Non-significant
CRYBB2	OID31081	P43320	Neurology_II	Disease_status	FU - CTL	0.397172	-0.531683	1.32603	0.305539	Non-significant	Non-significant
IL1A	OID20488	P01583	Inflammation	Disease_status	FU - CTL	0.397142	-0.22568	1.01996	0.203277	Non-significant	Non-significant
ADA2	OID20394	Q9NZK5	Cardiometabolic	Disease_status	FU - CTL	0.394025	-0.0684317	0.856482	0.092271	Non-significant	Non-significant
CPA1	OID20280	P15085	Cardiometabolic	Disease_status	FU - CTL	0.393346	-0.275427	1.06212	0.239698	Non-significant	Non-significant
SEPTIN9	OID21279	Q9UHD8	Oncology	Disease_status	FU - CTL	0.39245	-0.107142	0.892042	0.119405	Non-significant	Non-significant
SCPEP1	OID30278	Q9HB40	Cardiometabolic_II	Disease_status	FU - CTL	0.391617	-0.18146	0.964693	0.173536	Non-significant	Non-significant
SIGLEC8	OID30261	Q9NYZ4	Cardiometabolic_II	Disease_status	FU - CTL	0.391241	-1.16787	1.95036	0.532757	Non-significant	Non-significant
FZD10	OID30931	Q9ULW2	Neurology_II	Disease_status	FU - CTL	0.390108	-2.42199	3.2022	0.779323	Non-significant	Non-significant
C9	OID30698	P02748	Inflammation_II	Disease_status	FU - CTL	0.387604	-0.144303	0.919511	0.147506	Non-significant	Non-significant
RAB33A	OID30122	Q14088	Cardiometabolic_II	Disease_status	FU - CTL	0.386343	-3.10482	3.8775	0.777052	Non-significant	Non-significant
KYNU	OID20669	Q16719	Inflammation	Disease_status	FU - CTL	0.385813	-0.0888509	0.860476	0.10757	Non-significant	Non-significant
CPB2	OID30734	Q96IY4	Inflammation_II	Disease_status	FU - CTL	0.384452	-0.949174	1.71808	0.475219	Non-significant	Non-significant
SERPIND1	OID30767	P05546	Inflammation_II	Disease_status	FU - CTL	0.383816	-0.786826	1.55446	0.423122	Non-significant	Non-significant
LILRA5	OID20209	A6NI73	Cardiometabolic	Disease_status	FU - CTL	0.382189	-0.622805	1.38718	0.356485	Non-significant	Non-significant
TRDMT1	OID31335	O14717	Oncology_II	Disease_status	FU - CTL	0.381879	-1.05258	1.81634	0.59139	Non-significant	Non-significant
TSHB	OID20129	P01222	Cardiometabolic	Disease_status	FU - CTL	0.378909	-1.01791	1.77573	0.48415	Non-significant	Non-significant
GC	OID30780	P02774	Inflammation_II	Disease_status	FU - CTL	0.376949	-0.614743	1.36864	0.355417	Non-significant	Non-significant
LTBP2	OID20254	Q14767	Cardiometabolic	Disease_status	FU - CTL	0.376921	-0.190376	0.944218	0.185421	Non-significant	Non-significant
BAIAP2	OID21250	Q9UQB8	Oncology	Disease_status	FU - CTL	0.375917	-0.234477	0.98631	0.218759	Non-significant	Non-significant
SLC27A4	OID20814	Q6P1M0	Neurology	Disease_status	FU - CTL	0.373795	-2.61385	3.36144	0.749295	Non-significant	Non-significant
LBP	OID20355	P18428	Cardiometabolic	Disease_status	FU - CTL	0.373629	-0.311825	1.05908	0.275144	Non-significant	Non-significant
TANK	OID20474	Q92844	Inflammation	Disease_status	FU - CTL	0.373117	-0.448771	1.195	0.362034	Non-significant	Non-significant
SPTBN2	OID30876	O15020	Neurology_II	Disease_status	FU - CTL	0.373072	-1.94711	2.69325	0.68019	Non-significant	Non-significant
ECE1	OID20891	P42892	Neurology	Disease_status	FU - CTL	0.371172	-0.843437	1.58578	0.452933	Non-significant	Non-significant
CFC1	OID21261	P0CG37	Oncology	Disease_status	FU - CTL	0.370864	-0.818756	1.56048	0.433579	Non-significant	Non-significant
TIE1	OID20303	P35590	Cardiometabolic	Disease_status	FU - CTL	0.370654	-0.225572	0.96688	0.214548	Non-significant	Non-significant
ACP1	OID30524	P24666	Inflammation_II	Disease_status	FU - CTL	0.370379	-0.614432	1.35519	0.449247	Non-significant	Non-significant
UBQLN3	OID30096	Q9H347	Cardiometabolic_II	Disease_status	FU - CTL	0.369683	-3.11734	3.85671	0.784019	Non-significant	Non-significant
RAB37	OID20425	Q96AX2	Inflammation	Disease_status	FU - CTL	0.368977	-2.1055	2.84346	0.64161	Non-significant	Non-significant
TFPI	OID20388	P10646	Cardiometabolic	Disease_status	FU - CTL	0.368836	-0.802398	1.54007	0.438564	Non-significant	Non-significant
GART	OID31004	P22102	Neurology_II	Disease_status	FU - CTL	0.3669	-0.162172	0.895972	0.167435	Non-significant	Non-significant
ICAM4	OID20578	Q14773	Inflammation	Disease_status	FU - CTL	0.366688	-1.09075	1.82412	0.489095	Non-significant	Non-significant
SPINK8	OID30153	P0C7L1	Cardiometabolic_II	Disease_status	FU - CTL	0.365908	-0.237463	0.969279	0.22572	Non-significant	Non-significant
IGSF8	OID20167	Q969P0	Cardiometabolic	Disease_status	FU - CTL	0.365065	-0.512547	1.24268	0.316608	Non-significant	Non-significant
ECM1	OID30736	Q16610	Inflammation_II	Disease_status	FU - CTL	0.364583	-0.876113	1.60528	0.463923	Non-significant	Non-significant
TCOF1	OID30316	Q13428	Cardiometabolic_II	Disease_status	FU - CTL	0.363117	-0.272086	0.998319	0.252861	Non-significant	Non-significant
STC1	OID21014	P52823	Neurology	Disease_status	FU - CTL	0.362242	-1.36507	2.08955	0.594482	Non-significant	Non-significant
CD300E	OID21418	Q496F6	Oncology	Disease_status	FU - CTL	0.360892	-0.209622	0.931405	0.206807	Non-significant	Non-significant
CHIT1	OID20312	Q13231	Cardiometabolic	Disease_status	FU - CTL	0.359272	-1.02296	1.7415	0.50621	Non-significant	Non-significant
BAG6	OID20114	P46379	Cardiometabolic	Disease_status	FU - CTL	0.358204	-0.133489	0.849897	0.147611	Non-significant	Non-significant
SLAMF8	OID21214	Q9P0V8	Oncology	Disease_status	FU - CTL	0.357483	-0.382498	1.09746	0.332479	Non-significant	Non-significant
KIR2DL3	OID21196	P43628	Oncology	Disease_status	FU - CTL	0.356758	-0.781427	1.49494	0.527714	Non-significant	Non-significant
PRSS8	OID20763	Q16651	Inflammation	Disease_status	FU - CTL	0.356727	-1.02471	1.73816	0.520219	Non-significant	Non-significant
MTIF3	OID31513	Q9H2K0	Oncology_II	Disease_status	FU - CTL	0.35634	-3.1174	3.83008	0.768337	Non-significant	Non-significant
TBC1D5	OID20521	Q92609	Inflammation	Disease_status	FU - CTL	0.35632	-4.71727	5.42992	0.855527	Non-significant	Non-significant
HMOX2	OID20887	P30519	Neurology	Disease_status	FU - CTL	0.356262	-0.279157	0.991682	0.261905	Non-significant	Non-significant
NXPE4	OID30076	Q6UWF7	Cardiometabolic_II	Disease_status	FU - CTL	0.354542	-0.491892	1.20098	0.39989	Non-significant	Non-significant
REG3G	OID31408	Q6UW15	Oncology_II	Disease_status	FU - CTL	0.354496	-0.372698	1.08169	0.328172	Non-significant	Non-significant
CTSD	OID20358	P07339	Cardiometabolic	Disease_status	FU - CTL	0.353741	-0.764656	1.47214	0.279181	Non-significant	Non-significant
CLU	OID30732	P10909	Inflammation_II	Disease_status	FU - CTL	0.352881	-1.01619	1.72195	0.518716	Non-significant	Non-significant
IQGAP2	OID21361	Q13576	Oncology	Disease_status	FU - CTL	0.352724	-2.26619	2.97164	0.733341	Non-significant	Non-significant
SART1	OID30113	O43290	Cardiometabolic_II	Disease_status	FU - CTL	0.352219	-3.26198	3.96642	0.782122	Non-significant	Non-significant
AGRP	OID20658	O00253	Inflammation	Disease_status	FU - CTL	0.351871	-2.03946	2.7432	0.706194	Non-significant	Non-significant
SEMA4D	OID21020	Q92854	Neurology	Disease_status	FU - CTL	0.351546	-0.0573747	0.760466	0.0895043	Non-significant	Non-significant
ARSA	OID21138	P15289	Neurology	Disease_status	FU - CTL	0.351413	-0.282279	0.985104	0.267051	Non-significant	Non-significant
COQ7	OID30217	Q99807	Cardiometabolic_II	Disease_status	FU - CTL	0.350183	-0.0378299	0.738197	0.0753105	Non-significant	Non-significant
CTSL	OID20228	P07711	Cardiometabolic	Disease_status	FU - CTL	0.35006	-0.565259	1.26538	0.35635	Non-significant	Non-significant
IFT20	OID30962	Q8IY31	Neurology_II	Disease_status	FU - CTL	0.349429	-0.612804	1.31166	0.464875	Non-significant	Non-significant
FOLR1	OID21529	P15328	Oncology	Disease_status	FU - CTL	0.349222	-0.178634	0.877078	0.137971	Non-significant	Non-significant
PIBF1	OID31061	Q8WXW3-4	Neurology_II	Disease_status	FU - CTL	0.349194	-2.02169	2.72008	0.701845	Non-significant	Non-significant
SUGP1	OID31524	Q8IWZ8	Oncology_II	Disease_status	FU - CTL	0.349112	-1.32381	2.02203	0.553257	Non-significant	Non-significant
CRELD1	OID30619	Q96HD1	Inflammation_II	Disease_status	FU - CTL	0.34728	-0.724604	1.41916	0.427978	Non-significant	Non-significant
AFP	OID20978	P02771	Neurology	Disease_status	FU - CTL	0.346646	-0.397031	1.09032	0.349501	Non-significant	Non-significant
TGFBR3	OID20255	Q03167	Cardiometabolic	Disease_status	FU - CTL	0.345936	-2.05618	2.74806	0.712107	Non-significant	Non-significant
SFTPD	OID20214	P35247	Cardiometabolic	Disease_status	FU - CTL	0.344575	-0.336004	1.02515	0.310135	Non-significant	Non-significant
BACH1	OID20505	O14867	Inflammation	Disease_status	FU - CTL	0.344446	-1.76754	2.45643	0.6296	Non-significant	Non-significant
PFDN2	OID20892	Q9UHV9	Neurology	Disease_status	FU - CTL	0.343558	-0.837668	1.52478	0.55772	Non-significant	Non-significant
OSCAR	OID20776	Q8IYS5	Inflammation	Disease_status	FU - CTL	0.343537	-0.178762	0.865837	0.189756	Non-significant	Non-significant
CCL2	OID21004	P13500	Neurology	Disease_status	FU - CTL	0.341133	-0.226321	0.908588	0.22969	Non-significant	Non-significant
CSF1	OID20719	P09603	Inflammation	Disease_status	FU - CTL	0.339887	-0.478151	1.15792	0.320699	Non-significant	Non-significant
ZCCHC8	OID30117	Q6NZY4	Cardiometabolic_II	Disease_status	FU - CTL	0.339734	-2.56891	3.24838	0.747457	Non-significant	Non-significant
SERPINA3	OID30786	P01011	Inflammation_II	Disease_status	FU - CTL	0.337966	-0.487773	1.1637	0.326288	Non-significant	Non-significant
TFAP2A	OID30848	P05549	Neurology_II	Disease_status	FU - CTL	0.337054	-1.37667	2.05078	0.691361	Non-significant	Non-significant
C2	OID20410	P06681	Cardiometabolic	Disease_status	FU - CTL	0.336971	-0.517125	1.19107	0.343287	Non-significant	Non-significant
ITPRIP	OID30860	Q8IWB1	Neurology_II	Disease_status	FU - CTL	0.336904	-0.481641	1.15545	0.408037	Non-significant	Non-significant
ITGBL1	OID30408	O95965	Cardiometabolic_II	Disease_status	FU - CTL	0.336594	-0.481787	1.15497	0.318205	Non-significant	Non-significant
SMAD1	OID21180	Q15797	Oncology	Disease_status	FU - CTL	0.335271	-0.72014	1.39068	0.522202	Non-significant	Non-significant
GSTA1	OID20166	P08263	Cardiometabolic	Disease_status	FU - CTL	0.334808	-0.426518	1.09613	0.377058	Non-significant	Non-significant
CFH	OID30790	P08603	Inflammation_II	Disease_status	FU - CTL	0.333367	-0.658563	1.3253	0.411743	Non-significant	Non-significant
TET2	OID31266	Q6N021	Oncology_II	Disease_status	FU - CTL	0.333325	-1.20022	1.86687	0.660933	Non-significant	Non-significant
ZNF174	OID30508	Q15697	Inflammation_II	Disease_status	FU - CTL	0.332671	-0.449241	1.11458	0.392596	Non-significant	Non-significant
TNIP1	OID31120	Q15025	Neurology_II	Disease_status	FU - CTL	0.332511	-2.94998	3.615	0.793441	Non-significant	Non-significant
BRK1	OID20883	Q8WUW1	Neurology	Disease_status	FU - CTL	0.332487	-0.201678	0.866653	0.213991	Non-significant	Non-significant
IGFBPL1	OID20155	Q8WX77	Cardiometabolic	Disease_status	FU - CTL	0.331504	-0.233997	0.897005	0.241224	Non-significant	Non-significant
TNC	OID20359	P24821	Cardiometabolic	Disease_status	FU - CTL	0.330802	-0.982858	1.64446	0.531145	Non-significant	Non-significant
TCN1	OID30687	P20061	Inflammation_II	Disease_status	FU - CTL	0.330479	-0.0242588	0.685217	0.0667975	Non-significant	Non-significant
MRC1	OID30694	P22897	Inflammation_II	Disease_status	FU - CTL	0.329948	-0.415509	1.0754	0.275299	Non-significant	Non-significant
PKD2	OID30184	Q13563	Cardiometabolic_II	Disease_status	FU - CTL	0.329471	-2.99618	3.65512	0.798817	Non-significant	Non-significant
FCGR2B	OID21215	P31994	Oncology	Disease_status	FU - CTL	0.328976	-2.4726	3.13056	0.759456	Non-significant	Non-significant
AMDHD2	OID30366	Q9Y303	Cardiometabolic_II	Disease_status	FU - CTL	0.328071	-0.311073	0.967214	0.303601	Non-significant	Non-significant
TRIM26	OID31207	Q12899	Oncology_II	Disease_status	FU - CTL	0.328046	-0.495865	1.15196	0.423346	Non-significant	Non-significant
EZR	OID21017	P15311	Neurology	Disease_status	FU - CTL	0.327979	-0.717643	1.3736	0.431453	Non-significant	Non-significant
ITGB2	OID20315	P05107	Cardiometabolic	Disease_status	FU - CTL	0.327494	-1.51243	2.16742	0.650656	Non-significant	Non-significant
RAC3	OID30958	P60763	Neurology_II	Disease_status	FU - CTL	0.326733	-0.378833	1.0323	0.352614	Non-significant	Non-significant
CALB2	OID20801	P22676	Neurology	Disease_status	FU - CTL	0.326401	-2.07351	2.72631	0.731216	Non-significant	Non-significant
MFAP4	OID30598	P55083	Inflammation_II	Disease_status	FU - CTL	0.325279	-0.166693	0.817251	0.187516	Non-significant	Non-significant
SERPINF1	OID30757	P36955	Inflammation_II	Disease_status	FU - CTL	0.325238	-0.380681	1.03116	0.237029	Non-significant	Non-significant
RASSF2	OID21194	P50749	Oncology	Disease_status	FU - CTL	0.325011	-1.88901	2.53903	0.653726	Non-significant	Non-significant
STAU1	OID31210	O95793	Oncology_II	Disease_status	FU - CTL	0.324967	-2.59597	3.24591	0.77811	Non-significant	Non-significant
CEP290	OID31287	O15078	Oncology_II	Disease_status	FU - CTL	0.324859	-2.9919	3.64161	0.79082	Non-significant	Non-significant
FLT1	OID21301	P17948	Oncology	Disease_status	FU - CTL	0.32485	-0.217829	0.867528	0.174596	Non-significant	Non-significant
LELP1	OID30845	Q5T871	Neurology_II	Disease_status	FU - CTL	0.324063	-5.62879	6.27692	0.857177	Non-significant	Non-significant
GASK1A	OID30109	Q9UFP1	Cardiometabolic_II	Disease_status	FU - CTL	0.323503	-1.02753	1.67454	0.518728	Non-significant	Non-significant
SGSH	OID30341	P51688	Cardiometabolic_II	Disease_status	FU - CTL	0.322986	-0.869457	1.51543	0.398075	Non-significant	Non-significant
SIGLEC5	OID21082	O15389	Neurology	Disease_status	FU - CTL	0.321829	-0.790698	1.43436	0.559838	Non-significant	Non-significant
MTUS1	OID31315	Q9ULD2	Oncology_II	Disease_status	FU - CTL	0.320375	-0.249282	0.890032	0.260468	Non-significant	Non-significant
KRT14	OID20800	P02533	Neurology	Disease_status	FU - CTL	0.319577	-1.41318	2.05233	0.640757	Non-significant	Non-significant
SERPINF2	OID30779	P08697	Inflammation_II	Disease_status	FU - CTL	0.319359	-1.23181	1.87053	0.603649	Non-significant	Non-significant
MSTN	OID20115	O14793	Cardiometabolic	Disease_status	FU - CTL	0.319267	-1.80515	2.44368	0.697085	Non-significant	Non-significant
MASP1	OID20954	P48740	Neurology	Disease_status	FU - CTL	0.318818	-0.366454	1.00409	0.268329	Non-significant	Non-significant
CALCOCO1	OID21387	Q9P1Z2	Oncology	Disease_status	FU - CTL	0.317898	-3.74723	4.38303	0.840949	Non-significant	Non-significant
PEPD	OID30688	P12955	Inflammation_II	Disease_status	FU - CTL	0.317828	-0.772638	1.40829	0.472129	Non-significant	Non-significant
MCAM	OID20343	P43121	Cardiometabolic	Disease_status	FU - CTL	0.317642	-0.223546	0.85883	0.240659	Non-significant	Non-significant
SERPINA4	OID30774	P29622	Inflammation_II	Disease_status	FU - CTL	0.317554	-0.715014	1.35012	0.447015	Non-significant	Non-significant
CD5L	OID30775	O43866	Inflammation_II	Disease_status	FU - CTL	0.317046	-0.194511	0.828602	0.215919	Non-significant	Non-significant
QPCT	OID20320	Q16769	Cardiometabolic	Disease_status	FU - CTL	0.316433	-0.241502	0.874369	0.256543	Non-significant	Non-significant
SDCCAG8	OID31423	Q86SQ7	Oncology_II	Disease_status	FU - CTL	0.316148	-3.61649	4.24879	0.836434	Non-significant	Non-significant
BAG4	OID30474	O95429	Inflammation_II	Disease_status	FU - CTL	0.315725	-0.437825	1.06928	0.399758	Non-significant	Non-significant
PPM1A	OID21184	P35813	Oncology	Disease_status	FU - CTL	0.315521	-0.144543	0.775585	0.172036	Non-significant	Non-significant
F11	OID30773	P03951	Inflammation_II	Disease_status	FU - CTL	0.31546	-1.07888	1.7098	0.570779	Non-significant	Non-significant
PLXNA4	OID20597	Q9HCM2	Inflammation	Disease_status	FU - CTL	0.315067	-0.620841	1.25097	0.497828	Non-significant	Non-significant
CXCL12	OID20464	P48061	Inflammation	Disease_status	FU - CTL	0.314164	-2.10627	2.7346	0.739155	Non-significant	Non-significant
FOSB	OID20791	P53539	Neurology	Disease_status	FU - CTL	0.313387	-0.497354	1.12413	0.436862	Non-significant	Non-significant
CST3	OID20400	P01034	Cardiometabolic	Disease_status	FU - CTL	0.312937	-0.884857	1.51073	0.517239	Non-significant	Non-significant
CX3CL1	OID20976	P78423	Neurology	Disease_status	FU - CTL	0.312789	-0.573362	1.19894	0.390244	Non-significant	Non-significant
PTPRB	OID30324	P23467	Cardiometabolic_II	Disease_status	FU - CTL	0.312582	-1.20112	1.82629	0.604102	Non-significant	Non-significant
CRLF1	OID20699	O75462	Inflammation	Disease_status	FU - CTL	0.312538	-0.887056	1.51213	0.516625	Non-significant	Non-significant
TTR	OID30782	P02766	Inflammation_II	Disease_status	FU - CTL	0.311405	-0.904468	1.52728	0.522325	Non-significant	Non-significant
FTCD	OID31137	O95954	Neurology_II	Disease_status	FU - CTL	0.309721	-0.588818	1.20826	0.487681	Non-significant	Non-significant
PILRA	OID21129	Q9UKJ1	Neurology	Disease_status	FU - CTL	0.309329	-0.135441	0.754099	0.166248	Non-significant	Non-significant
ACY1	OID20137	Q03154	Cardiometabolic	Disease_status	FU - CTL	0.3078	-0.250016	0.865616	0.269388	Non-significant	Non-significant
COL18A1	OID20332	P39060	Cardiometabolic	Disease_status	FU - CTL	0.307448	-0.765156	1.38005	0.479042	Non-significant	Non-significant
INHBC	OID21093	P55103	Neurology	Disease_status	FU - CTL	0.306898	-1.36295	1.97674	0.644154	Non-significant	Non-significant
PSAP	OID30419	P07602	Cardiometabolic_II	Disease_status	FU - CTL	0.305883	-0.194775	0.806541	0.151331	Non-significant	Non-significant
VSIR	OID20131	Q9H7M9	Cardiometabolic	Disease_status	FU - CTL	0.30535	-0.235977	0.846677	0.259077	Non-significant	Non-significant
GZMA	OID20663	P12544	Inflammation	Disease_status	FU - CTL	0.305038	-0.590623	1.2007	0.492861	Non-significant	Non-significant
LRPAP1	OID21059	P30533	Neurology	Disease_status	FU - CTL	0.304859	-1.30528	1.915	0.625697	Non-significant	Non-significant
ANXA5	OID20810	P08758	Neurology	Disease_status	FU - CTL	0.304721	-1.51144	2.12088	0.734763	Non-significant	Non-significant
S100P	OID20103	P25815	Cardiometabolic	Disease_status	FU - CTL	0.303204	-0.188428	0.794837	0.218124	Non-significant	Non-significant
NBN	OID20442	O60934	Inflammation	Disease_status	FU - CTL	0.302996	-2.46272	3.06871	0.764148	Non-significant	Non-significant
GPR37	OID20095	O15354	Cardiometabolic	Disease_status	FU - CTL	0.302562	-2.53302	3.13814	0.785792	Non-significant	Non-significant
PLA2G15	OID21473	Q8NCC3	Oncology	Disease_status	FU - CTL	0.301383	-0.394255	0.99702	0.29123	Non-significant	Non-significant
CETN3	OID31525	O15182	Oncology_II	Disease_status	FU - CTL	0.300167	-1.65596	2.25629	0.685556	Non-significant	Non-significant
CCL27	OID20121	Q9Y4X3	Cardiometabolic	Disease_status	FU - CTL	0.300096	-0.520483	1.12067	0.461749	Non-significant	Non-significant
TRIM5	OID20526	Q9C035	Inflammation	Disease_status	FU - CTL	0.299839	-2.48977	3.08945	0.783813	Non-significant	Non-significant
FGA	OID30788	P02671	Inflammation_II	Disease_status	FU - CTL	0.29849	-0.859146	1.45613	0.519365	Non-significant	Non-significant
CRIM1	OID20701	Q9NZV1	Inflammation	Disease_status	FU - CTL	0.29843	-0.657867	1.25473	0.442278	Non-significant	Non-significant
F10	OID30684	P00742	Inflammation_II	Disease_status	FU - CTL	0.298223	-0.894592	1.49104	0.531273	Non-significant	Non-significant
MORF4L2	OID31160	Q15014	Oncology_II	Disease_status	FU - CTL	0.297302	-2.14749	2.74209	0.747101	Non-significant	Non-significant
NFATC1	OID20545	O95644	Inflammation	Disease_status	FU - CTL	0.297225	-0.669045	1.2635	0.535391	Non-significant	Non-significant
PLAUR	OID20764	Q03405	Inflammation	Disease_status	FU - CTL	0.296847	-0.993331	1.58702	0.565255	Non-significant	Non-significant
TRAF2	OID20507	Q12933	Inflammation	Disease_status	FU - CTL	0.29602	-2.59752	3.18956	0.778332	Non-significant	Non-significant
BAP18	OID31150	Q8IXM2	Neurology_II	Disease_status	FU - CTL	0.295484	-2.65963	3.2506	0.751154	Non-significant	Non-significant
TNFRSF11A	OID20646	Q9Y6Q6	Inflammation	Disease_status	FU - CTL	0.295319	-1.12408	1.71472	0.602689	Non-significant	Non-significant
PECR	OID30228	Q9BY49	Cardiometabolic_II	Disease_status	FU - CTL	0.294064	-0.432604	1.02073	0.293616	Non-significant	Non-significant
THRAP3	OID30053	Q9Y2W1	Cardiometabolic_II	Disease_status	FU - CTL	0.293792	-0.200499	0.788083	0.23488	Non-significant	Non-significant
TLR1	OID30532	Q15399	Inflammation_II	Disease_status	FU - CTL	0.292837	-0.269721	0.855396	0.296938	Non-significant	Non-significant
CD46	OID20380	P15529	Cardiometabolic	Disease_status	FU - CTL	0.292546	-0.000767466	0.585859	0.0505672	Non-significant	Non-significant
MRPL28	OID31023	Q13084	Neurology_II	Disease_status	FU - CTL	0.292317	-0.143034	0.727667	0.180935	Non-significant	Non-significant
SUSD1	OID20072	Q6UWL2	Cardiometabolic	Disease_status	FU - CTL	0.292143	-1.40372	1.98801	0.645284	Non-significant	Non-significant
AMOT	OID30572	Q4VCS5	Inflammation_II	Disease_status	FU - CTL	0.291875	-0.200339	0.784089	0.235949	Non-significant	Non-significant
KCTD5	OID31148	Q9NXV2	Neurology_II	Disease_status	FU - CTL	0.290808	-0.366657	0.948273	0.374335	Non-significant	Non-significant
TGFBR2	OID21493	P37173	Oncology	Disease_status	FU - CTL	0.289981	-0.466527	1.04649	0.353816	Non-significant	Non-significant
FGFBP3	OID31108	Q8TAT2	Neurology_II	Disease_status	FU - CTL	0.289959	-2.24716	2.82708	0.768367	Non-significant	Non-significant
ADAMTSL4	OID30275	Q6UY14	Cardiometabolic_II	Disease_status	FU - CTL	0.289745	-1.55052	2.13001	0.688677	Non-significant	Non-significant
ITGA5	OID21139	P08648	Neurology	Disease_status	FU - CTL	0.289354	-1.54487	2.12358	0.689425	Non-significant	Non-significant
F9	OID20349	P00740	Cardiometabolic	Disease_status	FU - CTL	0.289101	-0.86844	1.44664	0.534245	Non-significant	Non-significant
IL18	OID20694	Q14116	Inflammation	Disease_status	FU - CTL	0.288458	-1.1133	1.69021	0.604008	Non-significant	Non-significant
LRRC25	OID21333	Q8N386	Oncology	Disease_status	FU - CTL	0.287284	-0.807193	1.38176	0.45683	Non-significant	Non-significant
TNFRSF6B	OID20964	O95407	Neurology	Disease_status	FU - CTL	0.286783	-0.489913	1.06348	0.457484	Non-significant	Non-significant
DCTPP1	OID20148	Q9H773	Cardiometabolic	Disease_status	FU - CTL	0.285833	-0.137506	0.709173	0.178588	Non-significant	Non-significant
MED21	OID30066	Q13503	Cardiometabolic_II	Disease_status	FU - CTL	0.284428	-1.60494	2.1738	0.678501	Non-significant	Non-significant
RELB	OID30463	Q01201	Inflammation_II	Disease_status	FU - CTL	0.284058	-0.970151	1.53827	0.64768	Non-significant	Non-significant
BTC	OID21199	P35070	Oncology	Disease_status	FU - CTL	0.283404	-0.677943	1.24475	0.552412	Non-significant	Non-significant
CSNK1D	OID30492	P48730	Inflammation_II	Disease_status	FU - CTL	0.283062	-0.450362	1.01649	0.437565	Non-significant	Non-significant
EPHB4	OID20242	P54760	Cardiometabolic	Disease_status	FU - CTL	0.282997	-0.48131	1.0473	0.263445	Non-significant	Non-significant
PLA2G7	OID21105	Q13093	Neurology	Disease_status	FU - CTL	0.282488	-0.377105	0.942081	0.288438	Non-significant	Non-significant
APOA2	OID30686	P02652	Inflammation_II	Disease_status	FU - CTL	0.281975	-0.433662	0.997612	0.428132	Non-significant	Non-significant
SERPINI2	OID31504	O75830	Oncology_II	Disease_status	FU - CTL	0.281879	-1.11465	1.67841	0.611216	Non-significant	Non-significant
LRG1	OID30751	P02750	Inflammation_II	Disease_status	FU - CTL	0.28176	-0.919561	1.48308	0.433942	Non-significant	Non-significant
LCAT	OID30677	P04180	Inflammation_II	Disease_status	FU - CTL	0.28064	-0.69522	1.2565	0.475433	Non-significant	Non-significant
RNASE1	OID30672	P07998	Inflammation_II	Disease_status	FU - CTL	0.280363	0.0318401	0.528885	0.0282526	Significant	Non-significant
PRELP	OID20766	P51888	Inflammation	Disease_status	FU - CTL	0.278186	-0.464799	1.02117	0.354114	Non-significant	Non-significant
NINJ1	OID21167	Q92982	Oncology	Disease_status	FU - CTL	0.277037	-0.471032	1.02511	0.456155	Non-significant	Non-significant
NLGN1	OID30900	Q8N2Q7	Neurology_II	Disease_status	FU - CTL	0.276723	-3.62637	4.17981	0.854477	Non-significant	Non-significant
TPR	OID30143	P12270	Cardiometabolic_II	Disease_status	FU - CTL	0.276492	-0.859589	1.41257	0.623469	Non-significant	Non-significant
MRPL58	OID31036	Q14197	Neurology_II	Disease_status	FU - CTL	0.276474	-2.26732	2.82027	0.77935	Non-significant	Non-significant
F7	OID20372	P08709	Cardiometabolic	Disease_status	FU - CTL	0.275446	-0.732497	1.28339	0.495382	Non-significant	Non-significant
HIP1R	OID31141	O75146	Neurology_II	Disease_status	FU - CTL	0.275296	-0.406946	0.957537	0.417195	Non-significant	Non-significant
ECHDC3	OID30293	Q96DC8	Cardiometabolic_II	Disease_status	FU - CTL	0.273204	-0.52389	1.0703	0.49012	Non-significant	Non-significant
NGRN	OID31115	Q9NPE2	Neurology_II	Disease_status	FU - CTL	0.272917	-0.0814495	0.627283	0.126542	Non-significant	Non-significant
ATP6V1D	OID21341	Q9Y5K8	Oncology	Disease_status	FU - CTL	0.272288	-0.0342402	0.578815	0.0797915	Non-significant	Non-significant
STC2	OID21157	O76061	Neurology	Disease_status	FU - CTL	0.272005	-0.75431	1.29832	0.510622	Non-significant	Non-significant
PROC	OID20402	P04070	Cardiometabolic	Disease_status	FU - CTL	0.271482	-1.40168	1.94465	0.680269	Non-significant	Non-significant
ENSA	OID31355	O43768	Oncology_II	Disease_status	FU - CTL	0.270512	-3.33371	3.87474	0.847395	Non-significant	Non-significant
FSHB	OID30233	P01225	Cardiometabolic_II	Disease_status	FU - CTL	0.270005	-0.519438	1.05945	0.396794	Non-significant	Non-significant
TUBB3	OID30799	Q13509	Neurology_II	Disease_status	FU - CTL	0.268696	-1.24127	1.77866	0.577318	Non-significant	Non-significant
ANP32C	OID30203	O43423	Cardiometabolic_II	Disease_status	FU - CTL	0.265688	-0.951774	1.48315	0.582743	Non-significant	Non-significant
SHISA5	OID30387	Q8N114	Cardiometabolic_II	Disease_status	FU - CTL	0.264825	-0.0927354	0.622385	0.141201	Non-significant	Non-significant
IL19	OID20158	Q9UHD0	Cardiometabolic	Disease_status	FU - CTL	0.264163	-0.419781	0.948106	0.437226	Non-significant	Non-significant
CKB	OID30400	P12277	Cardiometabolic_II	Disease_status	FU - CTL	0.263471	-0.451845	0.978786	0.458579	Non-significant	Non-significant
C1QTNF5	OID30618	Q9BXJ0	Inflammation_II	Disease_status	FU - CTL	0.263455	-0.57593	1.10284	0.435056	Non-significant	Non-significant
CEP164	OID20441	Q9UPV0	Inflammation	Disease_status	FU - CTL	0.263342	-0.13293	0.659613	0.185335	Non-significant	Non-significant
THAP12	OID31238	O43422	Oncology_II	Disease_status	FU - CTL	0.262751	-3.08393	3.60943	0.770059	Non-significant	Non-significant
CD55	OID20377	P08174	Cardiometabolic	Disease_status	FU - CTL	0.261825	-0.599732	1.12338	0.260412	Non-significant	Non-significant
CXADR	OID20561	P78310	Inflammation	Disease_status	FU - CTL	0.260183	-0.28401	0.804376	0.337423	Non-significant	Non-significant
KIAA2013	OID31392	Q8IYS2	Oncology_II	Disease_status	FU - CTL	0.258558	-0.782102	1.29922	0.616264	Non-significant	Non-significant
NGFR	OID30300	P08138	Cardiometabolic_II	Disease_status	FU - CTL	0.257742	-0.28462	0.800103	0.340307	Non-significant	Non-significant
ACRBP	OID31385	Q8NEB7	Oncology_II	Disease_status	FU - CTL	0.257704	-0.154948	0.670356	0.212512	Non-significant	Non-significant
LILRB2	OID20301	Q8N423	Cardiometabolic	Disease_status	FU - CTL	0.257671	-0.251354	0.766696	0.310222	Non-significant	Non-significant
CDC42BPB	OID31485	Q9Y5S2	Oncology_II	Disease_status	FU - CTL	0.257669	-4.47047	4.98581	0.888351	Non-significant	Non-significant
CCL23	OID20693	P55773	Inflammation	Disease_status	FU - CTL	0.256591	-1.37491	1.88809	0.691146	Non-significant	Non-significant
PCDH17	OID20132	O14917	Cardiometabolic	Disease_status	FU - CTL	0.256383	-0.236726	0.749493	0.297499	Non-significant	Non-significant
HMCN2	OID30592	Q8NDA2	Inflammation_II	Disease_status	FU - CTL	0.255597	-0.845758	1.35695	0.523373	Non-significant	Non-significant
SCARB2	OID20943	Q14108	Neurology	Disease_status	FU - CTL	0.255373	-2.39599	2.90673	0.519453	Non-significant	Non-significant
HEPACAM2	OID31151	A8MVW5	Neurology_II	Disease_status	FU - CTL	0.25518	-0.815567	1.32593	0.542531	Non-significant	Non-significant
AIF1L	OID30204	Q9BQI0	Cardiometabolic_II	Disease_status	FU - CTL	0.254812	-0.20366	0.713285	0.266005	Non-significant	Non-significant
KLK12	OID21201	Q9UKR0	Oncology	Disease_status	FU - CTL	0.254325	-0.794087	1.30274	0.624595	Non-significant	Non-significant
SEPTIN3	OID31025	Q9UH03	Neurology_II	Disease_status	FU - CTL	0.254142	-0.554373	1.06266	0.526554	Non-significant	Non-significant
NT-proBNP	OID20125	NTproBNP	Cardiometabolic	Disease_status	FU - CTL	0.254088	-1.12335	1.63153	0.70959	Non-significant	Non-significant
APOE	OID30727	P02649	Inflammation_II	Disease_status	FU - CTL	0.253812	-0.143881	0.651506	0.202889	Non-significant	Non-significant
MTPN	OID20080	P58546	Cardiometabolic	Disease_status	FU - CTL	0.252667	-0.107654	0.612987	0.162878	Non-significant	Non-significant
IGFBP4	OID21158	P22692	Neurology	Disease_status	FU - CTL	0.249996	-1.03929	1.53928	0.624297	Non-significant	Non-significant
NPM1	OID20961	P06748	Neurology	Disease_status	FU - CTL	0.24937	-3.11707	3.61581	0.836314	Non-significant	Non-significant
RNASE6	OID30689	Q93091	Inflammation_II	Disease_status	FU - CTL	0.249196	-0.0751687	0.57356	0.127445	Non-significant	Non-significant
AGRN	OID20786	O00468	Inflammation	Disease_status	FU - CTL	0.248221	-1.41487	1.91131	0.705386	Non-significant	Non-significant
IL15RA	OID20498	Q13261	Inflammation	Disease_status	FU - CTL	0.247725	-0.30443	0.79988	0.367618	Non-significant	Non-significant
SERPINA11	OID20281	Q86U17	Cardiometabolic	Disease_status	FU - CTL	0.247706	-0.896731	1.39214	0.586542	Non-significant	Non-significant
GLIPR1	OID31517	P48060	Oncology_II	Disease_status	FU - CTL	0.247226	-0.87146	1.36591	0.578996	Non-significant	Non-significant
TRIM25	OID31482	Q14258	Oncology_II	Disease_status	FU - CTL	0.246515	-3.59398	4.08701	0.867144	Non-significant	Non-significant
SPINK2	OID30627	P20155	Inflammation_II	Disease_status	FU - CTL	0.246082	-1.13173	1.62389	0.652576	Non-significant	Non-significant
CFB	OID30755	P00751	Inflammation_II	Disease_status	FU - CTL	0.246046	-0.769504	1.2616	0.537274	Non-significant	Non-significant
PON1	OID30704	P27169	Inflammation_II	Disease_status	FU - CTL	0.245869	-0.37411	0.865849	0.338851	Non-significant	Non-significant
CDH2	OID20170	P19022	Cardiometabolic	Disease_status	FU - CTL	0.245633	-1.62725	2.11852	0.738258	Non-significant	Non-significant
HRC	OID30211	P23327	Cardiometabolic_II	Disease_status	FU - CTL	0.245466	-0.807641	1.29857	0.542374	Non-significant	Non-significant
FCGR3B	OID20387	O75015	Cardiometabolic	Disease_status	FU - CTL	0.245317	-0.241705	0.732338	0.312576	Non-significant	Non-significant
ADM	OID21467	P35318	Oncology	Disease_status	FU - CTL	0.244151	-1.33105	1.81935	0.695083	Non-significant	Non-significant
CALCA	OID20983	P01258	Neurology	Disease_status	FU - CTL	0.24361	-2.01473	2.50195	0.783483	Non-significant	Non-significant
SEMA7A	OID20283	O75326	Cardiometabolic	Disease_status	FU - CTL	0.242125	-0.527809	1.01206	0.435694	Non-significant	Non-significant
RELT	OID21142	Q969Z4	Neurology	Disease_status	FU - CTL	0.242035	-0.598647	1.08272	0.469456	Non-significant	Non-significant
NOMO1	OID21106	Q15155	Neurology	Disease_status	FU - CTL	0.241665	-0.738215	1.22155	0.538862	Non-significant	Non-significant
PDXDC1	OID31226	Q6P996	Oncology_II	Disease_status	FU - CTL	0.240508	-0.209917	0.690934	0.28488	Non-significant	Non-significant
CD40	OID20724	P25942	Inflammation	Disease_status	FU - CTL	0.2396	-1.07807	1.55727	0.612156	Non-significant	Non-significant
SLITRK2	OID21409	Q9H156	Oncology	Disease_status	FU - CTL	0.239072	-1.14848	1.62663	0.652236	Non-significant	Non-significant
PBLD	OID20839	P30039	Neurology	Disease_status	FU - CTL	0.239071	-0.225181	0.703323	0.302065	Non-significant	Non-significant
HSPG2	OID20383	P98160	Cardiometabolic	Disease_status	FU - CTL	0.239056	-0.60854	1.08665	0.441186	Non-significant	Non-significant
F2	OID30723	P00734	Inflammation_II	Disease_status	FU - CTL	0.237102	-0.912221	1.38643	0.603126	Non-significant	Non-significant
SNX18	OID31476	Q96RF0	Oncology_II	Disease_status	FU - CTL	0.236942	-1.27084	1.74472	0.686024	Non-significant	Non-significant
CDAN1	OID31076	Q8IWY9	Neurology_II	Disease_status	FU - CTL	0.236486	-0.931675	1.40465	0.603805	Non-significant	Non-significant
PLB1	OID31110	Q6P1J6	Neurology_II	Disease_status	FU - CTL	0.236121	-0.534988	1.00723	0.537227	Non-significant	Non-significant
PEAR1	OID20257	Q5VY43	Cardiometabolic	Disease_status	FU - CTL	0.236046	-0.356858	0.828949	0.334546	Non-significant	Non-significant
HNF1A	OID30919	P20823	Neurology_II	Disease_status	FU - CTL	0.235971	-1.12675	1.59869	0.726612	Non-significant	Non-significant
STX16	OID21170	O14662	Oncology	Disease_status	FU - CTL	0.235607	-2.78404	3.25526	0.841453	Non-significant	Non-significant
CFP	OID30784	P27918	Inflammation_II	Disease_status	FU - CTL	0.234956	-0.441285	0.911198	0.398049	Non-significant	Non-significant
IL17RB	OID20585	Q9NRM6	Inflammation	Disease_status	FU - CTL	0.234922	-0.625202	1.09505	0.472939	Non-significant	Non-significant
FETUB	OID20404	Q9UGM5	Cardiometabolic	Disease_status	FU - CTL	0.234479	-1.37812	1.84708	0.707456	Non-significant	Non-significant
CD33	OID21472	P20138	Oncology	Disease_status	FU - CTL	0.233871	-0.599457	1.0672	0.571547	Non-significant	Non-significant
NDST1	OID31369	P52848	Oncology_II	Disease_status	FU - CTL	0.233672	-1.37942	1.84676	0.561552	Non-significant	Non-significant
DPEP2	OID21305	Q9H4A9	Oncology	Disease_status	FU - CTL	0.23357	-2.75212	3.21926	0.839586	Non-significant	Non-significant
HYAL1	OID20357	Q12794	Cardiometabolic	Disease_status	FU - CTL	0.231639	-1.01359	1.47687	0.636306	Non-significant	Non-significant
PXN	OID20822	P49023	Neurology	Disease_status	FU - CTL	0.231408	-0.478256	0.941073	0.511317	Non-significant	Non-significant
MEP1B	OID20168	Q16820	Cardiometabolic	Disease_status	FU - CTL	0.23129	-1.96042	2.423	0.726647	Non-significant	Non-significant
DLK1	OID20295	P80370	Cardiometabolic	Disease_status	FU - CTL	0.229079	-0.451396	0.909554	0.497825	Non-significant	Non-significant
B2M	OID30725	P61769	Inflammation_II	Disease_status	FU - CTL	0.228238	-0.123894	0.580369	0.196115	Non-significant	Non-significant
MEP1A	OID31459	Q16819	Oncology_II	Disease_status	FU - CTL	0.227548	-1.55083	2.00592	0.741154	Non-significant	Non-significant
NAGA	OID30509	P17050	Inflammation_II	Disease_status	FU - CTL	0.227459	-0.770684	1.2256	0.563251	Non-significant	Non-significant
RGMA	OID21065	Q96B86	Neurology	Disease_status	FU - CTL	0.227354	-1.01494	1.46965	0.645775	Non-significant	Non-significant
CHCHD6	OID31426	Q9BRQ6	Oncology_II	Disease_status	FU - CTL	0.227108	-1.04375	1.49797	0.404741	Non-significant	Non-significant
RRM2B	OID21174	Q7LG56	Oncology	Disease_status	FU - CTL	0.223754	-1.84542	2.29293	0.783597	Non-significant	Non-significant
IGFBP3	OID20398	P17936	Cardiometabolic	Disease_status	FU - CTL	0.223312	-1.06251	1.50913	0.661987	Non-significant	Non-significant
RAP1A	OID30452	P62834	Inflammation_II	Disease_status	FU - CTL	0.222733	-0.993217	1.43868	0.711521	Non-significant	Non-significant
RPL14	OID30284	P50914	Cardiometabolic_II	Disease_status	FU - CTL	0.222238	-1.4638	1.90828	0.715111	Non-significant	Non-significant
IL2RG	OID31361	P31785	Oncology_II	Disease_status	FU - CTL	0.222192	-0.459946	0.904329	0.51177	Non-significant	Non-significant
PRG2	OID30381	P13727	Cardiometabolic_II	Disease_status	FU - CTL	0.221129	-0.532259	0.974517	0.554137	Non-significant	Non-significant
RTKN2	OID30049	Q8IZC4	Cardiometabolic_II	Disease_status	FU - CTL	0.220587	-1.80674	2.24791	0.826008	Non-significant	Non-significant
HYOU1	OID20300	Q9Y4L1	Cardiometabolic	Disease_status	FU - CTL	0.219719	-0.391816	0.831253	0.383791	Non-significant	Non-significant
MME	OID21307	P08473	Oncology	Disease_status	FU - CTL	0.219507	-1.68491	2.12392	0.770239	Non-significant	Non-significant
MANSC1	OID21492	Q9H8J5	Oncology	Disease_status	FU - CTL	0.21949	-0.826461	1.26544	0.594177	Non-significant	Non-significant
CLIC5	OID30890	Q9NZA1	Neurology_II	Disease_status	FU - CTL	0.219446	-0.623072	1.06196	0.599395	Non-significant	Non-significant
SFTPA1	OID21165	Q8IWL2	Oncology	Disease_status	FU - CTL	0.218774	-1.11863	1.55618	0.657541	Non-significant	Non-significant
PRCP	OID20337	P42785	Cardiometabolic	Disease_status	FU - CTL	0.218375	-0.618336	1.05509	0.513417	Non-significant	Non-significant
ENO3	OID30209	P13929	Cardiometabolic_II	Disease_status	FU - CTL	0.217297	-1.54539	1.97998	0.75236	Non-significant	Non-significant
A1BG	OID30771	P04217	Inflammation_II	Disease_status	FU - CTL	0.216047	-0.608005	1.0401	0.513834	Non-significant	Non-significant
RAB27B	OID30354	O00194	Cardiometabolic_II	Disease_status	FU - CTL	0.215656	-2.22862	2.65994	0.821328	Non-significant	Non-significant
MRPL52	OID31239	Q86TS9	Oncology_II	Disease_status	FU - CTL	0.215371	-0.128849	0.55959	0.211676	Non-significant	Non-significant
OBP2B	OID20980	Q9NPH6	Neurology	Disease_status	FU - CTL	0.215154	-0.514528	0.944836	0.55233	Non-significant	Non-significant
TYRO3	OID20161	Q06418	Cardiometabolic	Disease_status	FU - CTL	0.21475	-0.792042	1.22154	0.591396	Non-significant	Non-significant
EDAR	OID20525	Q9UNE0	Inflammation	Disease_status	FU - CTL	0.213796	-0.766899	1.19449	0.659987	Non-significant	Non-significant
ELAVL4	OID30854	P26378	Neurology_II	Disease_status	FU - CTL	0.2137	-1.312	1.7394	0.777247	Non-significant	Non-significant
IL18BP	OID20348	O95998	Cardiometabolic	Disease_status	FU - CTL	0.212133	-0.13827	0.562537	0.226501	Non-significant	Non-significant
ANGPTL3	OID20407	Q9Y5C1	Cardiometabolic	Disease_status	FU - CTL	0.212042	-0.68533	1.10941	0.551731	Non-significant	Non-significant
PGF	OID20673	P49763	Inflammation	Disease_status	FU - CTL	0.211919	-1.09871	1.52255	0.682103	Non-significant	Non-significant
SERPINA7	OID30724	P05543	Inflammation_II	Disease_status	FU - CTL	0.211796	-0.150476	0.574068	0.242469	Non-significant	Non-significant
DHODH	OID30137	Q02127	Cardiometabolic_II	Disease_status	FU - CTL	0.211705	-4.67358	5.09699	0.87658	Non-significant	Non-significant
ZBP1	OID30526	Q9H171	Inflammation_II	Disease_status	FU - CTL	0.211558	-0.605298	1.02841	0.601453	Non-significant	Non-significant
KLK14	OID21407	Q9P0G3	Oncology	Disease_status	FU - CTL	0.211426	-1.72306	2.14591	0.781847	Non-significant	Non-significant
VSIG2	OID31371	Q96IQ7	Oncology_II	Disease_status	FU - CTL	0.211222	-1.5499	1.97235	0.748763	Non-significant	Non-significant
F13B	OID30781	P05160	Inflammation_II	Disease_status	FU - CTL	0.211214	-0.511477	0.933905	0.470992	Non-significant	Non-significant
PRKCQ	OID20468	Q04759	Inflammation	Disease_status	FU - CTL	0.210716	-1.25683	1.67827	0.717062	Non-significant	Non-significant
ATF2	OID20798	P15336	Neurology	Disease_status	FU - CTL	0.210687	-0.766529	1.1879	0.663495	Non-significant	Non-significant
TGFBI	OID20417	Q15582	Cardiometabolic	Disease_status	FU - CTL	0.209975	-0.949208	1.36916	0.646806	Non-significant	Non-significant
CTSS	OID21056	P25774	Neurology	Disease_status	FU - CTL	0.209757	-0.774609	1.19412	0.589245	Non-significant	Non-significant
NUDT10	OID30198	Q8NFP7	Cardiometabolic_II	Disease_status	FU - CTL	0.209315	-0.996488	1.41512	0.6615	Non-significant	Non-significant
SELE	OID20290	P16581	Cardiometabolic	Disease_status	FU - CTL	0.209271	-1.12559	1.54413	0.687462	Non-significant	Non-significant
TNR	OID20957	Q92752	Neurology	Disease_status	FU - CTL	0.2088	-0.287732	0.705332	0.398055	Non-significant	Non-significant
BMP10	OID30575	O95393	Inflammation_II	Disease_status	FU - CTL	0.208016	-1.0137	1.42974	0.668339	Non-significant	Non-significant
DIPK1C	OID30932	Q0P6D2	Neurology_II	Disease_status	FU - CTL	0.206896	-0.615847	1.02964	0.612008	Non-significant	Non-significant
APOBR	OID30246	Q0VD83	Cardiometabolic_II	Disease_status	FU - CTL	0.206654	-0.118204	0.531513	0.204325	Non-significant	Non-significant
CUZD1	OID30914	Q86UP6	Neurology_II	Disease_status	FU - CTL	0.205971	-0.699542	1.11148	0.646266	Non-significant	Non-significant
PAM	OID20291	P19021	Cardiometabolic	Disease_status	FU - CTL	0.205729	-0.99257	1.40403	0.663088	Non-significant	Non-significant
HIF1A	OID30425	Q16665	Inflammation_II	Disease_status	FU - CTL	0.205512	-0.267532	0.678557	0.382791	Non-significant	Non-significant
TLR3	OID20612	O15455	Inflammation	Disease_status	FU - CTL	0.204949	-1.05589	1.46579	0.678732	Non-significant	Non-significant
ITIH3	OID20352	Q06033	Cardiometabolic	Disease_status	FU - CTL	0.204436	-0.92597	1.33484	0.646945	Non-significant	Non-significant
IL17C	OID20477	Q9P0M4	Inflammation	Disease_status	FU - CTL	0.2042	-0.571729	0.980129	0.595626	Non-significant	Non-significant
CEMIP2	OID30499	Q9UHN6	Inflammation_II	Disease_status	FU - CTL	0.204057	-1.38112	1.78924	0.744077	Non-significant	Non-significant
XRCC4	OID20869	Q13426	Neurology	Disease_status	FU - CTL	0.20365	-0.435423	0.842723	0.520906	Non-significant	Non-significant
ZNF830	OID31350	Q96NB3	Oncology_II	Disease_status	FU - CTL	0.203288	-0.627162	1.03374	0.621454	Non-significant	Non-significant
BCAM	OID21076	P50895	Neurology	Disease_status	FU - CTL	0.203271	-0.496668	0.90321	0.454889	Non-significant	Non-significant
RNASE4	OID30705	P34096	Inflammation_II	Disease_status	FU - CTL	0.203204	-0.863417	1.26983	0.631244	Non-significant	Non-significant
APOF	OID30701	Q13790	Inflammation_II	Disease_status	FU - CTL	0.202791	-0.529206	0.934788	0.486394	Non-significant	Non-significant
PTPRH	OID31433	Q9HD43	Oncology_II	Disease_status	FU - CTL	0.202019	-1.30162	1.70565	0.732373	Non-significant	Non-significant
BMPER	OID30615	Q8N8U9	Inflammation_II	Disease_status	FU - CTL	0.201919	-0.679576	1.08341	0.567927	Non-significant	Non-significant
DUOX2	OID20059	Q9NRD8	Cardiometabolic	Disease_status	FU - CTL	0.201642	-0.778384	1.18167	0.677942	Non-significant	Non-significant
CCAR2	OID31077	Q8N163	Neurology_II	Disease_status	FU - CTL	0.200623	-2.1159	2.51715	0.785509	Non-significant	Non-significant
THBS2	OID21104	P35442	Neurology	Disease_status	FU - CTL	0.200617	-0.708281	1.10952	0.55129	Non-significant	Non-significant
PIKFYVE	OID30465	Q9Y2I7	Inflammation_II	Disease_status	FU - CTL	0.198517	-0.53782	0.934854	0.586709	Non-significant	Non-significant
ADAM9	OID31488	Q13443	Oncology_II	Disease_status	FU - CTL	0.198461	-1.26874	1.66567	0.731264	Non-significant	Non-significant
ADGRE2	OID20755	Q9UHX3	Inflammation	Disease_status	FU - CTL	0.198258	-0.214472	0.610989	0.335188	Non-significant	Non-significant
CGN	OID30894	Q9P2M7	Neurology_II	Disease_status	FU - CTL	0.197182	-1.47058	1.86494	0.755472	Non-significant	Non-significant
ADAMTSL2	OID30370	Q86TH1	Cardiometabolic_II	Disease_status	FU - CTL	0.197034	-0.517787	0.911856	0.491648	Non-significant	Non-significant
PCNA	OID31161	P12004	Oncology_II	Disease_status	FU - CTL	0.197025	-0.530721	0.924771	0.585145	Non-significant	Non-significant
TINAGL1	OID20180	Q9GZM7	Cardiometabolic	Disease_status	FU - CTL	0.196201	-0.883231	1.27563	0.64801	Non-significant	Non-significant
USP28	OID31084	Q96RU2	Neurology_II	Disease_status	FU - CTL	0.195952	-1.06237	1.45428	0.657305	Non-significant	Non-significant
CD59	OID20339	P13987	Cardiometabolic	Disease_status	FU - CTL	0.195926	-0.488691	0.880543	0.470893	Non-significant	Non-significant
AHSG	OID30706	P02765	Inflammation_II	Disease_status	FU - CTL	0.195759	-0.530116	0.921634	0.494131	Non-significant	Non-significant
FUS	OID21256	P35637	Oncology	Disease_status	FU - CTL	0.195408	-0.672112	1.06293	0.649466	Non-significant	Non-significant
LIPF	OID30266	P07098	Cardiometabolic_II	Disease_status	FU - CTL	0.194558	-1.26416	1.65327	0.730575	Non-significant	Non-significant
HEPH	OID30337	Q9BQS7	Cardiometabolic_II	Disease_status	FU - CTL	0.19419	-1.53393	1.92231	0.773441	Non-significant	Non-significant
LYPLA2	OID30817	O95372	Neurology_II	Disease_status	FU - CTL	0.193775	-0.907524	1.29507	0.722397	Non-significant	Non-significant
CPM	OID21054	P14384	Neurology	Disease_status	FU - CTL	0.193769	-1.03069	1.41823	0.689304	Non-significant	Non-significant
NECTIN1	OID30545	Q15223	Inflammation_II	Disease_status	FU - CTL	0.193696	-0.528354	0.915746	0.588565	Non-significant	Non-significant
APOH	OID21072	P02749	Neurology	Disease_status	FU - CTL	0.193438	-0.357366	0.744241	0.479578	Non-significant	Non-significant
IGF2BP3	OID30112	O00425	Cardiometabolic_II	Disease_status	FU - CTL	0.192948	-1.88549	2.27139	0.812414	Non-significant	Non-significant
SCLY	OID21425	Q96I15	Oncology	Disease_status	FU - CTL	0.192033	-0.314315	0.698382	0.445481	Non-significant	Non-significant
UBE2Z	OID30427	Q9H832	Inflammation_II	Disease_status	FU - CTL	0.191633	-0.440259	0.823525	0.541119	Non-significant	Non-significant
EGFLAM	OID31496	Q63HQ2	Oncology_II	Disease_status	FU - CTL	0.190573	-1.00563	1.38678	0.686152	Non-significant	Non-significant
PENK	OID30666	P01210	Inflammation_II	Disease_status	FU - CTL	0.190308	-0.438758	0.819375	0.542106	Non-significant	Non-significant
C1QA	OID20654	P02745	Inflammation	Disease_status	FU - CTL	0.190229	-0.593755	0.974212	0.544757	Non-significant	Non-significant
DDX25	OID30892	Q9UHL0	Neurology_II	Disease_status	FU - CTL	0.190071	-2.08699	2.46713	0.866059	Non-significant	Non-significant
MRPL46	OID20858	Q9H2W6	Neurology	Disease_status	FU - CTL	0.189704	-0.308332	0.68774	0.443519	Non-significant	Non-significant
SMTN	OID31154	P53814	Neurology_II	Disease_status	FU - CTL	0.189378	-4.563	4.94175	0.91785	Non-significant	Non-significant
COMMD9	OID31390	Q9P000	Oncology_II	Disease_status	FU - CTL	0.189054	-0.379486	0.757594	0.503063	Non-significant	Non-significant
IDO1	OID31474	P14902	Oncology_II	Disease_status	FU - CTL	0.188767	-0.971192	1.34872	0.742442	Non-significant	Non-significant
DLL1	OID21525	O00548	Oncology	Disease_status	FU - CTL	0.188735	-0.751179	1.12865	0.614401	Non-significant	Non-significant
ADGRE5	OID20260	P48960	Cardiometabolic	Disease_status	FU - CTL	0.188163	-0.206375	0.5827	0.338609	Non-significant	Non-significant
MDH1	OID30669	P40925	Inflammation_II	Disease_status	FU - CTL	0.187333	0.0204402	0.354226	0.0289934	Significant	Non-significant
EFEMP1	OID20414	Q12805	Cardiometabolic	Disease_status	FU - CTL	0.187108	-0.226459	0.600676	0.363654	Non-significant	Non-significant
PAIP2B	OID31228	Q9ULR5	Oncology_II	Disease_status	FU - CTL	0.186725	-1.61302	1.98647	0.833967	Non-significant	Non-significant
TSC1	OID30478	Q92574	Inflammation_II	Disease_status	FU - CTL	0.186304	-0.687188	1.0598	0.666877	Non-significant	Non-significant
KLF4	OID30808	O43474	Neurology_II	Disease_status	FU - CTL	0.185571	-2.07726	2.4484	0.868385	Non-significant	Non-significant
PDZD2	OID30151	O15018	Cardiometabolic_II	Disease_status	FU - CTL	0.18479	-2.8958	3.26538	0.877987	Non-significant	Non-significant
ISM1	OID20538	B1AKI9	Inflammation	Disease_status	FU - CTL	0.183002	-1.19091	1.55692	0.735418	Non-significant	Non-significant
MAVS	OID21204	Q7Z434	Oncology	Disease_status	FU - CTL	0.18198	-3.95242	4.31639	0.910054	Non-significant	Non-significant
MAN2B2	OID30306	Q9Y2E5	Cardiometabolic_II	Disease_status	FU - CTL	0.181517	-1.53932	1.90235	0.787345	Non-significant	Non-significant
LTA4H	OID21452	P09960	Oncology	Disease_status	FU - CTL	0.18145	-0.159912	0.522812	0.287021	Non-significant	Non-significant
HLA-A	OID31048	P04439	Neurology_II	Disease_status	FU - CTL	0.181175	-0.21605	0.5784	0.35982	Non-significant	Non-significant
BATF	OID30896	Q16520	Neurology_II	Disease_status	FU - CTL	0.179642	-1.241	1.60029	0.798386	Non-significant	Non-significant
SSH3	OID31216	Q8TE77	Oncology_II	Disease_status	FU - CTL	0.179517	-0.131644	0.490677	0.248601	Non-significant	Non-significant
RGL2	OID31297	O15211	Oncology_II	Disease_status	FU - CTL	0.178329	-0.583291	0.939949	0.636648	Non-significant	Non-significant
BTD	OID30754	P43251	Inflammation_II	Disease_status	FU - CTL	0.177947	-0.896239	1.25213	0.674595	Non-significant	Non-significant
LMOD1	OID30547	P29536	Inflammation_II	Disease_status	FU - CTL	0.177699	-1.28055	1.63595	0.756828	Non-significant	Non-significant
GGT1	OID21075	P19440	Neurology	Disease_status	FU - CTL	0.177602	-1.23831	1.59351	0.748917	Non-significant	Non-significant
CEBPA	OID30458	P49715	Inflammation_II	Disease_status	FU - CTL	0.176104	-0.566387	0.918596	0.6323	Non-significant	Non-significant
PRDX3	OID20483	P30048	Inflammation	Disease_status	FU - CTL	0.174839	-1.85813	2.20781	0.827289	Non-significant	Non-significant
CTSB	OID20276	P07858	Cardiometabolic	Disease_status	FU - CTL	0.174679	-0.453657	0.803016	0.575159	Non-significant	Non-significant
SHD	OID30098	Q96IW2	Cardiometabolic_II	Disease_status	FU - CTL	0.174433	-1.12232	1.47118	0.785846	Non-significant	Non-significant
IL5RA	OID20601	Q01344	Inflammation	Disease_status	FU - CTL	0.174212	-0.425084	0.773509	0.557927	Non-significant	Non-significant
VCAM1	OID20396	P19320	Cardiometabolic	Disease_status	FU - CTL	0.1739	-0.267108	0.614908	0.427779	Non-significant	Non-significant
SPARCL1	OID20361	Q14515	Cardiometabolic	Disease_status	FU - CTL	0.173531	-0.815935	1.163	0.647808	Non-significant	Non-significant
DAAM1	OID30664	Q9Y4D1	Inflammation_II	Disease_status	FU - CTL	0.173414	-3.35554	3.70237	0.899038	Non-significant	Non-significant
XG	OID20259	P55808	Cardiometabolic	Disease_status	FU - CTL	0.172921	-0.734702	1.08054	0.53772	Non-significant	Non-significant
SERPINI1	OID30604	Q99574	Inflammation_II	Disease_status	FU - CTL	0.172458	-0.167736	0.512653	0.309531	Non-significant	Non-significant
SLC13A1	OID31388	Q9BZW2	Oncology_II	Disease_status	FU - CTL	0.172308	-0.578247	0.922864	0.64322	Non-significant	Non-significant
INSL3	OID31129	P51460	Neurology_II	Disease_status	FU - CTL	0.171788	-1.53469	1.87827	0.838829	Non-significant	Non-significant
ENG	OID20287	P17813	Cardiometabolic	Disease_status	FU - CTL	0.169323	-0.616575	0.955221	0.589608	Non-significant	Non-significant
APOA4	OID30733	P06727	Inflammation_II	Disease_status	FU - CTL	0.168803	-0.876773	1.21438	0.682897	Non-significant	Non-significant
GM2A	OID30413	P17900	Cardiometabolic_II	Disease_status	FU - CTL	0.16865	-0.50006	0.83736	0.512578	Non-significant	Non-significant
IGFBP2	OID20325	P18065	Cardiometabolic	Disease_status	FU - CTL	0.168117	-0.619747	0.95598	0.666736	Non-significant	Non-significant
SMPD1	OID21028	P17405	Neurology	Disease_status	FU - CTL	0.167864	-1.28005	1.61578	0.767023	Non-significant	Non-significant
M6PR	OID30208	P20645	Cardiometabolic_II	Disease_status	FU - CTL	0.167002	-1.21509	1.54909	0.759557	Non-significant	Non-significant
B3GAT3	OID30165	O94766	Cardiometabolic_II	Disease_status	FU - CTL	0.166804	-0.627385	0.960993	0.671649	Non-significant	Non-significant
DDX39A	OID30494	O00148	Inflammation_II	Disease_status	FU - CTL	0.165038	-1.72026	2.05034	0.712466	Non-significant	Non-significant
LSM8	OID31269	O95777	Oncology_II	Disease_status	FU - CTL	0.164125	-1.30085	1.6291	0.82094	Non-significant	Non-significant
ERBB2	OID21520	P04626	Oncology	Disease_status	FU - CTL	0.163137	-0.906877	1.23315	0.697369	Non-significant	Non-significant
TMPRSS15	OID21364	P98073	Oncology	Disease_status	FU - CTL	0.161452	-1.66956	1.99246	0.814385	Non-significant	Non-significant
CD164	OID21080	Q04900	Neurology	Disease_status	FU - CTL	0.161328	-0.625382	0.948039	0.593132	Non-significant	Non-significant
LYZL2	OID31180	Q7Z4W2	Oncology_II	Disease_status	FU - CTL	0.160862	-0.305828	0.627553	0.487689	Non-significant	Non-significant
TAX1BP1	OID31075	Q86VP1	Neurology_II	Disease_status	FU - CTL	0.160658	-2.16387	2.48519	0.85629	Non-significant	Non-significant
TFF3	OID20371	Q07654	Cardiometabolic	Disease_status	FU - CTL	0.160292	-0.192703	0.513287	0.361914	Non-significant	Non-significant
NCAM1	OID20354	P13591	Cardiometabolic	Disease_status	FU - CTL	0.159809	-1.22559	1.5452	0.769131	Non-significant	Non-significant
CRISP3	OID30715	P54108	Inflammation_II	Disease_status	FU - CTL	0.158689	-0.484001	0.801379	0.532234	Non-significant	Non-significant
DDA1	OID30126	Q9BW61	Cardiometabolic_II	Disease_status	FU - CTL	0.158536	-2.11208	2.42915	0.8504	Non-significant	Non-significant
OCLN	OID31069	Q16625	Neurology_II	Disease_status	FU - CTL	0.158092	-0.245879	0.562062	0.431243	Non-significant	Non-significant
NFASC	OID20634	O94856	Inflammation	Disease_status	FU - CTL	0.157896	-1.15671	1.4725	0.761115	Non-significant	Non-significant
IGFL4	OID30500	Q6B9Z1	Inflammation_II	Disease_status	FU - CTL	0.157654	-0.77355	1.08886	0.732459	Non-significant	Non-significant
ACVRL1	OID20999	P37023	Neurology	Disease_status	FU - CTL	0.157555	-0.593655	0.908764	0.598987	Non-significant	Non-significant
PIGR	OID21102	P01833	Neurology	Disease_status	FU - CTL	0.157525	-1.01166	1.32671	0.733463	Non-significant	Non-significant
DNAJB8	OID20093	Q8NHS0	Cardiometabolic	Disease_status	FU - CTL	0.157475	-0.679563	0.994513	0.622471	Non-significant	Non-significant
COL6A3	OID20292	P12111	Cardiometabolic	Disease_status	FU - CTL	0.154408	-0.397236	0.706053	0.572559	Non-significant	Non-significant
ZHX2	OID31140	Q9Y6X8	Neurology_II	Disease_status	FU - CTL	0.15365	-1.6449	1.9522	0.794436	Non-significant	Non-significant
ENTPD5	OID20104	O75356	Cardiometabolic	Disease_status	FU - CTL	0.153332	-0.525214	0.831879	0.570288	Non-significant	Non-significant
IL5	OID20472	P05113	Inflammation	Disease_status	FU - CTL	0.151804	-2.43903	2.74264	0.905744	Non-significant	Non-significant
CD8A	OID21018	P01732	Neurology	Disease_status	FU - CTL	0.151179	-1.12296	1.42532	0.664989	Non-significant	Non-significant
C1S	OID30731	P09871	Inflammation_II	Disease_status	FU - CTL	0.150982	-0.891479	1.19344	0.713327	Non-significant	Non-significant
ADAMTSL5	OID30355	Q6ZMM2	Cardiometabolic_II	Disease_status	FU - CTL	0.149629	-0.973712	1.27297	0.710141	Non-significant	Non-significant
AKR7L	OID30488	Q8NHP1	Inflammation_II	Disease_status	FU - CTL	0.149196	-0.639876	0.938268	0.702683	Non-significant	Non-significant
DCBLD2	OID21474	Q96PD2	Oncology	Disease_status	FU - CTL	0.14903	-0.990884	1.28894	0.740963	Non-significant	Non-significant
ALDH5A1	OID31047	P51649	Neurology_II	Disease_status	FU - CTL	0.148764	-1.59213	1.88966	0.82388	Non-significant	Non-significant
NAAA	OID20931	Q02083	Neurology	Disease_status	FU - CTL	0.148611	-1.035	1.33222	0.7432	Non-significant	Non-significant
CRACR2A	OID21249	Q9BSW2	Oncology	Disease_status	FU - CTL	0.147575	-4.08251	4.37766	0.928303	Non-significant	Non-significant
ARHGAP1	OID21202	Q07960	Oncology	Disease_status	FU - CTL	0.146733	-0.963627	1.25709	0.78952	Non-significant	Non-significant
GAL	OID20727	P22466	Inflammation	Disease_status	FU - CTL	0.146169	-1.5598	1.85214	0.807761	Non-significant	Non-significant
CFHR5	OID30716	Q9BXR6	Inflammation_II	Disease_status	FU - CTL	0.145632	-1.13351	1.42478	0.772997	Non-significant	Non-significant
ADH1B	OID30612	P00325	Inflammation_II	Disease_status	FU - CTL	0.144813	-0.544846	0.834471	0.671727	Non-significant	Non-significant
CD163	OID20360	Q86VB7	Cardiometabolic	Disease_status	FU - CTL	0.143754	-0.441182	0.728691	0.62008	Non-significant	Non-significant
SPON1	OID20759	Q9HCB6	Inflammation	Disease_status	FU - CTL	0.143399	-2.09726	2.38405	0.868788	Non-significant	Non-significant
LAMB1	OID30280	P07942	Cardiometabolic_II	Disease_status	FU - CTL	0.143351	-1.15469	1.44139	0.776758	Non-significant	Non-significant
FAM20A	OID30348	Q96MK3	Cardiometabolic_II	Disease_status	FU - CTL	0.142978	-1.41223	1.69819	0.81466	Non-significant	Non-significant
IL4R	OID20576	P24394	Inflammation	Disease_status	FU - CTL	0.142868	-0.609846	0.895582	0.598112	Non-significant	Non-significant
DEFB103A_DEFB103B	OID30534	P81534	Inflammation_II	Disease_status	FU - CTL	0.142192	-0.538234	0.822617	0.6732	Non-significant	Non-significant
ATRN	OID30735	O75882-2	Inflammation_II	Disease_status	FU - CTL	0.141962	-0.55951	0.843434	0.609985	Non-significant	Non-significant
TIMP2	OID30318	P16035	Cardiometabolic_II	Disease_status	FU - CTL	0.140672	-1.51444	1.79578	0.826953	Non-significant	Non-significant
CBLIF	OID20179	P27352	Cardiometabolic	Disease_status	FU - CTL	0.140659	-0.899419	1.18074	0.711619	Non-significant	Non-significant
EGFL7	OID21252	Q9UHF1	Oncology	Disease_status	FU - CTL	0.140654	-1.09712	1.37843	0.773055	Non-significant	Non-significant
PROS1	OID30737	P07225	Inflammation_II	Disease_status	FU - CTL	0.140116	-0.967146	1.24738	0.747382	Non-significant	Non-significant
SERPINC1	OID30789	P01008	Inflammation_II	Disease_status	FU - CTL	0.139147	-0.932107	1.2104	0.740217	Non-significant	Non-significant
PBXIP1	OID31435	Q96AQ6	Oncology_II	Disease_status	FU - CTL	0.134817	-3.10539	3.37502	0.914215	Non-significant	Non-significant
PMCH	OID30172	P20382	Cardiometabolic_II	Disease_status	FU - CTL	0.13395	-0.438176	0.706076	0.636674	Non-significant	Non-significant
SFRP1	OID20984	Q8N474	Neurology	Disease_status	FU - CTL	0.132091	-3.13653	3.40072	0.916633	Non-significant	Non-significant
TNFSF13B	OID20272	Q9Y275	Cardiometabolic	Disease_status	FU - CTL	0.131738	-0.471841	0.735316	0.659614	Non-significant	Non-significant
CCL11	OID20668	P51671	Inflammation	Disease_status	FU - CTL	0.131625	-8.71365	8.97691	0.737857	Non-significant	Non-significant
IDUA	OID21468	P35475	Oncology	Disease_status	FU - CTL	0.131206	-1.0512	1.31361	0.776393	Non-significant	Non-significant
CPA4	OID30606	Q9UI42	Inflammation_II	Disease_status	FU - CTL	0.13071	-0.769438	1.03086	0.691622	Non-significant	Non-significant
HDAC9	OID30832	Q9UKV0	Neurology_II	Disease_status	FU - CTL	0.129083	-2.43418	2.69234	0.918938	Non-significant	Non-significant
PLG	OID30785	P00747	Inflammation_II	Disease_status	FU - CTL	0.129071	-1.01032	1.26846	0.772576	Non-significant	Non-significant
LRP11	OID20185	Q86VZ4	Cardiometabolic	Disease_status	FU - CTL	0.128412	-1.18193	1.43876	0.799939	Non-significant	Non-significant
LEFTY2	OID21454	O00292	Oncology	Disease_status	FU - CTL	0.128188	-1.60576	1.86213	0.847134	Non-significant	Non-significant
GNLY	OID21132	P22749	Neurology	Disease_status	FU - CTL	0.128175	-0.431802	0.688152	0.644202	Non-significant	Non-significant
CANT1	OID20181	Q8WVQ1	Cardiometabolic	Disease_status	FU - CTL	0.128063	-0.709932	0.966058	0.698229	Non-significant	Non-significant
GSTP1	OID20876	P09211	Neurology	Disease_status	FU - CTL	0.128042	-0.778744	1.03483	0.77549	Non-significant	Non-significant
CD300LG	OID21130	Q6UXG3	Neurology	Disease_status	FU - CTL	0.126618	-0.94416	1.1974	0.7639	Non-significant	Non-significant
DEFB118	OID30858	Q96PH6	Neurology_II	Disease_status	FU - CTL	0.126312	-2.27178	2.5244	0.915229	Non-significant	Non-significant
CLEC3B	OID30756	P05452	Inflammation_II	Disease_status	FU - CTL	0.125572	-0.462292	0.713436	0.591491	Non-significant	Non-significant
ELN	OID30301	P15502	Cardiometabolic_II	Disease_status	FU - CTL	0.125151	-1.42796	1.67826	0.825144	Non-significant	Non-significant
BCHE	OID30717	P06276	Inflammation_II	Disease_status	FU - CTL	0.125003	-1.02238	1.27239	0.779286	Non-significant	Non-significant
COPE	OID20797	O14579	Neurology	Disease_status	FU - CTL	0.124879	-0.668274	0.918032	0.750517	Non-significant	Non-significant
BMP4	OID20994	P12644	Neurology	Disease_status	FU - CTL	0.123533	-2.69764	2.94471	0.909324	Non-significant	Non-significant
CSF1R	OID30681	P07333	Inflammation_II	Disease_status	FU - CTL	0.122979	-0.391718	0.637676	0.629792	Non-significant	Non-significant
GALNT2	OID21423	Q10471	Oncology	Disease_status	FU - CTL	0.122414	-0.664276	0.909105	0.69496	Non-significant	Non-significant
IL7R	OID21136	P16871	Neurology	Disease_status	FU - CTL	0.122385	-1.19487	1.43964	0.811414	Non-significant	Non-significant
CEACAM5	OID21171	P06731	Oncology	Disease_status	FU - CTL	0.121525	-2.1893	2.43235	0.891089	Non-significant	Non-significant
APOM	OID20374	O95445	Cardiometabolic	Disease_status	FU - CTL	0.12148	-1.19317	1.43613	0.813764	Non-significant	Non-significant
NOTCH2	OID30407	Q04721	Cardiometabolic_II	Disease_status	FU - CTL	0.120753	-0.651865	0.893371	0.690164	Non-significant	Non-significant
NPC2	OID30418	P61916	Cardiometabolic_II	Disease_status	FU - CTL	0.119835	-0.705442	0.945113	0.713455	Non-significant	Non-significant
TGOLN2	OID30691	O43493	Inflammation_II	Disease_status	FU - CTL	0.118396	-0.712685	0.949476	0.711477	Non-significant	Non-significant
ASAH1	OID30415	Q13510	Cardiometabolic_II	Disease_status	FU - CTL	0.118237	-0.23936	0.475835	0.505465	Non-significant	Non-significant
CCL19	OID21030	Q99731	Neurology	Disease_status	FU - CTL	0.1179	-0.475433	0.711233	0.688351	Non-significant	Non-significant
HMOX1	OID20217	P09601	Cardiometabolic	Disease_status	FU - CTL	0.117248	-1.08586	1.32035	0.795581	Non-significant	Non-significant
TF	OID30783	P02787	Inflammation_II	Disease_status	FU - CTL	0.11647	-1.2406	1.47354	0.826131	Non-significant	Non-significant
FUT1	OID31295	P19526	Oncology_II	Disease_status	FU - CTL	0.115367	-1.49201	1.72274	0.884682	Non-significant	Non-significant
IL1RL2	OID20487	Q9HB29	Inflammation	Disease_status	FU - CTL	0.113845	-1.09912	1.32681	0.810729	Non-significant	Non-significant
GIP	OID30288	P09681	Cardiometabolic_II	Disease_status	FU - CTL	0.111534	-1.60628	1.82935	0.868146	Non-significant	Non-significant
ITGA6	OID20528	P23229	Inflammation	Disease_status	FU - CTL	0.111114	-1.50649	1.72872	0.86132	Non-significant	Non-significant
PDGFRA	OID20133	P16234	Cardiometabolic	Disease_status	FU - CTL	0.110978	-0.830334	1.05229	0.763699	Non-significant	Non-significant
IFNGR2	OID20941	P38484	Neurology	Disease_status	FU - CTL	0.109662	-0.563111	0.782436	0.742038	Non-significant	Non-significant
CRHBP	OID20747	P24387	Inflammation	Disease_status	FU - CTL	0.108139	-1.35879	1.57507	0.850519	Non-significant	Non-significant
DKKL1	OID21313	Q9UK85	Oncology	Disease_status	FU - CTL	0.108008	-1.02096	1.23698	0.846724	Non-significant	Non-significant
CLEC1A	OID20099	Q8NC01	Cardiometabolic	Disease_status	FU - CTL	0.10549	-1.15896	1.36993	0.828696	Non-significant	Non-significant
LAG3	OID21315	P18627	Oncology	Disease_status	FU - CTL	0.104205	-0.841949	1.05036	0.772245	Non-significant	Non-significant
CCL18	OID20395	P55774	Cardiometabolic	Disease_status	FU - CTL	0.10323	-1.50294	1.7094	0.870127	Non-significant	Non-significant
VAT1	OID21382	Q99536	Oncology	Disease_status	FU - CTL	0.103025	-0.724386	0.930435	0.752497	Non-significant	Non-significant
TCTN3	OID30326	Q6NUS6	Cardiometabolic_II	Disease_status	FU - CTL	0.102909	-1.20304	1.40886	0.840069	Non-significant	Non-significant
DEFB116	OID30823	Q30KQ4	Neurology_II	Disease_status	FU - CTL	0.102817	-1.71701	1.92264	0.909099	Non-significant	Non-significant
RNF149	OID30235	Q8NC42	Cardiometabolic_II	Disease_status	FU - CTL	0.102632	-0.592557	0.79782	0.685127	Non-significant	Non-significant
MORC3	OID31073	Q14149	Neurology_II	Disease_status	FU - CTL	0.10236	-2.09586	2.30058	0.899656	Non-significant	Non-significant
RNASE10	OID30238	Q5GAN6	Cardiometabolic_II	Disease_status	FU - CTL	0.102304	-1.46596	1.67057	0.868193	Non-significant	Non-significant
MZB1	OID20732	Q8WU39	Inflammation	Disease_status	FU - CTL	0.101893	-0.999566	1.20335	0.782721	Non-significant	Non-significant
FGL1	OID30702	Q08830	Inflammation_II	Disease_status	FU - CTL	0.101614	-2.02053	2.22376	0.768599	Non-significant	Non-significant
MAMDC4	OID31342	Q6UXC1	Oncology_II	Disease_status	FU - CTL	0.101087	-0.767834	0.970009	0.81419	Non-significant	Non-significant
AMY2B	OID20340	P19961	Cardiometabolic	Disease_status	FU - CTL	0.100866	-0.959702	1.16143	0.800972	Non-significant	Non-significant
AHNAK	OID30260	Q09666	Cardiometabolic_II	Disease_status	FU - CTL	0.100317	-0.460689	0.661322	0.718078	Non-significant	Non-significant
SERPING1	OID30777	P05155	Inflammation_II	Disease_status	FU - CTL	0.100145	-0.727906	0.928196	0.757168	Non-significant	Non-significant
ADGRG1	OID21294	Q9Y653	Oncology	Disease_status	FU - CTL	0.100063	-1.15721	1.35734	0.839229	Non-significant	Non-significant
CENPF	OID31329	P49454	Oncology_II	Disease_status	FU - CTL	0.0994945	-3.78997	3.98896	0.94789	Non-significant	Non-significant
CLEC4M	OID30405	Q9H2X3	Cardiometabolic_II	Disease_status	FU - CTL	0.0987167	-0.297095	0.494529	0.614926	Non-significant	Non-significant
SATB1	OID31038	Q01826	Neurology_II	Disease_status	FU - CTL	0.0987004	-2.10598	2.30338	0.906221	Non-significant	Non-significant
ADH4	OID20117	P08319	Cardiometabolic	Disease_status	FU - CTL	0.0979292	-0.951591	1.14745	0.85046	Non-significant	Non-significant
SPRR3	OID31131	Q9UBC9	Neurology_II	Disease_status	FU - CTL	0.0974952	-1.38137	1.57636	0.864628	Non-significant	Non-significant
PNLIPRP2	OID20775	P54317	Inflammation	Disease_status	FU - CTL	0.0970833	-3.02899	3.22315	0.949954	Non-significant	Non-significant
IGFBP7	OID20236	Q16270	Cardiometabolic	Disease_status	FU - CTL	0.097069	-0.657602	0.85174	0.743909	Non-significant	Non-significant
LYVE1	OID30728	Q9Y5Y7	Inflammation_II	Disease_status	FU - CTL	0.0970503	-0.703071	0.897172	0.753132	Non-significant	Non-significant
SAT1	OID30111	P21673	Cardiometabolic_II	Disease_status	FU - CTL	0.095775	-0.711361	0.902911	0.810552	Non-significant	Non-significant
LTBR	OID20768	P36941	Inflammation	Disease_status	FU - CTL	0.0947022	-0.970017	1.15942	0.82059	Non-significant	Non-significant
FAM3D	OID31514	Q96BQ1	Oncology_II	Disease_status	FU - CTL	0.0934	-0.685196	0.871996	0.80852	Non-significant	Non-significant
MAP3K5	OID21253	Q99683	Oncology	Disease_status	FU - CTL	0.0929558	-3.13114	3.31705	0.941124	Non-significant	Non-significant
AMN	OID20492	Q9BXJ7	Inflammation	Disease_status	FU - CTL	0.0925766	-2.78006	2.96521	0.934187	Non-significant	Non-significant
NT5E	OID21498	P21589	Oncology	Disease_status	FU - CTL	0.090997	-1.04633	1.22833	0.762823	Non-significant	Non-significant
CSNK2A1	OID31053	P68400	Neurology_II	Disease_status	FU - CTL	0.0907707	-1.50585	1.68739	0.884547	Non-significant	Non-significant
SEMA3G	OID30599	Q9NS98	Inflammation_II	Disease_status	FU - CTL	0.0898707	-1.05853	1.23827	0.841895	Non-significant	Non-significant
THBS4	OID20368	P35443	Cardiometabolic	Disease_status	FU - CTL	0.0896292	-0.613244	0.792502	0.796724	Non-significant	Non-significant
FHIP2A	OID30187	Q5W0V3	Cardiometabolic_II	Disease_status	FU - CTL	0.0896	-0.938351	1.11755	0.860198	Non-significant	Non-significant
PXDNL	OID31405	A1KZ92	Oncology_II	Disease_status	FU - CTL	0.0895739	-1.75381	1.93296	0.898432	Non-significant	Non-significant
CFD	OID30738	P00746	Inflammation_II	Disease_status	FU - CTL	0.0891064	-0.517122	0.695335	0.67146	Non-significant	Non-significant
NMNAT1	OID20913	Q9HAN9	Neurology	Disease_status	FU - CTL	0.087901	-3.31413	3.48993	0.943692	Non-significant	Non-significant
NRCAM	OID20229	Q92823	Cardiometabolic	Disease_status	FU - CTL	0.0875145	-0.893394	1.06842	0.820957	Non-significant	Non-significant
CLUL1	OID20198	Q15846	Cardiometabolic	Disease_status	FU - CTL	0.0871655	-0.960364	1.13469	0.830585	Non-significant	Non-significant
FZD8	OID30818	Q9H461	Neurology_II	Disease_status	FU - CTL	0.0866125	-1.39687	1.5701	0.906078	Non-significant	Non-significant
BTN2A1	OID20713	Q7KYR7	Inflammation	Disease_status	FU - CTL	0.0861659	-0.600711	0.773043	0.732086	Non-significant	Non-significant
MENT	OID30595	Q9BUN1	Inflammation_II	Disease_status	FU - CTL	0.0856243	-0.858944	1.03019	0.817572	Non-significant	Non-significant
C1QTNF1	OID20367	Q9BXJ1	Cardiometabolic	Disease_status	FU - CTL	0.0854212	-1.65905	1.82989	0.90038	Non-significant	Non-significant
SCN3B	OID30804	Q9NY72	Neurology_II	Disease_status	FU - CTL	0.0851208	-0.77989	0.950132	0.842403	Non-significant	Non-significant
FABP3	OID30351	P05413	Cardiometabolic_II	Disease_status	FU - CTL	0.0845043	-1.20789	1.37689	0.847231	Non-significant	Non-significant
CD74	OID21040	P04233	Neurology	Disease_status	FU - CTL	0.0844417	-0.363301	0.532184	0.703405	Non-significant	Non-significant
GFRAL	OID31091	Q6UXV0	Neurology_II	Disease_status	FU - CTL	0.0837125	-0.676566	0.843991	0.823964	Non-significant	Non-significant
ANGPTL1	OID20211	O95841	Cardiometabolic	Disease_status	FU - CTL	0.0833476	-0.870257	1.03695	0.824102	Non-significant	Non-significant
ALPP	OID21383	P05187	Oncology	Disease_status	FU - CTL	0.0825792	-0.697915	0.863074	0.830734	Non-significant	Non-significant
ENTPD2	OID21260	Q9Y5L3	Oncology	Disease_status	FU - CTL	0.0821625	-0.545351	0.709676	0.791409	Non-significant	Non-significant
PRAME	OID31165	P78395	Oncology_II	Disease_status	FU - CTL	0.0815375	-1.62587	1.78894	0.923115	Non-significant	Non-significant
OTOA	OID30825	Q7RTW8	Neurology_II	Disease_status	FU - CTL	0.0808759	-4.54339	4.70514	0.962278	Non-significant	Non-significant
VASN	OID20345	Q6EMK4	Cardiometabolic	Disease_status	FU - CTL	0.0803882	-0.863599	1.02438	0.826839	Non-significant	Non-significant
HS6ST2	OID30481	Q96MM7	Inflammation_II	Disease_status	FU - CTL	0.0796946	-1.04376	1.20315	0.85221	Non-significant	Non-significant
IL6R	OID20385	P08887	Cardiometabolic	Disease_status	FU - CTL	0.0784793	-0.990269	1.14723	0.851446	Non-significant	Non-significant
MDM1	OID30945	Q8TC05	Neurology_II	Disease_status	FU - CTL	0.0775333	-0.923477	1.07854	0.875629	Non-significant	Non-significant
B4GALT1	OID20780	P15291	Inflammation	Disease_status	FU - CTL	0.07659	-1.31399	1.46717	0.88777	Non-significant	Non-significant
IL1RAP	OID21126	Q9NPH3	Neurology	Disease_status	FU - CTL	0.0762977	-0.929276	1.08187	0.84466	Non-significant	Non-significant
MTR	OID30110	Q99707	Cardiometabolic_II	Disease_status	FU - CTL	0.0745042	-1.25413	1.40314	0.909775	Non-significant	Non-significant
PDGFRB	OID20268	P09619	Cardiometabolic	Disease_status	FU - CTL	0.0741962	-0.809109	0.957501	0.797062	Non-significant	Non-significant
DYNC1H1	OID31341	Q14204	Oncology_II	Disease_status	FU - CTL	0.0739333	-0.564295	0.712162	0.814966	Non-significant	Non-significant
ACE2	OID20105	Q9BYF1	Cardiometabolic	Disease_status	FU - CTL	0.0732642	-0.954011	1.10054	0.853837	Non-significant	Non-significant
SEMA3F	OID20186	Q13275	Cardiometabolic	Disease_status	FU - CTL	0.0729326	-1.17669	1.32256	0.88145	Non-significant	Non-significant
NAGPA	OID30643	Q9UK23	Inflammation_II	Disease_status	FU - CTL	0.0726588	-0.960404	1.10572	0.856276	Non-significant	Non-significant
ATXN2L	OID30980	Q8WWM7	Neurology_II	Disease_status	FU - CTL	0.0713729	-1.05275	1.19549	0.866625	Non-significant	Non-significant
LY96	OID20945	Q9Y6Y9	Neurology	Disease_status	FU - CTL	0.0713307	-0.999679	1.14234	0.865617	Non-significant	Non-significant
ID4	OID31284	P47928	Oncology_II	Disease_status	FU - CTL	0.0711167	-1.24503	1.38726	0.913046	Non-significant	Non-significant
CLEC12A	OID30552	Q5QGZ9	Inflammation_II	Disease_status	FU - CTL	0.070575	-0.32014	0.46129	0.715346	Non-significant	Non-significant
CDH6	OID20157	P55285	Cardiometabolic	Disease_status	FU - CTL	0.0699125	-0.292826	0.432651	0.697226	Non-significant	Non-significant
KCNIP4	OID20813	Q6PIL6	Neurology	Disease_status	FU - CTL	0.0688455	-3.97921	4.1169	0.963986	Non-significant	Non-significant
EPGN	OID31373	Q6UW88	Oncology_II	Disease_status	FU - CTL	0.0687	-0.24197	0.37937	0.655432	Non-significant	Non-significant
FOLR2	OID21062	P14207	Neurology	Disease_status	FU - CTL	0.0684333	-0.351572	0.488439	0.742139	Non-significant	Non-significant
CCL14	OID20401	Q16627	Cardiometabolic	Disease_status	FU - CTL	0.0683875	-0.350564	0.487339	0.741681	Non-significant	Non-significant
ELOA	OID21337	Q14241	Oncology	Disease_status	FU - CTL	0.0677478	-3.07048	3.20597	0.949508	Non-significant	Non-significant
SIL1	OID30207	Q9H173	Cardiometabolic_II	Disease_status	FU - CTL	0.0666405	-1.43411	1.56739	0.908809	Non-significant	Non-significant
LTBP3	OID21191	Q9NS15	Oncology	Disease_status	FU - CTL	0.0663	-0.700593	0.833193	0.861326	Non-significant	Non-significant
PRSS53	OID31093	Q2L4Q9	Neurology_II	Disease_status	FU - CTL	0.0656694	-1.52825	1.65959	0.916362	Non-significant	Non-significant
UMOD	OID20237	P07911	Cardiometabolic	Disease_status	FU - CTL	0.0652278	-1.21875	1.3492	0.890491	Non-significant	Non-significant
TP53	OID21232	P04637	Oncology	Disease_status	FU - CTL	0.0651653	-2.63211	2.76244	0.948759	Non-significant	Non-significant
CA8	OID30482	P35219	Inflammation_II	Disease_status	FU - CTL	0.065025	-0.473024	0.603074	0.807123	Non-significant	Non-significant
IFNGR1	OID20678	P15260	Inflammation	Disease_status	FU - CTL	0.0614929	-0.70746	0.830446	0.838832	Non-significant	Non-significant
LIF	OID20824	P15018	Neurology	Disease_status	FU - CTL	0.0612042	-0.757967	0.880376	0.879993	Non-significant	Non-significant
SIGLEC1	OID20690	Q9BZZ2	Inflammation	Disease_status	FU - CTL	0.0600875	-0.58229	0.702465	0.850095	Non-significant	Non-significant
MELTF	OID30347	P08582	Cardiometabolic_II	Disease_status	FU - CTL	0.0594734	-0.894407	1.01335	0.872177	Non-significant	Non-significant
CSF2RB	OID30553	P32927	Inflammation_II	Disease_status	FU - CTL	0.0590167	-0.766637	0.884671	0.885153	Non-significant	Non-significant
NDUFB7	OID31521	P17568	Oncology_II	Disease_status	FU - CTL	0.0587167	-0.767702	0.885136	0.885837	Non-significant	Non-significant
INHBB	OID30625	P09529	Inflammation_II	Disease_status	FU - CTL	0.057978	-1.37324	1.48919	0.915733	Non-significant	Non-significant
RFC4	OID31376	P35249	Oncology_II	Disease_status	FU - CTL	0.0566083	-0.362201	0.475417	0.784839	Non-significant	Non-significant
PINLYP	OID30651	A6NC86	Inflammation_II	Disease_status	FU - CTL	0.0550987	-1.42063	1.53082	0.924057	Non-significant	Non-significant
DMP1	OID30213	Q13316	Cardiometabolic_II	Disease_status	FU - CTL	0.054223	-3.10227	3.21072	0.964693	Non-significant	Non-significant
SBSN	OID30398	Q6UWP8	Cardiometabolic_II	Disease_status	FU - CTL	0.052848	-0.65845	0.764146	0.8488	Non-significant	Non-significant
CTBS	OID30710	Q01459	Inflammation_II	Disease_status	FU - CTL	0.0520822	-0.951023	1.05519	0.894015	Non-significant	Non-significant
FEN1	OID21192	P39748	Oncology	Disease_status	FU - CTL	0.0507764	-2.05559	2.15714	0.946882	Non-significant	Non-significant
NELL2	OID20706	Q99435	Inflammation	Disease_status	FU - CTL	0.0504415	-1.36961	1.47049	0.927591	Non-significant	Non-significant
AGT	OID30709	P01019	Inflammation_II	Disease_status	FU - CTL	0.0496791	-0.245649	0.345007	0.655311	Non-significant	Non-significant
LILRA4	OID30162	P59901	Cardiometabolic_II	Disease_status	FU - CTL	0.0474299	-1.90526	2.00012	0.943929	Non-significant	Non-significant
FBN2	OID30974	P35556	Neurology_II	Disease_status	FU - CTL	0.0461042	-0.888146	0.980355	0.920558	Non-significant	Non-significant
CD200	OID20603	P41217	Inflammation	Disease_status	FU - CTL	0.0460376	-0.776047	0.868122	0.883429	Non-significant	Non-significant
CD93	OID20397	Q9NPY3	Cardiometabolic	Disease_status	FU - CTL	0.0459125	-0.370084	0.461909	0.823555	Non-significant	Non-significant
SLAMF1	OID20496	Q13291	Inflammation	Disease_status	FU - CTL	0.0455667	-0.534619	0.625752	0.873905	Non-significant	Non-significant
PSCA	OID31493	O43653	Oncology_II	Disease_status	FU - CTL	0.0455208	-2.70685	2.7979	0.973335	Non-significant	Non-significant
ENTPD6	OID20100	O75354	Cardiometabolic	Disease_status	FU - CTL	0.0454629	-0.763971	0.854897	0.85991	Non-significant	Non-significant
IGLC2	OID30740	P0DOY2	Inflammation_II	Disease_status	FU - CTL	0.045075	-0.357312	0.447462	0.820962	Non-significant	Non-significant
SNAP25	OID30811	P60880	Neurology_II	Disease_status	FU - CTL	0.0446501	-1.51321	1.60251	0.939128	Non-significant	Non-significant
KLB	OID20888	Q86Z14	Neurology	Disease_status	FU - CTL	0.0445833	-0.849951	0.939118	0.919771	Non-significant	Non-significant
REG4	OID20784	Q9BYZ8	Inflammation	Disease_status	FU - CTL	0.0443399	-1.40474	1.49342	0.937502	Non-significant	Non-significant
ATRAID	OID31451	Q6UW56	Oncology_II	Disease_status	FU - CTL	0.0440099	-0.905508	0.993528	0.905998	Non-significant	Non-significant
TRIM24	OID31271	O15164	Oncology_II	Disease_status	FU - CTL	0.0435417	-0.761417	0.8485	0.912954	Non-significant	Non-significant
SERPINB8	OID20630	P50452	Inflammation	Disease_status	FU - CTL	0.0427333	-0.82827	0.913737	0.921018	Non-significant	Non-significant
TNF	OID21237	P01375	Oncology	Disease_status	FU - CTL	0.0424773	-2.42084	2.50579	0.962833	Non-significant	Non-significant
PLAU	OID21124	P00749	Neurology	Disease_status	FU - CTL	0.0424762	-0.715431	0.800383	0.885681	Non-significant	Non-significant
IL9	OID31298	P15248	Oncology_II	Disease_status	FU - CTL	0.0420542	-0.745326	0.829435	0.914046	Non-significant	Non-significant
RPS10	OID30070	P46783	Cardiometabolic_II	Disease_status	FU - CTL	0.041108	-1.6306	1.71281	0.949586	Non-significant	Non-significant
GFRA1	OID21457	P56159	Oncology	Disease_status	FU - CTL	0.0405957	-1.23082	1.31201	0.935225	Non-significant	Non-significant
GSN	OID30714	P06396	Inflammation_II	Disease_status	FU - CTL	0.0404331	-0.67895	0.759817	0.885561	Non-significant	Non-significant
SIRPA	OID20304	P78324	Cardiometabolic	Disease_status	FU - CTL	0.0396708	-0.37385	0.453191	0.846306	Non-significant	Non-significant
IL20	OID20453	Q9NYY1	Inflammation	Disease_status	FU - CTL	0.0396685	-1.40047	1.47981	0.940913	Non-significant	Non-significant
MEGF9	OID20285	Q9H1U4	Cardiometabolic	Disease_status	FU - CTL	0.0392856	-0.887002	0.965573	0.912375	Non-significant	Non-significant
LAMA4	OID20769	Q16363	Inflammation	Disease_status	FU - CTL	0.0391766	-2.83837	2.91672	0.971916	Non-significant	Non-significant
ALDH3A1	OID20512	P30838	Inflammation	Disease_status	FU - CTL	0.0383333	-0.603198	0.679865	0.903888	Non-significant	Non-significant
C1R	OID30753	P00736	Inflammation_II	Disease_status	FU - CTL	0.0378487	-0.668475	0.744173	0.887737	Non-significant	Non-significant
ART3	OID20346	Q13508	Cardiometabolic	Disease_status	FU - CTL	0.0378448	-0.946854	1.02254	0.921678	Non-significant	Non-significant
ATP5PO	OID20811	P48047	Neurology	Disease_status	FU - CTL	0.03745	-0.641338	0.716238	0.911223	Non-significant	Non-significant
DTX3	OID21349	Q8N9I9	Oncology	Disease_status	FU - CTL	0.0371704	-1.41642	1.49076	0.909899	Non-significant	Non-significant
OPTC	OID21362	Q9UBM4	Oncology	Disease_status	FU - CTL	0.0371165	-1.3429	1.41714	0.944928	Non-significant	Non-significant
PI16	OID30676	Q6UXB8	Inflammation_II	Disease_status	FU - CTL	0.0369542	-1.10499	1.1789	0.934088	Non-significant	Non-significant
SFRP4	OID30648	Q6FHJ7	Inflammation_II	Disease_status	FU - CTL	0.0366	-0.374835	0.448035	0.857354	Non-significant	Non-significant
TIGAR	OID20894	Q9NQ88	Neurology	Disease_status	FU - CTL	0.0355083	-1.26059	1.33161	0.955845	Non-significant	Non-significant
BAG3	OID20972	O95817	Neurology	Disease_status	FU - CTL	0.0352226	-1.71437	1.78481	0.958841	Non-significant	Non-significant
GGT5	OID20909	P36269	Neurology	Disease_status	FU - CTL	0.0340899	-1.00714	1.07531	0.933306	Non-significant	Non-significant
IL10RB	OID20696	Q08334	Inflammation	Disease_status	FU - CTL	0.0340681	-0.851273	0.919409	0.921806	Non-significant	Non-significant
FGF5	OID20490	P12034	Inflammation	Disease_status	FU - CTL	0.0339933	-1.06183	1.12981	0.936381	Non-significant	Non-significant
PRKRA	OID21225	O75569	Oncology	Disease_status	FU - CTL	0.0335941	-2.23624	2.30343	0.959705	Non-significant	Non-significant
ULBP2	OID20919	Q9BZM5	Neurology	Disease_status	FU - CTL	0.033575	-0.511848	0.578998	0.901	Non-significant	Non-significant
LECT2	OID30320	O14960	Cardiometabolic_II	Disease_status	FU - CTL	0.0330964	-3.1903	3.2565	0.979112	Non-significant	Non-significant
PZP	OID30730	P20742	Inflammation_II	Disease_status	FU - CTL	0.0330167	-1.19272	1.25876	0.956586	Non-significant	Non-significant
ARID4B	OID20803	Q4LE39	Neurology	Disease_status	FU - CTL	0.03255	-0.673263	0.738363	0.925745	Non-significant	Non-significant
PAMR1	OID21153	Q6UXH9	Neurology	Disease_status	FU - CTL	0.030663	-1.47093	1.53225	0.958078	Non-significant	Non-significant
FGF6	OID30443	P10767	Inflammation_II	Disease_status	FU - CTL	0.030625	-0.66353	0.72478	0.928954	Non-significant	Non-significant
SERPINA1	OID30750	P01009	Inflammation_II	Disease_status	FU - CTL	0.030554	-0.510661	0.571769	0.883212	Non-significant	Non-significant
AMBP	OID21413	P02760	Oncology	Disease_status	FU - CTL	0.0293455	-0.662127	0.720818	0.913147	Non-significant	Non-significant
ING1	OID20853	Q9UK53	Neurology	Disease_status	FU - CTL	0.028575	-0.957917	1.01507	0.953317	Non-significant	Non-significant
SPRED2	OID30423	Q7Z698	Inflammation_II	Disease_status	FU - CTL	0.0282427	-0.850625	0.907111	0.934482	Non-significant	Non-significant
CEP112	OID30115	Q8N8E3	Cardiometabolic_II	Disease_status	FU - CTL	0.0281708	-0.559168	0.61551	0.922781	Non-significant	Non-significant
HDAC8	OID30436	Q9BY41	Inflammation_II	Disease_status	FU - CTL	0.0279355	-5.31668	5.37255	0.98287	Non-significant	Non-significant
APOC1	OID30749	P02654	Inflammation_II	Disease_status	FU - CTL	0.0277323	-1.11397	1.16944	0.950483	Non-significant	Non-significant
PDGFC	OID21183	Q9NRA1	Oncology	Disease_status	FU - CTL	0.0275822	-0.964867	1.02003	0.94364	Non-significant	Non-significant
CD300C	OID21010	Q08708	Neurology	Disease_status	FU - CTL	0.0274333	-0.451457	0.506324	0.907838	Non-significant	Non-significant
PLTP	OID20238	P55058	Cardiometabolic	Disease_status	FU - CTL	0.0259959	-1.35229	1.40429	0.961161	Non-significant	Non-significant
CD209	OID20262	Q9NNX6	Cardiometabolic	Disease_status	FU - CTL	0.0245682	-0.752639	0.801775	0.933543	Non-significant	Non-significant
PECAM1	OID21131	P16284	Neurology	Disease_status	FU - CTL	0.0244708	-0.43528	0.484221	0.914341	Non-significant	Non-significant
PDCD6	OID20163	O75340	Cardiometabolic	Disease_status	FU - CTL	0.024446	-0.704469	0.753361	0.930046	Non-significant	Non-significant
MAPT	OID20830	P10636	Neurology	Disease_status	FU - CTL	0.0243125	-2.17851	2.22714	0.982203	Non-significant	Non-significant
IDO1	OID31050	P14902	Neurology_II	Disease_status	FU - CTL	0.0217333	-1.10902	1.15249	0.969014	Non-significant	Non-significant
AXL	OID20363	P30530	Cardiometabolic	Disease_status	FU - CTL	0.021542	-0.869941	0.913025	0.950608	Non-significant	Non-significant
GUCY2C	OID31318	P25092	Oncology_II	Disease_status	FU - CTL	0.0214875	-3.02802	3.07099	0.988638	Non-significant	Non-significant
FN1	OID30787	P02751	Inflammation_II	Disease_status	FU - CTL	0.0211484	-2.18737	2.22967	0.980155	Non-significant	Non-significant
MKI67	OID30455	P46013	Inflammation_II	Disease_status	FU - CTL	0.0205875	-1.14989	1.19106	0.971642	Non-significant	Non-significant
ANXA11	OID20583	P50995	Inflammation	Disease_status	FU - CTL	0.0205612	-0.874032	0.915155	0.949937	Non-significant	Non-significant
IL13	OID20430	P35225	Inflammation	Disease_status	FU - CTL	0.0198083	-1.23891	1.27853	0.974627	Non-significant	Non-significant
TREML2	OID21120	Q5T2D2	Neurology	Disease_status	FU - CTL	0.0193208	-0.545889	0.584531	0.944922	Non-significant	Non-significant
SMPDL3A	OID20676	Q92484	Inflammation	Disease_status	FU - CTL	0.0187813	-1.16275	1.20031	0.967125	Non-significant	Non-significant
ADAM15	OID20109	Q13444	Cardiometabolic	Disease_status	FU - CTL	0.0167	-0.461836	0.495236	0.943772	Non-significant	Non-significant
GOLGA3	OID31026	Q08378	Neurology_II	Disease_status	FU - CTL	0.0165042	-1.08515	1.11816	0.975845	Non-significant	Non-significant
AMY2A	OID20333	P04746	Cardiometabolic	Disease_status	FU - CTL	0.0151078	-1.02662	1.05684	0.969475	Non-significant	Non-significant
[truncated: 898 more rows]

## Sheet: metacore_process_networks
#	Networks	FDR	In Data	Total	Network Objects from Active Data
1	Immune response_Th17-derived cytokines	1.024e-05	13	98	JNK(MAPK8-10), MEK1(MAP2K1), IL-1 beta, GRO-1, IL-6, Bcl-XL, STAT5, Bcl-2, TIMP1, MMP-1, ENA-78, NGAL, GCP2
2	Inflammation_Neutrophil activation	0.000464841	16	215	GRO-3, Annexin I, PLA2, MEK1(MAP2K1), PA24A, GRO-1, IL-6, Caspase-8, MEK1/2, SNAP-23, ENA-78, PERM, cPLA2, PLC-beta2, PLC-beta, NSGPeroxidase
3	Cell adhesion_Leucocyte chemotaxis	0.000738697	14	180	GRO-3, CCL5, PTEN, GRO-1, LAT, CCL17, VASP, FYB1, IP10, ENA-78, CXCL13, PLC-beta2, PLC-beta, GCP2
4	Chemotaxis	0.00082255	12	139	GRO-3, CCL5, MEK1(MAP2K1), IL-1 beta, PPBP, GRO-1, CCL17, MEK1/2, IP10, ENA-78, CXCL13, GCP2
5	Cell adhesion_Platelet-endothelium-leucocyte interactions	0.00138562	13	174	CCL5, CD84, PDGF-A, GP-V, SHP-1, IL-1 beta, OLR1, IL-6, PDGF-B, Azurocidin 1, EGF, ENA-78, CD40L(TNFSF5)
6	Inflammation_Interferon signaling	0.00175079	10	110	CCL5, MEK1(MAP2K1), SHP-1, IL-1 beta, Bcl-XL, Caspase-8, MEK1/2, STAT5, Bcl-2, TIMP1
7	Development_Hemopoiesis, Erythropoietin pathway	0.00190098	11	136	JNK(MAPK8-10), JNK2(MAPK9), MEK1(MAP2K1), SHP-1, Bcl-XL, MEK1/2, STAT5, Bcl-2, HBZ, Epo, STAT5B
8	Inflammation_Amphoterin signaling	0.00237713	10	118	JNK(MAPK8-10), JNK2(MAPK9), MEK1(MAP2K1), IL-1 beta, IL-6, IL1RN, Amyloid beta, MEK1/2, TLR2, MMP-1
9	Cell cycle_G2-M	0.0042656	13	206	PDGF-A, CDK5RAP3, FHIT, CDC26, MEK1(MAP2K1), PDGF-B, Chk2, MEK1/2, RCC1, CDC37, RGC32, EGF, Dynamin
10	Inflammation_Jak-STAT Pathway	0.00518544	12	185	CCL5, IL-15, MEK1(MAP2K1), SHP-1, IL-6, PDGF-B, MEK1/2, STAT5, EGF, CD40L(TNFSF5), Epo, STAT5B
11	Response to hypoxia and oxidative stress	0.00536808	11	161	JNK(MAPK8-10), Peroxiredoxin, JNK2(MAPK9), SOD2, Thioredoxin, Chk2, PRDX5, GSHR, SOD1, PERM, NSGPeroxidase
12	Inflammation_IgE signaling	0.00579183	10	140	JNK(MAPK8-10), PLA2, JNK2(MAPK9), MEK1(MAP2K1), IL-6, LAT, MEK1/2, cPLA2, PLC-beta2, PLC-beta
13	Proteolysis_Ubiquitin-proteasomal proteolysis	0.00579183	11	166	PSME2, PA28 (11S regulator), NUMB, p47, PSME1, RAD23B, MJD (ataxin-3), Bleomycin hydrolase, UBE2B, NEDD4L, UFD1
14	Inflammation_MIF signaling	0.00579183	10	141	JNK(MAPK8-10), PLA2, JNK2(MAPK9), IL-1 beta, IL-6, MIF, MMP-1, cPLA2, PLC-beta2, PLC-beta
15	Apoptosis_Anti-Apoptosis mediated by external signals by Estrogen	0.00631591	8	95	JNK(MAPK8-10), MEK1(MAP2K1), SOD2, Bcl-XL, Thioredoxin, Bcl-2, SOD1, PLC-beta2
16	Inflammation_TREM1 signaling	0.00631591	10	145	JNK(MAPK8-10), JNK2(MAPK9), MEK1(MAP2K1), IL-1 beta, IL-6, Bcl-XL, MEK1/2, TLR2, TIMP1, PERM
17	Apoptosis_Anti-Apoptosis mediated by external signals via MAPK and JAK/STAT	0.00829853	11	179	JNK(MAPK8-10), IL-15, PDGF-A, MEK1(MAP2K1), SOD2, Bcl-XL, PDGF-B, STAT5, Bcl-2, Epo, PLC-beta
18	Reproduction_Feeding and Neurohormone signaling	0.00829853	12	209	APP-C59 (AICD), MEK1(MAP2K1), IL-1 beta, IL-6, Amyloid beta, STAT5, Bcl-2, eIF4E, Amyloid beta 42, STAT5B, APP, PLC-beta
19	Inflammation_Innate inflammatory response	0.00829853	11	181	JNK(MAPK8-10), PLA2, JNK2(MAPK9), IL-1 beta, IL-6, IRAK4, TLR2, IP10, cPLA2, PLC-beta2, PLC-beta
20	Inflammation_IL-2 signaling	0.00865248	8	104	PTEN, MEK1(MAP2K1), SHP-1, Bcl-XL, MEK1/2, STAT5, Bcl-2, STAT5B
21	Inflammation_Histamine signaling	0.00939192	12	215	CCL5, JNK(MAPK8-10), PLA2, JNK2(MAPK9), MEK1(MAP2K1), PA24A, IL-1 beta, IL-6, IP10, cPLA2, PLC-beta2, PLC-beta
22	Immune response_BCR pathway	0.0119746	9	137	JNK(MAPK8-10), JNK2(MAPK9), PTEN, MEK1(MAP2K1), SHP-1, Bcl-XL, MEK1/2, Bcl-2, DAPP1
23	Inflammation_IL-4 signaling	0.0143391	8	115	PTEN, MEK1(MAP2K1), SHP-1, IL-6, Bcl-XL, MEK1/2, Bcl-2, CD40L(TNFSF5)
24	Apoptosis_Apoptosis stimulation by external signals	0.0154441	9	144	JNK(MAPK8-10), MEK1(MAP2K1), Bcl-XL, LIGHT(TNFSF14), SMAD2, Caspase-8, RAIDD, Bcl-2, cPLA2
25	Immune response_TCR signaling	0.0154441	10	174	JNK(MAPK8-10), JNK2(MAPK9), MEK1(MAP2K1), SHP-1, Bcl-XL, LAT, MEK1/2, Bcl-2, FYB1, CD40L(TNFSF5)
26	Protein folding_Folding in normal condition	0.0154441	8	119	HSP40, DNAJB2, FKBP4, Aha1, RanBP2, CDC37, PFD4, DNAJC6
27	Signal transduction_NOTCH signaling	0.0154441	12	235	JNK(MAPK8-10), PDGF-A, JNK2(MAPK9), PTEN, MEK1(MAP2K1), SHP-1, NUMB, SMAD2, PDGF-B, MEK1/2, eIF4E, EGF
28	Apoptosis_Death Domain receptors & caspases in apoptosis	0.0170329	8	122	PDCD5, PARP-1, LIGHT(TNFSF14), Caspase-8, RAIDD, TIMP3, Caspase-4, CD40L(TNFSF5)
29	Immune response_Phagosome in antigen presentation	0.0176705	12	241	JNK(MAPK8-10), JNK2(MAPK9), PSME2, SHP-1, PA28 (11S regulator), LAT, PSME1, PDIA3, VASP, FYB1, PLC-beta2, PLC-beta
30	Autophagy_Autophagy	0.0242314	5	55	PTEN, Bcl-XL, Bcl-2, TLR2, Beclin 1
31	Immune response_Phagocytosis	0.0259963	11	223	JNK(MAPK8-10), IL-15, JNK2(MAPK9), SHP-1, Amyloid beta, LAT, VASP, HDL proteins, FYB1, PLC-beta2, PLC-beta
32	Inflammation_IFN-gamma signaling	0.0299019	7	109	CCL5, IL-15, MEK1(MAP2K1), Bcl-XL, Caspase-8, CCL17, IP10
33	Proteolysis_ECM remodeling	0.0301401	6	84	MMP-12, MMP-8, Nidogen, TIMP3, TIMP1, MMP-1
34	Immune response_IL-5 signalling	0.0301401	4	38	MEK1(MAP2K1), STAT5, Bcl-2, cPLA2
35	Apoptosis_Anti-apoptosis mediated by external signals via NF-kB	0.0301401	7	111	IL-15, PDGF-A, Bcl-XL, Caspase-8, PDGF-B, Bcl-2, CD40L(TNFSF5)
36	Immune response_T helper cell differentiation	0.0303169	8	140	JNK(MAPK8-10), MEK1(MAP2K1), IL-6, LAT, IRAK4, STAT5, TLR2, CD40L(TNFSF5)
37	Inflammation_IL-10 anti-inflammatory response	0.0328043	6	87	IL-1 beta, IL-6, Bcl-XL, STAT5, TIMP1, STAT5B
38	Reproduction_Male sex differentiation	0.0372665	11	241	PDGF-A, MEK1(MAP2K1), RET, RKIP, SHH, STAT5, Bcl-2, Hedgehog, UBE2B, EGF, STAT5B
39	Inflammation_IL-13 signaling pathway	0.0384728	6	91	MEK1(MAP2K1), SHP-1, MMP-8, IL1RN, CCL17, STAT5
40	Blood coagulation	0.0415133	6	93	GP-V, PA24A, Annexin IV, MMP-1, sCD40L, CD40L(TNFSF5)
41	Proteolysis_Proteolysis in cell cycle and apoptosis	0.0459346	7	124	Myeloblastin, CDC26, Caspase-8, Azurocidin 1, Cathepsin C, Caspase-4, APP
42	Proliferation_Positive regulation cell proliferation	0.0494784	10	221	Myeloblastin, MEK1(MAP2K1), PBEF, SHP-1, SHH, MEK1/2, TIMP1, EGF, IP10, ENA-78
Legend:
Networks	Metacore process network term
FDR	False discovery rate
In Data	Proteins significant in the model present in the Metacore process network
Total	Total number of proteins in the Metacore process network
Network Objects from Active Data	Proteins in the Metacore process network

## Sheet: protein_mapping
Metacore_FU6Mo_JDM_CTL_232_process_networks
Process networks with FDR<0.05
Network #	Network name	Network FDR	Network Object Name	Input Entrez Gene IDs	Input molecule	Input value: estimate (difference in NPX value between contrast terms)	Molecule Name	Legend
1	Immuneresponse_Th17-derived cytokines	1.024e-05	JNK(MAPK8-10)	5601	MAPK9	1.02	mitogen-activated protein kinase 9	Network name	Metacore process network name
1	Immuneresponse_Th17-derived cytokines	1.024e-05	MEK1(MAP2K1)	5604	MAP2K1	1.59	mitogen-activated protein kinase kinase 1	Network FDR	FDR in analysis
1	Immuneresponse_Th17-derived cytokines	1.024e-05	IL-1 beta	3553	IL1B	3.45	interleukin 1 beta	Network Object name	Protein names from Metacore
1	Immuneresponse_Th17-derived cytokines	1.024e-05	GRO-1	2919	CXCL1	0.93	C-X-C motif chemokine ligand 1	Input Entrez Gene IDs	Entrez Gene ID's mapping to proteins
1	Immuneresponse_Th17-derived cytokines	1.024e-05	IL-6	3569	IL6	2.64	interleukin 6	Input molecule	Protein symbols
1	Immuneresponse_Th17-derived cytokines	1.024e-05	Bcl-XL	598	BCL2L1	2.59	BCL2 like 1	Input value: estimate (difference in NPX value between contrast terms)	mean NPX difference from lme post-hoc model
1	Immuneresponse_Th17-derived cytokines	1.024e-05	STAT5	6777	STAT5B	3.51	signal transducer and activator of transcription 5B	Molecule Name	full-length protein name
1	Immuneresponse_Th17-derived cytokines	1.024e-05	Bcl-2	596	BCL2	4.07	BCL2 apoptosis regulator
1	Immuneresponse_Th17-derived cytokines	1.024e-05	TIMP1	7076	TIMP1	0.74	TIMP metallopeptidase inhibitor 1
1	Immuneresponse_Th17-derived cytokines	1.024e-05	MMP-1	4312	MMP1	2.12	matrix metallopeptidase 1
1	Immuneresponse_Th17-derived cytokines	1.024e-05	ENA-78	6374	CXCL5	2.24	C-X-C motif chemokine ligand 5
1	Immuneresponse_Th17-derived cytokines	1.024e-05	NGAL	3934	LCN2	0.76	lipocalin 2
1	Immuneresponse_Th17-derived cytokines	1.024e-05	GCP2	6372	CXCL6	1.54	C-X-C motif chemokine ligand 6
2	Inflammation_Neutrophil activation	0.000464841	GRO-3	2921	CXCL3	1.56	C-X-C motif chemokine ligand 3
2	Inflammation_Neutrophil activation	0.000464841	Annexin I	301	ANXA1	1.07	annexin A1
2	Inflammation_Neutrophil activation	0.000464841	PLA2	5321	PLA2G4A	1.42	phospholipase A2 group IVA
2	Inflammation_Neutrophil activation	0.000464841	MEK1(MAP2K1)	5604	MAP2K1	1.59	mitogen-activated protein kinase kinase 1
2	Inflammation_Neutrophil activation	0.000464841	PA24A	5321	PLA2G4A	1.42	phospholipase A2 group IVA
2	Inflammation_Neutrophil activation	0.000464841	GRO-1	2919	CXCL1	0.93	C-X-C motif chemokine ligand 1
2	Inflammation_Neutrophil activation	0.000464841	IL-6	3569	IL6	2.64	interleukin 6
2	Inflammation_Neutrophil activation	0.000464841	Caspase-8	841	CASP8	1.71	caspase 8
2	Inflammation_Neutrophil activation	0.000464841	MEK1/2	5604	MAP2K1	1.59	mitogen-activated protein kinase kinase 1
2	Inflammation_Neutrophil activation	0.000464841	SNAP-23	8773	SNAP23	2.18	synaptosome associated protein 23
2	Inflammation_Neutrophil activation	0.000464841	ENA-78	6374	CXCL5	2.24	C-X-C motif chemokine ligand 5
2	Inflammation_Neutrophil activation	0.000464841	PERM	4353	MPO	0.97	myeloperoxidase
2	Inflammation_Neutrophil activation	0.000464841	cPLA2	5321	PLA2G4A	1.42	phospholipase A2 group IVA
2	Inflammation_Neutrophil activation	0.000464841	PLC-beta2	5330	PLCB2	2.49	phospholipase C beta 2
2	Inflammation_Neutrophil activation	0.000464841	PLC-beta	5330	PLCB2	2.49	phospholipase C beta 2
2	Inflammation_Neutrophil activation	0.000464841	NSGPeroxidase	9588	PRDX6	1.95	peroxiredoxin 6
3	Celladhesion_Leucocyte chemotaxis	0.000738697	GRO-3	2921	CXCL3	1.56	C-X-C motif chemokine ligand 3
3	Celladhesion_Leucocyte chemotaxis	0.000738697	CCL5	6352	CCL5	2.96	C-C motif chemokine ligand 5
3	Celladhesion_Leucocyte chemotaxis	0.000738697	PTEN	5728	PTEN	3.48	phosphatase and tensin homolog
3	Celladhesion_Leucocyte chemotaxis	0.000738697	GRO-1	2919	CXCL1	0.93	C-X-C motif chemokine ligand 1
3	Celladhesion_Leucocyte chemotaxis	0.000738697	LAT	27040	LAT	1.39	linker for activation of T cells
3	Celladhesion_Leucocyte chemotaxis	0.000738697	CCL17	6361	CCL17	1.33	C-C motif chemokine ligand 17
3	Celladhesion_Leucocyte chemotaxis	0.000738697	VASP	7408	VASP	1.36	vasodilator stimulated phosphoprotein
3	Celladhesion_Leucocyte chemotaxis	0.000738697	FYB1	2533	FYB1	1.98	FYN binding protein 1
3	Celladhesion_Leucocyte chemotaxis	0.000738697	IP10	3627	CXCL10	1.76	C-X-C motif chemokine ligand 10
3	Celladhesion_Leucocyte chemotaxis	0.000738697	ENA-78	6374	CXCL5	2.24	C-X-C motif chemokine ligand 5
3	Celladhesion_Leucocyte chemotaxis	0.000738697	CXCL13	10563	CXCL13	1.61	C-X-C motif chemokine ligand 13
3	Celladhesion_Leucocyte chemotaxis	0.000738697	PLC-beta2	5330	PLCB2	2.49	phospholipase C beta 2
3	Celladhesion_Leucocyte chemotaxis	0.000738697	PLC-beta	5330	PLCB2	2.49	phospholipase C beta 2
3	Celladhesion_Leucocyte chemotaxis	0.000738697	GCP2	6372	CXCL6	1.54	C-X-C motif chemokine ligand 6
4	Chemotaxis	0.00082255	GRO-3	2921	CXCL3	1.56	C-X-C motif chemokine ligand 3
4	Chemotaxis	0.00082255	CCL5	6352	CCL5	2.96	C-C motif chemokine ligand 5
4	Chemotaxis	0.00082255	MEK1(MAP2K1)	5604	MAP2K1	1.59	mitogen-activated protein kinase kinase 1
4	Chemotaxis	0.00082255	IL-1 beta	3553	IL1B	3.45	interleukin 1 beta
4	Chemotaxis	0.00082255	PPBP	5473	PPBP	2.86	pro-platelet basic protein
4	Chemotaxis	0.00082255	GRO-1	2919	CXCL1	0.93	C-X-C motif chemokine ligand 1
4	Chemotaxis	0.00082255	CCL17	6361	CCL17	1.33	C-C motif chemokine ligand 17
4	Chemotaxis	0.00082255	MEK1/2	5604	MAP2K1	1.59	mitogen-activated protein kinase kinase 1
4	Chemotaxis	0.00082255	IP10	3627	CXCL10	1.76	C-X-C motif chemokine ligand 10
4	Chemotaxis	0.00082255	ENA-78	6374	CXCL5	2.24	C-X-C motif chemokine ligand 5
4	Chemotaxis	0.00082255	CXCL13	10563	CXCL13	1.61	C-X-C motif chemokine ligand 13
4	Chemotaxis	0.00082255	GCP2	6372	CXCL6	1.54	C-X-C motif chemokine ligand 6
5	Celladhesion_Platelet-endothelium-leucocyte interactions	0.00138562	CCL5	6352	CCL5	2.96	C-C motif chemokine ligand 5
5	Celladhesion_Platelet-endothelium-leucocyte interactions	0.00138562	CD84	8832	CD84	0.46	CD84 molecule
5	Celladhesion_Platelet-endothelium-leucocyte interactions	0.00138562	PDGF-A	5154	PDGFA	2.36	platelet derived growth factor subunit A
5	Celladhesion_Platelet-endothelium-leucocyte interactions	0.00138562	GP-V	2814	GP5	0.68	glycoprotein V platelet
5	Celladhesion_Platelet-endothelium-leucocyte interactions	0.00138562	SHP-1	5777	PTPN6	2.02	protein tyrosine phosphatase non-receptor type 6
5	Celladhesion_Platelet-endothelium-leucocyte interactions	0.00138562	IL-1 beta	3553	IL1B	3.45	interleukin 1 beta
5	Celladhesion_Platelet-endothelium-leucocyte interactions	0.00138562	OLR1	4973	OLR1	1.51	oxidized low density lipoprotein receptor 1
5	Celladhesion_Platelet-endothelium-leucocyte interactions	0.00138562	IL-6	3569	IL6	2.64	interleukin 6
5	Celladhesion_Platelet-endothelium-leucocyte interactions	0.00138562	PDGF-B	5155	PDGFB	2.45	platelet derived growth factor subunit B
5	Celladhesion_Platelet-endothelium-leucocyte interactions	0.00138562	Azurocidin 1	566	AZU1	1.58	azurocidin 1
5	Celladhesion_Platelet-endothelium-leucocyte interactions	0.00138562	EGF	1950	EGF	2.08	epidermal growth factor
5	Celladhesion_Platelet-endothelium-leucocyte interactions	0.00138562	ENA-78	6374	CXCL5	2.24	C-X-C motif chemokine ligand 5
5	Celladhesion_Platelet-endothelium-leucocyte interactions	0.00138562	CD40L(TNFSF5)	959	CD40LG	1.53	CD40 ligand
6	Inflammation_Interferon signaling	0.00175079	CCL5	6352	CCL5	2.96	C-C motif chemokine ligand 5
6	Inflammation_Interferon signaling	0.00175079	MEK1(MAP2K1)	5604	MAP2K1	1.59	mitogen-activated protein kinase kinase 1
6	Inflammation_Interferon signaling	0.00175079	SHP-1	5777	PTPN6	2.02	protein tyrosine phosphatase non-receptor type 6
6	Inflammation_Interferon signaling	0.00175079	IL-1 beta	3553	IL1B	3.45	interleukin 1 beta
6	Inflammation_Interferon signaling	0.00175079	Bcl-XL	598	BCL2L1	2.59	BCL2 like 1
6	Inflammation_Interferon signaling	0.00175079	Caspase-8	841	CASP8	1.71	caspase 8
6	Inflammation_Interferon signaling	0.00175079	MEK1/2	5604	MAP2K1	1.59	mitogen-activated protein kinase kinase 1
6	Inflammation_Interferon signaling	0.00175079	STAT5	6777	STAT5B	3.51	signal transducer and activator of transcription 5B
6	Inflammation_Interferon signaling	0.00175079	Bcl-2	596	BCL2	4.07	BCL2 apoptosis regulator
6	Inflammation_Interferon signaling	0.00175079	TIMP1	7076	TIMP1	0.74	TIMP metallopeptidase inhibitor 1
7	Development_Hemopoiesis Erythropoietin pathway	0.00190098	JNK(MAPK8-10)	5601	MAPK9	1.02	mitogen-activated protein kinase 9
7	Development_Hemopoiesis Erythropoietin pathway	0.00190098	JNK2(MAPK9)	5601	MAPK9	1.02	mitogen-activated protein kinase 9
7	Development_Hemopoiesis Erythropoietin pathway	0.00190098	MEK1(MAP2K1)	5604	MAP2K1	1.59	mitogen-activated protein kinase kinase 1
7	Development_Hemopoiesis Erythropoietin pathway	0.00190098	SHP-1	5777	PTPN6	2.02	protein tyrosine phosphatase non-receptor type 6
7	Development_Hemopoiesis Erythropoietin pathway	0.00190098	Bcl-XL	598	BCL2L1	2.59	BCL2 like 1
7	Development_Hemopoiesis Erythropoietin pathway	0.00190098	MEK1/2	5604	MAP2K1	1.59	mitogen-activated protein kinase kinase 1
7	Development_Hemopoiesis Erythropoietin pathway	0.00190098	STAT5	6777	STAT5B	3.51	signal transducer and activator of transcription 5B
7	Development_Hemopoiesis Erythropoietin pathway	0.00190098	Bcl-2	596	BCL2	4.07	BCL2 apoptosis regulator
7	Development_Hemopoiesis Erythropoietin pathway	0.00190098	HBZ	3050	HBZ	2.78	hemoglobin subunit zeta
7	Development_Hemopoiesis Erythropoietin pathway	0.00190098	Epo	2056	EPO	1.17	erythropoietin
7	Development_Hemopoiesis Erythropoietin pathway	0.00190098	STAT5B	6777	STAT5B	3.51	signal transducer and activator of transcription 5B
8	Inflammation_Amphoterin signaling	0.00237713	JNK(MAPK8-10)	5601	MAPK9	1.02	mitogen-activated protein kinase 9
8	Inflammation_Amphoterin signaling	0.00237713	JNK2(MAPK9)	5601	MAPK9	1.02	mitogen-activated protein kinase 9
8	Inflammation_Amphoterin signaling	0.00237713	MEK1(MAP2K1)	5604	MAP2K1	1.59	mitogen-activated protein kinase kinase 1
8	Inflammation_Amphoterin signaling	0.00237713	IL-1 beta	3553	IL1B	3.45	interleukin 1 beta
8	Inflammation_Amphoterin signaling	0.00237713	IL-6	3569	IL6	2.64	interleukin 6
8	Inflammation_Amphoterin signaling	0.00237713	IL1RN	3557	IL1RN	1.49	interleukin 1 receptor antagonist
8	Inflammation_Amphoterin signaling	0.00237713	Amyloid beta	351	APP	0.69	amyloid beta precursor protein
8	Inflammation_Amphoterin signaling	0.00237713	MEK1/2	5604	MAP2K1	1.59	mitogen-activated protein kinase kinase 1
8	Inflammation_Amphoterin signaling	0.00237713	TLR2	7097	TLR2	4.3	toll like receptor 2
8	Inflammation_Amphoterin signaling	0.00237713	MMP-1	4312	MMP1	2.12	matrix metallopeptidase 1
9	Cell cycle_G2-M	0.0042656	PDGF-A	5154	PDGFA	2.36	platelet derived growth factor subunit A
9	Cell cycle_G2-M	0.0042656	CDK5RAP3	80279	CDK5RAP3	1.44	CDK5 regulatory subunit associated protein 3
9	Cell cycle_G2-M	0.0042656	FHIT	2272	FHIT	2.45	fragile histidine triad diadenosine triphosphatase
9	Cell cycle_G2-M	0.0042656	CDC26	246184	CDC26	1.13	cell division cycle 26
9	Cell cycle_G2-M	0.0042656	MEK1(MAP2K1)	5604	MAP2K1	1.59	mitogen-activated protein kinase kinase 1
9	Cell cycle_G2-M	0.0042656	PDGF-B	5155	PDGFB	2.45	platelet derived growth factor subunit B
9	Cell cycle_G2-M	0.0042656	Chk2	11200	CHEK2	2.64	checkpoint kinase 2
9	Cell cycle_G2-M	0.0042656	MEK1/2	5604	MAP2K1	1.59	mitogen-activated protein kinase kinase 1
9	Cell cycle_G2-M	0.0042656	RCC1	1104	RCC1	0.65	regulator of chromosome condensation 1
9	Cell cycle_G2-M	0.0042656	CDC37	11140	CDC37	1.86	cell division cycle 37, HSP90 cochaperone
9	Cell cycle_G2-M	0.0042656	RGC32	28984	RGCC	1.46	regulator of cell cycle
9	Cell cycle_G2-M	0.0042656	EGF	1950	EGF	2.08	epidermal growth factor
9	Cell cycle_G2-M	0.0042656	Dynamin	1759	DNM1	2.45	dynamin 1
10	Inflammation_Jak-STAT Pathway	0.00518544	CCL5	6352	CCL5	2.96	C-C motif chemokine ligand 5
10	Inflammation_Jak-STAT Pathway	0.00518544	IL-15	3600	IL15	1.37	interleukin 15
10	Inflammation_Jak-STAT Pathway	0.00518544	MEK1(MAP2K1)	5604	MAP2K1	1.59	mitogen-activated protein kinase kinase 1
10	Inflammation_Jak-STAT Pathway	0.00518544	SHP-1	5777	PTPN6	2.02	protein tyrosine phosphatase non-receptor type 6
10	Inflammation_Jak-STAT Pathway	0.00518544	IL-6	3569	IL6	2.64	interleukin 6
10	Inflammation_Jak-STAT Pathway	0.00518544	PDGF-B	5155	PDGFB	2.45	platelet derived growth factor subunit B
10	Inflammation_Jak-STAT Pathway	0.00518544	MEK1/2	5604	MAP2K1	1.59	mitogen-activated protein kinase kinase 1
10	Inflammation_Jak-STAT Pathway	0.00518544	STAT5	6777	STAT5B	3.51	signal transducer and activator of transcription 5B
10	Inflammation_Jak-STAT Pathway	0.00518544	EGF	1950	EGF	2.08	epidermal growth factor
10	Inflammation_Jak-STAT Pathway	0.00518544	CD40L(TNFSF5)	959	CD40LG	1.53	CD40 ligand
10	Inflammation_Jak-STAT Pathway	0.00518544	Epo	2056	EPO	1.17	erythropoietin
10	Inflammation_Jak-STAT Pathway	0.00518544	STAT5B	6777	STAT5B	3.51	signal transducer and activator of transcription 5B
11	Response to hypoxia and oxidative stress	0.00536808	JNK(MAPK8-10)	5601	MAPK9	1.02	mitogen-activated protein kinase 9
11	Response to hypoxia and oxidative stress	0.00536808	Peroxiredoxin	25824	PRDX5	1.77	peroxiredoxin 5
11	Response to hypoxia and oxidative stress	0.00536808	JNK2(MAPK9)	5601	MAPK9	1.02	mitogen-activated protein kinase 9
11	Response to hypoxia and oxidative stress	0.00536808	SOD2	6648	SOD2	0.83	superoxide dismutase 2
11	Response to hypoxia and oxidative stress	0.00536808	Thioredoxin	7295	TXN	0.9	thioredoxin
11	Response to hypoxia and oxidative stress	0.00536808	Chk2	11200	CHEK2	2.64	checkpoint kinase 2
11	Response to hypoxia and oxidative stress	0.00536808	PRDX5	25824	PRDX5	1.77	peroxiredoxin 5
11	Response to hypoxia and oxidative stress	0.00536808	GSHR	2936	GSR	0.64	glutathione-disulfide reductase
11	Response to hypoxia and oxidative stress	0.00536808	SOD1	6647	SOD1	1.7	superoxide dismutase 1
11	Response to hypoxia and oxidative stress	0.00536808	PERM	4353	MPO	0.97	myeloperoxidase
11	Response to hypoxia and oxidative stress	0.00536808	NSGPeroxidase	9588	PRDX6	1.95	peroxiredoxin 6
12	Inflammation_IgE signaling	0.00579183	JNK(MAPK8-10)	5601	MAPK9	1.02	mitogen-activated protein kinase 9
12	Inflammation_IgE signaling	0.00579183	PLA2	5321	PLA2G4A	1.42	phospholipase A2 group IVA
12	Inflammation_IgE signaling	0.00579183	JNK2(MAPK9)	5601	MAPK9	1.02	mitogen-activated protein kinase 9
12	Inflammation_IgE signaling	0.00579183	MEK1(MAP2K1)	5604	MAP2K1	1.59	mitogen-activated protein kinase kinase 1
12	Inflammation_IgE signaling	0.00579183	IL-6	3569	IL6	2.64	interleukin 6
12	Inflammation_IgE signaling	0.00579183	LAT	27040	LAT	1.39	linker for activation of T cells
12	Inflammation_IgE signaling	0.00579183	MEK1/2	5604	MAP2K1	1.59	mitogen-activated protein kinase kinase 1
12	Inflammation_IgE signaling	0.00579183	cPLA2	5321	PLA2G4A	1.42	phospholipase A2 group IVA
12	Inflammation_IgE signaling	0.00579183	PLC-beta2	5330	PLCB2	2.49	phospholipase C beta 2
12	Inflammation_IgE signaling	0.00579183	PLC-beta	5330	PLCB2	2.49	phospholipase C beta 2
13	Proteolysis_Ubiquitin-proteasomal proteolysis	0.00579183	PSME2	5721	PSME2	1.06	proteasome activator subunit 2
13	Proteolysis_Ubiquitin-proteasomal proteolysis	0.00579183	PA28 (11S regulator)	5721	PSME2	1.06	proteasome activator subunit 2
13	Proteolysis_Ubiquitin-proteasomal proteolysis	0.00579183	NUMB	8650	NUMB	1.2	NUMB endocytic adaptor protein
13	Proteolysis_Ubiquitin-proteasomal proteolysis	0.00579183	p47	55968	NSFL1C	2.19	NSFL1 cofactor
13	Proteolysis_Ubiquitin-proteasomal proteolysis	0.00579183	PSME1	5720	PSME1	1.13	proteasome activator subunit 1
13	Proteolysis_Ubiquitin-proteasomal proteolysis	0.00579183	RAD23B	5887	RAD23B	1.12	RAD23 homolog B, nucleotide excision repair protein
13	Proteolysis_Ubiquitin-proteasomal proteolysis	0.00579183	MJD (ataxin-3)	4287	ATXN3	2.24	ataxin 3
13	Proteolysis_Ubiquitin-proteasomal proteolysis	0.00579183	Bleomycin hydrolase	642	BLMH	0.78	bleomycin hydrolase
13	Proteolysis_Ubiquitin-proteasomal proteolysis	0.00579183	UBE2B	7320	UBE2B	1.67	ubiquitin conjugating enzyme E2 B
13	Proteolysis_Ubiquitin-proteasomal proteolysis	0.00579183	NEDD4L	23327	NEDD4L	1.08	NEDD4 like E3 ubiquitin protein ligase
13	Proteolysis_Ubiquitin-proteasomal proteolysis	0.00579183	UFD1	7353	UFD1	3.08	ubiquitin recognition factor in ER associated degradation 1
14	Inflammation_MIF signaling	0.00579183	JNK(MAPK8-10)	5601	MAPK9	1.02	mitogen-activated protein kinase 9
14	Inflammation_MIF signaling	0.00579183	PLA2	5321	PLA2G4A	1.42	phospholipase A2 group IVA
14	Inflammation_MIF signaling	0.00579183	JNK2(MAPK9)	5601	MAPK9	1.02	mitogen-activated protein kinase 9
14	Inflammation_MIF signaling	0.00579183	IL-1 beta	3553	IL1B	3.45	interleukin 1 beta
14	Inflammation_MIF signaling	0.00579183	IL-6	3569	IL6	2.64	interleukin 6
14	Inflammation_MIF signaling	0.00579183	MIF	4282	MIF	1.96	macrophage migration inhibitory factor
14	Inflammation_MIF signaling	0.00579183	MMP-1	4312	MMP1	2.12	matrix metallopeptidase 1
14	Inflammation_MIF signaling	0.00579183	cPLA2	5321	PLA2G4A	1.42	phospholipase A2 group IVA
14	Inflammation_MIF signaling	0.00579183	PLC-beta2	5330	PLCB2	2.49	phospholipase C beta 2
14	Inflammation_MIF signaling	0.00579183	PLC-beta	5330	PLCB2	2.49	phospholipase C beta 2
15	Apoptosis_Anti-Apoptosis mediated by external signals by Estrogen	0.00631591	JNK(MAPK8-10)	5601	MAPK9	1.02	mitogen-activated protein kinase 9
15	Apoptosis_Anti-Apoptosis mediated by external signals by Estrogen	0.00631591	MEK1(MAP2K1)	5604	MAP2K1	1.59	mitogen-activated protein kinase kinase 1
15	Apoptosis_Anti-Apoptosis mediated by external signals by Estrogen	0.00631591	SOD2	6648	SOD2	0.83	superoxide dismutase 2
15	Apoptosis_Anti-Apoptosis mediated by external signals by Estrogen	0.00631591	Bcl-XL	598	BCL2L1	2.59	BCL2 like 1
15	Apoptosis_Anti-Apoptosis mediated by external signals by Estrogen	0.00631591	Thioredoxin	7295	TXN	0.9	thioredoxin
15	Apoptosis_Anti-Apoptosis mediated by external signals by Estrogen	0.00631591	Bcl-2	596	BCL2	4.07	BCL2 apoptosis regulator
15	Apoptosis_Anti-Apoptosis mediated by external signals by Estrogen	0.00631591	SOD1	6647	SOD1	1.7	superoxide dismutase 1
15	Apoptosis_Anti-Apoptosis mediated by external signals by Estrogen	0.00631591	PLC-beta2	5330	PLCB2	2.49	phospholipase C beta 2
16	Inflammation_TREM1 signaling	0.00631591	JNK(MAPK8-10)	5601	MAPK9	1.02	mitogen-activated protein kinase 9
16	Inflammation_TREM1 signaling	0.00631591	JNK2(MAPK9)	5601	MAPK9	1.02	mitogen-activated protein kinase 9
16	Inflammation_TREM1 signaling	0.00631591	MEK1(MAP2K1)	5604	MAP2K1	1.59	mitogen-activated protein kinase kinase 1
16	Inflammation_TREM1 signaling	0.00631591	IL-1 beta	3553	IL1B	3.45	interleukin 1 beta
16	Inflammation_TREM1 signaling	0.00631591	IL-6	3569	IL6	2.64	interleukin 6
16	Inflammation_TREM1 signaling	0.00631591	Bcl-XL	598	BCL2L1	2.59	BCL2 like 1
16	Inflammation_TREM1 signaling	0.00631591	MEK1/2	5604	MAP2K1	1.59	mitogen-activated protein kinase kinase 1
16	Inflammation_TREM1 signaling	0.00631591	TLR2	7097	TLR2	4.3	toll like receptor 2
16	Inflammation_TREM1 signaling	0.00631591	TIMP1	7076	TIMP1	0.74	TIMP metallopeptidase inhibitor 1
16	Inflammation_TREM1 signaling	0.00631591	PERM	4353	MPO	0.97	myeloperoxidase
17	Apoptosis_Anti-Apoptosis mediated by external signals via MAPK and JAK/STAT	0.00829853	JNK(MAPK8-10)	5601	MAPK9	1.02	mitogen-activated protein kinase 9
17	Apoptosis_Anti-Apoptosis mediated by external signals via MAPK and JAK/STAT	0.00829853	IL-15	3600	IL15	1.37	interleukin 15
17	Apoptosis_Anti-Apoptosis mediated by external signals via MAPK and JAK/STAT	0.00829853	PDGF-A	5154	PDGFA	2.36	platelet derived growth factor subunit A
17	Apoptosis_Anti-Apoptosis mediated by external signals via MAPK and JAK/STAT	0.00829853	MEK1(MAP2K1)	5604	MAP2K1	1.59	mitogen-activated protein kinase kinase 1
17	Apoptosis_Anti-Apoptosis mediated by external signals via MAPK and JAK/STAT	0.00829853	SOD2	6648	SOD2	0.83	superoxide dismutase 2
17	Apoptosis_Anti-Apoptosis mediated by external signals via MAPK and JAK/STAT	0.00829853	Bcl-XL	598	BCL2L1	2.59	BCL2 like 1
17	Apoptosis_Anti-Apoptosis mediated by external signals via MAPK and JAK/STAT	0.00829853	PDGF-B	5155	PDGFB	2.45	platelet derived growth factor subunit B
17	Apoptosis_Anti-Apoptosis mediated by external signals via MAPK and JAK/STAT	0.00829853	STAT5	6777	STAT5B	3.51	signal transducer and activator of transcription 5B
17	Apoptosis_Anti-Apoptosis mediated by external signals via MAPK and JAK/STAT	0.00829853	Bcl-2	596	BCL2	4.07	BCL2 apoptosis regulator
17	Apoptosis_Anti-Apoptosis mediated by external signals via MAPK and JAK/STAT	0.00829853	Epo	2056	EPO	1.17	erythropoietin
17	Apoptosis_Anti-Apoptosis mediated by external signals via MAPK and JAK/STAT	0.00829853	PLC-beta	5330	PLCB2	2.49	phospholipase C beta 2
18	Reproduction_Feedingand Neurohormone signaling	0.00829853	APP-C59 (AICD)	351	APP	0.69	amyloid beta precursor protein
18	Reproduction_Feedingand Neurohormone signaling	0.00829853	MEK1(MAP2K1)	5604	MAP2K1	1.59	mitogen-activated protein kinase kinase 1
18	Reproduction_Feedingand Neurohormone signaling	0.00829853	IL-1 beta	3553	IL1B	3.45	interleukin 1 beta
18	Reproduction_Feedingand Neurohormone signaling	0.00829853	IL-6	3569	IL6	2.64	interleukin 6
18	Reproduction_Feedingand Neurohormone signaling	0.00829853	Amyloid beta	351	APP	0.69	amyloid beta precursor protein
18	Reproduction_Feedingand Neurohormone signaling	0.00829853	STAT5	6777	STAT5B	3.51	signal transducer and activator of transcription 5B
18	Reproduction_Feedingand Neurohormone signaling	0.00829853	Bcl-2	596	BCL2	4.07	BCL2 apoptosis regulator
18	Reproduction_Feedingand Neurohormone signaling	0.00829853	eIF4E	1977	EIF4E	3.17	eukaryotic translation initiation factor 4E
18	Reproduction_Feedingand Neurohormone signaling	0.00829853	Amyloid beta 42	351	APP	0.69	amyloid beta precursor protein
18	Reproduction_Feedingand Neurohormone signaling	0.00829853	STAT5B	6777	STAT5B	3.51	signal transducer and activator of transcription 5B
18	Reproduction_Feedingand Neurohormone signaling	0.00829853	APP	351	APP	0.69	amyloid beta precursor protein
18	Reproduction_Feedingand Neurohormone signaling	0.00829853	PLC-beta	5330	PLCB2	2.49	phospholipase C beta 2
19	Inflammation_Innate inflammatory response	0.00829853	JNK(MAPK8-10)	5601	MAPK9	1.02	mitogen-activated protein kinase 9
19	Inflammation_Innate inflammatory response	0.00829853	PLA2	5321	PLA2G4A	1.42	phospholipase A2 group IVA
19	Inflammation_Innate inflammatory response	0.00829853	JNK2(MAPK9)	5601	MAPK9	1.02	mitogen-activated protein kinase 9
19	Inflammation_Innate inflammatory response	0.00829853	IL-1 beta	3553	IL1B	3.45	interleukin 1 beta
19	Inflammation_Innate inflammatory response	0.00829853	IL-6	3569	IL6	2.64	interleukin 6
19	Inflammation_Innate inflammatory response	0.00829853	IRAK4	51135	IRAK4	2.4	interleukin 1 receptor associated kinase 4
19	Inflammation_Innate inflammatory response	0.00829853	TLR2	7097	TLR2	4.3	toll like receptor 2
19	Inflammation_Innate inflammatory response	0.00829853	IP10	3627	CXCL10	1.76	C-X-C motif chemokine ligand 10
19	Inflammation_Innate inflammatory response	0.00829853	cPLA2	5321	PLA2G4A	1.42	phospholipase A2 group IVA
19	Inflammation_Innate inflammatory response	0.00829853	PLC-beta2	5330	PLCB2	2.49	phospholipase C beta 2
19	Inflammation_Innate inflammatory response	0.00829853	PLC-beta	5330	PLCB2	2.49	phospholipase C beta 2
20	Inflammation_IL-2 signaling	0.00865248	PTEN	5728	PTEN	3.48	phosphatase and tensin homolog
20	Inflammation_IL-2 signaling	0.00865248	MEK1(MAP2K1)	5604	MAP2K1	1.59	mitogen-activated protein kinase kinase 1
20	Inflammation_IL-2 signaling	0.00865248	SHP-1	5777	PTPN6	2.02	protein tyrosine phosphatase non-receptor type 6
20	Inflammation_IL-2 signaling	0.00865248	Bcl-XL	598	BCL2L1	2.59	BCL2 like 1
20	Inflammation_IL-2 signaling	0.00865248	MEK1/2	5604	MAP2K1	1.59	mitogen-activated protein kinase kinase 1
20	Inflammation_IL-2 signaling	0.00865248	STAT5	6777	STAT5B	3.51	signal transducer and activator of transcription 5B
20	Inflammation_IL-2 signaling	0.00865248	Bcl-2	596	BCL2	4.07	BCL2 apoptosis regulator
20	Inflammation_IL-2 signaling	0.00865248	STAT5B	6777	STAT5B	3.51	signal transducer and activator of transcription 5B
21	Inflammation_Histamine signaling	0.00939192	CCL5	6352	CCL5	2.96	C-C motif chemokine ligand 5
21	Inflammation_Histamine signaling	0.00939192	JNK(MAPK8-10)	5601	MAPK9	1.02	mitogen-activated protein kinase 9
21	Inflammation_Histamine signaling	0.00939192	PLA2	5321	PLA2G4A	1.42	phospholipase A2 group IVA
21	Inflammation_Histamine signaling	0.00939192	JNK2(MAPK9)	5601	MAPK9	1.02	mitogen-activated protein kinase 9
21	Inflammation_Histamine signaling	0.00939192	MEK1(MAP2K1)	5604	MAP2K1	1.59	mitogen-activated protein kinase kinase 1
21	Inflammation_Histamine signaling	0.00939192	PA24A	5321	PLA2G4A	1.42	phospholipase A2 group IVA
21	Inflammation_Histamine signaling	0.00939192	IL-1 beta	3553	IL1B	3.45	interleukin 1 beta
21	Inflammation_Histamine signaling	0.00939192	IL-6	3569	IL6	2.64	interleukin 6
21	Inflammation_Histamine signaling	0.00939192	IP10	3627	CXCL10	1.76	C-X-C motif chemokine ligand 10
21	Inflammation_Histamine signaling	0.00939192	cPLA2	5321	PLA2G4A	1.42	phospholipase A2 group IVA
21	Inflammation_Histamine signaling	0.00939192	PLC-beta2	5330	PLCB2	2.49	phospholipase C beta 2
21	Inflammation_Histamine signaling	0.00939192	PLC-beta	5330	PLCB2	2.49	phospholipase C beta 2
22	Immune response_BCR pathway	0.0119746	JNK(MAPK8-10)	5601	MAPK9	1.02	mitogen-activated protein kinase 9
22	Immune response_BCR pathway	0.0119746	JNK2(MAPK9)	5601	MAPK9	1.02	mitogen-activated protein kinase 9
22	Immune response_BCR pathway	0.0119746	PTEN	5728	PTEN	3.48	phosphatase and tensin homolog
22	Immune response_BCR pathway	0.0119746	MEK1(MAP2K1)	5604	MAP2K1	1.59	mitogen-activated protein kinase kinase 1
22	Immune response_BCR pathway	0.0119746	SHP-1	5777	PTPN6	2.02	protein tyrosine phosphatase non-receptor type 6
22	Immune response_BCR pathway	0.0119746	Bcl-XL	598	BCL2L1	2.59	BCL2 like 1
22	Immune response_BCR pathway	0.0119746	MEK1/2	5604	MAP2K1	1.59	mitogen-activated protein kinase kinase 1
22	Immune response_BCR pathway	0.0119746	Bcl-2	596	BCL2	4.07	BCL2 apoptosis regulator
22	Immune response_BCR pathway	0.0119746	DAPP1	27071	DAPP1	2.45	dual adaptor of phosphotyrosine and 3-phosphoinositides 1
23	Inflammation_IL-4 signaling	0.0143391	PTEN	5728	PTEN	3.48	phosphatase and tensin homolog
23	Inflammation_IL-4 signaling	0.0143391	MEK1(MAP2K1)	5604	MAP2K1	1.59	mitogen-activated protein kinase kinase 1
23	Inflammation_IL-4 signaling	0.0143391	SHP-1	5777	PTPN6	2.02	protein tyrosine phosphatase non-receptor type 6
23	Inflammation_IL-4 signaling	0.0143391	IL-6	3569	IL6	2.64	interleukin 6
23	Inflammation_IL-4 signaling	0.0143391	Bcl-XL	598	BCL2L1	2.59	BCL2 like 1
23	Inflammation_IL-4 signaling	0.0143391	MEK1/2	5604	MAP2K1	1.59	mitogen-activated protein kinase kinase 1
23	Inflammation_IL-4 signaling	0.0143391	Bcl-2	596	BCL2	4.07	BCL2 apoptosis regulator
23	Inflammation_IL-4 signaling	0.0143391	CD40L(TNFSF5)	959	CD40LG	1.53	CD40 ligand
24	Apoptosis_Apoptosis stimulation by external signals	0.0154441	JNK(MAPK8-10)	5601	MAPK9	1.02	mitogen-activated protein kinase 9
24	Apoptosis_Apoptosis stimulation by external signals	0.0154441	MEK1(MAP2K1)	5604	MAP2K1	1.59	mitogen-activated protein kinase kinase 1
24	Apoptosis_Apoptosis stimulation by external signals	0.0154441	Bcl-XL	598	BCL2L1	2.59	BCL2 like 1
24	Apoptosis_Apoptosis stimulation by external signals	0.0154441	LIGHT(TNFSF14)	8740	TNFSF14	1.28	TNF superfamily member 14
24	Apoptosis_Apoptosis stimulation by external signals	0.0154441	SMAD2	4087	SMAD2	3.44	SMAD family member 2
24	Apoptosis_Apoptosis stimulation by external signals	0.0154441	Caspase-8	841	CASP8	1.71	caspase 8
24	Apoptosis_Apoptosis stimulation by external signals	0.0154441	RAIDD	8738	CRADD	2	CASP2 and RIPK1 domain containing adaptor with death domain
24	Apoptosis_Apoptosis stimulation by external signals	0.0154441	Bcl-2	596	BCL2	4.07	BCL2 apoptosis regulator
24	Apoptosis_Apoptosis stimulation by external signals	0.0154441	cPLA2	5321	PLA2G4A	1.42	phospholipase A2 group IVA
25	Immune response_TCR signaling	0.0154441	JNK(MAPK8-10)	5601	MAPK9	1.02	mitogen-activated protein kinase 9
25	Immune response_TCR signaling	0.0154441	JNK2(MAPK9)	5601	MAPK9	1.02	mitogen-activated protein kinase 9
25	Immune response_TCR signaling	0.0154441	MEK1(MAP2K1)	5604	MAP2K1	1.59	mitogen-activated protein kinase kinase 1
25	Immune response_TCR signaling	0.0154441	SHP-1	5777	PTPN6	2.02	protein tyrosine phosphatase non-receptor type 6
25	Immune response_TCR signaling	0.0154441	Bcl-XL	598	BCL2L1	2.59	BCL2 like 1
25	Immune response_TCR signaling	0.0154441	LAT	27040	LAT	1.39	linker for activation of T cells
25	Immune response_TCR signaling	0.0154441	MEK1/2	5604	MAP2K1	1.59	mitogen-activated protein kinase kinase 1
25	Immune response_TCR signaling	0.0154441	Bcl-2	596	BCL2	4.07	BCL2 apoptosis regulator
25	Immune response_TCR signaling	0.0154441	FYB1	2533	FYB1	1.98	FYN binding protein 1
25	Immune response_TCR signaling	0.0154441	CD40L(TNFSF5)	959	CD40LG	1.53	CD40 ligand
26	Protein folding_Folding in normal condition	0.0154441	HSP40	3337	DNAJB1	3.13	DnaJ heat shock protein family (Hsp40) member B1
26	Protein folding_Folding in normal condition	0.0154441	DNAJB2	3300	DNAJB2	1.55	DnaJ heat shock protein family (Hsp40) member B2
26	Protein folding_Folding in normal condition	0.0154441	FKBP4	2288	FKBP4	0.98	FKBP prolyl isomerase 4
26	Protein folding_Folding in normal condition	0.0154441	Aha1	10598	AHSA1	1.68	activator of HSP90 ATPase activity 1
26	Protein folding_Folding in normal condition	0.0154441	RanBP2	5903	RANBP2	1.54	RAN binding protein 2
26	Protein folding_Folding in normal condition	0.0154441	CDC37	11140	CDC37	1.86	cell division cycle 37, HSP90 cochaperone
26	Protein folding_Folding in normal condition	0.0154441	PFD4	5203	PFDN4	2.61	prefoldin subunit 4
26	Protein folding_Folding in normal condition	0.0154441	DNAJC6	9829	DNAJC6	2.46	DnaJ heat shock protein family (Hsp40) member C6
27	Signal transduction_NOTCH signaling	0.0154441	JNK(MAPK8-10)	5601	MAPK9	1.02	mitogen-activated protein kinase 9
27	Signal transduction_NOTCH signaling	0.0154441	PDGF-A	5154	PDGFA	2.36	platelet derived growth factor subunit A
27	Signal transduction_NOTCH signaling	0.0154441	JNK2(MAPK9)	5601	MAPK9	1.02	mitogen-activated protein kinase 9
27	Signal transduction_NOTCH signaling	0.0154441	PTEN	5728	PTEN	3.48	phosphatase and tensin homolog
27	Signal transduction_NOTCH signaling	0.0154441	MEK1(MAP2K1)	5604	MAP2K1	1.59	mitogen-activated protein kinase kinase 1
27	Signal transduction_NOTCH signaling	0.0154441	SHP-1	5777	PTPN6	2.02	protein tyrosine phosphatase non-receptor type 6
27	Signal transduction_NOTCH signaling	0.0154441	NUMB	8650	NUMB	1.2	NUMB endocytic adaptor protein
27	Signal transduction_NOTCH signaling	0.0154441	SMAD2	4087	SMAD2	3.44	SMAD family member 2
27	Signal transduction_NOTCH signaling	0.0154441	PDGF-B	5155	PDGFB	2.45	platelet derived growth factor subunit B
27	Signal transduction_NOTCH signaling	0.0154441	MEK1/2	5604	MAP2K1	1.59	mitogen-activated protein kinase kinase 1
27	Signal transduction_NOTCH signaling	0.0154441	eIF4E	1977	EIF4E	3.17	eukaryotic translation initiation factor 4E
27	Signal transduction_NOTCH signaling	0.0154441	EGF	1950	EGF	2.08	epidermal growth factor
28	Apoptosis_Death Domain receptors & caspases in apoptosis	0.0170329	PDCD5	9141	PDCD5	2.14	programmed cell death 5
28	Apoptosis_Death Domain receptors & caspases in apoptosis	0.0170329	PARP-1	142	PARP1	1.75	poly(ADP-ribose) polymerase 1
28	Apoptosis_Death Domain receptors & caspases in apoptosis	0.0170329	LIGHT(TNFSF14)	8740	TNFSF14	1.28	TNF superfamily member 14
28	Apoptosis_Death Domain receptors & caspases in apoptosis	0.0170329	Caspase-8	841	CASP8	1.71	caspase 8
28	Apoptosis_Death Domain receptors & caspases in apoptosis	0.0170329	RAIDD	8738	CRADD	2	CASP2 and RIPK1 domain containing adaptor with death domain
28	Apoptosis_Death Domain receptors & caspases in apoptosis	0.0170329	TIMP3	7078	TIMP3	2.48	TIMP metallopeptidase inhibitor 3
28	Apoptosis_Death Domain receptors & caspases in apoptosis	0.0170329	Caspase-4	837	CASP4	2.94	caspase 4
28	Apoptosis_Death Domain receptors & caspases in apoptosis	0.0170329	CD40L(TNFSF5)	959	CD40LG	1.53	CD40 ligand
29	Immune response_Phagosome in antigen presentation	0.0176705	JNK(MAPK8-10)	5601	MAPK9	1.02	mitogen-activated protein kinase 9
29	Immune response_Phagosome in antigen presentation	0.0176705	JNK2(MAPK9)	5601	MAPK9	1.02	mitogen-activated protein kinase 9
29	Immune response_Phagosome in antigen presentation	0.0176705	PSME2	5721	PSME2	1.06	proteasome activator subunit 2
29	Immune response_Phagosome in antigen presentation	0.0176705	SHP-1	5777	PTPN6	2.02	protein tyrosine phosphatase non-receptor type 6
29	Immune response_Phagosome in antigen presentation	0.0176705	PA28 (11S regulator)	5721	PSME2	1.06	proteasome activator subunit 2
29	Immune response_Phagosome in antigen presentation	0.0176705	LAT	27040	LAT	1.39	linker for activation of T cells
29	Immune response_Phagosome in antigen presentation	0.0176705	PSME1	5720	PSME1	1.13	proteasome activator subunit 1
29	Immune response_Phagosome in antigen presentation	0.0176705	PDIA3	2923	PDIA3	0.74	protein disulfide isomerase family A member 3
29	Immune response_Phagosome in antigen presentation	0.0176705	VASP	7408	VASP	1.36	vasodilator stimulated phosphoprotein
29	Immune response_Phagosome in antigen presentation	0.0176705	FYB1	2533	FYB1	1.98	FYN binding protein 1
29	Immune response_Phagosome in antigen presentation	0.0176705	PLC-beta2	5330	PLCB2	2.49	phospholipase C beta 2
29	Immune response_Phagosome in antigen presentation	0.0176705	PLC-beta	5330	PLCB2	2.49	phospholipase C beta 2
30	Autophagy_Autophagy	0.0242314	PTEN	5728	PTEN	3.48	phosphatase and tensin homolog
30	Autophagy_Autophagy	0.0242314	Bcl-XL	598	BCL2L1	2.59	BCL2 like 1
30	Autophagy_Autophagy	0.0242314	Bcl-2	596	BCL2	4.07	BCL2 apoptosis regulator
30	Autophagy_Autophagy	0.0242314	TLR2	7097	TLR2	4.3	toll like receptor 2
30	Autophagy_Autophagy	0.0242314	Beclin 1	8678	BECN1	1.85	beclin 1
31	Immune response_Phagocytosis	0.0259963	JNK(MAPK8-10)	5601	MAPK9	1.02	mitogen-activated protein kinase 9
31	Immune response_Phagocytosis	0.0259963	IL-15	3600	IL15	1.37	interleukin 15
31	Immune response_Phagocytosis	0.0259963	JNK2(MAPK9)	5601	MAPK9	1.02	mitogen-activated protein kinase 9
31	Immune response_Phagocytosis	0.0259963	SHP-1	5777	PTPN6	2.02	protein tyrosine phosphatase non-receptor type 6
31	Immune response_Phagocytosis	0.0259963	Amyloid beta	351	APP	0.69	amyloid beta precursor protein
31	Immune response_Phagocytosis	0.0259963	LAT	27040	LAT	1.39	linker for activation of T cells
31	Immune response_Phagocytosis	0.0259963	VASP	7408	VASP	1.36	vasodilator stimulated phosphoprotein
31	Immune response_Phagocytosis	0.0259963	HDL proteins	347	APOD	0.72	apolipoprotein D
31	Immune response_Phagocytosis	0.0259963	FYB1	2533	FYB1	1.98	FYN binding protein 1
31	Immune response_Phagocytosis	0.0259963	PLC-beta2	5330	PLCB2	2.49	phospholipase C beta 2
31	Immune response_Phagocytosis	0.0259963	PLC-beta	5330	PLCB2	2.49	phospholipase C beta 2
32	Inflammation_IFN-gamma signaling	0.0299019	CCL5	6352	CCL5	2.96	C-C motif chemokine ligand 5
32	Inflammation_IFN-gamma signaling	0.0299019	IL-15	3600	IL15	1.37	interleukin 15
32	Inflammation_IFN-gamma signaling	0.0299019	MEK1(MAP2K1)	5604	MAP2K1	1.59	mitogen-activated protein kinase kinase 1
32	Inflammation_IFN-gamma signaling	0.0299019	Bcl-XL	598	BCL2L1	2.59	BCL2 like 1
32	Inflammation_IFN-gamma signaling	0.0299019	Caspase-8	841	CASP8	1.71	caspase 8
32	Inflammation_IFN-gamma signaling	0.0299019	CCL17	6361	CCL17	1.33	C-C motif chemokine ligand 17
32	Inflammation_IFN-gamma signaling	0.0299019	IP10	3627	CXCL10	1.76	C-X-C motif chemokine ligand 10
33	Proteolysis_ECM remodeling	0.0301401	MMP-12	4321	MMP12	-2.11	matrix metallopeptidase 12
33	Proteolysis_ECM remodeling	0.0301401	MMP-8	4317	MMP8	2.28	matrix metallopeptidase 8
33	Proteolysis_ECM remodeling	0.0301401	Nidogen	4811	NID1	1.26	nidogen 1
33	Proteolysis_ECM remodeling	0.0301401	TIMP3	7078	TIMP3	2.48	TIMP metallopeptidase inhibitor 3
33	Proteolysis_ECM remodeling	0.0301401	TIMP1	7076	TIMP1	0.74	TIMP metallopeptidase inhibitor 1
33	Proteolysis_ECM remodeling	0.0301401	MMP-1	4312	MMP1	2.12	matrix metallopeptidase 1
34	Immune response_IL-5 signalling	0.0301401	MEK1(MAP2K1)	5604	MAP2K1	1.59	mitogen-activated protein kinase kinase 1
34	Immune response_IL-5 signalling	0.0301401	STAT5	6777	STAT5B	3.51	signal transducer and activator of transcription 5B
34	Immune response_IL-5 signalling	0.0301401	Bcl-2	596	BCL2	4.07	BCL2 apoptosis regulator
34	Immune response_IL-5 signalling	0.0301401	cPLA2	5321	PLA2G4A	1.42	phospholipase A2 group IVA
35	Apoptosis_Anti-apoptosismediatedbyexternalsignalsviaNF-kB	0.0301401	IL-15	3600	IL15	1.37	interleukin 15
35	Apoptosis_Anti-apoptosismediatedbyexternalsignalsviaNF-kB	0.0301401	PDGF-A	5154	PDGFA	2.36	platelet derived growth factor subunit A
35	Apoptosis_Anti-apoptosismediatedbyexternalsignalsviaNF-kB	0.0301401	Bcl-XL	598	BCL2L1	2.59	BCL2 like 1
35	Apoptosis_Anti-apoptosismediatedbyexternalsignalsviaNF-kB	0.0301401	Caspase-8	841	CASP8	1.71	caspase 8
35	Apoptosis_Anti-apoptosismediatedbyexternalsignalsviaNF-kB	0.0301401	PDGF-B	5155	PDGFB	2.45	platelet derived growth factor subunit B
35	Apoptosis_Anti-apoptosismediatedbyexternalsignalsviaNF-kB	0.0301401	Bcl-2	596	BCL2	4.07	BCL2 apoptosis regulator
35	Apoptosis_Anti-apoptosismediatedbyexternalsignalsviaNF-kB	0.0301401	CD40L(TNFSF5)	959	CD40LG	1.53	CD40 ligand
36	Immune response_T helper cell differentiation	0.0303169	JNK(MAPK8-10)	5601	MAPK9	1.02	mitogen-activated protein kinase 9
36	Immune response_T helper cell differentiation	0.0303169	MEK1(MAP2K1)	5604	MAP2K1	1.59	mitogen-activated protein kinase kinase 1
36	Immune response_T helper cell differentiation	0.0303169	IL-6	3569	IL6	2.64	interleukin 6
36	Immune response_T helper cell differentiation	0.0303169	LAT	27040	LAT	1.39	linker for activation of T cells
36	Immune response_T helper cell differentiation	0.0303169	IRAK4	51135	IRAK4	2.4	interleukin 1 receptor associated kinase 4
36	Immune response_T helper cell differentiation	0.0303169	STAT5	6777	STAT5B	3.51	signal transducer and activator of transcription 5B
36	Immune response_T helper cell differentiation	0.0303169	TLR2	7097	TLR2	4.3	toll like receptor 2
36	Immune response_T helper cell differentiation	0.0303169	CD40L(TNFSF5)	959	CD40LG	1.53	CD40 ligand
37	Inflammation_IL-10 anti-inflammatory response	0.0328043	IL-1 beta	3553	IL1B	3.45	interleukin 1 beta
37	Inflammation_IL-10 anti-inflammatory response	0.0328043	IL-6	3569	IL6	2.64	interleukin 6
37	Inflammation_IL-10 anti-inflammatory response	0.0328043	Bcl-XL	598	BCL2L1	2.59	BCL2 like 1
37	Inflammation_IL-10 anti-inflammatory response	0.0328043	STAT5	6777	STAT5B	3.51	signal transducer and activator of transcription 5B
37	Inflammation_IL-10 anti-inflammatory response	0.0328043	TIMP1	7076	TIMP1	0.74	TIMP metallopeptidase inhibitor 1
37	Inflammation_IL-10 anti-inflammatory response	0.0328043	STAT5B	6777	STAT5B	3.51	signal transducer and activator of transcription 5B
38	Reproduction_Male sex differentiation	0.0372665	PDGF-A	5154	PDGFA	2.36	platelet derived growth factor subunit A
38	Reproduction_Male sex differentiation	0.0372665	MEK1(MAP2K1)	5604	MAP2K1	1.59	mitogen-activated protein kinase kinase 1
38	Reproduction_Male sex differentiation	0.0372665	RET	5979	RET	-1.14	ret proto-oncogene
38	Reproduction_Male sex differentiation	0.0372665	RKIP	5037	PEBP1	1.96	phosphatidylethanolamine binding protein 1
38	Reproduction_Male sex differentiation	0.0372665	SHH	6469	SHH	-0.93	sonic hedgehog signaling molecule
38	Reproduction_Male sex differentiation	0.0372665	STAT5	6777	STAT5B	3.51	signal transducer and activator of transcription 5B
38	Reproduction_Male sex differentiation	0.0372665	Bcl-2	596	BCL2	4.07	BCL2 apoptosis regulator
38	Reproduction_Male sex differentiation	0.0372665	Hedgehog	6469	SHH	-0.93	sonic hedgehog signaling molecule
38	Reproduction_Male sex differentiation	0.0372665	UBE2B	7320	UBE2B	1.67	ubiquitin conjugating enzyme E2 B
38	Reproduction_Male sex differentiation	0.0372665	EGF	1950	EGF	2.08	epidermal growth factor
38	Reproduction_Male sex differentiation	0.0372665	STAT5B	6777	STAT5B	3.51	signal transducer and activator of transcription 5B
39	Inflammation_IL-13 signaling pathway	0.0384728	MEK1(MAP2K1)	5604	MAP2K1	1.59	mitogen-activated protein kinase kinase 1
39	Inflammation_IL-13 signaling pathway	0.0384728	SHP-1	5777	PTPN6	2.02	protein tyrosine phosphatase non-receptor type 6
39	Inflammation_IL-13 signaling pathway	0.0384728	MMP-8	4317	MMP8	2.28	matrix metallopeptidase 8
39	Inflammation_IL-13 signaling pathway	0.0384728	IL1RN	3557	IL1RN	1.49	interleukin 1 receptor antagonist
39	Inflammation_IL-13 signaling pathway	0.0384728	CCL17	6361	CCL17	1.33	C-C motif chemokine ligand 17
39	Inflammation_IL-13 signaling pathway	0.0384728	STAT5	6777	STAT5B	3.51	signal transducer and activator of transcription 5B
40	Blood coagulation	0.0415133	GP-V	2814	GP5	0.68	glycoprotein V platelet
40	Blood coagulation	0.0415133	PA24A	5321	PLA2G4A	1.42	phospholipase A2 group IVA
40	Blood coagulation	0.0415133	Annexin IV	307	ANXA4	1.25	annexin A4
40	Blood coagulation	0.0415133	MMP-1	4312	MMP1	2.12	matrix metallopeptidase 1
40	Blood coagulation	0.0415133	sCD40L	959	CD40LG	1.53	CD40 ligand
40	Blood coagulation	0.0415133	CD40L(TNFSF5)	959	CD40LG	1.53	CD40 ligand
41	Proteolysis_Proteolysis in cell cycle and apoptosis	0.0459346	Myeloblastin	5657	PRTN3	1.61	proteinase 3
41	Proteolysis_Proteolysis in cell cycle and apoptosis	0.0459346	CDC26	246184	CDC26	1.13	cell division cycle 26
41	Proteolysis_Proteolysis in cell cycle and apoptosis	0.0459346	Caspase-8	841	CASP8	1.71	caspase 8
41	Proteolysis_Proteolysis in cell cycle and apoptosis	0.0459346	Azurocidin 1	566	AZU1	1.58	azurocidin 1
41	Proteolysis_Proteolysis in cell cycle and apoptosis	0.0459346	Cathepsin C	1075	CTSC	0.92	cathepsin C
41	Proteolysis_Proteolysis in cell cycle and apoptosis	0.0459346	Caspase-4	837	CASP4	2.94	caspase 4
41	Proteolysis_Proteolysis in cell cycle and apoptosis	0.0459346	APP	351	APP	0.69	amyloid beta precursor protein
42	Proliferation_Positive regulation cell proliferation	0.0494784	Myeloblastin	5657	PRTN3	1.61	proteinase 3
42	Proliferation_Positive regulation cell proliferation	0.0494784	MEK1(MAP2K1)	5604	MAP2K1	1.59	mitogen-activated protein kinase kinase 1
42	Proliferation_Positive regulation cell proliferation	0.0494784	PBEF	10135	NAMPT	1.73	nicotinamide phosphoribosyltransferase
42	Proliferation_Positive regulation cell proliferation	0.0494784	SHP-1	5777	PTPN6	2.02	protein tyrosine phosphatase non-receptor type 6
42	Proliferation_Positive regulation cell proliferation	0.0494784	SHH	6469	SHH	-0.93	sonic hedgehog signaling molecule
42	Proliferation_Positive regulation cell proliferation	0.0494784	MEK1/2	5604	MAP2K1	1.59	mitogen-activated protein kinase kinase 1
42	Proliferation_Positive regulation cell proliferation	0.0494784	TIMP1	7076	TIMP1	0.74	TIMP metallopeptidase inhibitor 1
42	Proliferation_Positive regulation cell proliferation	0.0494784	EGF	1950	EGF	2.08	epidermal growth factor
42	Proliferation_Positive regulation cell proliferation	0.0494784	IP10	3627	CXCL10	1.76	C-X-C motif chemokine ligand 10
42	Proliferation_Positive regulation cell proliferation	0.0494784	ENA-78	6374	CXCL5	2.24	C-X-C motif chemokine ligand 5
