# Supplementary material for: Discovery of tissue-specific proteomic signatures in juvenile dermatomyositis highlights pathways reflecting persistent disease activity, clinical heterogeneity, and myositis-specific autoantibody subtype
Source: Ann Rheum Dis. Author manuscript; Available in PMC 2026 Feb 22. (PMC12925510; doi:10.1016/j.ard.2025.07.020)
Supplement: Supplementary Table S3 [file NIHMS2147268-supplement-Supplementary_Table_S3.xlsx]

## Sheet: paired_t_test
Assay	OlinkID	UniProt	Panel	estimate	statistic	p.value	parameter	conf.low	conf.high	method	alternative	Adjusted_pval	Threshold		Legend:
IGDCC3	OID30862	Q8IVU1	Neurology_II	1.74195	3.34983	0.00277582	23	0.666222	2.81767	Paired t-test	two.sided	0.0069105	Significant		Comparison: paired t-test compareing 24 paired BL and FU JDM samples
BCL2	OID31454	P10415	Oncology_II	1.7153	3.65995	0.00130353	23	0.745787	2.68481	Paired t-test	two.sided	0.00383962	Significant		Assay	Protein measured
CEACAM16	OID31495	Q2WEN9	Oncology_II	1.0527	5.66919	9.01347179500342e-06	23	0.668573	1.43682	Paired t-test	two.sided	7.01047806278044e-05	Significant		OlinkID	Olink specific ID of protein measured
BPIFA2	OID30279	Q96DR5	Cardiometabolic_II	0.771125	4.40693	0.00020417	23	0.409151	1.1331	Paired t-test	two.sided	0.00082082	Significant		UniProt	UniProt ID of protein measured
CA6	OID21096	P23280	Neurology	0.627888	4.02269	0.000531714	23	0.304998	0.950777	Paired t-test	two.sided	0.00190951	Significant		Panel	Name of Olink panel from which protein was measured as Explore panel is 4 combined panels
ADGRG2	OID20189	Q8IZP9	Cardiometabolic	0.617171	5.1596	3.14247812795204e-05	23	0.369726	0.864615	Paired t-test	two.sided	0.000186977	Significant		estimate	numeric difference in mean NPX values between groups
CDON	OID20754	Q4KMG0	Inflammation	0.551558	4.14014	0.000397024	23	0.275967	0.827149	Paired t-test	two.sided	0.00146726	Significant		statistic	numeric value of the t-statistic
FAP	OID20330	Q12884	Cardiometabolic	0.466712	2.5644	0.0173346	23	0.090223	0.843202	Paired t-test	two.sided	0.0320313	Significant		p.value	p-value for the test
MENT	OID30595	Q9BUN1	Inflammation_II	0.464162	5.84922	5.82939798290474e-06	23	0.300005	0.62832	Paired t-test	two.sided	5.07278722533468e-05	Significant		parameter	degrees of freedom for the t-statistic
ITGA2	OID30570	P17301	Inflammation_II	0.462492	3.52453	0.00181608	23	0.191041	0.733942	Paired t-test	two.sided	0.00490053	Significant		conf.low	confidence interval for the mean (lower end)
ITGA11	OID20581	Q9UKX5	Inflammation	0.456112	2.7858	0.0105071	23	0.117416	0.794809	Paired t-test	two.sided	0.0210495	Significant		conf.high	confidence interval for the mean (upper end)
ATRN	OID30735	O75882-2	Inflammation_II	0.43935	7.67464	8.67924633976413e-08	23	0.320926	0.557774	Paired t-test	two.sided	3.44276771477311e-06	Significant		method	t-test method that was used
ITGAV	OID21416	P06756	Oncology	0.410096	4.54539	0.000144544	23	0.223457	0.596735	Paired t-test	two.sided	0.000623217	Significant		alternative	alternative hypothesis
CLEC4A	OID20573	Q9UMR7	Inflammation	0.398838	2.84514	0.00916562	23	0.108849	0.688826	Paired t-test	two.sided	0.0188053	Significant		Adjusted_pval	p-value for the test corrected for multiple testing using the Benjamini-Hochberg method (false-discovery rate)
CRTAC1	OID20279	Q9NQ79	Cardiometabolic	0.357896	3.30175	0.00311706	23	0.133662	0.58213	Paired t-test	two.sided	0.00760102	Significant		Threshold	meeting adjp<0.05 in paired t-test
SCGB3A1	OID30577	Q96QR1	Inflammation_II	0.335858	2.76901	0.0109192	23	0.0849468	0.58677	Paired t-test	two.sided	0.0216203	Significant
IL1R2	OID20757	P27930	Inflammation	0.323537	3.47551	0.00204659	23	0.130965	0.51611	Paired t-test	two.sided	0.00540076	Significant
GSN	OID30714	P06396	Inflammation_II	0.280817	3.69562	0.00119409	23	0.123627	0.438006	Paired t-test	two.sided	0.00357925	Significant
ROBO2	OID21007	Q9HCK4	Neurology	0.258021	3.85847	0.000798955	23	0.119687	0.396354	Paired t-test	two.sided	0.00260481	Significant
PON3	OID20777	Q15166	Inflammation	0.256487	3.73321	0.00108855	23	0.114362	0.398613	Paired t-test	two.sided	0.00332104	Significant
APOA1	OID30769	P02647	Inflammation_II	0.2402	2.3589	0.0271987	23	0.0295542	0.450846	Paired t-test	two.sided	0.0472503	Significant
CNTN3	OID21092	Q9P232	Neurology	0.209096	2.47867	0.0209558	23	0.0345876	0.383604	Paired t-test	two.sided	0.0374435	Significant
GAPDH	OID30600	P04406	Inflammation_II	-0.124996	-2.33661	0.0285346	23	-0.235658	-0.0143338	Paired t-test	two.sided	0.0492832	Significant
TGFBR2	OID21493	P37173	Oncology	-0.245629	-2.75636	0.0112396	23	-0.429975	-0.0612838	Paired t-test	two.sided	0.0221809	Significant
EFCAB14	OID31460	O75071	Oncology_II	-0.248546	-2.37531	0.0262521	23	-0.465005	-0.0320871	Paired t-test	two.sided	0.0458737	Significant
LTBR	OID20768	P36941	Inflammation	-0.263217	-2.72186	0.0121597	23	-0.463266	-0.0631676	Paired t-test	two.sided	0.023644	Significant
MASP1	OID20954	P48740	Neurology	-0.267825	-3.40486	0.00242976	23	-0.430545	-0.105105	Paired t-test	two.sided	0.00625347	Significant
CD302	OID21328	Q8IX05	Oncology	-0.280258	-2.49734	0.0201119	23	-0.512409	-0.0481076	Paired t-test	two.sided	0.0362624	Significant
LTA4H	OID21452	P09960	Oncology	-0.286533	-3.27342	0.00333685	23	-0.46761	-0.105457	Paired t-test	two.sided	0.00807083	Significant
ESAM	OID20270	Q96AP7	Cardiometabolic	-0.287017	-2.53827	0.0183712	23	-0.520932	-0.0531015	Paired t-test	two.sided	0.0336924	Significant
FLT1	OID21301	P17948	Oncology	-0.287313	-2.71967	0.0122204	23	-0.50585	-0.0687747	Paired t-test	two.sided	0.0236844	Significant
LMOD1	OID30212	P29536	Cardiometabolic_II	-0.313667	-2.85192	0.00902324	23	-0.541187	-0.0861464	Paired t-test	two.sided	0.0185452	Significant
IFNGR1	OID20678	P15260	Inflammation	-0.32225	-4.93164	5.52632063536239e-05	23	-0.457423	-0.187077	Paired t-test	two.sided	0.000285927	Significant
C1QTNF5	OID30618	Q9BXJ0	Inflammation_II	-0.324892	-3.02511	0.00602408	23	-0.547062	-0.102721	Paired t-test	two.sided	0.0133246	Significant
RNASE1	OID30672	P07998	Inflammation_II	-0.334233	-3.54316	0.00173533	23	-0.529374	-0.139093	Paired t-test	two.sided	0.00476516	Significant
VAT1	OID21382	Q99536	Oncology	-0.339046	-3.04854	0.00570059	23	-0.569113	-0.108978	Paired t-test	two.sided	0.0127747	Significant
GM2A	OID30413	P17900	Cardiometabolic_II	-0.339396	-2.93082	0.00751307	23	-0.578952	-0.0998401	Paired t-test	two.sided	0.0160225	Significant
SIL1	OID30207	Q9H173	Cardiometabolic_II	-0.340171	-3.13351	0.0046618	23	-0.564743	-0.115599	Paired t-test	two.sided	0.0107937	Significant
LMOD1	OID31014	P29536	Neurology_II	-0.341525	-3.40438	0.00243256	23	-0.549051	-0.133999	Paired t-test	two.sided	0.00625347	Significant
SEMA3F	OID20186	Q13275	Cardiometabolic	-0.351058	-2.9036	0.00800453	23	-0.601169	-0.100948	Paired t-test	two.sided	0.0168308	Significant
CD59	OID20339	P13987	Cardiometabolic	-0.351446	-3.78992	0.000946482	23	-0.543276	-0.159615	Paired t-test	two.sided	0.0029718	Significant
CANT1	OID20181	Q8WVQ1	Cardiometabolic	-0.361575	-3.99252	0.000573081	23	-0.548919	-0.174231	Paired t-test	two.sided	0.00203572	Significant
TGFB1	OID20621	P01137	Inflammation	-0.3619	-2.91473	0.00779986	23	-0.618749	-0.105051	Paired t-test	two.sided	0.0164864	Significant
ST6GAL1	OID20302	P15907	Cardiometabolic	-0.362038	-2.75363	0.0113099	23	-0.634017	-0.0900581	Paired t-test	two.sided	0.0222827	Significant
CREG1	OID21515	O75629	Oncology	-0.363088	-2.64076	0.0146099	23	-0.647515	-0.0786604	Paired t-test	two.sided	0.0277728	Significant
FAM20A	OID30348	Q96MK3	Cardiometabolic_II	-0.366029	-3.15134	0.0044682	23	-0.606304	-0.125754	Paired t-test	two.sided	0.0104054	Significant
MZT1	OID21186	Q08AG7	Oncology	-0.369654	-2.52366	0.0189759	23	-0.672662	-0.0666461	Paired t-test	two.sided	0.0346871	Significant
EPHB4	OID20242	P54760	Cardiometabolic	-0.3789	-5.30797	2.17999660426635e-05	23	-0.526567	-0.231233	Paired t-test	two.sided	0.000141759	Significant
CTSZ	OID20365	Q9UBR2	Cardiometabolic	-0.384833	-3.54886	0.00171131	23	-0.609155	-0.160511	Paired t-test	two.sided	0.00473446	Significant
RAD23B	OID21166	P54727	Oncology	-0.3873	-2.56259	0.0174045	23	-0.699949	-0.074651	Paired t-test	two.sided	0.0321106	Significant
IGFBP7	OID20236	Q16270	Cardiometabolic	-0.387696	-4.99966	4.66825377257596e-05	23	-0.548109	-0.227283	Paired t-test	two.sided	0.00025251	Significant
CD46	OID20380	P15529	Cardiometabolic	-0.388871	-3.54204	0.00174007	23	-0.615983	-0.161759	Paired t-test	two.sided	0.00476516	Significant
CTSS	OID21056	P25774	Neurology	-0.391246	-4.55864	0.000139845	23	-0.568789	-0.213703	Paired t-test	two.sided	0.000609509	Significant
SHH	OID30516	Q15465	Inflammation_II	-0.392204	-3.4755	0.00204662	23	-0.625649	-0.15876	Paired t-test	two.sided	0.00540076	Significant
SERPINB9	OID20932	P50453	Neurology	-0.393937	-2.98595	0.00660449	23	-0.666856	-0.121019	Paired t-test	two.sided	0.0143419	Significant
GLB1	OID20949	P16278	Neurology	-0.393946	-2.83529	0.00937648	23	-0.681373	-0.106519	Paired t-test	two.sided	0.0191218	Significant
MCFD2	OID20171	Q8NI22	Cardiometabolic	-0.393967	-3.73059	0.0010956	23	-0.612426	-0.175507	Paired t-test	two.sided	0.00332593	Significant
C9	OID30698	P02748	Inflammation_II	-0.394858	-2.63562	0.0147799	23	-0.704777	-0.08494	Paired t-test	two.sided	0.027962	Significant
RELT	OID21142	Q969Z4	Neurology	-0.399004	-3.80321	0.000915907	23	-0.616032	-0.181976	Paired t-test	two.sided	0.00289875	Significant
PEPD	OID30688	P12955	Inflammation_II	-0.399621	-3.07259	0.00538593	23	-0.668671	-0.130571	Paired t-test	two.sided	0.0121849	Significant
LMOD1	OID31416	P29536	Oncology_II	-0.4017	-3.38102	0.00257417	23	-0.647478	-0.155922	Paired t-test	two.sided	0.00653149	Significant
NUCB2	OID21448	P80303	Oncology	-0.401821	-3.10156	0.00502899	23	-0.669825	-0.133817	Paired t-test	two.sided	0.0115087	Significant
VSIR	OID20131	Q9H7M9	Cardiometabolic	-0.4021	-2.88769	0.00830587	23	-0.690153	-0.114047	Paired t-test	two.sided	0.0173403	Significant
STC2	OID21157	O76061	Neurology	-0.403379	-2.48147	0.0208271	23	-0.739653	-0.067105	Paired t-test	two.sided	0.0373257	Significant
RNASET2	OID20321	O00584	Cardiometabolic	-0.404733	-4.45018	0.00018329	23	-0.592873	-0.216594	Paired t-test	two.sided	0.000757342	Significant
VWA1	OID21421	Q6PCB0	Oncology	-0.413933	-2.78002	0.0106473	23	-0.721948	-0.105918	Paired t-test	two.sided	0.0211877	Significant
FSTL3	OID20782	O95633	Inflammation	-0.426575	-4.40808	0.000203589	23	-0.626762	-0.226388	Paired t-test	two.sided	0.00082082	Significant
DBI	OID21143	P07108	Neurology	-0.4283	-2.38669	0.0256137	23	-0.799528	-0.0570716	Paired t-test	two.sided	0.044824	Significant
GLOD4	OID20710	Q9HC38	Inflammation	-0.431075	-3.0456	0.00574025	23	-0.723873	-0.138277	Paired t-test	two.sided	0.0128159	Significant
DTX3	OID21349	Q8N9I9	Oncology	-0.432346	-2.85452	0.00896914	23	-0.745665	-0.119027	Paired t-test	two.sided	0.0184659	Significant
TNC	OID20359	P24821	Cardiometabolic	-0.432817	-2.98893	0.00655855	23	-0.732372	-0.133261	Paired t-test	two.sided	0.0142793	Significant
NECTIN2	OID20222	Q92692	Cardiometabolic	-0.434908	-3.80819	0.000904709	23	-0.671156	-0.198661	Paired t-test	two.sided	0.00287862	Significant
PAM	OID20291	P19021	Cardiometabolic	-0.44315	-3.62195	0.00143094	23	-0.696252	-0.190048	Paired t-test	two.sided	0.00412304	Significant
CD55	OID20377	P08174	Cardiometabolic	-0.443892	-4.75887	8.49123124342598e-05	23	-0.636849	-0.250934	Paired t-test	two.sided	0.000404183	Significant
FAS	OID20316	P25445	Cardiometabolic	-0.446142	-4.31721	0.000255376	23	-0.659917	-0.232366	Paired t-test	two.sided	0.00100628	Significant
SEL1L	OID30196	Q9UBV2	Cardiometabolic_II	-0.452575	-3.63063	0.0014008	23	-0.710443	-0.194707	Paired t-test	two.sided	0.00406574	Significant
ADAMTS4	OID30471	O75173	Inflammation_II	-0.453775	-3.07505	0.00535468	23	-0.75904	-0.14851	Paired t-test	two.sided	0.0121837	Significant
MYO9B	OID20451	Q13459	Inflammation	-0.454242	-2.51101	0.0195139	23	-0.828461	-0.0800221	Paired t-test	two.sided	0.0353986	Significant
CNPY2	OID20069	Q9Y2B0	Cardiometabolic	-0.455654	-2.48474	0.0206779	23	-0.835007	-0.0763011	Paired t-test	two.sided	0.0371142	Significant
ANGPTL2	OID20726	Q9UKU9	Inflammation	-0.46105	-2.58453	0.0165733	23	-0.830074	-0.0920261	Paired t-test	two.sided	0.030788	Significant
LCN2	OID20392	P80188	Cardiometabolic	-0.462642	-2.60847	0.0157092	23	-0.829542	-0.0957413	Paired t-test	two.sided	0.0294856	Significant
PGF	OID20673	P49763	Inflammation	-0.463813	-4.17959	0.000359872	23	-0.693373	-0.234252	Paired t-test	two.sided	0.00133827	Significant
COMMD9	OID31390	Q9P000	Oncology_II	-0.465187	-2.47511	0.0211202	23	-0.853984	-0.0763913	Paired t-test	two.sided	0.0376807	Significant
BOLA2_BOLA2B	OID30267	Q9H3K6	Cardiometabolic_II	-0.465458	-2.62852	0.0150179	23	-0.831777	-0.0991398	Paired t-test	two.sided	0.0283222	Significant
SEMA3G	OID30599	Q9NS98	Inflammation_II	-0.465642	-3.76622	0.00100347	23	-0.721403	-0.209881	Paired t-test	two.sided	0.00314243	Significant
CRLF1	OID20699	O75462	Inflammation	-0.4661	-2.92439	0.00762637	23	-0.79581	-0.13639	Paired t-test	two.sided	0.0161772	Significant
CTSL	OID20228	P07711	Cardiometabolic	-0.466975	-2.87163	0.00862084	23	-0.803373	-0.130577	Paired t-test	two.sided	0.0179037	Significant
CD209	OID20262	Q9NNX6	Cardiometabolic	-0.471221	-5.07957	3.83004364746642e-05	23	-0.663126	-0.279316	Paired t-test	two.sided	0.000218074	Significant
NAPRT	OID31114	Q6XQN6	Neurology_II	-0.473479	-2.39423	0.0251986	23	-0.882574	-0.0643841	Paired t-test	two.sided	0.0442277	Significant
NOMO1	OID21106	Q15155	Neurology	-0.478779	-5.25285	2.49680611917751e-05	23	-0.66733	-0.290228	Paired t-test	two.sided	0.000158043	Significant
TMEM132A	OID30287	Q24JP5	Cardiometabolic_II	-0.478917	-2.58922	0.0164007	23	-0.861548	-0.0962858	Paired t-test	two.sided	0.0305907	Significant
MRPL28	OID31023	Q13084	Neurology_II	-0.4826	-4.16365	0.000374451	23	-0.722374	-0.242826	Paired t-test	two.sided	0.00138815	Significant
FURIN	OID21514	P09958	Oncology	-0.486242	-4.79949	7.67485115217726e-05	23	-0.69582	-0.276664	Paired t-test	two.sided	0.000373792	Significant
QDPR	OID20174	P09417	Cardiometabolic	-0.490042	-2.99506	0.00646479	23	-0.828508	-0.151575	Paired t-test	two.sided	0.0141417	Significant
CST7	OID20704	O76096	Inflammation	-0.490492	-2.34806	0.0278406	23	-0.922618	-0.0583655	Paired t-test	two.sided	0.0482246	Significant
DHRS4L2	OID31072	Q6PKH6	Neurology_II	-0.501717	-3.56268	0.00165447	23	-0.793037	-0.210397	Paired t-test	two.sided	0.00462165	Significant
ACVRL1	OID20999	P37023	Neurology	-0.502429	-4.91419	5.7709947095097e-05	23	-0.71393	-0.290929	Paired t-test	two.sided	0.000296012	Significant
PLA2G7	OID21105	Q13093	Neurology	-0.505167	-4.72299	9.28460476088371e-05	23	-0.726428	-0.283905	Paired t-test	two.sided	0.000431589	Significant
IGLC2	OID30740	P0DOY2	Inflammation_II	-0.508663	-3.91852	0.000688574	23	-0.777195	-0.24013	Paired t-test	two.sided	0.00234489	Significant
CSPG4	OID30397	Q6UVK1	Cardiometabolic_II	-0.512117	-2.4648	0.0216037	23	-0.941926	-0.0823075	Paired t-test	two.sided	0.038428	Significant
AAMDC	OID30236	Q9H7C9	Cardiometabolic_II	-0.512121	-2.8294	0.00950463	23	-0.886547	-0.137694	Paired t-test	two.sided	0.0192683	Significant
LRG1	OID30751	P02750	Inflammation_II	-0.512829	-3.04784	0.00570996	23	-0.860901	-0.164757	Paired t-test	two.sided	0.0127747	Significant
PSAP	OID30419	P07602	Cardiometabolic_II	-0.513233	-5.43619	1.59137096840144e-05	23	-0.708536	-0.31793	Paired t-test	two.sided	0.000112722	Significant
TNFRSF11A	OID20646	Q9Y6Q6	Inflammation	-0.513912	-2.82832	0.00952844	23	-0.889793	-0.138032	Paired t-test	two.sided	0.0192838	Significant
PLAU	OID21124	P00749	Neurology	-0.516463	-3.69689	0.00119038	23	-0.805458	-0.227467	Paired t-test	two.sided	0.00357714	Significant
GAS6	OID20318	Q14393	Cardiometabolic	-0.516533	-4.27182	0.000285976	23	-0.766668	-0.266399	Paired t-test	two.sided	0.00110133	Significant
C1QA	OID20654	P02745	Inflammation	-0.5168	-3.86574	0.000784716	23	-0.793353	-0.240247	Paired t-test	two.sided	0.00259392	Significant
HS3ST3B1	OID21303	Q9Y662	Oncology	-0.517021	-2.74707	0.0114806	23	-0.906358	-0.127683	Paired t-test	two.sided	0.0225072	Significant
NAP1L4	OID31475	Q99733	Oncology_II	-0.517467	-2.92544	0.00760782	23	-0.883381	-0.151552	Paired t-test	two.sided	0.0161678	Significant
BAG6	OID20114	P46379	Cardiometabolic	-0.518504	-3.96058	0.000620367	23	-0.789325	-0.247683	Paired t-test	two.sided	0.00216492	Significant
PLAUR	OID20764	Q03405	Inflammation	-0.522958	-3.86127	0.000793454	23	-0.803131	-0.242786	Paired t-test	two.sided	0.00260113	Significant
CRELD2	OID20751	Q6UXH1	Inflammation	-0.523017	-3.42238	0.00232864	23	-0.839154	-0.20688	Paired t-test	two.sided	0.00603721	Significant
CDA	OID30345	P32320	Cardiometabolic_II	-0.52445	-3.73571	0.00108188	23	-0.814866	-0.234034	Paired t-test	two.sided	0.0033096	Significant
DDX39A	OID30494	O00148	Inflammation_II	-0.528021	-2.7882	0.0104493	23	-0.919777	-0.136265	Paired t-test	two.sided	0.020969	Significant
DLGAP5	OID30976	Q15398	Neurology_II	-0.528146	-2.88899	0.00828072	23	-0.906324	-0.149968	Paired t-test	two.sided	0.0173182	Significant
CCL23	OID20693	P55773	Inflammation	-0.529908	-4.32531	0.000250271	23	-0.783347	-0.27647	Paired t-test	two.sided	0.000989444	Significant
DARS1	OID20903	P14868	Neurology	-0.532296	-2.33461	0.0286572	23	-1.00395	-0.0606375	Paired t-test	two.sided	0.0493675	Significant
CDC26	OID31508	Q8NHZ8	Oncology_II	-0.533329	-2.79349	0.0103233	23	-0.928275	-0.138384	Paired t-test	two.sided	0.0208215	Significant
ARG1	OID21445	P05089	Oncology	-0.534692	-2.77049	0.0108821	23	-0.933933	-0.135451	Paired t-test	two.sided	0.0215829	Significant
XRCC4	OID20869	Q13426	Neurology	-0.535371	-2.54185	0.0182257	23	-0.971076	-0.0996653	Paired t-test	two.sided	0.0335217	Significant
ENO2	OID21046	P09104	Neurology	-0.535554	-2.78382	0.0105549	23	-0.933525	-0.137583	Paired t-test	two.sided	0.0211099	Significant
DAG1	OID20774	Q14118	Inflammation	-0.538929	-3.38593	0.00254377	23	-0.868192	-0.209666	Paired t-test	two.sided	0.00648199	Significant
ARSB	OID21331	P15848	Oncology	-0.539613	-3.08447	0.00523665	23	-0.901514	-0.177711	Paired t-test	two.sided	0.0119379	Significant
SEMA7A	OID20283	O75326	Cardiometabolic	-0.541646	-4.05916	0.000485642	23	-0.817683	-0.265608	Paired t-test	two.sided	0.00176732	Significant
HS6ST2	OID30481	Q96MM7	Inflammation_II	-0.542504	-3.35009	0.00277406	23	-0.877497	-0.207512	Paired t-test	two.sided	0.0069105	Significant
SCPEP1	OID30278	Q9HB40	Cardiometabolic_II	-0.545438	-3.51856	0.00184275	23	-0.866115	-0.22476	Paired t-test	two.sided	0.00495005	Significant
ENTPD6	OID20100	O75354	Cardiometabolic	-0.546204	-4.53647	0.000147797	23	-0.795277	-0.297132	Paired t-test	two.sided	0.000632656	Significant
FLT3LG	OID20661	P49771	Inflammation	-0.548154	-3.07393	0.00536889	23	-0.917045	-0.179263	Paired t-test	two.sided	0.0121849	Significant
SPART	OID30656	Q8N0X7	Inflammation_II	-0.549279	-2.94676	0.00723867	23	-0.934879	-0.16368	Paired t-test	two.sided	0.0155207	Significant
NIT2	OID30336	Q9NQR4	Cardiometabolic_II	-0.553188	-2.49927	0.0200264	23	-1.01106	-0.0953113	Paired t-test	two.sided	0.036163	Significant
MIF	OID21073	P14174	Neurology	-0.554058	-2.43901	0.0228584	23	-1.02399	-0.0841315	Paired t-test	two.sided	0.0404783	Significant
AIF1L	OID30204	Q9BQI0	Cardiometabolic_II	-0.555221	-3.55211	0.00169779	23	-0.878567	-0.231875	Paired t-test	two.sided	0.00470948	Significant
DPP7	OID20142	Q9UHL4	Cardiometabolic	-0.557608	-4.68353	0.000102436	23	-0.803897	-0.311319	Paired t-test	two.sided	0.000468842	Significant
HDDC2	OID31447	Q7Z4H3	Oncology_II	-0.562042	-3.3694	0.00264757	23	-0.90711	-0.216974	Paired t-test	two.sided	0.00669232	Significant
XIAP	OID30490	P98170	Inflammation_II	-0.562842	-2.49278	0.0203149	23	-1.02992	-0.095762	Paired t-test	two.sided	0.036573	Significant
GFRA1	OID21457	P56159	Oncology	-0.564092	-3.63708	0.00137882	23	-0.88493	-0.243254	Paired t-test	two.sided	0.00402157	Significant
LGMN	OID20773	Q99538	Inflammation	-0.565542	-3.74757	0.0010507	23	-0.87772	-0.253363	Paired t-test	two.sided	0.00324762	Significant
ANGPTL1	OID20211	O95841	Cardiometabolic	-0.566054	-3.74954	0.00104561	23	-0.878352	-0.253757	Paired t-test	two.sided	0.00324029	Significant
BAG3	OID20972	O95817	Neurology	-0.567171	-2.62647	0.0150871	23	-1.01389	-0.120456	Paired t-test	two.sided	0.0284077	Significant
ADAMTSL2	OID30370	Q86TH1	Cardiometabolic_II	-0.572021	-6.83866	5.66100242481071e-07	23	-0.745054	-0.398988	Paired t-test	two.sided	1.05259263836324e-05	Significant
PHOSPHO1	OID20922	Q8TCT1	Neurology	-0.572779	-3.30653	0.00308136	23	-0.931125	-0.214433	Paired t-test	two.sided	0.00757606	Significant
PEBP1	OID21087	P30086	Neurology	-0.572858	-2.51152	0.0194919	23	-1.0447	-0.101014	Paired t-test	two.sided	0.0353986	Significant
SEC31A	OID30269	O94979	Cardiometabolic_II	-0.575108	-2.98859	0.00656366	23	-0.973189	-0.177027	Paired t-test	two.sided	0.0142793	Significant
PREB	OID20439	Q9HCU5	Inflammation	-0.5754	-3.06151	0.00552874	23	-0.964197	-0.186603	Paired t-test	two.sided	0.0124606	Significant
ATRAID	OID31451	Q6UW56	Oncology_II	-0.575867	-5.16929	3.06816656227616e-05	23	-0.806318	-0.345415	Paired t-test	two.sided	0.000185336	Significant
ACTA2	OID20079	P62736	Cardiometabolic	-0.578558	-3.40429	0.00243307	23	-0.930126	-0.226991	Paired t-test	two.sided	0.00625347	Significant
TIMM8A	OID31143	O60220	Neurology_II	-0.579075	-2.83077	0.00947478	23	-1.00225	-0.155901	Paired t-test	two.sided	0.0192672	Significant
APOBR	OID30246	Q0VD83	Cardiometabolic_II	-0.579458	-6.84034	5.63920615453213e-07	23	-0.754698	-0.404218	Paired t-test	two.sided	1.05259263836324e-05	Significant
RNASE6	OID30689	Q93091	Inflammation_II	-0.580808	-5.38536	1.80255137195436e-05	23	-0.803912	-0.357705	Paired t-test	two.sided	0.000124711	Significant
ASPSCR1	OID31055	Q9BZE9	Neurology_II	-0.582017	-2.83017	0.00948791	23	-1.00743	-0.156602	Paired t-test	two.sided	0.0192672	Significant
SERPINB6	OID21023	P35237	Neurology	-0.58255	-2.52083	0.0190949	23	-1.06061	-0.104494	Paired t-test	two.sided	0.0348512	Significant
DDT	OID30372	P30046	Cardiometabolic_II	-0.585688	-2.79007	0.0104046	23	-1.01994	-0.151438	Paired t-test	two.sided	0.0209389	Significant
METAP2	OID21437	P50579	Oncology	-0.585929	-3.33255	0.00289405	23	-0.949641	-0.222218	Paired t-test	two.sided	0.0071599	Significant
MNAT1	OID31327	P51948	Oncology_II	-0.586221	-3.93056	0.000668323	23	-0.89475	-0.277692	Paired t-test	two.sided	0.0023012	Significant
PPCDC	OID21027	Q96CD2	Neurology	-0.587696	-3.17646	0.00420868	23	-0.970431	-0.204961	Paired t-test	two.sided	0.00987835	Significant
TNFSF13	OID20733	O75888	Inflammation	-0.588075	-5.15733	3.1601845555984e-05	23	-0.823958	-0.352192	Paired t-test	two.sided	0.000187096	Significant
RBKS	OID20986	Q9H477	Neurology	-0.590417	-2.63089	0.0149379	23	-1.05466	-0.126175	Paired t-test	two.sided	0.0282159	Significant
NPC2	OID30418	P61916	Cardiometabolic_II	-0.597562	-4.59114	0.000128959	23	-0.86681	-0.328315	Paired t-test	two.sided	0.000569266	Significant
MAPK9	OID20557	P45984	Inflammation	-0.597692	-2.94967	0.00718967	23	-1.01686	-0.17852	Paired t-test	two.sided	0.0154435	Significant
FCGR2A	OID20391	P12318	Cardiometabolic	-0.598596	-3.30068	0.0031251	23	-0.973758	-0.223434	Paired t-test	two.sided	0.00760504	Significant
FKBPL	OID31499	Q9UIM3	Oncology_II	-0.602029	-2.36781	0.0266807	23	-1.128	-0.0760614	Paired t-test	two.sided	0.0465543	Significant
ADAM9	OID31488	Q13443	Oncology_II	-0.6034	-3.89808	0.000724342	23	-0.923616	-0.283184	Paired t-test	two.sided	0.00243494	Significant
CRYBB1	OID30319	P53674	Cardiometabolic_II	-0.604387	-2.58424	0.0165841	23	-1.08819	-0.120582	Paired t-test	two.sided	0.030788	Significant
FBLN2	OID30378	P98095	Cardiometabolic_II	-0.609917	-2.71597	0.0123237	23	-1.07447	-0.145365	Paired t-test	two.sided	0.0237685	Significant
UBE2Z	OID30427	Q9H832	Inflammation_II	-0.610579	-3.39411	0.00249389	23	-0.982718	-0.23844	Paired t-test	two.sided	0.0063822	Significant
STX4	OID21326	Q12846	Oncology	-0.61635	-2.77915	0.0106685	23	-1.07513	-0.15757	Paired t-test	two.sided	0.0211945	Significant
EFEMP1	OID20414	Q12805	Cardiometabolic	-0.618175	-3.83863	0.00083916	23	-0.951313	-0.285037	Paired t-test	two.sided	0.00270623	Significant
B4GALT1	OID20780	P15291	Inflammation	-0.618429	-5.26421	2.42791693316091e-05	23	-0.861451	-0.375407	Paired t-test	two.sided	0.000155334	Significant
NHLRC3	OID30614	Q5JS37	Inflammation_II	-0.619392	-5.33682	2.03075143916647e-05	23	-0.85948	-0.379303	Paired t-test	two.sided	0.000135764	Significant
SIRPA	OID20304	P78324	Cardiometabolic	-0.619429	-5.32431	2.09412586319083e-05	23	-0.860096	-0.378762	Paired t-test	two.sided	0.000138445	Significant
NDRG1	OID20792	Q92597	Neurology	-0.625854	-3.07304	0.00538019	23	-1.04716	-0.204552	Paired t-test	two.sided	0.0121849	Significant
SCRIB	OID30558	Q14160	Inflammation_II	-0.626917	-2.43946	0.0228358	23	-1.15854	-0.0952934	Paired t-test	two.sided	0.0404783	Significant
GADD45GIP1	OID30237	Q8TAE8	Cardiometabolic_II	-0.632737	-3.03858	0.00583603	23	-1.0635	-0.201971	Paired t-test	two.sided	0.0129811	Significant
RNASEH2A	OID31027	O75792	Neurology_II	-0.635012	-2.72428	0.0120929	23	-1.1172	-0.152822	Paired t-test	two.sided	0.0235524	Significant
DFFA	OID20620	O00273	Inflammation	-0.635492	-2.75794	0.011199	23	-1.11216	-0.158827	Paired t-test	two.sided	0.0221376	Significant
LGALS3	OID20284	P17931	Cardiometabolic	-0.636288	-3.30198	0.0031153	23	-1.03491	-0.23766	Paired t-test	two.sided	0.00760102	Significant
ADM	OID21467	P35318	Oncology	-0.637387	-4.63989	0.000114204	23	-0.921562	-0.353213	Paired t-test	two.sided	0.000514782	Significant
BLMH	OID20336	Q13867	Cardiometabolic	-0.638058	-4.21943	0.000325871	23	-0.950879	-0.325238	Paired t-test	two.sided	0.00122173	Significant
HDGF	OID21455	P51858	Oncology	-0.640938	-3.25798	0.00346291	23	-1.0479	-0.233973	Paired t-test	two.sided	0.00832498	Significant
TP53I3	OID30632	Q53FA7	Inflammation_II	-0.641533	-3.43356	0.00226632	23	-1.02805	-0.255021	Paired t-test	two.sided	0.0059273	Significant
ADGRE5	OID20260	P48960	Cardiometabolic	-0.642421	-3.47787	0.00203486	23	-1.02454	-0.260305	Paired t-test	two.sided	0.00540076	Significant
DNMBP	OID20956	Q6XZF7	Neurology	-0.64935	-3.42542	0.00231153	23	-1.0415	-0.257199	Paired t-test	two.sided	0.00600593	Significant
CD4	OID20584	P01730	Inflammation	-0.651463	-4.77212	8.21567459619389e-05	23	-0.933864	-0.369061	Paired t-test	two.sided	0.000392637	Significant
CD40	OID20724	P25942	Inflammation	-0.651529	-3.66844	0.00127662	23	-1.01893	-0.284128	Paired t-test	two.sided	0.00377932	Significant
MANSC1	OID21492	Q9H8J5	Oncology	-0.653592	-4.59052	0.000129161	23	-0.948124	-0.359059	Paired t-test	two.sided	0.000569266	Significant
TAX1BP1	OID31075	Q86VP1	Neurology_II	-0.654125	-2.96774	0.0068922	23	-1.11008	-0.198169	Paired t-test	two.sided	0.0149122	Significant
SEMA4D	OID21020	Q92854	Neurology	-0.654333	-3.80411	0.000913872	23	-1.01016	-0.29851	Paired t-test	two.sided	0.00289875	Significant
COMT	OID20086	P21964	Cardiometabolic	-0.654392	-2.63613	0.0147628	23	-1.16791	-0.14087	Paired t-test	two.sided	0.027962	Significant
SCRN1	OID20542	Q12765	Inflammation	-0.657371	-2.56907	0.0171549	23	-1.1867	-0.128046	Paired t-test	two.sided	0.0317981	Significant
BNIP3L	OID30525	O60238	Inflammation_II	-0.657829	-3.82634	0.000865046	23	-1.01348	-0.302183	Paired t-test	two.sided	0.00277467	Significant
INPP5D	OID30259	Q92835	Cardiometabolic_II	-0.659154	-2.36506	0.0268395	23	-1.2357	-0.0826089	Paired t-test	two.sided	0.0466945	Significant
KIF1C	OID30163	O43896	Cardiometabolic_II	-0.6609	-3.5013	0.00192198	23	-1.05138	-0.270423	Paired t-test	two.sided	0.00512816	Significant
PAGR1	OID30206	Q9BTK6	Cardiometabolic_II	-0.663188	-3.13348	0.00466214	23	-1.10101	-0.225364	Paired t-test	two.sided	0.0107937	Significant
NUDT5	OID21115	Q9UKK9	Neurology	-0.664238	-3.34775	0.0027898	23	-1.07469	-0.253788	Paired t-test	two.sided	0.00693082	Significant
TINAGL1	OID20180	Q9GZM7	Cardiometabolic	-0.664417	-4.31398	0.000257444	23	-0.983021	-0.345813	Paired t-test	two.sided	0.00101108	Significant
TLR3	OID20612	O15455	Inflammation	-0.664646	-4.29313	0.000271183	23	-0.984908	-0.344384	Paired t-test	two.sided	0.00105116	Significant
PPP1R2	OID20176	P41236	Cardiometabolic	-0.665925	-2.48024	0.0208836	23	-1.22134	-0.110506	Paired t-test	two.sided	0.0373707	Significant
AZI2	OID31056	Q9H6S1	Neurology_II	-0.669946	-2.51638	0.0192836	23	-1.22069	-0.1192	Paired t-test	two.sided	0.0351416	Significant
GNLY	OID21132	P22749	Neurology	-0.670158	-3.35377	0.00274951	23	-1.08352	-0.256794	Paired t-test	two.sided	0.00688825	Significant
EXOSC10	OID30083	Q01780	Cardiometabolic_II	-0.670763	-3.90586	0.000710514	23	-1.02602	-0.315507	Paired t-test	two.sided	0.00240202	Significant
SCRIB	OID31455	Q14160	Oncology_II	-0.6729	-2.74513	0.0115315	23	-1.17998	-0.165821	Paired t-test	two.sided	0.0225699	Significant
TPP1	OID20750	O14773	Inflammation	-0.674675	-4.11544	0.000422195	23	-1.01381	-0.335545	Paired t-test	two.sided	0.00155065	Significant
TOMM20	OID30353	Q15388	Cardiometabolic_II	-0.675562	-2.91752	0.00774946	23	-1.15457	-0.196557	Paired t-test	two.sided	0.016409	Significant
LILRA5	OID20209	A6NI73	Cardiometabolic	-0.675638	-5.67013	8.99297263526609e-06	23	-0.922133	-0.429142	Paired t-test	two.sided	7.01047806278044e-05	Significant
ZNF174	OID30508	Q15697	Inflammation_II	-0.676217	-2.92541	0.00760838	23	-1.15439	-0.19804	Paired t-test	two.sided	0.0161678	Significant
GGH	OID20416	Q92820	Cardiometabolic	-0.677904	-4.0252	0.000528403	23	-1.0263	-0.329512	Paired t-test	two.sided	0.00190951	Significant
ZNF830	OID31350	Q96NB3	Oncology_II	-0.679975	-2.85988	0.00885855	23	-1.17183	-0.188124	Paired t-test	two.sided	0.0183015	Significant
GNPDA1	OID30197	P46926	Cardiometabolic_II	-0.682279	-6.26607	2.15265171689978e-06	23	-0.907524	-0.457034	Paired t-test	two.sided	2.39407060103807e-05	Significant
PGD	OID30344	P52209	Cardiometabolic_II	-0.682688	-3.2433	0.00358696	23	-1.11812	-0.247253	Paired t-test	two.sided	0.00855407	Significant
SCRIB	OID30225	Q14160	Cardiometabolic_II	-0.6827	-2.93327	0.00747024	23	-1.16417	-0.201233	Paired t-test	two.sided	0.0159673	Significant
TNFRSF1A	OID21155	P19438	Neurology	-0.682975	-5.41517	1.67548526362235e-05	23	-0.943879	-0.422071	Paired t-test	two.sided	0.000117978	Significant
TPMT	OID21270	P51580	Oncology	-0.6856	-3.02334	0.00604921	23	-1.15471	-0.216493	Paired t-test	two.sided	0.0133554	Significant
RFC4	OID31376	P35249	Oncology_II	-0.686325	-3.6761	0.0012528	23	-1.07254	-0.300109	Paired t-test	two.sided	0.00372709	Significant
FCAR	OID20564	P24071	Inflammation	-0.686675	-3.96133	0.000619219	23	-1.04527	-0.328084	Paired t-test	two.sided	0.00216492	Significant
TNFRSF14	OID20783	Q92956	Inflammation	-0.68705	-5.35592	1.93765526443985e-05	23	-0.952415	-0.421685	Paired t-test	two.sided	0.000131818	Significant
EFNA4	OID20935	P52798	Neurology	-0.69125	-5.21324	2.75282838057762e-05	23	-0.965544	-0.416956	Paired t-test	two.sided	0.000170618	Significant
LGALS3BP	OID30765	Q08380	Inflammation_II	-0.691579	-4.74319	8.82919595130544e-05	23	-0.993199	-0.389959	Paired t-test	two.sided	0.00041431	Significant
GHRHR	OID20841	Q02643	Neurology	-0.694042	-3.46233	0.00211327	23	-1.10871	-0.279369	Paired t-test	two.sided	0.00555143	Significant
DLL1	OID21525	O00548	Oncology	-0.694629	-5.92496	4.85749179465267e-06	23	-0.937154	-0.452104	Paired t-test	two.sided	4.44647325818206e-05	Significant
ADA2	OID20394	Q9NZK5	Cardiometabolic	-0.696287	-4.72547	9.22743295657136e-05	23	-1.0011	-0.391475	Paired t-test	two.sided	0.000430614	Significant
CSTB	OID20294	P04080	Cardiometabolic	-0.696738	-3.60363	0.00149669	23	-1.0967	-0.296776	Paired t-test	two.sided	0.00426091	Significant
AGRN	OID20786	O00468	Inflammation	-0.700758	-5.58258	1.11280683857741e-05	23	-0.960428	-0.441088	Paired t-test	two.sided	8.3812666956147e-05	Significant
TNFRSF10A	OID20967	O00220	Neurology	-0.701171	-5.60436	1.05530644328215e-05	23	-0.959984	-0.442357	Paired t-test	two.sided	7.99881953825327e-05	Significant
CRIP2	OID20901	P52943	Neurology	-0.7024	-3.61657	0.00144997	23	-1.10417	-0.300631	Paired t-test	two.sided	0.00415774	Significant
THRAP3	OID30053	Q9Y2W1	Cardiometabolic_II	-0.705346	-2.41471	0.0241021	23	-1.30961	-0.101083	Paired t-test	two.sided	0.0424283	Significant
DNAJA4	OID31130	Q8WW22	Neurology_II	-0.70535	-2.84163	0.00924022	23	-1.21883	-0.191867	Paired t-test	two.sided	0.0188932	Significant
CTSD	OID20358	P07339	Cardiometabolic	-0.712454	-4.94727	5.31606781966041e-05	23	-1.01036	-0.414548	Paired t-test	two.sided	0.000277461	Significant
PSMG3	OID20549	Q9BT73	Inflammation	-0.715083	-2.5007	0.0199635	23	-1.30662	-0.123543	Paired t-test	two.sided	0.0361041	Significant
SNU13	OID30052	P55769	Cardiometabolic_II	-0.715163	-2.60736	0.0157481	23	-1.28257	-0.147759	Paired t-test	two.sided	0.0295121	Significant
CRIM1	OID20701	Q9NZV1	Inflammation	-0.716708	-5.93113	4.78598514097474e-06	23	-0.966682	-0.466735	Paired t-test	two.sided	4.41497854089918e-05	Significant
ENO1	OID21037	P06733	Neurology	-0.722125	-3.18057	0.0041676	23	-1.1918	-0.252451	Paired t-test	two.sided	0.00980127	Significant
GUK1	OID30148	Q16774	Cardiometabolic_II	-0.723233	-2.61525	0.0154719	23	-1.29531	-0.151158	Paired t-test	two.sided	0.0290862	Significant
GLRX	OID20195	P35754	Cardiometabolic	-0.72505	-3.4723	0.00206263	23	-1.15701	-0.293094	Paired t-test	two.sided	0.00543036	Significant
SCRIB	OID31046	Q14160	Neurology_II	-0.725125	-3.54162	0.00174189	23	-1.14867	-0.301579	Paired t-test	two.sided	0.00476516	Significant
WWP2	OID20926	O00308	Neurology	-0.728492	-4.64465	0.000112855	23	-1.05295	-0.404033	Paired t-test	two.sided	0.000511379	Significant
RNF149	OID30235	Q8NC42	Cardiometabolic_II	-0.729504	-5.93186	4.77760942041487e-06	23	-0.983909	-0.475099	Paired t-test	two.sided	4.41497854089918e-05	Significant
CEBPA	OID30458	P49715	Inflammation_II	-0.729625	-4.89584	6.04010827557835e-05	23	-1.03792	-0.421334	Paired t-test	two.sided	0.000305861	Significant
ANXA11	OID20583	P50995	Inflammation	-0.730492	-6.71713	7.49137148685266e-07	23	-0.955459	-0.505524	Paired t-test	two.sided	1.23679605497448e-05	Significant
CLTA	OID20118	P09496	Cardiometabolic	-0.730988	-3.36132	0.00269979	23	-1.18086	-0.281116	Paired t-test	two.sided	0.00679228	Significant
SPTLC1	OID31086	O15269	Neurology_II	-0.734121	-3.653	0.00132596	23	-1.14985	-0.318396	Paired t-test	two.sided	0.00389602	Significant
PDCD5	OID21021	O14737	Neurology	-0.734471	-3.04776	0.00571104	23	-1.23299	-0.235951	Paired t-test	two.sided	0.0127747	Significant
C4BPB	OID21481	P20851	Oncology	-0.736954	-3.76425	0.00100838	23	-1.14195	-0.331958	Paired t-test	two.sided	0.00314952	Significant
CPTP	OID30106	Q5TA50	Cardiometabolic_II	-0.737363	-3.88095	0.000755718	23	-1.1304	-0.344328	Paired t-test	two.sided	0.00252614	Significant
FKBP4	OID20960	Q02790	Neurology	-0.737642	-5.1664	3.09017192369632e-05	23	-1.033	-0.442285	Paired t-test	two.sided	0.000185722	Significant
PCYT2	OID31519	Q99447	Oncology_II	-0.738792	-3.22731	0.00372705	23	-1.21235	-0.265238	Paired t-test	two.sided	0.00887039	Significant
FOSB	OID20791	P53539	Neurology	-0.738825	-3.36921	0.00264881	23	-1.19246	-0.285194	Paired t-test	two.sided	0.00669232	Significant
CLIC5	OID30890	Q9NZA1	Neurology_II	-0.739287	-3.97606	0.000596982	23	-1.12392	-0.354653	Paired t-test	two.sided	0.0021018	Significant
ADGRE2	OID20755	Q9UHX3	Inflammation	-0.739983	-4.21438	0.000329999	23	-1.10321	-0.376757	Paired t-test	two.sided	0.00123103	Significant
FHIT	OID20872	P49789	Neurology	-0.740204	-2.50615	0.0197247	23	-1.35119	-0.129215	Paired t-test	two.sided	0.0357267	Significant
TIMP1	OID20418	P01033	Cardiometabolic	-0.7405	-6.18142	2.63125388444917e-06	23	-0.988314	-0.492686	Paired t-test	two.sided	2.82089380404911e-05	Significant
RP2	OID21302	O75695	Oncology	-0.74225	-5.21649	2.73085872603856e-05	23	-1.0366	-0.447903	Paired t-test	two.sided	0.000170143	Significant
PPL	OID30564	O60437	Inflammation_II	-0.743104	-3.358	0.00272157	23	-1.20089	-0.285323	Paired t-test	two.sided	0.00683263	Significant
SORD	OID21453	Q00796	Oncology	-0.748992	-2.36524	0.0268289	23	-1.40406	-0.0939187	Paired t-test	two.sided	0.0466945	Significant
LHPP	OID20749	Q9H008	Inflammation	-0.749146	-2.75164	0.0113615	23	-1.31235	-0.185945	Paired t-test	two.sided	0.022318	Significant
ARHGEF5	OID30871	Q12774	Neurology_II	-0.750767	-3.58208	0.00157779	23	-1.18434	-0.317197	Paired t-test	two.sided	0.00444393	Significant
ABL1	OID21280	P00519	Oncology	-0.752346	-2.90356	0.00800525	23	-1.28836	-0.216333	Paired t-test	two.sided	0.0168308	Significant
TRIM24	OID31271	O15164	Oncology_II	-0.753117	-3.0099	0.0062434	23	-1.27072	-0.235512	Paired t-test	two.sided	0.0137332	Significant
CNP	OID30285	P09543	Cardiometabolic_II	-0.753317	-2.6064	0.015782	23	-1.35121	-0.155422	Paired t-test	two.sided	0.0295291	Significant
KIR2DL2	OID31431	P43627	Oncology_II	-0.754767	-4.69998	9.83223880518061e-05	23	-1.08697	-0.422562	Paired t-test	two.sided	0.000453502	Significant
GCHFR	OID30631	P30047	Inflammation_II	-0.758925	-4.338	0.000242474	23	-1.12083	-0.397017	Paired t-test	two.sided	0.000961813	Significant
KYAT1	OID20232	Q16773	Cardiometabolic	-0.764867	-2.87377	0.00857823	23	-1.31545	-0.214285	Paired t-test	two.sided	0.0178463	Significant
SPAG1	OID30979	Q07617	Neurology_II	-0.765021	-3.5816	0.00157965	23	-1.20688	-0.32316	Paired t-test	two.sided	0.00444393	Significant
BTN2A1	OID20713	Q7KYR7	Inflammation	-0.7655	-6.01255	3.93670631937467e-06	23	-1.02888	-0.502125	Paired t-test	two.sided	3.87041907554293e-05	Significant
SHMT1	OID20714	P34896	Inflammation	-0.766837	-2.66719	0.0137644	23	-1.36159	-0.172083	Paired t-test	two.sided	0.0263763	Significant
ICAM2	OID20248	P13598	Cardiometabolic	-0.767504	-6.40424	1.55391443862818e-06	23	-1.01542	-0.51959	Paired t-test	two.sided	1.88914255238257e-05	Significant
NGRN	OID31115	Q9NPE2	Neurology_II	-0.768208	-4.34724	0.00023695	23	-1.13376	-0.402652	Paired t-test	two.sided	0.000943045	Significant
CETN3	OID31525	O15182	Oncology_II	-0.768879	-3.16741	0.00430047	23	-1.27104	-0.266718	Paired t-test	two.sided	0.0100739	Significant
HHEX	OID31107	Q03014	Neurology_II	-0.773587	-3.31387	0.00302741	23	-1.25649	-0.290681	Paired t-test	two.sided	0.00745883	Significant
PRDX1	OID20962	Q06830	Neurology	-0.774104	-2.39035	0.0254112	23	-1.44403	-0.104179	Paired t-test	two.sided	0.0445351	Significant
DXO	OID31080	O77932	Neurology_II	-0.775171	-3.57858	0.00159135	23	-1.22327	-0.327071	Paired t-test	two.sided	0.0044663	Significant
GSR	OID30700	P00390	Inflammation_II	-0.776125	-6.48179	1.29542279550009e-06	23	-1.02382	-0.528425	Paired t-test	two.sided	1.73208216476978e-05	Significant
SHISA5	OID30387	Q8N114	Cardiometabolic_II	-0.778104	-5.52446	1.2823466908871e-05	23	-1.06947	-0.48674	Paired t-test	two.sided	9.4126518536336e-05	Significant
STC1	OID21014	P52823	Neurology	-0.778104	-3.35018	0.00277346	23	-1.25857	-0.297643	Paired t-test	two.sided	0.0069105	Significant
OCLN	OID31069	Q16625	Neurology_II	-0.779392	-3.82112	0.000876274	23	-1.20133	-0.357449	Paired t-test	two.sided	0.00280314	Significant
FABP5	OID21043	Q01469	Neurology	-0.779563	-2.6632	0.0138891	23	-1.38509	-0.174032	Paired t-test	two.sided	0.0265298	Significant
AHSA1	OID31379	O95433	Oncology_II	-0.780442	-3.53721	0.00176075	23	-1.23687	-0.324017	Paired t-test	two.sided	0.00478377	Significant
LARP1	OID31372	Q6PKG0	Oncology_II	-0.781438	-2.53798	0.0183829	23	-1.41837	-0.144503	Paired t-test	two.sided	0.0336924	Significant
ARID4B	OID20803	Q4LE39	Neurology	-0.781679	-3.3862	0.00254212	23	-1.25921	-0.304144	Paired t-test	two.sided	0.00648199	Significant
PHLDB1	OID31467	Q86UU1	Oncology_II	-0.782779	-3.0934	0.00512712	23	-1.30625	-0.259309	Paired t-test	two.sided	0.0117107	Significant
PLA2G15	OID21473	Q8NCC3	Oncology	-0.786037	-5.72749	7.82446144751116e-06	23	-1.06994	-0.502136	Paired t-test	two.sided	6.291289947661e-05	Significant
HSPB6	OID21408	O14558	Oncology	-0.787642	-3.29227	0.00318896	23	-1.28255	-0.292737	Paired t-test	two.sided	0.00772884	Significant
SRPK2	OID20502	P78362	Inflammation	-0.788117	-3.03078	0.00594418	23	-1.32604	-0.250188	Paired t-test	two.sided	0.013197	Significant
CTSC	OID20679	P53634	Inflammation	-0.788554	-5.53844	1.23930573393137e-05	23	-1.08309	-0.494022	Paired t-test	two.sided	9.16008585949275e-05	Significant
SF3B4	OID21278	Q15427	Oncology	-0.793333	-3.70264	0.00117364	23	-1.23657	-0.3501	Paired t-test	two.sided	0.00353906	Significant
SH3BP1	OID31439	Q9Y3L3	Oncology_II	-0.797096	-3.16606	0.00431425	23	-1.31791	-0.276286	Paired t-test	two.sided	0.0100864	Significant
ADAMTSL4	OID30275	Q6UY14	Cardiometabolic_II	-0.7978	-4.51527	0.000155819	23	-1.16331	-0.432291	Paired t-test	two.sided	0.000662233	Significant
NFKBIE	OID21212	O00221	Oncology	-0.798375	-3.64981	0.0013364	23	-1.25088	-0.345868	Paired t-test	two.sided	0.00391704	Significant
CASP7	OID31135	P55210	Neurology_II	-0.801967	-2.83493	0.00938413	23	-1.38716	-0.21677	Paired t-test	two.sided	0.0191218	Significant
C1QL2	OID30515	Q7Z5L3	Inflammation_II	-0.8044	-5.37667	1.84142539970027e-05	23	-1.11389	-0.494909	Paired t-test	two.sided	0.000126665	Significant
C2CD2L	OID20864	O14523	Neurology	-0.805075	-3.33667	0.00286544	23	-1.3042	-0.305947	Paired t-test	two.sided	0.00710392	Significant
SEPTIN8	OID31079	Q92599	Neurology_II	-0.809262	-3.53976	0.00174981	23	-1.2822	-0.336324	Paired t-test	two.sided	0.00477148	Significant
PSME1	OID20969	Q06323	Neurology	-0.811896	-5.54367	1.22358399003662e-05	23	-1.11486	-0.508931	Paired t-test	two.sided	9.10040592589733e-05	Significant
SIGLEC7	OID20190	Q9Y286	Cardiometabolic	-0.812204	-6.31359	1.92391880710722e-06	23	-1.07832	-0.546084	Paired t-test	two.sided	2.22277998102678e-05	Significant
GOLM2	OID21044	Q6P4E1	Neurology	-0.814233	-6.51672	1.19378543519332e-06	23	-1.0727	-0.555764	Paired t-test	two.sided	1.66592534384092e-05	Significant
DNAJC9	OID31472	Q8WXX5	Oncology_II	-0.815008	-2.53748	0.0184034	23	-1.47944	-0.15058	Paired t-test	two.sided	0.0336924	Significant
LSP1	OID20530	P33241	Inflammation	-0.815683	-3.66354	0.00129208	23	-1.27627	-0.355099	Paired t-test	two.sided	0.00381533	Significant
ALDH1A1	OID21128	P00352	Neurology	-0.816742	-3.12572	0.00474881	23	-1.35728	-0.276208	Paired t-test	two.sided	0.0109305	Significant
HBZ	OID30307	P02008	Cardiometabolic_II	-0.818583	-3.04154	0.00579542	23	-1.37533	-0.261836	Paired t-test	two.sided	0.0129149	Significant
C1QBP	OID31007	Q07021	Neurology_II	-0.82265	-3.12694	0.00473506	23	-1.36688	-0.278418	Paired t-test	two.sided	0.01092	Significant
APBB1IP	OID21359	Q7Z5R6	Oncology	-0.824596	-3.91961	0.000686702	23	-1.25979	-0.389398	Paired t-test	two.sided	0.00234489	Significant
PPP1CC	OID31360	P36873	Oncology_II	-0.826433	-3.30194	0.00311566	23	-1.34419	-0.308674	Paired t-test	two.sided	0.00760102	Significant
ARF6	OID31523	P62330	Oncology_II	-0.829021	-2.72003	0.0122105	23	-1.45951	-0.198527	Paired t-test	two.sided	0.0236844	Significant
RPL14	OID30284	P50914	Cardiometabolic_II	-0.831275	-3.86698	0.00078231	23	-1.27597	-0.386581	Paired t-test	two.sided	0.00259317	Significant
MORF4L2	OID31160	Q15014	Oncology_II	-0.831367	-2.51159	0.019489	23	-1.51612	-0.146616	Paired t-test	two.sided	0.0353986	Significant
TCN2	OID20341	P20062	Cardiometabolic	-0.831625	-8.40566	1.81682457556074e-08	23	-1.03629	-0.62696	Paired t-test	two.sided	1.66309326532099e-06	Significant
CLEC12A	OID30552	Q5QGZ9	Inflammation_II	-0.831742	-4.85995	6.60343562730329e-05	23	-1.18578	-0.477708	Paired t-test	two.sided	0.000330172	Significant
LILRB1	OID20323	Q8NHL6	Cardiometabolic	-0.832354	-6.44884	1.39942814676586e-06	23	-1.09936	-0.565352	Paired t-test	two.sided	1.83002142269382e-05	Significant
CD14	OID20378	P08571	Cardiometabolic	-0.833308	-3.862	0.000792021	23	-1.27967	-0.386951	Paired t-test	two.sided	0.00260113	Significant
CKAP4	OID20617	Q07065	Inflammation	-0.833621	-4.93395	5.4947898933665e-05	23	-1.18313	-0.484108	Paired t-test	two.sided	0.000285537	Significant
COMMD1	OID30222	Q8N668	Cardiometabolic_II	-0.835396	-3.60555	0.00148966	23	-1.3147	-0.356093	Paired t-test	two.sided	0.00425107	Significant
CPPED1	OID21053	Q9BRF8	Neurology	-0.835904	-4.4146	0.000200304	23	-1.2276	-0.444204	Paired t-test	two.sided	0.000813523	Significant
PHYKPL	OID30634	Q8IUZ5	Inflammation_II	-0.837296	-4.21868	0.000326478	23	-1.24787	-0.426722	Paired t-test	two.sided	0.00122173	Significant
RBP7	OID31526	Q96R05	Oncology_II	-0.841237	-2.34661	0.027928	23	-1.58283	-0.0996419	Paired t-test	two.sided	0.0483057	Significant
PSME2	OID20989	Q9UL46	Neurology	-0.841621	-5.4786	1.43444733648401e-05	23	-1.15941	-0.523834	Paired t-test	two.sided	0.000103092	Significant
LGALS1	OID20154	P09382	Cardiometabolic	-0.848879	-4.23653	0.000312277	23	-1.26338	-0.434379	Paired t-test	two.sided	0.00118347	Significant
CCDC50	OID31001	Q8IVM0	Neurology_II	-0.853692	-3.5392	0.00175221	23	-1.35267	-0.354709	Paired t-test	two.sided	0.00477148	Significant
SAT2	OID31306	Q96F10	Oncology_II	-0.854029	-3.3272	0.00293161	23	-1.38501	-0.323045	Paired t-test	two.sided	0.00723779	Significant
ATG16L1	OID31466	Q676U5	Oncology_II	-0.855708	-3.11836	0.0048325	23	-1.42337	-0.288049	Paired t-test	two.sided	0.0110803	Significant
HLA-A	OID31048	P04439	Neurology_II	-0.857271	-5.26836	2.40322164014958e-05	23	-1.19388	-0.520657	Paired t-test	two.sided	0.000154586	Significant
NUB1	OID20510	Q9Y5A7	Inflammation	-0.857617	-2.78017	0.0106435	23	-1.49575	-0.219485	Paired t-test	two.sided	0.0211877	Significant
LTBP2	OID20254	Q14767	Cardiometabolic	-0.866004	-3.87698	0.000763189	23	-1.32808	-0.403926	Paired t-test	two.sided	0.00254396	Significant
LPCAT2	OID21290	Q7L5N7	Oncology	-0.866554	-4.96581	5.07700104719494e-05	23	-1.22754	-0.505565	Paired t-test	two.sided	0.000268517	Significant
BRK1	OID20883	Q8WUW1	Neurology	-0.866767	-3.73619	0.00108059	23	-1.34668	-0.386854	Paired t-test	two.sided	0.0033096	Significant
NPL	OID30329	Q9BXD5	Cardiometabolic_II	-0.868287	-3.7983	0.000927095	23	-1.34118	-0.395394	Paired t-test	two.sided	0.00292637	Significant
SUGP1	OID31524	Q8IWZ8	Oncology_II	-0.868962	-3.70359	0.00117091	23	-1.35433	-0.383599	Paired t-test	two.sided	0.00353906	Significant
NT5C1A	OID31102	Q9BXI3	Neurology_II	-0.869367	-3.00828	0.00626731	23	-1.46719	-0.271542	Paired t-test	two.sided	0.0137603	Significant
VSIG4	OID21144	Q9Y279	Neurology	-0.871546	-5.69573	8.45088583455385e-06	23	-1.18809	-0.555005	Paired t-test	two.sided	6.70436942874606e-05	Significant
LYN	OID21350	P07948	Oncology	-0.873138	-3.06384	0.00549836	23	-1.46267	-0.283609	Paired t-test	two.sided	0.0124157	Significant
THBS4	OID20368	P35443	Cardiometabolic	-0.874967	-3.02558	0.0060174	23	-1.4732	-0.276732	Paired t-test	two.sided	0.0133246	Significant
METAP1D	OID20519	Q6UB28	Inflammation	-0.875775	-2.6986	0.0128197	23	-1.54712	-0.204434	Paired t-test	two.sided	0.0246852	Significant
TDP1	OID31403	Q9NUW8	Oncology_II	-0.880325	-2.66426	0.013856	23	-1.56385	-0.196798	Paired t-test	two.sided	0.026509	Significant
PSMG4	OID30514	Q5JS54	Inflammation_II	-0.884821	-2.90934	0.00789836	23	-1.51396	-0.255678	Paired t-test	two.sided	0.016665	Significant
ICAM1	OID20411	P05362	Cardiometabolic	-0.886679	-5.84568	5.87942908724801e-06	23	-1.20046	-0.572903	Paired t-test	two.sided	5.07278722533468e-05	Significant
PALM2	OID31096	Q8IXS6	Neurology_II	-0.887804	-3.54709	0.00171873	23	-1.40557	-0.370039	Paired t-test	two.sided	0.00473446	Significant
HLA-DRA	OID20520	P01903	Inflammation	-0.887996	-6.07595	3.38285229221003e-06	23	-1.19033	-0.585663	Paired t-test	two.sided	3.50051671976516e-05	Significant
CYB5R2	OID31512	Q6BCY4	Oncology_II	-0.891075	-2.33446	0.0286663	23	-1.68069	-0.101458	Paired t-test	two.sided	0.0493675	Significant
FDX2	OID30147	Q6P4F2	Cardiometabolic_II	-0.892062	-2.64416	0.0144985	23	-1.58997	-0.194158	Paired t-test	two.sided	0.0276051	Significant
PLIN3	OID20143	O60664	Cardiometabolic	-0.893079	-5.34688	1.98114955046275e-05	23	-1.2386	-0.547555	Paired t-test	two.sided	0.000133196	Significant
VCAM1	OID20396	P19320	Cardiometabolic	-0.895146	-5.50251	1.35298728084395e-05	23	-1.23167	-0.558617	Paired t-test	two.sided	9.81740770856278e-05	Significant
CENPF	OID31329	P49454	Oncology_II	-0.895421	-2.44957	0.0223367	23	-1.6516	-0.139239	Paired t-test	two.sided	0.0396727	Significant
CASP10	OID20893	Q92851	Neurology	-0.897138	-2.42054	0.023798	23	-1.66385	-0.130421	Paired t-test	two.sided	0.0420172	Significant
MPHOSPH8	OID20092	Q99549	Cardiometabolic	-0.900321	-3.24487	0.00357353	23	-1.47429	-0.326351	Paired t-test	two.sided	0.00853916	Significant
ECHDC3	OID30293	Q96DC8	Cardiometabolic_II	-0.900542	-2.64476	0.0144788	23	-1.60492	-0.196164	Paired t-test	two.sided	0.0276051	Significant
PRDX3	OID20483	P30048	Inflammation	-0.900958	-3.18127	0.0041606	23	-1.48682	-0.315101	Paired t-test	two.sided	0.00980127	Significant
PRUNE2	OID31270	Q8WUY3	Oncology_II	-0.903721	-3.1998	0.0039806	23	-1.48797	-0.319469	Paired t-test	two.sided	0.00943608	Significant
FOXJ3	OID30445	Q9UPW0	Inflammation_II	-0.904487	-4.35987	0.0002296	23	-1.33365	-0.475329	Paired t-test	two.sided	0.000916861	Significant
AP3B1	OID31478	O00203	Oncology_II	-0.906121	-3.29228	0.00318894	23	-1.47547	-0.336772	Paired t-test	two.sided	0.00772884	Significant
TRIAP1	OID21403	O43715	Oncology	-0.908488	-4.79426	7.77531618191118e-05	23	-1.30049	-0.516488	Paired t-test	two.sided	0.0003746	Significant
EIF4G1	OID20625	Q04637	Inflammation	-0.910321	-2.9718	0.00682709	23	-1.54399	-0.27665	Paired t-test	two.sided	0.0147982	Significant
LAYN	OID20970	Q6UX15	Neurology	-0.910379	-5.01603	4.48269789597766e-05	23	-1.28583	-0.53493	Paired t-test	two.sided	0.000244698	Significant
VSNL1	OID31105	P62760	Neurology_II	-0.910613	-3.55738	0.00167606	23	-1.44014	-0.381081	Paired t-test	two.sided	0.00466006	Significant
GPKOW	OID20890	Q92917	Neurology	-0.915733	-5.79058	6.71619152461365e-06	23	-1.24287	-0.588592	Paired t-test	two.sided	5.62835768611989e-05	Significant
ATF2	OID20798	P15336	Neurology	-0.916933	-3.52062	0.00183349	23	-1.45571	-0.378159	Paired t-test	two.sided	0.00493631	Significant
NECAP2	OID30089	Q9NVZ3	Cardiometabolic_II	-0.919392	-2.99236	0.00650595	23	-1.55498	-0.283804	Paired t-test	two.sided	0.0142056	Significant
CIT	OID30970	O14578	Neurology_II	-0.920963	-3.51385	0.00186404	23	-1.46315	-0.378778	Paired t-test	two.sided	0.00499595	Significant
TXNRD1	OID21135	Q16881	Neurology	-0.921275	-4.74255	8.84324944773761e-05	23	-1.32313	-0.519423	Paired t-test	two.sided	0.00041431	Significant
IL3RA	OID20461	P26951	Inflammation	-0.921446	-5.47756	1.43808396382577e-05	23	-1.26944	-0.573452	Paired t-test	two.sided	0.000103092	Significant
SLC27A4	OID20814	Q6P1M0	Neurology	-0.923642	-2.55668	0.017635	23	-1.67098	-0.176306	Paired t-test	two.sided	0.0324855	Significant
TNFSF14	OID20953	O43557	Neurology	-0.926325	-3.38469	0.00255139	23	-1.49248	-0.360173	Paired t-test	two.sided	0.00648751	Significant
NUDC	OID20623	Q9Y266	Inflammation	-0.926804	-3.91787	0.000689674	23	-1.41616	-0.437446	Paired t-test	two.sided	0.00234489	Significant
MTUS1	OID31315	Q9ULD2	Oncology_II	-0.926933	-2.71617	0.0123181	23	-1.63289	-0.220973	Paired t-test	two.sided	0.0237685	Significant
GPI	OID30680	P06744	Inflammation_II	-0.929358	-3.95542	0.000628362	23	-1.41541	-0.44331	Paired t-test	two.sided	0.00218641	Significant
CEP20	OID21209	Q96NB1	Oncology	-0.929783	-3.75156	0.00104042	23	-1.44248	-0.417089	Paired t-test	two.sided	0.00323265	Significant
PRKAR2A	OID31119	P13861	Neurology_II	-0.939092	-3.83677	0.000843014	23	-1.44542	-0.432765	Paired t-test	two.sided	0.00271132	Significant
VAMP5	OID20071	O95183	Cardiometabolic	-0.940504	-4.27905	0.000280872	23	-1.39518	-0.485828	Paired t-test	two.sided	0.00108519	Significant
CLEC14A	OID21090	Q86T13	Neurology	-0.940958	-5.23646	2.59967327456628e-05	23	-1.31268	-0.569234	Paired t-test	two.sided	0.000163683	Significant
CASP8	OID21414	Q14790	Oncology	-0.941658	-4.98986	4.78307636608905e-05	23	-1.33204	-0.551273	Paired t-test	two.sided	0.00025524	Significant
IL4R	OID20576	P24394	Inflammation	-0.944083	-4.64407	0.000113019	23	-1.36462	-0.52355	Paired t-test	two.sided	0.000511379	Significant
BTN3A2	OID20540	P78410	Inflammation	-0.944275	-6.01827	3.88312380871449e-06	23	-1.26885	-0.6197	Paired t-test	two.sided	3.85076444364187e-05	Significant
KIR2DL3	OID21196	P43628	Oncology	-0.944813	-3.73578	0.00108168	23	-1.46799	-0.421631	Paired t-test	two.sided	0.0033096	Significant
ACHE	OID30585	P22303	Inflammation_II	-0.946421	-3.36788	0.0026573	23	-1.52774	-0.3651	Paired t-test	two.sided	0.00669956	Significant
DMD	OID30223	P11532	Cardiometabolic_II	-0.946967	-3.11888	0.00482658	23	-1.57506	-0.318873	Paired t-test	two.sided	0.0110803	Significant
EDA2R	OID21451	Q9HAV5	Oncology	-0.947367	-5.14892	3.22653143929884e-05	23	-1.32799	-0.566747	Paired t-test	two.sided	0.000189141	Significant
PRTN3	OID20329	P24158	Cardiometabolic	-0.94755	-2.95317	0.00713113	23	-1.6113	-0.283804	Paired t-test	two.sided	0.0153455	Significant
HSD17B14	OID31098	Q9BPX1	Neurology_II	-0.948879	-3.6287	0.00140747	23	-1.48982	-0.40794	Paired t-test	two.sided	0.00407515	Significant
SERPINB1	OID21088	P30740	Neurology	-0.952508	-2.79456	0.0102979	23	-1.6576	-0.247419	Paired t-test	two.sided	0.0208057	Significant
DDAH1	OID21299	O94760	Oncology	-0.952846	-3.93269	0.000664791	23	-1.45406	-0.451634	Paired t-test	two.sided	0.00229971	Significant
TNF	OID20074	P01375	Cardiometabolic	-0.954808	-3.52663	0.0018068	23	-1.51488	-0.394735	Paired t-test	two.sided	0.00488658	Significant
CEND1	OID30821	Q8N111	Neurology_II	-0.956425	-4.45628	0.00018052	23	-1.40041	-0.512442	Paired t-test	two.sided	0.000751115	Significant
PPP3R1	OID20902	P63098	Neurology	-0.957671	-5.60939	1.04244392611965e-05	23	-1.31085	-0.604497	Paired t-test	two.sided	7.95197610309217e-05	Significant
MPO	OID21100	P05164	Neurology	-0.957967	-4.79658	7.73054356316855e-05	23	-1.37112	-0.544817	Paired t-test	two.sided	0.000373957	Significant
ENTR1	OID30231	Q96C92	Cardiometabolic_II	-0.958921	-3.99493	0.000569665	23	-1.45547	-0.462372	Paired t-test	two.sided	0.00202964	Significant
DLK1	OID20295	P80370	Cardiometabolic	-0.960092	-2.7364	0.0117635	23	-1.6859	-0.234285	Paired t-test	two.sided	0.0229861	Significant
TNF	OID21237	P01375	Oncology	-0.960321	-3.25451	0.00349186	23	-1.57073	-0.349913	Paired t-test	two.sided	0.00837766	Significant
COQ7	OID30217	Q99807	Cardiometabolic_II	-0.960812	-3.13405	0.00465583	23	-1.59501	-0.326619	Paired t-test	two.sided	0.0107937	Significant
OLR1	OID20183	P78380	Cardiometabolic	-0.961879	-2.93307	0.00747377	23	-1.64028	-0.283477	Paired t-test	two.sided	0.0159673	Significant
CD38	OID21316	P28907	Oncology	-0.963242	-5.63414	9.81512552207988e-06	23	-1.31691	-0.609573	Paired t-test	two.sided	7.58441517615263e-05	Significant
TREML2	OID21120	Q5T2D2	Neurology	-0.964525	-5.85425	5.75912516760135e-06	23	-1.30535	-0.6237	Paired t-test	two.sided	5.07278722533468e-05	Significant
NOS3	OID20834	P29474	Neurology	-0.967037	-3.26149	0.00343387	23	-1.5804	-0.353676	Paired t-test	two.sided	0.00827187	Significant
PTPN1	OID20908	P18031	Neurology	-0.967596	-3.73821	0.00107523	23	-1.50305	-0.432145	Paired t-test	two.sided	0.0033096	Significant
IL1RL1	OID20250	Q01638	Cardiometabolic	-0.970213	-4.87504	6.36038737882198e-05	23	-1.38191	-0.558516	Paired t-test	two.sided	0.000319924	Significant
YJU2	OID31404	Q9BW85	Oncology_II	-0.970988	-2.87446	0.00856456	23	-1.66978	-0.272199	Paired t-test	two.sided	0.0178463	Significant
PAXX	OID30591	Q9BUH6	Inflammation_II	-0.971358	-5.2531	2.49524397529816e-05	23	-1.35388	-0.58884	Paired t-test	two.sided	0.000158043	Significant
TNFRSF12A	OID21482	Q9NP84	Oncology	-0.9738	-4.43875	0.000188594	23	-1.42764	-0.519965	Paired t-test	two.sided	0.000773884	Significant
CSF1	OID20719	P09603	Inflammation	-0.976167	-6.19332	2.55791079898833e-06	23	-1.30222	-0.650113	Paired t-test	two.sided	2.78023409980356e-05	Significant
FEN1	OID21192	P39748	Oncology	-0.977221	-3.05645	0.00559516	23	-1.63862	-0.315821	Paired t-test	two.sided	0.0125865	Significant
CHCHD6	OID31426	Q9BRQ6	Oncology_II	-0.9809	-4.838	6.97381152979433e-05	23	-1.40032	-0.561482	Paired t-test	two.sided	0.000344045	Significant
SIGLEC10	OID20537	Q96LC7	Inflammation	-0.982958	-7.71105	8.01530679879594e-08	23	-1.24666	-0.719258	Paired t-test	two.sided	3.44276771477311e-06	Significant
ANK2	OID30161	Q01484	Cardiometabolic_II	-0.985975	-3.18973	0.00407752	23	-1.62542	-0.346533	Paired t-test	two.sided	0.00964661	Significant
TRIM25	OID31482	Q14258	Oncology_II	-0.987404	-3.45989	0.00212584	23	-1.57777	-0.397039	Paired t-test	two.sided	0.00557213	Significant
IL2RG	OID31361	P31785	Oncology_II	-0.989121	-5.09462	3.68999297837905e-05	23	-1.39075	-0.587491	Paired t-test	two.sided	0.000211383	Significant
CSF2RB	OID30553	P32927	Inflammation_II	-0.990812	-5.52224	1.28929601020359e-05	23	-1.36198	-0.61965	Paired t-test	two.sided	9.4126518536336e-05	Significant
BOLA1	OID30837	Q9Y3E2	Neurology_II	-0.993142	-3.6262	0.00141612	23	-1.5597	-0.426579	Paired t-test	two.sided	0.00409025	Significant
PPY	OID21516	P01298	Oncology	-0.993221	-5.06525	3.96813466736794e-05	23	-1.39885	-0.587588	Paired t-test	two.sided	0.000221694	Significant
CLSTN3	OID31092	Q9BQT9	Neurology_II	-0.993825	-5.73585	7.66756067977948e-06	23	-1.35225	-0.635398	Paired t-test	two.sided	6.23468656335992e-05	Significant
NAMPT	OID21227	P43490	Oncology	-0.995771	-3.85996	0.000796033	23	-1.52943	-0.462109	Paired t-test	two.sided	0.00260242	Significant
B2M	OID30725	P61769	Inflammation_II	-0.996508	-6.66704	8.41260563984038e-07	23	-1.30571	-0.687311	Paired t-test	two.sided	1.31112141784915e-05	Significant
NFU1	OID31510	Q9UMS0	Oncology_II	-1.00065	-2.67318	0.0135795	23	-1.775	-0.226288	Paired t-test	two.sided	0.0260639	Significant
TNF	OID20473	P01375	Inflammation	-1.00083	-4.02839	0.000524243	23	-1.51477	-0.486881	Paired t-test	two.sided	0.00190198	Significant
KRT5	OID20860	P13647	Neurology	-1.00147	-2.78097	0.0106241	23	-1.74643	-0.256514	Paired t-test	two.sided	0.0211877	Significant
GDF15	OID20251	Q99988	Cardiometabolic	-1.0062	-3.59283	0.00153679	23	-1.58554	-0.426857	Paired t-test	two.sided	0.00436462	Significant
FUS	OID21256	P35637	Oncology	-1.00869	-3.61382	0.00145975	23	-1.5861	-0.431287	Paired t-test	two.sided	0.00417573	Significant
DDA1	OID30126	Q9BW61	Cardiometabolic_II	-1.01097	-3.86388	0.000788339	23	-1.55222	-0.469712	Paired t-test	two.sided	0.00259868	Significant
MMUT	OID30159	P22033	Cardiometabolic_II	-1.01165	-2.43314	0.0231535	23	-1.87175	-0.151543	Paired t-test	two.sided	0.04094	Significant
GIMAP8	OID31194	Q8ND71	Oncology_II	-1.01322	-3.18885	0.00408603	23	-1.67051	-0.355927	Paired t-test	two.sided	0.00964758	Significant
NDUFA5	OID30520	Q16718	Inflammation_II	-1.01436	-2.87066	0.0086402	23	-1.74533	-0.283393	Paired t-test	two.sided	0.0179126	Significant
LAIR1	OID20737	Q6GTX8	Inflammation	-1.01518	-6.52197	1.17921109515648e-06	23	-1.33718	-0.693182	Paired t-test	two.sided	1.66592534384092e-05	Significant
PTGES2	OID30561	Q9H7Z7	Inflammation_II	-1.01683	-2.96616	0.00691774	23	-1.72598	-0.307674	Paired t-test	two.sided	0.0149403	Significant
DCBLD2	OID21474	Q96PD2	Oncology	-1.02202	-4.99365	4.73832878617533e-05	23	-1.44541	-0.598643	Paired t-test	two.sided	0.000254514	Significant
EGLN1	OID20572	Q9GZT9	Inflammation	-1.02222	-2.99666	0.00644067	23	-1.72789	-0.316561	Paired t-test	two.sided	0.0141149	Significant
CAPN3	OID31384	P20807	Oncology_II	-1.02723	-2.63751	0.0147173	23	-1.83291	-0.22155	Paired t-test	two.sided	0.0279323	Significant
PCBD1	OID30610	P61457	Inflammation_II	-1.02809	-3.79008	0.000946093	23	-1.58923	-0.466949	Paired t-test	two.sided	0.0029718	Significant
ADAM8	OID21039	P78325	Neurology	-1.03315	-6.42124	1.49307321879398e-06	23	-1.36598	-0.700309	Paired t-test	two.sided	1.88914255238257e-05	Significant
JUN	OID20424	P05412	Inflammation	-1.03391	-3.8845	0.000749114	23	-1.58451	-0.483311	Paired t-test	two.sided	0.00251111	Significant
SATB1	OID31038	Q01826	Neurology_II	-1.03757	-3.57551	0.00160337	23	-1.63787	-0.43727	Paired t-test	two.sided	0.00448943	Significant
ATOX1	OID21476	O00244	Oncology	-1.03819	-4.13773	0.000399416	23	-1.55723	-0.519145	Paired t-test	two.sided	0.00147153	Significant
COX6B1	OID30317	P14854	Cardiometabolic_II	-1.03942	-2.35821	0.0272388	23	-1.95121	-0.127625	Paired t-test	two.sided	0.047251	Significant
HTRA2	OID21471	O43464	Oncology	-1.04115	-4.49826	0.000162573	23	-1.51996	-0.562349	Paired t-test	two.sided	0.000686037	Significant
GRK5	OID20066	P34947	Cardiometabolic	-1.04242	-2.8617	0.00882144	23	-1.79597	-0.288879	Paired t-test	two.sided	0.0182565	Significant
RBP5	OID21369	P82980	Oncology	-1.04624	-3.92031	0.000685518	23	-1.59831	-0.494162	Paired t-test	two.sided	0.00234489	Significant
CXCL13	OID21024	O43927	Neurology	-1.05059	-3.40277	0.0024421	23	-1.68928	-0.4119	Paired t-test	two.sided	0.00626314	Significant
CCL18	OID20395	P55774	Cardiometabolic	-1.05842	-4.78105	8.03516224134997e-05	23	-1.51637	-0.600462	Paired t-test	two.sided	0.000385558	Significant
INPP1	OID21345	P49441	Oncology	-1.05849	-4.70519	9.70557959847635e-05	23	-1.52386	-0.593121	Paired t-test	two.sided	0.000449402	Significant
SAFB2	OID31012	Q14151	Neurology_II	-1.05858	-5.13828	3.31244812929594e-05	23	-1.48477	-0.6324	Paired t-test	two.sided	0.000193226	Significant
S100A11	OID20130	P31949	Cardiometabolic	-1.05956	-4.29789	0.000267981	23	-1.56954	-0.549572	Paired t-test	two.sided	0.00104557	Significant
CHI3L1	OID20399	P36222	Cardiometabolic	-1.06348	-4.55722	0.000140341	23	-1.54623	-0.580737	Paired t-test	two.sided	0.000609509	Significant
TALDO1	OID30414	P37837	Cardiometabolic_II	-1.06379	-6.40545	1.54949600329928e-06	23	-1.40734	-0.720235	Paired t-test	two.sided	1.88914255238257e-05	Significant
TNFRSF21	OID21052	O75509	Neurology	-1.06969	-6.5183	1.18937762957106e-06	23	-1.40917	-0.730213	Paired t-test	two.sided	1.66592534384092e-05	Significant
PSIP1	OID20534	O75475	Inflammation	-1.07016	-3.12958	0.00470548	23	-1.77754	-0.362783	Paired t-test	two.sided	0.0108729	Significant
LAMTOR5	OID31396	O43504	Oncology_II	-1.0711	-3.4921	0.00196554	23	-1.7056	-0.436599	Paired t-test	two.sided	0.00523266	Significant
OSCAR	OID20776	Q8IYS5	Inflammation	-1.07132	-6.71164	7.58706823639809e-07	23	-1.40152	-0.741116	Paired t-test	two.sided	1.23679605497448e-05	Significant
VWA5A	OID31198	O00534	Oncology_II	-1.07348	-3.70227	0.00117473	23	-1.67329	-0.473668	Paired t-test	two.sided	0.00353906	Significant
GIGYF2	OID31062	Q6Y7W6	Neurology_II	-1.07753	-4.24414	0.00030641	23	-1.60273	-0.552325	Paired t-test	two.sided	0.00116494	Significant
FGR	OID20828	P09769	Neurology	-1.08058	-2.9626	0.00697572	23	-1.83511	-0.326057	Paired t-test	two.sided	0.0150382	Significant
PENK	OID30666	P01210	Inflammation_II	-1.08101	-3.9062	0.000709904	23	-1.65349	-0.508525	Paired t-test	two.sided	0.00240202	Significant
SNAPIN	OID31019	O95295	Neurology_II	-1.08158	-5.12403	3.43118849107836e-05	23	-1.51824	-0.64493	Paired t-test	two.sided	0.000199176	Significant
MRPL24	OID30178	Q96A35	Cardiometabolic_II	-1.08963	-4.47993	0.000170178	23	-1.59278	-0.586484	Paired t-test	two.sided	0.000710568	Significant
CA3	OID20271	P07451	Cardiometabolic	-1.09201	-3.5592	0.0016686	23	-1.72671	-0.45732	Paired t-test	two.sided	0.0046502	Significant
TNFSF13B	OID20272	Q9Y275	Cardiometabolic	-1.0953	-4.55054	0.000142699	23	-1.59322	-0.597384	Paired t-test	two.sided	0.000617496	Significant
SETMAR	OID20948	Q53H47	Neurology	-1.10413	-6.68377	8.09278692612456e-07	23	-1.44586	-0.762393	Paired t-test	two.sided	1.28405552561176e-05	Significant
HSPA1A	OID20718	P0DMV8	Inflammation	-1.10569	-4.64941	0.000111524	23	-1.59765	-0.613738	Paired t-test	two.sided	0.000508483	Significant
TPK1	OID30338	Q9H3S4	Cardiometabolic_II	-1.107	-6.36351	1.7102024812457e-06	23	-1.46686	-0.747133	Paired t-test	two.sided	2.01499104225979e-05	Significant
NFYA	OID30134	P23511	Cardiometabolic_II	-1.10789	-3.76048	0.00101779	23	-1.71735	-0.498435	Paired t-test	two.sided	0.0031706	Significant
DNAJB14	OID31434	Q8TBM8	Oncology_II	-1.11209	-4.22733	0.000319519	23	-1.6563	-0.567886	Paired t-test	two.sided	0.00120325	Significant
NMNAT1	OID20913	Q9HAN9	Neurology	-1.11586	-2.75149	0.0113653	23	-1.9548	-0.276923	Paired t-test	two.sided	0.022318	Significant
LRRC25	OID21333	Q8N386	Oncology	-1.12754	-4.61334	0.000122018	23	-1.63314	-0.621943	Paired t-test	two.sided	0.000543824	Significant
TOP2B	OID30559	Q02880	Inflammation_II	-1.13167	-3.26622	0.00339509	23	-1.84842	-0.414929	Paired t-test	two.sided	0.00819505	Significant
ING1	OID20853	Q9UK53	Neurology	-1.13689	-3.68258	0.001233	23	-1.77552	-0.498251	Paired t-test	two.sided	0.00368661	Significant
LETM1	OID31018	O95202	Neurology_II	-1.14202	-3.40687	0.00241795	23	-1.83545	-0.448581	Paired t-test	two.sided	0.00625347	Significant
IL18	OID20694	Q14116	Inflammation	-1.14352	-5.15989	3.14027840880963e-05	23	-1.60198	-0.685073	Paired t-test	two.sided	0.000186977	Significant
APEX1	OID21434	P27695	Oncology	-1.14391	-3.59154	0.00154165	23	-1.80278	-0.48504	Paired t-test	two.sided	0.004368	Significant
MSR1	OID21063	P21757	Neurology	-1.14639	-4.29344	0.000270972	23	-1.69874	-0.594037	Paired t-test	two.sided	0.00105116	Significant
PLA2G2A	OID20274	P14555	Cardiometabolic	-1.14748	-4.24871	0.000302937	23	-1.70618	-0.588782	Paired t-test	two.sided	0.00115543	Significant
ILKAP	OID20855	Q9H0C8	Neurology	-1.15033	-4.10809	0.00042999	23	-1.72959	-0.571075	Paired t-test	two.sided	0.00157443	Significant
THOP1	OID20194	P52888	Cardiometabolic	-1.15387	-5.84966	5.82321522331373e-06	23	-1.56192	-0.745816	Paired t-test	two.sided	5.07278722533468e-05	Significant
NUDT16	OID31484	Q96DE0	Oncology_II	-1.15842	-3.98481	0.000584159	23	-1.7598	-0.557043	Paired t-test	two.sided	0.00206276	Significant
RBM19	OID30090	Q9Y4C8	Cardiometabolic_II	-1.16008	-3.64638	0.00134771	23	-1.81822	-0.501946	Paired t-test	two.sided	0.00394048	Significant
IFI30	OID31505	P13284	Oncology_II	-1.16166	-5.99927	4.06393993947895e-06	23	-1.56222	-0.7611	Paired t-test	two.sided	3.93177929104061e-05	Significant
AKR1C4	OID20062	P17516	Cardiometabolic	-1.16233	-3.3045	0.00309646	23	-1.88997	-0.434699	Paired t-test	two.sided	0.0075975	Significant
PPP2R5A	OID31502	Q15172	Oncology_II	-1.1635	-3.02023	0.00609371	23	-1.96043	-0.36658	Paired t-test	two.sided	0.0134287	Significant
ANXA2	OID30263	P07355	Cardiometabolic_II	-1.16724	-3.21963	0.00379626	23	-1.91721	-0.417272	Paired t-test	two.sided	0.00901706	Significant
CAPG	OID21431	P40121	Oncology	-1.17064	-4.41033	0.000202447	23	-1.71972	-0.621552	Paired t-test	two.sided	0.00081943	Significant
CLEC7A	OID20636	Q9BXN2	Inflammation	-1.17637	-6.77278	6.58797387112068e-07	23	-1.53568	-0.817063	Paired t-test	two.sided	1.13618679806284e-05	Significant
TTN	OID30108	Q8WZ42	Cardiometabolic_II	-1.1789	-2.39645	0.0250774	23	-2.19656	-0.161253	Paired t-test	two.sided	0.04408	Significant
WASHC3	OID31123	Q9Y3C0	Neurology_II	-1.18357	-4.58186	0.000131979	23	-1.71793	-0.6492	Paired t-test	two.sided	0.00057954	Significant
CD300A	OID30576	Q9UGN4	Inflammation_II	-1.18575	-7.68787	8.4316486115025e-08	23	-1.50481	-0.866688	Paired t-test	two.sided	3.44276771477311e-06	Significant
HIP1R	OID31141	O75146	Neurology_II	-1.18774	-4.99282	4.74808552001864e-05	23	-1.67985	-0.695627	Paired t-test	two.sided	0.000254514	Significant
PXN	OID20822	P49023	Neurology	-1.18897	-4.22893	0.00031825	23	-1.77057	-0.607361	Paired t-test	two.sided	0.00120228	Significant
KYNU	OID20669	Q16719	Inflammation	-1.18958	-5.62631	1.00039248703641e-05	23	-1.62696	-0.752202	Paired t-test	two.sided	7.68043264240855e-05	Significant
HNMT	OID20975	P50135	Neurology	-1.19608	-4.02003	0.000535241	23	-1.81157	-0.580594	Paired t-test	two.sided	0.00191272	Significant
CWC15	OID31479	Q9P013	Oncology_II	-1.19704	-5.22329	2.68545726832058e-05	23	-1.67112	-0.722959	Paired t-test	two.sided	0.000168194	Significant
OXCT1	OID30227	P55809	Cardiometabolic_II	-1.19875	-4.45138	0.000182742	23	-1.75583	-0.641661	Paired t-test	two.sided	0.000757342	Significant
LILRB2	OID20301	Q8N423	Cardiometabolic	-1.20034	-7.168	2.67495313378583e-07	23	-1.54675	-0.853925	Paired t-test	two.sided	6.63165464417738e-06	Significant
FCER2	OID21133	P06734	Neurology	-1.20061	-5.1745	3.02898561504203e-05	23	-1.68059	-0.720632	Paired t-test	two.sided	0.000183903	Significant
GRN	OID21159	P28799	Neurology	-1.2033	-6.75316	6.89303801401535e-07	23	-1.57189	-0.834697	Paired t-test	two.sided	1.17181646238261e-05	Significant
RRM2B	OID21174	Q7LG56	Oncology	-1.20762	-3.97179	0.000603354	23	-1.83659	-0.578644	Paired t-test	two.sided	0.00211797	Significant
CX3CL1	OID20976	P78423	Neurology	-1.21065	-5.83931	5.97041510785038e-06	23	-1.63955	-0.781763	Paired t-test	two.sided	5.07485284167282e-05	Significant
HRC	OID30211	P23327	Cardiometabolic_II	-1.2149	-3.47546	0.00204684	23	-1.93804	-0.49177	Paired t-test	two.sided	0.00540076	Significant
SCLY	OID21425	Q96I15	Oncology	-1.21545	-4.74671	8.75204362103809e-05	23	-1.74515	-0.685747	Paired t-test	two.sided	0.000413291	Significant
SWAP70	OID31477	Q9UH65	Oncology_II	-1.22194	-6.86502	5.32859935814414e-07	23	-1.59015	-0.853728	Paired t-test	two.sided	1.05259263836324e-05	Significant
GLYR1	OID31364	Q49A26	Oncology_II	-1.22289	-4.43363	0.000191014	23	-1.79347	-0.652309	Paired t-test	two.sided	0.000781124	Significant
MNDA	OID20156	P41218	Cardiometabolic	-1.22304	-2.48552	0.0206423	23	-2.24095	-0.205123	Paired t-test	two.sided	0.0371063	Significant
RRM2	OID21187	P31350	Oncology	-1.22313	-3.15929	0.00438441	23	-2.02402	-0.422244	Paired t-test	two.sided	0.0102303	Significant
FMNL1	OID20884	O95466	Neurology	-1.22819	-3.66841	0.00127671	23	-1.92078	-0.535599	Paired t-test	two.sided	0.00377932	Significant
SLAMF8	OID21214	Q9P0V8	Oncology	-1.22828	-6.26117	2.17775502196952e-06	23	-1.63409	-0.822459	Paired t-test	two.sided	2.39956340383678e-05	Significant
BAG4	OID30474	O95429	Inflammation_II	-1.23181	-5.31472	2.14411039841337e-05	23	-1.71127	-0.752349	Paired t-test	two.sided	0.000140324	Significant
FGL1	OID30702	Q08830	Inflammation_II	-1.23474	-7.12021	2.97976211239103e-07	23	-1.59347	-0.876005	Paired t-test	two.sided	7.23656513009249e-06	Significant
FDX1	OID30078	P10109	Cardiometabolic_II	-1.23606	-2.73568	0.0117828	23	-2.17074	-0.301381	Paired t-test	two.sided	0.0229861	Significant
RCOR1	OID20073	Q9UKL0	Cardiometabolic	-1.24096	-5.84318	5.91499911095503e-06	23	-1.68029	-0.801622	Paired t-test	two.sided	5.07278722533468e-05	Significant
TNFAIP2	OID31446	Q03169	Oncology_II	-1.24225	-5.15241	3.19882131897014e-05	23	-1.74101	-0.743497	Paired t-test	two.sided	0.000188445	Significant
OGFR	OID21360	Q9NZT2	Oncology	-1.24862	-7.85031	5.92171754889898e-08	23	-1.57765	-0.919593	Paired t-test	two.sided	3.4031068547791e-06	Significant
PAG1	OID20108	Q9NWQ8	Cardiometabolic	-1.25758	-4.8979	6.00933503800079e-05	23	-1.78873	-0.726435	Paired t-test	two.sided	0.000305603	Significant
LBR	OID21034	Q14739	Neurology	-1.26253	-4.02242	0.000532069	23	-1.91182	-0.613234	Paired t-test	two.sided	0.00190951	Significant
AP1G2	OID31348	O75843	Oncology_II	-1.2647	-4.62105	0.000119693	23	-1.83085	-0.698543	Paired t-test	two.sided	0.000537342	Significant
COX5B	OID21297	P10606	Oncology	-1.27204	-3.8509	0.000814078	23	-1.95536	-0.588713	Paired t-test	two.sided	0.00264686	Significant
WDR46	OID31389	O15213	Oncology_II	-1.28006	-3.58386	0.00157091	23	-2.01893	-0.54119	Paired t-test	two.sided	0.00444035	Significant
ADA	OID20645	P00813	Inflammation	-1.28013	-6.41944	1.49938170351722e-06	23	-1.69265	-0.867609	Paired t-test	two.sided	1.88914255238257e-05	Significant
IL16	OID20633	Q14005	Inflammation	-1.28382	-5.71406	8.08330372534776e-06	23	-1.7486	-0.81904	Paired t-test	two.sided	6.45579290816365e-05	Significant
MYLPF	OID30917	Q96A32	Neurology_II	-1.2919	-2.46554	0.0215685	23	-2.37584	-0.207962	Paired t-test	two.sided	0.0384229	Significant
HNRNPUL1	OID31037	Q9BUJ2	Neurology_II	-1.29263	-4.61965	0.000120112	23	-1.87146	-0.713796	Paired t-test	two.sided	0.000537342	Significant
ZHX2	OID31140	Q9Y6X8	Neurology_II	-1.299	-6.49739	1.24897615859424e-06	23	-1.71258	-0.885423	Paired t-test	two.sided	1.70367274817547e-05	Significant
RAB44	OID31346	Q7Z6P3	Oncology_II	-1.31271	-3.42639	0.00230611	23	-2.10525	-0.520172	Paired t-test	two.sided	0.00600498	Significant
EDF1	OID31010	O60869	Neurology_II	-1.31333	-3.63466	0.00138704	23	-2.0608	-0.565849	Paired t-test	two.sided	0.00403564	Significant
EZR	OID21017	P15311	Neurology	-1.31414	-8.75199	8.87799294703784e-09	23	-1.62475	-1.00352	Paired t-test	two.sided	1.50925880099643e-06	Significant
LCP1	OID30367	P13796	Cardiometabolic_II	-1.31444	-6.64295	8.89635251541987e-07	23	-1.72376	-0.905113	Paired t-test	two.sided	1.34008348017084e-05	Significant
NCF2	OID20567	P19878	Inflammation	-1.31538	-2.68346	0.0132671	23	-2.3294	-0.301366	Paired t-test	two.sided	0.0255053	Significant
GZMH	OID20096	P20718	Cardiometabolic	-1.31587	-3.42807	0.0022967	23	-2.10992	-0.521812	Paired t-test	two.sided	0.00599359	Significant
CCL19	OID21030	Q99731	Neurology	-1.31716	-4.51567	0.000155664	23	-1.92056	-0.713762	Paired t-test	two.sided	0.000662233	Significant
HMOX1	OID20217	P09601	Cardiometabolic	-1.31787	-5.35574	1.93849782383465e-05	23	-1.8269	-0.808843	Paired t-test	two.sided	0.000131818	Significant
PILRA	OID21129	Q9UKJ1	Neurology	-1.32871	-7.29196	2.02465776432178e-07	23	-1.70565	-0.951767	Paired t-test	two.sided	5.73653033224503e-06	Significant
CBS	OID30200	P35520	Cardiometabolic_II	-1.32945	-2.56813	0.0171911	23	-2.40034	-0.258562	Paired t-test	two.sided	0.0318156	Significant
IL6	OID20563	P05231	Inflammation	-1.3303	-2.41502	0.0240861	23	-2.4698	-0.190789	Paired t-test	two.sided	0.0424283	Significant
FOLR3	OID21485	P41439	Oncology	-1.33088	-6.04782	3.61808424601024e-06	23	-1.78611	-0.875652	Paired t-test	two.sided	3.61808424601024e-05	Significant
TNFRSF4	OID20653	P43489	Inflammation	-1.33344	-5.07635	3.86066350924551e-05	23	-1.87683	-0.79005	Paired t-test	two.sided	0.000218665	Significant
CCL13	OID20655	Q99616	Inflammation	-1.34353	-5.00988	4.55151328763867e-05	23	-1.89829	-0.788762	Paired t-test	two.sided	0.00024732	Significant
POLR2F	OID21283	P61218	Oncology	-1.34377	-5.57898	1.12261191824935e-05	23	-1.84203	-0.845505	Paired t-test	two.sided	8.40193825608008e-05	Significant
TNFRSF13B	OID20702	O14836	Inflammation	-1.34905	-6.06062	3.50901461711888e-06	23	-1.80952	-0.888582	Paired t-test	two.sided	3.53875202912837e-05	Significant
SDHB	OID31436	P21912	Oncology_II	-1.34967	-3.67656	0.0012514	23	-2.10907	-0.590262	Paired t-test	two.sided	0.00372709	Significant
TNF	OID20848	P01375	Neurology	-1.35355	-5.30137	2.21569107782973e-05	23	-1.88172	-0.825378	Paired t-test	two.sided	0.000143297	Significant
IL10	OID20431	P22301	Inflammation	-1.35927	-5.73824	7.62321446451142e-06	23	-1.84929	-0.869246	Paired t-test	two.sided	6.23468656335992e-05	Significant
SIRPB1	OID20739	O00241	Inflammation	-1.36205	-6.80858	6.06639246697936e-07	23	-1.77589	-0.94822	Paired t-test	two.sided	1.07746373667245e-05	Significant
DTNB	OID31395	O60941	Oncology_II	-1.36525	-4.41611	0.000199547	23	-2.00477	-0.725718	Paired t-test	two.sided	0.000813222	Significant
CD22	OID20637	P20273	Inflammation	-1.36611	-5.46352	1.48833650549679e-05	23	-1.88336	-0.84886	Paired t-test	two.sided	0.000106055	Significant
FNTA	OID31381	P49354	Oncology_II	-1.36854	-6.00925	3.96799266568267e-06	23	-1.83965	-0.897424	Paired t-test	two.sided	3.87041907554293e-05	Significant
HMOX2	OID20887	P30519	Neurology	-1.36859	-4.75039	8.67240996452803e-05	23	-1.96457	-0.772609	Paired t-test	two.sided	0.000411162	Significant
RNASE3	OID20203	P12724	Cardiometabolic	-1.36895	-2.59415	0.0162209	23	-2.46059	-0.277305	Paired t-test	two.sided	0.0303027	Significant
NDUFS6	OID21224	O75380	Oncology	-1.37958	-3.25239	0.00350964	23	-2.25706	-0.50211	Paired t-test	two.sided	0.00840335	Significant
MTHFD2	OID31078	P13995	Neurology_II	-1.38749	-5.09988	3.64228284174777e-05	23	-1.95029	-0.824683	Paired t-test	two.sided	0.000210404	Significant
PILRB	OID20197	Q9UKJ0	Cardiometabolic	-1.38996	-7.19227	2.53257817068558e-07	23	-1.78975	-0.990178	Paired t-test	two.sided	6.41227238960816e-06	Significant
ANGPT2	OID21463	O15123	Oncology	-1.39305	-7.58356	1.05991191132304e-07	23	-1.77304	-1.01305	Paired t-test	two.sided	3.82210658931643e-06	Significant
DCTPP1	OID20148	Q9H773	Cardiometabolic	-1.39411	-5.93272	4.76772657684053e-06	23	-1.88021	-0.908002	Paired t-test	two.sided	4.41497854089918e-05	Significant
GOT1	OID30417	P17174	Cardiometabolic_II	-1.39477	-3.5269	0.00180562	23	-2.21286	-0.576686	Paired t-test	two.sided	0.00488658	Significant
IL18BP	OID20348	O95998	Cardiometabolic	-1.3988	-6.96087	4.27935975901845e-07	23	-1.81451	-0.983102	Paired t-test	two.sided	8.93410195303852e-06	Significant
TNFRSF1B	OID21145	P20333	Neurology	-1.39964	-7.36345	1.72579083615178e-07	23	-1.79285	-1.00643	Paired t-test	two.sided	5.26587460261697e-06	Significant
CD300C	OID21010	Q08708	Neurology	-1.40239	-7.31225	1.93478913724117e-07	23	-1.79913	-1.00565	Paired t-test	two.sided	5.6156074958951e-06	Significant
SCARB2	OID20943	Q14108	Neurology	-1.40406	-6.58047	1.02877604193576e-06	23	-1.84544	-0.962674	Paired t-test	two.sided	1.49297986573605e-05	Significant
CD48	OID20692	P09326	Inflammation	-1.40483	-7.68024	8.57356516895137e-08	23	-1.78322	-1.02644	Paired t-test	two.sided	3.44276771477311e-06	Significant
VIM	OID20053	P08670	Cardiometabolic	-1.40739	-4.30157	0.000265535	23	-2.08421	-0.730564	Paired t-test	two.sided	0.00103943	Significant
SRP14	OID21324	P37108	Oncology	-1.41129	-5.0941	3.69476161626031e-05	23	-1.9844	-0.838182	Paired t-test	two.sided	0.000211383	Significant
PKD2	OID30184	Q13563	Cardiometabolic_II	-1.41603	-4.97406	4.97421850092855e-05	23	-2.00493	-0.827115	Paired t-test	two.sided	0.000264255	Significant
MZB1	OID20732	Q8WU39	Inflammation	-1.41669	-10.4126	3.54586285932628e-10	23	-1.69814	-1.13524	Paired t-test	two.sided	4.21957680259827e-07	Significant
HAVCR2	OID21137	Q8TDQ0	Neurology	-1.41948	-7.24219	2.26366210303781e-07	23	-1.82493	-1.01402	Paired t-test	two.sided	5.94148932688996e-06	Significant
RCC1	OID31356	P18754	Oncology_II	-1.42081	-6.29744	1.99870106253372e-06	23	-1.88754	-0.954087	Paired t-test	two.sided	2.26519453753821e-05	Significant
TNFSF8	OID30384	P32971	Cardiometabolic_II	-1.42209	-6.84236	5.61315143791951e-07	23	-1.85203	-0.992149	Paired t-test	two.sided	1.05259263836324e-05	Significant
CLEC6A	OID21228	Q6EIG7	Oncology	-1.42566	-5.19878	2.85277984363315e-05	23	-1.99295	-0.858375	Paired t-test	two.sided	0.00017499	Significant
CD86	OID31500	P42081	Oncology_II	-1.4441	-6.79241	6.29651354423019e-07	23	-1.88391	-1.0043	Paired t-test	two.sided	1.10188987024028e-05	Significant
KCTD5	OID31148	Q9NXV2	Neurology_II	-1.4445	-5.67612	8.86297530339698e-06	23	-1.97095	-0.918056	Paired t-test	two.sided	6.98472888148504e-05	Significant
MDK	OID21489	P21741	Oncology	-1.44568	-5.20298	2.82340658832673e-05	23	-2.02046	-0.870888	Paired t-test	two.sided	0.000174086	Significant
SOD2	OID21114	P04179	Neurology	-1.44616	-4.7984	7.69572181060365e-05	23	-2.06962	-0.822699	Paired t-test	two.sided	0.000373792	Significant
CKB	OID30400	P12277	Cardiometabolic_II	-1.44968	-6.6475	8.80292718996784e-07	23	-1.90082	-0.998551	Paired t-test	two.sided	1.34008348017084e-05	Significant
C19orf12	OID20804	Q9NSK7	Neurology	-1.45064	-2.71821	0.012261	23	-2.55462	-0.346651	Paired t-test	two.sided	0.0237245	Significant
CDCP1	OID20940	Q9H5V8	Neurology	-1.46189	-4.95078	5.26996218583298e-05	23	-2.07273	-0.851045	Paired t-test	two.sided	0.000276267	Significant
CD83	OID20565	Q01151	Inflammation	-1.463	-6.06614	3.46310056612236e-06	23	-1.96191	-0.964094	Paired t-test	two.sided	3.52229886639796e-05	Significant
IL15RA	OID20498	Q13261	Inflammation	-1.46391	-6.40492	1.55142214459679e-06	23	-1.93672	-0.991096	Paired t-test	two.sided	1.88914255238257e-05	Significant
NOS1	OID20863	P29475	Neurology	-1.46398	-4.84235	6.89876074062911e-05	23	-2.08939	-0.838564	Paired t-test	two.sided	0.000342064	Significant
BLNK	OID30541	Q8WV28	Inflammation_II	-1.46493	-5.04751	4.14631438122177e-05	23	-2.06531	-0.864547	Paired t-test	two.sided	0.000228431	Significant
CD74	OID21040	P04233	Neurology	-1.47786	-6.61715	9.44589757964745e-07	23	-1.93987	-1.01585	Paired t-test	two.sided	1.40507726497256e-05	Significant
CD274	OID20966	Q9NZQ7	Neurology	-1.4792	-7.73326	7.63618778078277e-08	23	-1.87488	-1.08351	Paired t-test	two.sided	3.44276771477311e-06	Significant
LEO1	OID30991	Q8WVC0	Neurology_II	-1.49108	-5.84245	5.92535650690354e-06	23	-2.01904	-0.96313	Paired t-test	two.sided	5.07278722533468e-05	Significant
DNM3	OID31000	Q9UQ16	Neurology_II	-1.49139	-4.87433	6.37159874552955e-05	23	-2.12434	-0.858448	Paired t-test	two.sided	0.000319924	Significant
NACC1	OID31393	Q96RE7	Oncology_II	-1.4921	-5.07462	3.87717572841329e-05	23	-2.10036	-0.883852	Paired t-test	two.sided	0.000218665	Significant
CD163	OID20360	Q86VB7	Cardiometabolic	-1.49531	-7.82644	6.23594016222162e-08	23	-1.89054	-1.10007	Paired t-test	two.sided	3.4031068547791e-06	Significant
TOR1AIP1	OID30195	Q5JTV8	Cardiometabolic_II	-1.50267	-3.9301	0.000669088	23	-2.29363	-0.711722	Paired t-test	two.sided	0.0023012	Significant
TIGAR	OID20894	Q9NQ88	Neurology	-1.50675	-2.8425	0.00922174	23	-2.6033	-0.410197	Paired t-test	two.sided	0.0188879	Significant
LILRA6	OID30346	Q6PI73	Cardiometabolic_II	-1.50708	-7.45703	1.40163105410701e-07	23	-1.92516	-1.089	Paired t-test	two.sided	4.63316931774261e-06	Significant
NBN	OID20442	O60934	Inflammation	-1.51835	-4.49185	0.000165194	23	-2.2176	-0.819093	Paired t-test	two.sided	0.000694634	Significant
CCL2	OID21004	P13500	Neurology	-1.52248	-4.90779	5.8635312925194e-05	23	-2.16421	-0.880744	Paired t-test	two.sided	0.000299468	Significant
SDC1	OID20169	P18827	Cardiometabolic	-1.52433	-5.17495	3.02562658357735e-05	23	-2.13368	-0.914989	Paired t-test	two.sided	0.000183903	Significant
LAG3	OID21315	P18627	Oncology	-1.53994	-6.0667	3.45841826464352e-06	23	-2.06504	-1.01484	Paired t-test	two.sided	3.52229886639796e-05	Significant
RBFOX3	OID30984	A6NFN3	Neurology_II	-1.54044	-4.91618	5.74258505575582e-05	23	-2.18863	-0.892244	Paired t-test	two.sided	0.00029583	Significant
MORC3	OID31073	Q14149	Neurology_II	-1.54113	-5.89682	5.19768212440263e-06	23	-2.08177	-1.00049	Paired t-test	two.sided	4.65055769025498e-05	Significant
CCAR2	OID31077	Q8N163	Neurology_II	-1.5576	-5.73401	7.70167163709167e-06	23	-2.11954	-0.995668	Paired t-test	two.sided	6.23468656335992e-05	Significant
MYBPC2	OID30199	Q14324	Cardiometabolic_II	-1.56091	-4.25841	0.000295698	23	-2.31917	-0.802648	Paired t-test	two.sided	0.00113145	Significant
CD72	OID30641	P21854	Inflammation_II	-1.57548	-6.68884	7.99831700953181e-07	23	-2.06273	-1.08823	Paired t-test	two.sided	1.28405552561176e-05	Significant
GATD3	OID30253	P0DPI2	Cardiometabolic_II	-1.57843	-4.27005	0.000287246	23	-2.34311	-0.813747	Paired t-test	two.sided	0.00110265	Significant
CD27	OID21527	P26842	Oncology	-1.59265	-8.6128	1.18162980491662e-08	23	-1.97517	-1.21012	Paired t-test	two.sided	1.56237718650086e-06	Significant
MAP2K1	OID31468	Q02750	Oncology_II	-1.60202	-5.90942	5.04246676073171e-06	23	-2.16283	-1.04122	Paired t-test	two.sided	4.58056140860361e-05	Significant
NEFL	OID20871	P07196	Neurology	-1.62172	-3.73222	0.0010912	23	-2.52059	-0.72285	Paired t-test	two.sided	0.00332104	Significant
GFER	OID21259	P55789	Oncology	-1.62517	-4.48213	0.000169248	23	-2.37524	-0.875099	Paired t-test	two.sided	0.000709172	Significant
IL2RA	OID20267	P01589	Cardiometabolic	-1.6278	-8.51959	1.43300296789733e-08	23	-2.02305	-1.23255	Paired t-test	two.sided	1.66309326532099e-06	Significant
HDGFL2	OID31136	Q7Z4V5	Neurology_II	-1.62869	-5.90519	5.09407188619404e-06	23	-2.19924	-1.05814	Paired t-test	two.sided	4.59238298831129e-05	Significant
FOLR2	OID21062	P14207	Neurology	-1.63374	-6.92201	4.67660271568037e-07	23	-2.12199	-1.14549	Paired t-test	two.sided	9.43246988416888e-06	Significant
HTR1A	OID30824	P08908	Neurology_II	-1.64106	-2.8933	0.00819843	23	-2.81439	-0.467729	Paired t-test	two.sided	0.0171763	Significant
TIGIT	OID31320	Q495A1	Oncology_II	-1.64214	-6.29025	2.03295851904133e-06	23	-2.18219	-1.1021	Paired t-test	two.sided	2.28228362043319e-05	Significant
IGFBP2	OID20325	P18065	Cardiometabolic	-1.64549	-6.66341	8.48372682137683e-07	23	-2.15633	-1.13465	Paired t-test	two.sided	1.31112141784915e-05	Significant
GIMAP7	OID30639	Q8NHV1	Inflammation_II	-1.6574	-6.42784	1.47009679529866e-06	23	-2.19079	-1.124	Paired t-test	two.sided	1.88914255238257e-05	Significant
ACAA1	OID21269	P09110	Oncology	-1.67301	-4.44556	0.000185417	23	-2.45152	-0.894507	Paired t-test	two.sided	0.00076348	Significant
SMNDC1	OID31471	O75940	Oncology_II	-1.67773	-4.05976	0.000484914	23	-2.53263	-0.822842	Paired t-test	two.sided	0.00176732	Significant
LAP3	OID20436	P28838	Inflammation	-1.69055	-7.73244	7.64990234619504e-08	23	-2.14282	-1.23827	Paired t-test	two.sided	3.44276771477311e-06	Significant
RAD51	OID31254	Q06609	Oncology_II	-1.69073	-3.93974	0.000653273	23	-2.57849	-0.802971	Paired t-test	two.sided	0.00226646	Significant
TPR	OID30143	P12270	Cardiometabolic_II	-1.69187	-4.50819	0.000158598	23	-2.46821	-0.915527	Paired t-test	two.sided	0.000671643	Significant
BAP18	OID31150	Q8IXM2	Neurology_II	-1.70416	-5.74574	7.48586425063797e-06	23	-2.31772	-1.09061	Paired t-test	two.sided	6.18623504045777e-05	Significant
FCAMR	OID30332	Q8WWV6	Cardiometabolic_II	-1.71375	-5.35117	1.96038363294866e-05	23	-2.37625	-1.05125	Paired t-test	two.sided	0.000132549	Significant
KLF4	OID30808	O43474	Neurology_II	-1.72848	-3.84442	0.00082722	23	-2.65856	-0.798396	Paired t-test	two.sided	0.00267498	Significant
CYB5A	OID31171	P00167	Oncology_II	-1.73067	-3.62072	0.00143529	23	-2.71948	-0.741872	Paired t-test	two.sided	0.00412559	Significant
LMNB1	OID31501	P20700	Oncology_II	-1.74933	-5.38669	1.79666571379177e-05	23	-2.42113	-1.07754	Paired t-test	two.sided	0.000124711	Significant
MKI67	OID30455	P46013	Inflammation_II	-1.75004	-4.96031	5.14685660967546e-05	23	-2.47988	-1.0202	Paired t-test	two.sided	0.000271007	Significant
BST2	OID21029	Q10589	Neurology	-1.75145	-5.77829	6.918776218294e-06	23	-2.37848	-1.12442	Paired t-test	two.sided	5.75758300683207e-05	Significant
CD300E	OID21418	Q496F6	Oncology	-1.75277	-6.39458	1.58961134327139e-06	23	-2.3198	-1.18575	Paired t-test	two.sided	1.91074494797268e-05	Significant
CD80	OID30291	P33681	Cardiometabolic_II	-1.75584	-8.11509	3.35399372098099e-08	23	-2.20343	-1.30825	Paired t-test	two.sided	2.66083501864492e-06	Significant
DUSP29	OID30935	Q68J44	Neurology_II	-1.76345	-2.89886	0.0080932	23	-3.02187	-0.505032	Paired t-test	two.sided	0.0169857	Significant
ZBTB17	OID20082	Q13105	Cardiometabolic	-1.76767	-7.80465	6.53784039326568e-08	23	-2.23619	-1.29914	Paired t-test	two.sided	3.4031068547791e-06	Significant
SERPINB8	OID20630	P50452	Inflammation	-1.77025	-7.01896	3.74888966330322e-07	23	-2.29199	-1.24851	Paired t-test	two.sided	8.26144203579785e-06	Significant
DNPEP	OID31118	Q9ULA0	Neurology_II	-1.77376	-6.30781	1.95033060108766e-06	23	-2.35547	-1.19205	Paired t-test	two.sided	2.23162828393685e-05	Significant
USP28	OID31084	Q96RU2	Neurology_II	-1.7779	-7.05359	3.46522497729389e-07	23	-2.29931	-1.25648	Paired t-test	two.sided	7.93003408265333e-06	Significant
SART1	OID30113	O43290	Cardiometabolic_II	-1.78109	-5.0615	4.00521272796234e-05	23	-2.50903	-1.05315	Paired t-test	two.sided	0.00022272	Significant
STAT2	OID30536	P52630	Inflammation_II	-1.78401	-5.06784	3.94281575558169e-05	23	-2.51223	-1.05579	Paired t-test	two.sided	0.000221318	Significant
NAGK	OID30271	Q9UJ70	Cardiometabolic_II	-1.78924	-6.51309	1.20394604680941e-06	23	-2.35753	-1.22095	Paired t-test	two.sided	1.66592534384092e-05	Significant
ALMS1	OID31275	Q8TCU4	Oncology_II	-1.78941	-3.84893	0.000818047	23	-2.75115	-0.827667	Paired t-test	two.sided	0.00265252	Significant
IMMT	OID31397	Q16891	Oncology_II	-1.79263	-5.32792	2.07565674342199e-05	23	-2.48865	-1.09661	Paired t-test	two.sided	0.000137991	Significant
LGALS9	OID20781	O00182	Inflammation	-1.82333	-7.6365	9.43548340447007e-08	23	-2.31725	-1.3294	Paired t-test	two.sided	3.556844826497e-06	Significant
SLAMF7	OID20602	Q9NQ25	Inflammation	-1.83011	-7.42947	1.49004150781922e-07	23	-2.33968	-1.32053	Paired t-test	two.sided	4.79229566028344e-06	Significant
TMSB10	OID21118	P63313	Neurology	-1.83893	-4.83669	6.99655140124089e-05	23	-2.62545	-1.05242	Paired t-test	two.sided	0.000344045	Significant
EIF2AK2	OID31442	P19525	Oncology_II	-1.84157	-4.57227	0.000135174	23	-2.67477	-1.00838	Paired t-test	two.sided	0.000591388	Significant
CORO6	OID30870	Q6QEF8	Neurology_II	-1.84237	-4.85109	6.75050843929202e-05	23	-2.62801	-1.05672	Paired t-test	two.sided	0.000336113	Significant
CALCB	OID31100	P10092	Neurology_II	-1.84932	-3.81824	0.000882527	23	-2.85125	-0.84739	Paired t-test	two.sided	0.00281557	Significant
TCOF1	OID30316	Q13428	Cardiometabolic_II	-1.85628	-7.09115	3.18230011653342e-07	23	-2.3978	-1.31476	Paired t-test	two.sided	7.51060397717153e-06	Significant
TNFAIP8	OID20433	O95379	Inflammation	-1.86752	-4.02192	0.000532738	23	-2.82807	-0.906966	Paired t-test	two.sided	0.00190951	Significant
FCRL1	OID20172	Q96LA6	Cardiometabolic	-1.87537	-7.25574	2.19586460109782e-07	23	-2.41005	-1.34069	Paired t-test	two.sided	5.93881562569639e-06	Significant
FABP3	OID30351	P05413	Cardiometabolic_II	-1.87941	-3.54795	0.00171513	23	-2.97521	-0.783607	Paired t-test	two.sided	0.00473446	Significant
WARS1	OID21084	P23381	Neurology	-1.88037	-8.83196	7.54190368313816e-09	23	-2.3208	-1.43995	Paired t-test	two.sided	1.49581089715574e-06	Significant
LAMP3	OID20638	Q9UQV4	Inflammation	-1.88943	-7.33263	1.84864665023439e-07	23	-2.42247	-1.35639	Paired t-test	two.sided	5.49972378444732e-06	Significant
TNFRSF8	OID21049	P28908	Neurology	-1.90695	-7.85491	5.86303457966831e-08	23	-2.40917	-1.40474	Paired t-test	two.sided	3.4031068547791e-06	Significant
NADK	OID20178	O95544	Cardiometabolic	-1.92164	-6.07761	3.36949752899348e-06	23	-2.57571	-1.26756	Paired t-test	two.sided	3.50051671976516e-05	Significant
ACTN2	OID30192	P35609	Cardiometabolic_II	-1.94051	-4.60349	0.000125049	23	-2.81251	-1.06851	Paired t-test	two.sided	0.000555253	Significant
ENO3	OID30209	P13929	Cardiometabolic_II	-1.95347	-3.99123	0.000574925	23	-2.96596	-0.940986	Paired t-test	two.sided	0.00203619	Significant
MAD1L1	OID20904	Q9Y6D9	Neurology	-1.97105	-6.83995	5.64427652314627e-07	23	-2.56716	-1.37493	Paired t-test	two.sided	1.05259263836324e-05	Significant
SAMD9L	OID20536	Q8IVG5	Inflammation	-1.97574	-6.7279	7.30711618019654e-07	23	-2.58323	-1.36825	Paired t-test	two.sided	1.22471383865266e-05	Significant
PDCD1	OID21396	Q15116	Oncology	-1.98087	-7.80186	6.57743341679993e-08	23	-2.5061	-1.45564	Paired t-test	two.sided	3.4031068547791e-06	Significant
IL1RN	OID20700	P18510	Inflammation	-1.98212	-4.6982	9.87586334141467e-05	23	-2.85486	-1.10937	Paired t-test	two.sided	0.000453756	Significant
RALY	OID31382	Q9UKM9	Oncology_II	-1.98546	-6.58672	1.01389926646675e-06	23	-2.60903	-1.3619	Paired t-test	two.sided	1.4895557124635e-05	Significant
PARP1	OID20500	P09874	Inflammation	-2.03796	-4.54243	0.000145615	23	-2.96606	-1.10986	Paired t-test	two.sided	0.000625565	Significant
ELOA	OID21337	Q14241	Oncology	-2.04595	-6.35868	1.72979128664755e-06	23	-2.71156	-1.38034	Paired t-test	two.sided	2.01808983442214e-05	Significant
IL32	OID20605	P24001	Inflammation	-2.04845	-6.40373	1.55576445490329e-06	23	-2.71019	-1.38672	Paired t-test	two.sided	1.88914255238257e-05	Significant
DHPS	OID31357	P49366	Oncology_II	-2.05451	-6.17224	2.6893284856372e-06	23	-2.74309	-1.36593	Paired t-test	two.sided	2.85741151598952e-05	Significant
ELAVL4	OID30854	P26378	Neurology_II	-2.05584	-3.8722	0.000772271	23	-3.15414	-0.957543	Paired t-test	two.sided	0.00256705	Significant
NMI	OID31378	Q13287	Oncology_II	-2.06784	-7.54368	1.1572334732677e-07	23	-2.63489	-1.50079	Paired t-test	two.sided	3.93459380911016e-06	Significant
LILRB4	OID20429	Q8NHJ6	Inflammation	-2.09826	-7.69571	8.28847770511593e-08	23	-2.66229	-1.53424	Paired t-test	two.sided	3.44276771477311e-06	Significant
TNFRSF6B	OID20964	O95407	Neurology	-2.11004	-7.36893	1.70483946150081e-07	23	-2.70239	-1.5177	Paired t-test	two.sided	5.26587460261697e-06	Significant
MB	OID20263	P02144	Cardiometabolic	-2.11587	-5.02949	4.33557996464669e-05	23	-2.98615	-1.2456	Paired t-test	two.sided	0.000237758	Significant
CD79B	OID20635	P40259	Inflammation	-2.16815	-6.9885	4.01804684765366e-07	23	-2.80995	-1.52636	Paired t-test	two.sided	8.53834955126403e-06	Significant
SNRPB2	OID31132	P08579	Neurology_II	-2.17627	-5.96079	4.4569240908954e-06	23	-2.93153	-1.42101	Paired t-test	two.sided	4.23263755489531e-05	Significant
ADGRE1	OID31483	Q14246	Oncology_II	-2.18299	-8.42498	1.74494779265794e-08	23	-2.719	-1.64698	Paired t-test	two.sided	1.66309326532099e-06	Significant
SIGLEC5	OID21082	O15389	Neurology	-2.18681	-8.44587	1.6705236297072e-08	23	-2.72243	-1.65119	Paired t-test	two.sided	1.66309326532099e-06	Significant
SH2D1A	OID20514	O60880	Inflammation	-2.24684	-5.40542	1.71601885379731e-05	23	-3.10671	-1.38697	Paired t-test	two.sided	0.000120121	Significant
CHCHD10	OID31116	Q8WYQ3	Neurology_II	-2.26115	-6.16502	2.7358653549398e-06	23	-3.01988	-1.50243	Paired t-test	two.sided	2.88113254192776e-05	Significant
GRPEL1	OID21309	Q9HAV7	Oncology	-2.27252	-6.19134	2.56996429393606e-06	23	-3.03182	-1.51323	Paired t-test	two.sided	2.78023409980356e-05	Significant
CXCL9	OID20675	Q07325	Inflammation	-2.29876	-5.79437	6.65495215126841e-06	23	-3.11945	-1.47808	Paired t-test	two.sided	5.61659082270171e-05	Significant
TNNI3	OID20050	P19429	Cardiometabolic	-2.30633	-2.58757	0.0164612	23	-4.15015	-0.462513	Paired t-test	two.sided	0.0306555	Significant
LMNB2	OID31109	Q03252	Neurology_II	-2.35101	-7.63031	9.56462474352136e-08	23	-2.98839	-1.71362	Paired t-test	two.sided	3.556844826497e-06	Significant
TYMP	OID20234	P19971	Cardiometabolic	-2.39919	-7.56031	1.11558518374381e-07	23	-3.05566	-1.74272	Paired t-test	two.sided	3.90454814310334e-06	Significant
MYOM2	OID30131	P54296	Cardiometabolic_II	-2.41824	-2.85553	0.00894826	23	-4.17011	-0.66637	Paired t-test	two.sided	0.0184548	Significant
SIGLEC1	OID20690	Q9BZZ2	Inflammation	-2.42684	-8.88333	6.79464623916827e-09	23	-2.99198	-1.8617	Paired t-test	two.sided	1.49581089715574e-06	Significant
BAX	OID20856	Q07812	Neurology	-2.47213	-4.80599	7.55164780806655e-05	23	-3.53622	-1.40805	Paired t-test	two.sided	0.000369813	Significant
TCL1A	OID20987	P56279	Neurology	-2.56657	-5.98948	4.1604265870332e-06	23	-3.45302	-1.68012	Paired t-test	two.sided	3.99266745045928e-05	Significant
BATF	OID30896	Q16520	Neurology_II	-2.59311	-7.08612	3.21883027593066e-07	23	-3.35012	-1.8361	Paired t-test	two.sided	7.51060397717153e-06	Significant
DDX58	OID21226	O95786	Oncology	-2.59687	-8.34407	2.06698851390855e-08	23	-3.24068	-1.95305	Paired t-test	two.sided	1.75694023682226e-06	Significant
CCL8	OID21466	P80075	Oncology	-2.63933	-7.84895	5.93920076219947e-08	23	-3.33495	-1.94371	Paired t-test	two.sided	3.4031068547791e-06	Significant
DPY30	OID21410	Q9C005	Oncology	-2.67827	-7.04337	3.54659774516417e-07	23	-3.46489	-1.89165	Paired t-test	two.sided	7.96311569197238e-06	Significant
MYOM3	OID30633	Q5VTT5	Inflammation_II	-2.75198	-6.81894	5.92351952897333e-07	23	-3.58685	-1.91712	Paired t-test	two.sided	1.06802852113307e-05	Significant
KLHL41	OID30986	O60662	Neurology_II	-2.75663	-3.89997	0.000720951	23	-4.21882	-1.29443	Paired t-test	two.sided	0.0024304	Significant
UBE2L6	OID30321	O14933	Cardiometabolic_II	-2.80036	-8.02601	4.0566740709035e-08	23	-3.52214	-2.07859	Paired t-test	two.sided	2.88090575382369e-06	Significant
TMOD4	OID31246	Q9NZQ9	Oncology_II	-2.85292	-2.78956	0.0104167	23	-4.96856	-0.73728	Paired t-test	two.sided	0.0209389	Significant
GBP2	OID20489	P32456	Inflammation	-2.91089	-4.37799	0.000219456	23	-4.28633	-1.53546	Paired t-test	two.sided	0.000879302	Significant
MYBPC1	OID30296	Q00872	Cardiometabolic_II	-3.14408	-6.36985	1.68488638987648e-06	23	-4.16514	-2.12301	Paired t-test	two.sided	2.00501480395301e-05	Significant
TRIM21	OID20533	P19474	Inflammation	-3.15933	-6.47351	1.32079019677344e-06	23	-4.16892	-2.14974	Paired t-test	two.sided	1.74637814906711e-05	Significant
CASP1	OID20854	P29466	Neurology	-3.17267	-3.51122	0.00187601	23	-5.04186	-1.30347	Paired t-test	two.sided	0.00501675	Significant
IFIT3	OID31283	O14879	Oncology_II	-3.21293	-8.01928	4.11557964831955e-08	23	-4.04174	-2.38412	Paired t-test	two.sided	2.88090575382369e-06	Significant
CXCL11	OID21042	O14625	Neurology	-3.48217	-9.60798	1.61692853379838e-09	23	-4.23191	-2.73244	Paired t-test	two.sided	6.41381651740024e-07	Significant
ZBP1	OID30526	Q9H171	Inflammation_II	-3.49047	-8.64951	1.09552750181972e-08	23	-4.32526	-2.65567	Paired t-test	two.sided	1.56237718650086e-06	Significant
CSRP3	OID30176	P50461	Cardiometabolic_II	-3.5214	-5.04869	4.13430532661629e-05	23	-4.96426	-2.07854	Paired t-test	two.sided	0.000228431	Significant
PMS1	OID30943	P54277	Neurology_II	-3.52615	-5.31434	2.14613588138462e-05	23	-4.89874	-2.15356	Paired t-test	two.sided	0.000140324	Significant
CCL7	OID20523	P80098	Inflammation	-3.54337	-6.49368	1.2598588389869e-06	23	-4.67216	-2.41458	Paired t-test	two.sided	1.70367274817547e-05	Significant
MYL3	OID30251	P08590	Cardiometabolic_II	-3.55688	-7.00473	3.87222911174083e-07	23	-4.60731	-2.50645	Paired t-test	two.sided	8.3780957144938e-06	Significant
IDO1	OID30563	P14902	Inflammation_II	-3.7936	-6.92315	4.66434696045413e-07	23	-4.92714	-2.66006	Paired t-test	two.sided	9.43246988416888e-06	Significant
IDO1	OID30230	P14902	Cardiometabolic_II	-3.88035	-7.26953	2.12898908378498e-07	23	-4.98456	-2.77614	Paired t-test	two.sided	5.89185351093984e-06	Significant
IFNL1	OID20795	Q8IU54	Neurology	-3.90222	-5.95849	4.48161623459504e-06	23	-5.25699	-2.54745	Paired t-test	two.sided	4.23263755489531e-05	Significant
IDO1	OID31050	P14902	Neurology_II	-4.28384	-6.82108	5.89452752682803e-07	23	-5.58302	-2.98466	Paired t-test	two.sided	1.06802852113307e-05	Significant
CXCL10	OID20697	P02778	Inflammation	-4.33888	-9.98932	7.80022301972843e-10	23	-5.23741	-3.44036	Paired t-test	two.sided	4.64113269673842e-07	Significant
IDO1	OID31474	P14902	Oncology_II	-4.47735	-7.23574	2.29671015997427e-07	23	-5.7574	-3.1973	Paired t-test	two.sided	5.94148932688996e-06	Significant
GBP1	OID31128	P32455	Neurology_II	-4.51986	-9.28305	3.05247780210283e-09	23	-5.52707	-3.51264	Paired t-test	two.sided	9.08112146125592e-07	Significant
PTEN	OID20794	P60484	Neurology	0.555846	0.780409	0.443108	23	-0.917555	2.02925	Paired t-test	two.sided	0.494188	Non-significant
CXCL5	OID20207	P42830	Cardiometabolic	0.517154	1.34602	0.191415	23	-0.277646	1.31195	Paired t-test	two.sided	0.243619	Non-significant
CCL17	OID20745	Q92583	Inflammation	0.480804	2.2887	0.0316117	23	0.0462261	0.915382	Paired t-test	two.sided	0.0535105	Non-significant
SERPINE1	OID20342	P05121	Cardiometabolic	0.420546	1.65431	0.111648	23	-0.105331	0.946423	Paired t-test	two.sided	0.154311	Non-significant
RET	OID21346	P07949	Oncology	0.369692	1.90826	0.0689164	23	-0.0310738	0.770457	Paired t-test	two.sided	0.102385	Non-significant
BGLAP	OID30389	P02818	Cardiometabolic_II	0.350142	0.882574	0.386598	23	-0.470552	1.17084	Paired t-test	two.sided	0.442783	Non-significant
REN	OID20201	P00797	Cardiometabolic	0.329004	2.13009	0.0440829	23	0.00948807	0.64852	Paired t-test	two.sided	0.0701318	Non-significant
DNM1	OID31458	Q05193	Oncology_II	0.322221	0.858896	0.399261	23	-0.453851	1.09829	Paired t-test	two.sided	0.453793	Non-significant
MPRIP	OID31420	Q6WCQ1	Oncology_II	0.314217	1.56653	0.13088	23	-0.100716	0.729149	Paired t-test	two.sided	0.176784	Non-significant
KLK8	OID21517	O60259	Oncology	0.312517	1.93432	0.0654686	23	-0.0217034	0.646737	Paired t-test	two.sided	0.097751	Non-significant
CNTN5	OID21006	O94779	Neurology	0.292637	2.16439	0.0410601	23	0.0129432	0.572332	Paired t-test	two.sided	0.0664782	Non-significant
ANGPT1	OID20740	Q15389	Inflammation	0.275271	1.12953	0.270319	23	-0.228871	0.779412	Paired t-test	two.sided	0.326578	Non-significant
CINP	OID31328	Q9BW66	Oncology_II	0.269504	0.649701	0.522322	23	-0.588601	1.12761	Paired t-test	two.sided	0.567637	Non-significant
DCC	OID30953	P43146	Neurology_II	0.267208	1.46587	0.156224	23	-0.109881	0.644298	Paired t-test	two.sided	0.205877	Non-significant
SLC16A1	OID20799	P53985	Neurology	0.252738	1.55138	0.134464	23	-0.0842713	0.589746	Paired t-test	two.sided	0.180564	Non-significant
GUSB	OID20296	P08236	Cardiometabolic	0.244954	1.32023	0.199746	23	-0.138861	0.62877	Paired t-test	two.sided	0.251232	Non-significant
CBLN4	OID21386	Q9NTU7	Oncology	0.227917	1.73544	0.096045	23	-0.0437624	0.499596	Paired t-test	two.sided	0.135108	Non-significant
CCL5	OID20412	P13501	Cardiometabolic	0.227467	0.810426	0.426002	23	-0.353154	0.808088	Paired t-test	two.sided	0.479604	Non-significant
CCN2	OID20709	P29279	Inflammation	0.212921	1.21266	0.237568	23	-0.150297	0.576138	Paired t-test	two.sided	0.292052	Non-significant
ATP1B4	OID31230	Q9UN42	Oncology_II	0.201796	0.333256	0.74196	23	-1.05083	1.45443	Paired t-test	two.sided	0.77112	Non-significant
IL7	OID20535	P13232	Inflammation	0.192017	0.910541	0.371982	23	-0.244226	0.628259	Paired t-test	two.sided	0.428517	Non-significant
OSTN	OID30909	P61366	Neurology_II	0.184692	0.613015	0.545881	23	-0.438562	0.807945	Paired t-test	two.sided	0.590007	Non-significant
SLURP1	OID30404	P55000	Cardiometabolic_II	0.170933	1.64274	0.114041	23	-0.0443188	0.386186	Paired t-test	two.sided	0.156707	Non-significant
REEP4	OID31028	Q9H6H4	Neurology_II	0.161117	0.499164	0.622405	23	-0.506591	0.828824	Paired t-test	two.sided	0.661305	Non-significant
NTRK3	OID21057	Q16288	Neurology	0.150971	2.00404	0.056981	23	-0.0048681	0.30681	Paired t-test	two.sided	0.0867103	Non-significant
VTCN1	OID21164	Q7Z7D3	Oncology	0.137033	0.458224	0.651091	23	-0.481605	0.755672	Paired t-test	two.sided	0.688098	Non-significant
MXRA8	OID30583	Q9BRK3	Inflammation_II	0.13665	1.42332	0.168067	23	-0.0619574	0.335257	Paired t-test	two.sided	0.218731	Non-significant
SLC4A1	OID30369	P02730	Cardiometabolic_II	0.126225	0.222011	0.826265	23	-1.04992	1.30237	Paired t-test	two.sided	0.846904	Non-significant
SELPLG	OID20560	Q14242	Inflammation	0.125746	1.75198	0.0931018	23	-0.0227291	0.274221	Paired t-test	two.sided	0.131425	Non-significant
SDC4	OID20216	P31431	Cardiometabolic	0.117029	0.65677	0.517847	23	-0.251583	0.485641	Paired t-test	two.sided	0.563288	Non-significant
ENPP5	OID20736	Q9UJA9	Inflammation	0.110417	1.12303	0.273009	23	-0.0929736	0.313807	Paired t-test	two.sided	0.329071	Non-significant
CHAD	OID30660	O15335	Inflammation_II	0.100833	0.601245	0.553557	23	-0.246096	0.447763	Paired t-test	two.sided	0.597761	Non-significant
AMY1A_AMY1B_AMY1C	OID30707	P0DUB6_P0DTE7_P0DTE8	Inflammation_II	0.0956792	1.07998	0.291345	23	-0.0875898	0.278948	Paired t-test	two.sided	0.348793	Non-significant
PDGFB	OID20741	P01127	Inflammation	0.0925042	0.322389	0.75007	23	-0.501062	0.68607	Paired t-test	two.sided	0.776282	Non-significant
NRXN3	OID30901	Q9Y4C0	Neurology_II	0.0877292	0.415232	0.68182	23	-0.349331	0.52479	Paired t-test	two.sided	0.71423	Non-significant
ERCC1	OID31223	P07992	Oncology_II	0.0864917	0.117427	0.907541	23	-1.43719	1.61017	Paired t-test	two.sided	0.918345	Non-significant
CPA2	OID21060	P48052	Neurology	0.0831083	0.435954	0.666935	23	-0.311252	0.477468	Paired t-test	two.sided	0.701226	Non-significant
CHEK2	OID20054	O96017	Cardiometabolic	0.0820208	0.21908	0.828521	23	-0.69246	0.856502	Paired t-test	two.sided	0.848485	Non-significant
ABRAXAS2	OID30130	Q15018	Cardiometabolic_II	0.0762125	0.244304	0.809161	23	-0.56912	0.721545	Paired t-test	two.sided	0.831522	Non-significant
PDGFA	OID20313	P04085	Cardiometabolic	0.0737292	0.284471	0.778595	23	-0.462425	0.609883	Paired t-test	two.sided	0.804277	Non-significant
MUC16	OID21378	Q8WXI7	Oncology	0.0675333	0.120581	0.90507	23	-1.09105	1.22611	Paired t-test	two.sided	0.917405	Non-significant
CD1C	OID21483	P29017	Oncology	0.0653583	0.407236	0.6876	23	-0.266646	0.397362	Paired t-test	two.sided	0.719652	Non-significant
LRRC59	OID30361	Q96AG4	Cardiometabolic_II	0.0590958	0.194913	0.847173	23	-0.568104	0.686295	Paired t-test	two.sided	0.86461	Non-significant
PCBP2	OID31003	Q15366	Neurology_II	0.058925	0.204901	0.839452	23	-0.535976	0.653826	Paired t-test	two.sided	0.858203	Non-significant
AKT3	OID21197	Q9Y243	Oncology	0.0567042	0.206409	0.838287	23	-0.511591	0.625	Paired t-test	two.sided	0.857749	Non-significant
SMPD3	OID30477	Q9NY59	Inflammation_II	0.0529458	0.16829	0.867827	23	-0.597878	0.703769	Paired t-test	two.sided	0.882661	Non-significant
PLXNB3	OID20160	Q9ULL4	Cardiometabolic	0.0438167	0.341217	0.736038	23	-0.221826	0.309459	Paired t-test	two.sided	0.766303	Non-significant
IGHMBP2	OID30123	P38935	Cardiometabolic_II	0.0326708	0.105837	0.91663	23	-0.605905	0.671247	Paired t-test	two.sided	0.925967	Non-significant
GRAP2	OID20192	O75791	Cardiometabolic	0.0316	0.0639269	0.949581	23	-0.990967	1.05417	Paired t-test	two.sided	0.956008	Non-significant
SYAP1	OID30636	Q96A49	Inflammation_II	0.0143542	0.0698847	0.944889	23	-0.410543	0.439252	Paired t-test	two.sided	0.95209	Non-significant
SUOX	OID31031	P51687	Neurology_II	0.0135	0.0420416	0.966828	23	-0.650767	0.677767	Paired t-test	two.sided	0.970089	Non-significant
CXCL6	OID20613	P80162	Inflammation	0.0127958	0.0541742	0.957264	23	-0.475817	0.501408	Paired t-test	two.sided	0.962928	Non-significant
TPD52L2	OID30609	O43399	Inflammation_II	0.0127	0.0403993	0.968123	23	-0.637607	0.663007	Paired t-test	two.sided	0.97057	Non-significant
FGF12	OID30454	P61328	Inflammation_II	0.00670833	0.0472096	0.962754	23	-0.287242	0.300658	Paired t-test	two.sided	0.966816	Non-significant
ERMAP	OID30539	Q96PL5	Inflammation_II	0.00365833	0.0203491	0.98394	23	-0.368243	0.375559	Paired t-test	two.sided	0.984768	Non-significant
CHRDL2	OID20223	Q6WN34	Cardiometabolic	-0.00335	-0.012867	0.989845	23	-0.541936	0.535236	Paired t-test	two.sided	0.989845	Non-significant
PSRC1	OID21169	Q6PGN9	Oncology	-0.0050125	-0.0244824	0.980679	23	-0.428547	0.418522	Paired t-test	two.sided	0.98233	Non-significant
CNTN4	OID21117	Q8IWV2	Neurology	-0.008725	-0.118315	0.906845	23	-0.161275	0.143825	Paired t-test	two.sided	0.918345	Non-significant
SSC5D	OID20351	A1L4H1	Cardiometabolic	-0.0169292	-0.110243	0.913173	23	-0.334597	0.300739	Paired t-test	two.sided	0.923259	Non-significant
BRDT	OID30179	Q58F21	Cardiometabolic_II	-0.0179042	-0.0882268	0.93046	23	-0.437704	0.401896	Paired t-test	two.sided	0.938345	Non-significant
ITGB1BP2	OID20112	Q9UKP3	Cardiometabolic	-0.0192917	-0.0506804	0.960018	23	-0.806733	0.768149	Paired t-test	two.sided	0.964883	Non-significant
APCS	OID30778	P02743	Inflammation_II	-0.0207583	-0.1489	0.88293	23	-0.309152	0.267636	Paired t-test	two.sided	0.896491	Non-significant
ITPR1	OID30216	Q14643	Cardiometabolic_II	-0.0214917	-0.102338	0.919376	23	-0.455925	0.412941	Paired t-test	two.sided	0.927953	Non-significant
COL18A1	OID20332	P39060	Cardiometabolic	-0.0262375	-0.329375	0.744853	23	-0.191023	0.138548	Paired t-test	two.sided	0.773451	Non-significant
CNPY4	OID21317	Q8N129	Oncology	-0.0290625	-0.150885	0.881382	23	-0.427515	0.36939	Paired t-test	two.sided	0.895683	Non-significant
ICA1	OID20484	Q05084	Inflammation	-0.0355958	-0.126039	0.900796	23	-0.619823	0.548631	Paired t-test	two.sided	0.913851	Non-significant
CIRBP	OID31503	Q14011	Oncology_II	-0.0442333	-0.171433	0.865382	23	-0.57799	0.489523	Paired t-test	two.sided	0.881682	Non-significant
NID2	OID21085	Q14112	Neurology	-0.0462375	-0.168332	0.867794	23	-0.614457	0.521982	Paired t-test	two.sided	0.882661	Non-significant
FGFBP2	OID30395	Q9BYJ0	Cardiometabolic_II	-0.0577292	-0.522463	0.606345	23	-0.286304	0.170846	Paired t-test	two.sided	0.647711	Non-significant
TP53BP1	OID30470	Q12888	Inflammation_II	-0.0585792	-0.268286	0.790871	23	-0.510262	0.393104	Paired t-test	two.sided	0.814837	Non-significant
OPLAH	OID30201	O14841	Cardiometabolic_II	-0.05865	-0.276681	0.784497	23	-0.497158	0.379858	Paired t-test	two.sided	0.809671	Non-significant
PSMD5	OID30918	Q16401	Neurology_II	-0.0587083	-0.32223	0.750189	23	-0.435605	0.318188	Paired t-test	two.sided	0.776282	Non-significant
CRYM	OID30815	Q14894	Neurology_II	-0.0607167	-0.193775	0.848053	23	-0.708902	0.587468	Paired t-test	two.sided	0.864767	Non-significant
PECR	OID30228	Q9BY49	Cardiometabolic_II	-0.0618792	-0.721203	0.478052	23	-0.23937	0.115612	Paired t-test	two.sided	0.525769	Non-significant
EIF4B	OID21000	P23588	Neurology	-0.062425	-0.260512	0.796787	23	-0.558126	0.433276	Paired t-test	two.sided	0.819513	Non-significant
GP1BA	OID20381	P07359	Cardiometabolic	-0.064	-0.592038	0.559601	23	-0.287624	0.159624	Paired t-test	two.sided	0.602102	Non-significant
TMEM106A	OID31411	Q96A25	Oncology_II	-0.065475	-0.343599	0.734269	23	-0.459671	0.328721	Paired t-test	two.sided	0.765132	Non-significant
ERP44	OID21338	Q9BS26	Oncology	-0.0661042	-0.805406	0.428834	23	-0.23589	0.103682	Paired t-test	two.sided	0.481881	Non-significant
UROD	OID30603	P06132	Inflammation_II	-0.0696542	-0.325132	0.74802	23	-0.512829	0.373521	Paired t-test	two.sided	0.776063	Non-significant
SUMF2	OID21032	Q8NBJ7	Neurology	-0.0700083	-0.546718	0.589837	23	-0.334904	0.194887	Paired t-test	two.sided	0.631211	Non-significant
APP	OID21070	P05067	Neurology	-0.0703917	-0.50086	0.621229	23	-0.361124	0.220341	Paired t-test	two.sided	0.660646	Non-significant
RAB39B	OID30069	Q96DA2	Cardiometabolic_II	-0.0708	-0.263305	0.79466	23	-0.627042	0.485442	Paired t-test	two.sided	0.818033	Non-significant
EIF4E	OID30557	P06730	Inflammation_II	-0.07525	-0.20227	0.841484	23	-0.844846	0.694346	Paired t-test	two.sided	0.859542	Non-significant
MDH1	OID30669	P40925	Inflammation_II	-0.0779792	-1.16677	0.25526	23	-0.216235	0.0602767	Paired t-test	two.sided	0.310276	Non-significant
P4HB	OID21509	P07237	Oncology	-0.0813125	-0.673213	0.50752	23	-0.331171	0.168546	Paired t-test	two.sided	0.554082	Non-significant
NUDT2	OID21308	P50583	Oncology	-0.082775	-0.435794	0.667049	23	-0.475697	0.310147	Paired t-test	two.sided	0.701226	Non-significant
SORT1	OID20213	Q99523	Cardiometabolic	-0.0839042	-0.566151	0.576774	23	-0.390482	0.222673	Paired t-test	two.sided	0.618901	Non-significant
PPIB	OID20331	P23284	Cardiometabolic	-0.0877958	-0.335038	0.740633	23	-0.629881	0.45429	Paired t-test	two.sided	0.770413	Non-significant
F11R	OID21151	Q9Y624	Neurology	-0.100233	-0.600467	0.554067	23	-0.445545	0.245079	Paired t-test	two.sided	0.597769	Non-significant
THPO	OID20098	P40225	Cardiometabolic	-0.105467	-0.760056	0.454942	23	-0.392517	0.181584	Paired t-test	two.sided	0.506437	Non-significant
RBP1	OID30913	P09455	Neurology_II	-0.105938	-0.368533	0.715846	23	-0.700588	0.488713	Paired t-test	two.sided	0.747243	Non-significant
CXCL16	OID20282	Q9H2A7	Cardiometabolic	-0.108358	-1.26121	0.219877	23	-0.28609	0.069373	Paired t-test	two.sided	0.274557	Non-significant
PRDX6	OID21404	P30041	Oncology	-0.109075	-0.396175	0.695628	23	-0.678619	0.460469	Paired t-test	two.sided	0.727414	Non-significant
SNX5	OID30215	Q9Y5X3	Cardiometabolic_II	-0.110296	-0.665924	0.512084	23	-0.452924	0.232332	Paired t-test	two.sided	0.55804	Non-significant
PACS2	OID30186	Q86VP3	Cardiometabolic_II	-0.111683	-0.450591	0.656503	23	-0.62442	0.401053	Paired t-test	two.sided	0.691362	Non-significant
AMOTL2	OID31351	Q9Y2J4	Oncology_II	-0.113087	-0.79823	0.432902	23	-0.40616	0.179985	Paired t-test	two.sided	0.485994	Non-significant
STX3	OID31090	Q13277	Neurology_II	-0.114217	-1.02965	0.313881	23	-0.343688	0.115255	Paired t-test	two.sided	0.372401	Non-significant
NEDD4L	OID30521	Q96PU5	Inflammation_II	-0.114779	-0.614295	0.54505	23	-0.501302	0.271743	Paired t-test	two.sided	0.589777	Non-significant
SSNA1	OID31453	O43805	Oncology_II	-0.114875	-0.452532	0.655125	23	-0.640002	0.410252	Paired t-test	two.sided	0.690522	Non-significant
ERN1	OID31391	O75460	Oncology_II	-0.116375	-0.920052	0.367095	23	-0.378034	0.145284	Paired t-test	two.sided	0.423708	Non-significant
COCH	OID30305	O43405	Cardiometabolic_II	-0.118138	-0.998903	0.328236	23	-0.362792	0.126517	Paired t-test	two.sided	0.384828	Non-significant
SMAD2	OID31353	Q15796	Oncology_II	-0.120379	-0.322387	0.750072	23	-0.892816	0.652057	Paired t-test	two.sided	0.776282	Non-significant
CASP3	OID20305	P42574	Cardiometabolic	-0.120658	-0.455054	0.653336	23	-0.669166	0.427849	Paired t-test	two.sided	0.689858	Non-significant
CERT1	OID20857	Q9Y5P4	Neurology	-0.124771	-0.453309	0.654574	23	-0.694157	0.444616	Paired t-test	two.sided	0.690522	Non-significant
CHMP1A	OID20930	Q9HD42	Neurology	-0.125404	-0.5518	0.586408	23	-0.595536	0.344727	Paired t-test	two.sided	0.628671	Non-significant
NID1	OID20362	P14543	Cardiometabolic	-0.126058	-0.820645	0.420273	23	-0.443822	0.191706	Paired t-test	two.sided	0.473628	Non-significant
FOLR1	OID21529	P15328	Oncology	-0.127304	-1.20936	0.238809	23	-0.345063	0.0904546	Paired t-test	two.sided	0.293234	Non-significant
CCS	OID20973	O14618	Neurology	-0.127488	-0.710969	0.484252	23	-0.498429	0.243454	Paired t-test	two.sided	0.531861	Non-significant
ADGRF5	OID30349	Q8IZF2	Cardiometabolic_II	-0.130263	-1.40968	0.172015	23	-0.321419	0.0608939	Paired t-test	two.sided	0.222514	Non-significant
ATG4A	OID21246	Q8WYN0	Oncology	-0.130654	-0.385626	0.703317	23	-0.831537	0.570229	Paired t-test	two.sided	0.734809	Non-significant
CXCL1	OID20762	P09341	Inflammation	-0.132017	-0.83127	0.414368	23	-0.460547	0.196513	Paired t-test	two.sided	0.46917	Non-significant
CHMP6	OID30327	Q96FZ7	Cardiometabolic_II	-0.1379	-0.868784	0.393941	23	-0.466253	0.190453	Paired t-test	two.sided	0.448703	Non-significant
VTI1A	OID30640	Q96AJ9	Inflammation_II	-0.138117	-1.23786	0.228255	23	-0.368931	0.0926974	Paired t-test	two.sided	0.282941	Non-significant
DPP4	OID20406	P27487	Cardiometabolic	-0.138275	-1.25951	0.220477	23	-0.365381	0.0888314	Paired t-test	two.sided	0.27473	Non-significant
RGS10	OID30999	O43665	Neurology_II	-0.139504	-0.497086	0.623847	23	-0.720061	0.441052	Paired t-test	two.sided	0.662246	Non-significant
NARS1	OID31035	O43776	Neurology_II	-0.14035	-1.00365	0.325989	23	-0.42963	0.14893	Paired t-test	two.sided	0.382949	Non-significant
DENR	OID30493	O43583	Inflammation_II	-0.142083	-0.567028	0.576188	23	-0.660438	0.376272	Paired t-test	two.sided	0.618901	Non-significant
GAMT	OID30133	Q14353	Cardiometabolic_II	-0.143317	-0.808217	0.427247	23	-0.51014	0.223507	Paired t-test	two.sided	0.480552	Non-significant
VEGFC	OID21524	P49767	Oncology	-0.144775	-0.878501	0.388758	23	-0.485685	0.196135	Paired t-test	two.sided	0.443975	Non-significant
ACSL1	OID30080	P33121	Cardiometabolic_II	-0.145008	-0.729505	0.473057	23	-0.556209	0.266192	Paired t-test	two.sided	0.521493	Non-significant
FGF20	OID30459	Q9NP95	Inflammation_II	-0.145863	-1.50235	0.146612	23	-0.346707	0.0549821	Paired t-test	two.sided	0.194482	Non-significant
UROS	OID30964	P10746	Neurology_II	-0.149188	-0.502779	0.6199	23	-0.763011	0.464636	Paired t-test	two.sided	0.659822	Non-significant
DTYMK	OID30308	P23919	Cardiometabolic_II	-0.150658	-0.508632	0.615855	23	-0.763401	0.462084	Paired t-test	two.sided	0.656691	Non-significant
AP2B1	OID30949	P63010	Neurology_II	-0.150829	-0.306267	0.762156	23	-1.16959	0.867934	Paired t-test	two.sided	0.787981	Non-significant
ATP6V1F	OID20843	Q16864	Neurology	-0.152871	-0.475752	0.638739	23	-0.817582	0.51184	Paired t-test	two.sided	0.676245	Non-significant
PDAP1	OID30323	Q13442	Cardiometabolic_II	-0.153008	-0.483368	0.633405	23	-0.807835	0.501818	Paired t-test	two.sided	0.671194	Non-significant
GALNT2	OID21423	Q10471	Oncology	-0.156221	-1.85451	0.0765329	23	-0.330481	0.0180397	Paired t-test	two.sided	0.11161	Non-significant
CRELD1	OID30619	Q96HD1	Inflammation_II	-0.156521	-2.02382	0.054757	23	-0.316509	0.00346766	Paired t-test	two.sided	0.0835396	Non-significant
BCR	OID20558	P11274	Inflammation	-0.156758	-0.472447	0.64106	23	-0.843141	0.529624	Paired t-test	two.sided	0.678099	Non-significant
DRG2	OID21335	P55039	Oncology	-0.156825	-0.754975	0.457926	23	-0.586531	0.272881	Paired t-test	two.sided	0.508567	Non-significant
TIA1	OID20068	P31483	Cardiometabolic	-0.157996	-0.345038	0.733201	23	-1.10525	0.789259	Paired t-test	two.sided	0.764688	Non-significant
KEL	OID20881	P23276	Neurology	-0.160188	-1.2048	0.240533	23	-0.435233	0.114858	Paired t-test	two.sided	0.29448	Non-significant
EHBP1	OID30302	Q8NDI1	Cardiometabolic_II	-0.160413	-0.681404	0.50242	23	-0.647405	0.32658	Paired t-test	two.sided	0.549017	Non-significant
NUP50	OID30100	Q9UKX7	Cardiometabolic_II	-0.162404	-1.3371	0.194265	23	-0.413663	0.0888547	Paired t-test	two.sided	0.246257	Non-significant
HMBS	OID21385	P08397	Oncology	-0.162467	-0.827603	0.4164	23	-0.568564	0.243631	Paired t-test	two.sided	0.470129	Non-significant
CTSH	OID20113	P09668	Cardiometabolic	-0.162583	-1.00572	0.325014	23	-0.496999	0.171833	Paired t-test	two.sided	0.38218	Non-significant
CPOX	OID30495	P36551	Inflammation_II	-0.162742	-1.01578	0.320301	23	-0.494168	0.168685	Paired t-test	two.sided	0.377542	Non-significant
CD248	OID30394	Q9HCU0	Cardiometabolic_II	-0.162763	-0.896158	0.379452	23	-0.538477	0.212952	Paired t-test	two.sided	0.436023	Non-significant
PDE1C	OID31201	Q14123	Oncology_II	-0.163275	-0.433187	0.668914	23	-0.942984	0.616434	Paired t-test	two.sided	0.702566	Non-significant
CA2	OID21149	P00918	Neurology	-0.167071	-0.421404	0.677372	23	-0.987216	0.653074	Paired t-test	two.sided	0.710197	Non-significant
GOPC	OID20551	Q9HD26	Inflammation	-0.17245	-0.514594	0.611747	23	-0.865696	0.520796	Paired t-test	two.sided	0.652896	Non-significant
OSM	OID20574	P13725	Inflammation	-0.172521	-0.486072	0.631515	23	-0.906746	0.561704	Paired t-test	two.sided	0.669789	Non-significant
CRYBB2	OID31081	P43320	Neurology_II	-0.173646	-1.66391	0.109698	23	-0.389531	0.0422397	Paired t-test	two.sided	0.151995	Non-significant
DOCK9	OID30836	Q9BZ29	Neurology_II	-0.17425	-0.547448	0.589345	23	-0.832694	0.484194	Paired t-test	two.sided	0.631211	Non-significant
SPON2	OID20221	Q9BUD6	Cardiometabolic	-0.175646	-1.29225	0.209105	23	-0.456823	0.105532	Paired t-test	two.sided	0.261931	Non-significant
PER3	OID30511	P56645	Inflammation_II	-0.175683	-0.269114	0.790241	23	-1.52615	1.17478	Paired t-test	two.sided	0.814837	Non-significant
DKK1	OID21066	O94907	Neurology	-0.176729	-0.913524	0.370445	23	-0.576929	0.223471	Paired t-test	two.sided	0.42716	Non-significant
PDRG1	OID30912	Q9NUG6	Neurology_II	-0.177079	-0.228679	0.82114	23	-1.77896	1.4248	Paired t-test	two.sided	0.842376	Non-significant
DDHD2	OID31043	O94830	Neurology_II	-0.177613	-0.873402	0.391472	23	-0.598289	0.243064	Paired t-test	two.sided	0.446646	Non-significant
VPS37A	OID21355	Q8NEZ2	Oncology	-0.178942	-0.782782	0.441741	23	-0.651831	0.293947	Paired t-test	two.sided	0.493125	Non-significant
SIAE	OID21503	Q9HAT2	Oncology	-0.179242	-1.02192	0.317447	23	-0.542077	0.183594	Paired t-test	two.sided	0.375136	Non-significant
HARS1	OID21086	P12081	Neurology	-0.1804	-0.879575	0.388188	23	-0.60468	0.24388	Paired t-test	two.sided	0.443975	Non-significant
CD2AP	OID20177	Q9Y5K6	Cardiometabolic	-0.180879	-0.746275	0.463061	23	-0.682272	0.320514	Paired t-test	two.sided	0.513076	Non-significant
VPS28	OID31273	Q9UK41	Oncology_II	-0.183858	-0.867897	0.394416	23	-0.62209	0.254373	Paired t-test	two.sided	0.448714	Non-significant
MAP2	OID31138	P11137	Neurology_II	-0.185067	-1.55086	0.134589	23	-0.431924	0.0617904	Paired t-test	two.sided	0.180564	Non-significant
RANBP2	OID30812	P49792	Neurology_II	-0.186692	-0.626044	0.53745	23	-0.803583	0.4302	Paired t-test	two.sided	0.582482	Non-significant
SELP	OID20379	P16109	Cardiometabolic	-0.187529	-0.99528	0.329956	23	-0.577302	0.202244	Paired t-test	two.sided	0.385706	Non-significant
ANP32C	OID30203	O43423	Cardiometabolic_II	-0.187883	-1.56096	0.132188	23	-0.436875	0.061108	Paired t-test	two.sided	0.178147	Non-significant
MMP9	OID21103	P14780	Neurology	-0.188138	-0.705423	0.48763	23	-0.739852	0.363577	Paired t-test	two.sided	0.534821	Non-significant
SPINT2	OID20720	O43291	Inflammation	-0.1918	-1.3367	0.194392	23	-0.488626	0.105026	Paired t-test	two.sided	0.246257	Non-significant
CLEC11A	OID21112	Q9Y240	Neurology	-0.193267	-0.892396	0.381423	23	-0.641277	0.254744	Paired t-test	two.sided	0.437698	Non-significant
TSNAX	OID30185	Q99598	Cardiometabolic_II	-0.193575	-0.72747	0.474279	23	-0.744032	0.356882	Paired t-test	two.sided	0.522102	Non-significant
SUGT1	OID21229	Q9Y2Z0	Oncology	-0.194125	-0.644517	0.525617	23	-0.817193	0.428943	Paired t-test	two.sided	0.570697	Non-significant
AKT1S1	OID20895	Q96B36	Neurology	-0.1995	-0.626952	0.536865	23	-0.85776	0.45876	Paired t-test	two.sided	0.582379	Non-significant
GID8	OID31041	Q9NWU2	Neurology_II	-0.199592	-1.00017	0.327635	23	-0.612408	0.213225	Paired t-test	two.sided	0.384503	Non-significant
CASC3	OID30921	O15234	Neurology_II	-0.208021	-0.696352	0.493187	23	-0.82599	0.409948	Paired t-test	two.sided	0.539423	Non-significant
SNX9	OID20135	Q9Y5X1	Cardiometabolic	-0.208029	-0.940554	0.356708	23	-0.665569	0.249511	Paired t-test	two.sided	0.412921	Non-significant
BCL2L1	OID31152	Q07817	Neurology_II	-0.211071	-0.669216	0.51002	23	-0.863526	0.441384	Paired t-test	two.sided	0.556301	Non-significant
USP8	OID20110	P40818	Cardiometabolic	-0.211242	-0.595741	0.557166	23	-0.94476	0.522277	Paired t-test	two.sided	0.600569	Non-significant
GYS1	OID20097	P13807	Cardiometabolic	-0.211458	-0.543361	0.592109	23	-1.01651	0.593595	Paired t-test	two.sided	0.633073	Non-significant
PRKAR1A	OID20146	P10644	Cardiometabolic	-0.211954	-0.793373	0.435669	23	-0.764608	0.340699	Paired t-test	two.sided	0.487262	Non-significant
PLA2G4A	OID20685	P47712	Inflammation	-0.214779	-0.730497	0.472462	23	-0.823001	0.393443	Paired t-test	two.sided	0.521493	Non-significant
TFPI2	OID21512	P48307	Oncology	-0.220508	-0.979517	0.337516	23	-0.686204	0.245187	Paired t-test	two.sided	0.393383	Non-significant
TREM2	OID20731	Q9NZC2	Inflammation	-0.222858	-0.743441	0.464742	23	-0.842972	0.397255	Paired t-test	two.sided	0.514459	Non-significant
STAT5B	OID21277	P51692	Oncology	-0.224688	-0.505671	0.6179	23	-1.14386	0.69449	Paired t-test	two.sided	0.658282	Non-significant
CETN2	OID20836	P41208	Neurology	-0.227004	-0.741801	0.465716	23	-0.86005	0.406041	Paired t-test	two.sided	0.515057	Non-significant
IGSF8	OID20167	Q969P0	Cardiometabolic	-0.229671	-2.05837	0.0510574	23	-0.460489	0.00114767	Paired t-test	two.sided	0.0785072	Non-significant
KIRREL1	OID30806	Q96J84	Neurology_II	-0.231571	-1.00667	0.324566	23	-0.707436	0.244294	Paired t-test	two.sided	0.382031	Non-significant
IRAK4	OID20577	Q9NWZ3	Inflammation	-0.232588	-0.703092	0.489055	23	-0.916913	0.451738	Paired t-test	two.sided	0.535396	Non-significant
VTA1	OID21016	Q9NP79	Neurology	-0.233425	-0.84814	0.4051	23	-0.802761	0.335911	Paired t-test	two.sided	0.459114	Non-significant
SPINK2	OID30627	P20155	Inflammation_II	-0.233737	-1.75401	0.0927467	23	-0.509405	0.0419302	Paired t-test	two.sided	0.131232	Non-significant
LMOD1	OID30547	P29536	Inflammation_II	-0.233979	-1.4635	0.156864	23	-0.564708	0.0967501	Paired t-test	two.sided	0.206263	Non-significant
CDAN1	OID31076	Q8IWY9	Neurology_II	-0.234538	-2.14108	0.0430929	23	-0.461142	-0.00793328	Paired t-test	two.sided	0.0692046	Non-significant
SCARF1	OID20297	Q14162	Cardiometabolic	-0.235104	-1.52776	0.14021	23	-0.553447	0.0832386	Paired t-test	two.sided	0.187051	Non-significant
TMED8	OID31462	Q6PL24	Oncology_II	-0.237954	-0.614106	0.545172	23	-1.03952	0.56361	Paired t-test	two.sided	0.589777	Non-significant
ADD1	OID30655	P35611	Inflammation_II	-0.239858	-0.895883	0.379596	23	-0.793708	0.313992	Paired t-test	two.sided	0.436023	Non-significant
RWDD1	OID21015	Q9H446	Neurology	-0.241138	-1.07066	0.295428	23	-0.707046	0.224771	Paired t-test	two.sided	0.353326	Non-significant
MYDGF	OID30313	Q969H8	Cardiometabolic_II	-0.242496	-0.794232	0.435179	23	-0.874101	0.389109	Paired t-test	two.sided	0.487172	Non-significant
GORASP2	OID31438	Q9H8Y8	Oncology_II	-0.246562	-0.958958	0.347553	23	-0.778445	0.28532	Paired t-test	two.sided	0.403107	Non-significant
BRAP	OID31506	Q7Z569	Oncology_II	-0.248325	-0.749477	0.461168	23	-0.933736	0.437086	Paired t-test	two.sided	0.511453	Non-significant
DCTN1	OID21399	Q14203	Oncology	-0.251917	-1.09122	0.286478	23	-0.729484	0.225651	Paired t-test	two.sided	0.344005	Non-significant
MRI1	OID30891	Q9BV20	Neurology_II	-0.255504	-1.32313	0.198798	23	-0.654975	0.143967	Paired t-test	two.sided	0.250656	Non-significant
IMPG1	OID30814	Q17R60	Neurology_II	-0.256558	-1.53415	0.138635	23	-0.602503	0.0893867	Paired t-test	two.sided	0.185574	Non-significant
IL18R1	OID20652	Q13478	Inflammation	-0.256908	-1.71072	0.10059	23	-0.56757	0.0537538	Paired t-test	two.sided	0.14066	Non-significant
KIFBP	OID21320	Q96EK5	Oncology	-0.256946	-0.794468	0.435045	23	-0.925989	0.412097	Paired t-test	two.sided	0.487172	Non-significant
UBAC1	OID21336	Q9BSL1	Oncology	-0.257108	-2.02453	0.0546784	23	-0.51982	0.00560373	Paired t-test	two.sided	0.0835268	Non-significant
GMPR2	OID30623	Q9P2T1	Inflammation_II	-0.257433	-0.996077	0.329577	23	-0.792072	0.277206	Paired t-test	two.sided	0.385706	Non-significant
CCNE1	OID30456	P24864	Inflammation_II	-0.260088	-1.1303	0.269999	23	-0.736095	0.21592	Paired t-test	two.sided	0.326523	Non-significant
GMPR	OID20641	P36959	Inflammation	-0.260146	-0.986656	0.334078	23	-0.805577	0.285285	Paired t-test	two.sided	0.389757	Non-significant
SMS	OID30853	P52788	Neurology_II	-0.260263	-0.797384	0.433383	23	-0.935463	0.414938	Paired t-test	two.sided	0.486075	Non-significant
ANXA4	OID20123	P09525	Cardiometabolic	-0.261275	-1.09459	0.285026	23	-0.755055	0.232505	Paired t-test	two.sided	0.342606	Non-significant
RABEP1	OID30647	Q15276	Inflammation_II	-0.261667	-1.25307	0.222769	23	-0.693643	0.17031	Paired t-test	two.sided	0.277296	Non-significant
CENPJ	OID31314	Q9HC77	Oncology_II	-0.264288	-0.920112	0.367065	23	-0.858477	0.329902	Paired t-test	two.sided	0.423708	Non-significant
HIP1	OID30071	O00291	Cardiometabolic_II	-0.264713	-1.25027	0.223772	23	-0.702697	0.173272	Paired t-test	two.sided	0.277963	Non-significant
PPM1B	OID30548	O75688	Inflammation_II	-0.265571	-1.28852	0.210378	23	-0.691934	0.160792	Paired t-test	two.sided	0.263249	Non-significant
RANBP1	OID30258	P43487	Cardiometabolic_II	-0.266329	-1.19855	0.242906	23	-0.726003	0.193345	Paired t-test	two.sided	0.296469	Non-significant
SNED1	OID30205	Q8TER0	Cardiometabolic_II	-0.266442	-1.47014	0.155073	23	-0.641357	0.108473	Paired t-test	two.sided	0.204586	Non-significant
CCT5	OID21200	P48643	Oncology	-0.267021	-1.20879	0.239022	23	-0.723984	0.189942	Paired t-test	two.sided	0.293234	Non-significant
MMP1	OID20672	P03956	Inflammation	-0.267279	-0.987957	0.333454	23	-0.826928	0.29237	Paired t-test	two.sided	0.389411	Non-significant
ATP6V1G2	OID30167	O95670	Cardiometabolic_II	-0.268379	-0.429949	0.671235	23	-1.55966	1.0229	Paired t-test	two.sided	0.704382	Non-significant
TJAP1	OID21477	Q5JTD0	Oncology	-0.269479	-1.31967	0.19993	23	-0.691902	0.152944	Paired t-test	two.sided	0.251232	Non-significant
AARSD1	OID21311	Q9BTE6	Oncology	-0.270121	-0.967713	0.343254	23	-0.847552	0.30731	Paired t-test	two.sided	0.39851	Non-significant
TGM2	OID20141	P21980	Cardiometabolic	-0.270592	-0.73835	0.467769	23	-1.02872	0.487533	Paired t-test	two.sided	0.516848	Non-significant
MINK1	OID31156	Q8N4C8	Neurology_II	-0.272075	-0.729122	0.473287	23	-1.044	0.499854	Paired t-test	two.sided	0.521493	Non-significant
CEBPB	OID20052	P17676	Cardiometabolic	-0.273421	-0.972535	0.340902	23	-0.855008	0.308167	Paired t-test	two.sided	0.396941	Non-significant
PLCB2	OID31155	Q00722	Neurology_II	-0.277813	-0.754614	0.458138	23	-1.03939	0.483767	Paired t-test	two.sided	0.508567	Non-significant
JPT2	OID31520	Q9H910	Oncology_II	-0.277875	-0.968757	0.342744	23	-0.871242	0.315492	Paired t-test	two.sided	0.39851	Non-significant
PRDX2	OID30668	P32119	Inflammation_II	-0.278246	-0.995349	0.329923	23	-0.856531	0.300039	Paired t-test	two.sided	0.385706	Non-significant
SNX18	OID31476	Q96RF0	Oncology_II	-0.279471	-1.66381	0.109717	23	-0.626944	0.068002	Paired t-test	two.sided	0.151995	Non-significant
ITIH5	OID31430	Q86UX2	Oncology_II	-0.279883	-0.235833	0.81565	23	-2.73494	2.17517	Paired t-test	two.sided	0.837466	Non-significant
INPPL1	OID21314	O15357	Oncology	-0.280696	-0.905306	0.37469	23	-0.922096	0.360705	Paired t-test	two.sided	0.431219	Non-significant
SLC9A3R2	OID31445	Q15599	Oncology_II	-0.280975	-1.40963	0.172028	23	-0.693311	0.131361	Paired t-test	two.sided	0.222514	Non-significant
IKBKG	OID20544	Q9Y6K9	Inflammation	-0.282471	-1.02312	0.316893	23	-0.853603	0.288661	Paired t-test	two.sided	0.375074	Non-significant
BCAT1	OID30312	P54687	Cardiometabolic_II	-0.284767	-1.70046	0.102529	23	-0.631193	0.0616596	Paired t-test	two.sided	0.142868	Non-significant
USP47	OID30119	Q96K76	Cardiometabolic_II	-0.288813	-0.868619	0.394029	23	-0.976633	0.399008	Paired t-test	two.sided	0.448703	Non-significant
CRADD	OID20923	P78560	Neurology	-0.290225	-1.02272	0.31708	23	-0.877266	0.296816	Paired t-test	two.sided	0.375074	Non-significant
GMFG	OID30340	O60234	Cardiometabolic_II	-0.293846	-1.06284	0.298888	23	-0.865774	0.278082	Paired t-test	two.sided	0.35639	Non-significant
IL15	OID20562	P40933	Inflammation	-0.294454	-2.00257	0.0571489	23	-0.598626	0.00971724	Paired t-test	two.sided	0.0867439	Non-significant
ELAC1	OID31029	Q9H777	Neurology_II	-0.294479	-1.12255	0.273212	23	-0.837153	0.248195	Paired t-test	two.sided	0.329071	Non-significant
PTPN6	OID20717	P29350	Inflammation	-0.29565	-0.927453	0.363323	23	-0.955089	0.363789	Paired t-test	two.sided	0.420169	Non-significant
CA1	OID20409	P00915	Cardiometabolic	-0.297133	-0.85598	0.400839	23	-1.01522	0.420953	Paired t-test	two.sided	0.455151	Non-significant
TIMP3	OID20684	P35625	Inflammation	-0.297721	-0.704453	0.488223	23	-1.17199	0.57655	Paired t-test	two.sided	0.534977	Non-significant
ATP6V1G1	OID30242	O75348	Cardiometabolic_II	-0.298917	-1.19188	0.24546	23	-0.817722	0.219889	Paired t-test	two.sided	0.298974	Non-significant
FKBP5	OID20937	Q13451	Neurology	-0.300104	-1.0262	0.315468	23	-0.905065	0.304856	Paired t-test	two.sided	0.373911	Non-significant
LGALS8	OID21041	O00214	Neurology	-0.305146	-1.62302	0.118214	23	-0.694077	0.0837849	Paired t-test	two.sided	0.161694	Non-significant
PFKFB2	OID21356	O60825	Oncology	-0.3066	-0.951901	0.351044	23	-0.972899	0.359699	Paired t-test	two.sided	0.40676	Non-significant
PLEKHO1	OID31088	Q53GL0	Neurology_II	-0.30735	-1.03345	0.31214	23	-0.922576	0.307876	Paired t-test	two.sided	0.370706	Non-significant
TADA3	OID31422	O75528	Oncology_II	-0.308733	-0.891056	0.382126	23	-1.02548	0.408016	Paired t-test	two.sided	0.438083	Non-significant
TIMM10	OID30358	P62072	Cardiometabolic_II	-0.309892	-1.45562	0.159012	23	-0.750295	0.130511	Paired t-test	two.sided	0.208168	Non-significant
S100A4	OID21519	P26447	Oncology	-0.310221	-1.37711	0.181736	23	-0.776227	0.155786	Paired t-test	two.sided	0.232794	Non-significant
STX7	OID30560	O15400	Inflammation_II	-0.31035	-2.17873	0.0398527	23	-0.605021	-0.0156791	Paired t-test	two.sided	0.0648765	Non-significant
DECR1	OID20579	Q16698	Inflammation	-0.312558	-1.08885	0.2875	23	-0.906377	0.28126	Paired t-test	two.sided	0.344884	Non-significant
DDX1	OID31518	Q92499	Oncology_II	-0.314658	-1.12312	0.272975	23	-0.894224	0.264908	Paired t-test	two.sided	0.329071	Non-significant
GGCT	OID30304	O75223	Cardiometabolic_II	-0.315229	-1.38862	0.17825	23	-0.784832	0.154374	Paired t-test	two.sided	0.229316	Non-significant
MAP2K6	OID20552	P52564	Inflammation	-0.315425	-1.04435	0.307177	23	-0.940222	0.309372	Paired t-test	two.sided	0.365175	Non-significant
FADD	OID20151	Q13158	Cardiometabolic	-0.318333	-1.23593	0.228961	23	-0.851151	0.214484	Paired t-test	two.sided	0.28352	Non-significant
CXCL8	OID20631	P10145	Inflammation	-0.322033	-0.566187	0.57675	23	-1.49863	0.854568	Paired t-test	two.sided	0.618901	Non-significant
AKR1B1	OID21244	P15121	Oncology	-0.322617	-1.36177	0.186462	23	-0.812703	0.16747	Paired t-test	two.sided	0.237861	Non-significant
AP3S2	OID31117	P59780	Neurology_II	-0.323562	-1.40994	0.171938	23	-0.798292	0.151167	Paired t-test	two.sided	0.222514	Non-significant
NFIC	OID30988	P08651	Neurology_II	-0.323704	-1.33747	0.194146	23	-0.824376	0.176968	Paired t-test	two.sided	0.246257	Non-significant
BLOC1S3	OID31106	Q6QNY0	Neurology_II	-0.324892	-1.76324	0.0911435	23	-0.70606	0.0562763	Paired t-test	two.sided	0.129583	Non-significant
OTUD7B	OID31064	Q6GQQ9	Neurology_II	-0.325008	-1.41147	0.171491	23	-0.801341	0.151325	Paired t-test	two.sided	0.222514	Non-significant
VCAN	OID21026	P13611	Neurology	-0.327504	-2.22331	0.0363015	23	-0.632227	-0.0227814	Paired t-test	two.sided	0.0601755	Non-significant
PNPT1	OID20445	Q8TCS8	Inflammation	-0.327546	-1.13809	0.266801	23	-0.922914	0.267822	Paired t-test	two.sided	0.323313	Non-significant
BECN1	OID30220	Q14457	Cardiometabolic_II	-0.32835	-1.22829	0.231759	23	-0.881349	0.224649	Paired t-test	two.sided	0.285796	Non-significant
STIP1	OID21077	P31948	Neurology	-0.328517	-1.23166	0.230521	23	-0.880283	0.22325	Paired t-test	two.sided	0.284565	Non-significant
ELOB	OID30127	Q15370	Cardiometabolic_II	-0.329537	-1.46395	0.156743	23	-0.795197	0.136122	Paired t-test	two.sided	0.206263	Non-significant
DNAJC6	OID30247	O75061	Cardiometabolic_II	-0.330542	-0.967945	0.343141	23	-1.03696	0.37588	Paired t-test	two.sided	0.39851	Non-significant
PRKD2	OID30140	Q9BZL6	Cardiometabolic_II	-0.331842	-1.50185	0.146742	23	-0.788923	0.12524	Paired t-test	two.sided	0.194482	Non-significant
ORM1	OID30768	P02763	Inflammation_II	-0.332342	-2.22832	0.0359209	23	-0.64087	-0.0238132	Paired t-test	two.sided	0.0598682	Non-significant
SRPX	OID30310	P78539	Cardiometabolic_II	-0.332829	-1.331	0.196233	23	-0.850116	0.184458	Paired t-test	two.sided	0.248159	Non-significant
TARS1	OID31343	P26639	Oncology_II	-0.333104	-1.75871	0.091927	23	-0.724913	0.0587052	Paired t-test	two.sided	0.130489	Non-significant
SNX15	OID30644	Q9NRS6	Inflammation_II	-0.333104	-1.52275	0.141452	23	-0.785625	0.119417	Paired t-test	two.sided	0.188286	Non-significant
ABHD14B	OID20921	Q96IU4	Neurology	-0.335983	-1.42292	0.168184	23	-0.824441	0.152475	Paired t-test	two.sided	0.218731	Non-significant
ARHGEF1	OID31133	Q92888	Neurology_II	-0.337633	-1.0542	0.302739	23	-1.00017	0.324903	Paired t-test	two.sided	0.36026	Non-significant
GIPC2	OID31153	Q8TF65	Neurology_II	-0.338292	-2.31103	0.0301417	23	-0.641105	-0.0354783	Paired t-test	two.sided	0.0516095	Non-significant
PTRHD1	OID30659	Q6GMV3	Inflammation_II	-0.338871	-1.30922	0.203388	23	-0.874309	0.196567	Paired t-test	two.sided	0.255039	Non-significant
TBCC	OID20942	Q15814	Neurology	-0.340425	-1.20401	0.24083	23	-0.925322	0.244472	Paired t-test	two.sided	0.294541	Non-significant
FKBP7	OID20846	Q9Y680	Neurology	-0.34045	-1.75829	0.0920002	23	-0.740996	0.0600957	Paired t-test	two.sided	0.130489	Non-significant
TWF2	OID30386	Q6IBS0	Cardiometabolic_II	-0.3406	-1.13289	0.268933	23	-0.962536	0.281336	Paired t-test	two.sided	0.325565	Non-significant
CEACAM8	OID20102	P31997	Cardiometabolic	-0.341592	-1.15521	0.259867	23	-0.953289	0.270106	Paired t-test	two.sided	0.315553	Non-significant
CLNS1A	OID30929	P54105	Neurology_II	-0.342838	-0.84948	0.40437	23	-1.17772	0.492042	Paired t-test	two.sided	0.458723	Non-significant
RETN	OID20327	Q9HD89	Cardiometabolic	-0.343071	-1.95893	0.0623534	23	-0.705358	0.0192167	Paired t-test	two.sided	0.0935694	Non-significant
CARHSP1	OID20859	Q9Y2V2	Neurology	-0.347808	-1.31218	0.202405	23	-0.896129	0.200513	Paired t-test	two.sided	0.254074	Non-significant
SKIV2L	OID30056	Q15477	Cardiometabolic_II	-0.348329	-1.22155	0.23425	23	-0.938212	0.241554	Paired t-test	two.sided	0.288569	Non-significant
ARHGAP30	OID31336	Q7Z6I6	Oncology_II	-0.351842	-1.62629	0.117514	23	-0.799389	0.0957057	Paired t-test	two.sided	0.160922	Non-significant
NRN1	OID30983	Q9NPD7	Neurology_II	-0.351913	-0.773412	0.447155	23	-1.29318	0.589353	Paired t-test	two.sided	0.498235	Non-significant
HGS	OID21175	O14964	Oncology	-0.353892	-1.3243	0.198414	23	-0.906698	0.198915	Paired t-test	two.sided	0.25065	Non-significant
CYTH3	OID31208	O43739	Oncology_II	-0.355446	-0.592038	0.559601	23	-1.59742	0.886528	Paired t-test	two.sided	0.602102	Non-significant
PTP4A3	OID30469	O75365	Inflammation_II	-0.357683	-1.86305	0.075275	23	-0.75484	0.0394734	Paired t-test	two.sided	0.10995	Non-significant
SCAMP3	OID21332	O14828	Oncology	-0.360071	-1.82223	0.0814497	23	-0.768836	0.0486941	Paired t-test	two.sided	0.117485	Non-significant
TXNDC5	OID21012	Q8NBS9	Neurology	-0.362787	-1.54098	0.136969	23	-0.849804	0.124229	Paired t-test	two.sided	0.18355	Non-significant
FXN	OID21442	Q16595	Oncology	-0.364075	-1.41554	0.170311	23	-0.896133	0.167983	Paired t-test	two.sided	0.221255	Non-significant
HAGH	OID21459	Q16775	Oncology	-0.365554	-1.81405	0.0827376	23	-0.782414	0.0513058	Paired t-test	two.sided	0.119054	Non-significant
GCLM	OID30059	P48507	Cardiometabolic_II	-0.369321	-1.34305	0.192361	23	-0.938176	0.199534	Paired t-test	two.sided	0.244562	Non-significant
SEPTIN9	OID21279	Q9UHD8	Oncology	-0.373058	-2.27239	0.0327265	23	-0.712669	-0.0334473	Paired t-test	two.sided	0.0550841	Non-significant
IFT20	OID30962	Q8IY31	Neurology_II	-0.376229	-1.38267	0.180045	23	-0.939118	0.18666	Paired t-test	two.sided	0.231376	Non-significant
PPM1F	OID30350	P49593	Cardiometabolic_II	-0.376563	-1.72369	0.0981822	23	-0.828487	0.0753624	Paired t-test	two.sided	0.137617	Non-significant
ENOX2	OID30152	Q16206	Cardiometabolic_II	-0.377171	-1.50178	0.14676	23	-0.896714	0.142372	Paired t-test	two.sided	0.194482	Non-significant
MSRA	OID21513	Q9UJ68	Oncology	-0.37885	-1.5975	0.123804	23	-0.869436	0.111736	Paired t-test	two.sided	0.168566	Non-significant
PDIA3	OID30573	P30101	Inflammation_II	-0.381288	-2.04389	0.0525801	23	-0.767195	0.00462043	Paired t-test	two.sided	0.080528	Non-significant
PARK7	OID21160	Q99497	Neurology	-0.382504	-1.87196	0.0739834	23	-0.8052	0.040192	Paired t-test	two.sided	0.108692	Non-significant
LZTFL1	OID30637	Q9NQ48	Inflammation_II	-0.382537	-1.58566	0.126471	23	-0.881598	0.116523	Paired t-test	two.sided	0.171608	Non-significant
UBE2B	OID31368	P63146	Oncology_II	-0.383496	-2.05606	0.0512979	23	-0.769342	0.00234985	Paired t-test	two.sided	0.0786656	Non-significant
SLC9A3R1	OID30630	O14745	Inflammation_II	-0.383783	-1.2069	0.239736	23	-1.0416	0.27403	Paired t-test	two.sided	0.293807	Non-significant
TBL1X	OID21220	O60907	Oncology	-0.384933	-1.39524	0.17627	23	-0.955654	0.185788	Paired t-test	two.sided	0.22726	Non-significant
PBXIP1	OID31435	Q96AQ6	Oncology_II	-0.385375	-1.97159	0.0608016	23	-0.789722	0.0189723	Paired t-test	two.sided	0.0915873	Non-significant
HSBP1	OID30232	O75506	Cardiometabolic_II	-0.386129	-1.4868	0.150648	23	-0.923369	0.151111	Paired t-test	two.sided	0.199191	Non-significant
MTSS2	OID31409	Q765P7	Oncology_II	-0.386996	-1.23474	0.229394	23	-1.03536	0.261369	Paired t-test	two.sided	0.283541	Non-significant
TBCB	OID20993	Q99426	Neurology	-0.387629	-1.23457	0.229454	23	-1.03714	0.261883	Paired t-test	two.sided	0.283541	Non-significant
YWHAQ	OID30605	P27348	Inflammation_II	-0.389546	-1.75339	0.0928552	23	-0.849135	0.070043	Paired t-test	two.sided	0.131232	Non-significant
DAPK2	OID30505	Q9UIK4	Inflammation_II	-0.390029	-0.820605	0.420295	23	-1.37325	0.593193	Paired t-test	two.sided	0.473628	Non-significant
DNPH1	OID20744	O43598	Inflammation	-0.390075	-1.66479	0.10952	23	-0.87478	0.0946295	Paired t-test	two.sided	0.151995	Non-significant
BLVRB	OID21141	P30043	Neurology	-0.390125	-1.20066	0.242102	23	-1.06228	0.282032	Paired t-test	two.sided	0.295791	Non-significant
PKLR	OID20682	P30613	Inflammation	-0.390425	-1.27151	0.216255	23	-1.02562	0.244768	Paired t-test	two.sided	0.270318	Non-significant
TXN	OID30670	P10599	Inflammation_II	-0.390554	-2.15014	0.0422921	23	-0.766308	-0.0148008	Paired t-test	two.sided	0.0681023	Non-significant
TGFB2	OID31417	P61812	Oncology_II	-0.391437	-1.39538	0.176229	23	-0.971745	0.18887	Paired t-test	two.sided	0.22726	Non-significant
EIF2S2	OID30270	P20042	Cardiometabolic_II	-0.392075	-1.05527	0.302263	23	-1.16067	0.376516	Paired t-test	two.sided	0.360053	Non-significant
PDIA4	OID30375	P13667	Cardiometabolic_II	-0.394437	-1.72952	0.0971161	23	-0.866219	0.0773439	Paired t-test	two.sided	0.136444	Non-significant
NUMB	OID30568	P49757	Inflammation_II	-0.399083	-1.37275	0.183068	23	-1.00048	0.202313	Paired t-test	two.sided	0.234248	Non-significant
PPME1	OID21347	Q9Y570	Oncology	-0.399333	-1.42433	0.167779	23	-0.979316	0.180649	Paired t-test	two.sided	0.218683	Non-significant
ARG2	OID31339	P78540	Oncology_II	-0.401029	-1.26034	0.220185	23	-1.05926	0.257202	Paired t-test	two.sided	0.274655	Non-significant
ARFIP1	OID31024	P53367	Neurology_II	-0.401996	-1.39835	0.175347	23	-0.996691	0.192699	Paired t-test	two.sided	0.226561	Non-significant
F2R	OID20691	P25116	Inflammation	-0.404796	-1.83984	0.0787338	23	-0.859935	0.0503431	Paired t-test	two.sided	0.114121	Non-significant
ACYP1	OID30642	P07311	Inflammation_II	-0.405258	-1.65002	0.112531	23	-0.913338	0.102821	Paired t-test	two.sided	0.15517	Non-significant
SOD1	OID20386	P00441	Cardiometabolic	-0.405904	-1.71393	0.099989	23	-0.895817	0.0840088	Paired t-test	two.sided	0.139985	Non-significant
ST13	OID30624	P50502	Inflammation_II	-0.408379	-1.80594	0.0840325	23	-0.876166	0.0594075	Paired t-test	two.sided	0.120771	Non-significant
NIT1	OID30252	Q86X76	Cardiometabolic_II	-0.409229	-2.24175	0.0349187	23	-0.78686	-0.0315982	Paired t-test	two.sided	0.0583613	Non-significant
CXCL8	OID20153	P10145	Cardiometabolic	-0.410804	-0.710585	0.484485	23	-1.60674	0.785131	Paired t-test	two.sided	0.531861	Non-significant
PPP1R9B	OID20643	Q96SB3	Inflammation	-0.411296	-1.37856	0.181292	23	-1.02848	0.205891	Paired t-test	two.sided	0.232476	Non-significant
NUDT15	OID30102	Q9NV35	Cardiometabolic_II	-0.411562	-2.21882	0.0366456	23	-0.795271	-0.0278538	Paired t-test	two.sided	0.0605764	Non-significant
PLPBP	OID20144	O94903	Cardiometabolic	-0.414921	-1.72631	0.0977029	23	-0.912127	0.0822849	Paired t-test	two.sided	0.137107	Non-significant
CIAPIN1	OID21501	Q6FI81	Oncology	-0.415112	-1.99807	0.0576668	23	-0.844889	0.0146641	Paired t-test	two.sided	0.0874185	Non-significant
LACTB2	OID20150	Q53H82	Cardiometabolic	-0.417625	-2.00329	0.0570662	23	-0.848877	0.0136265	Paired t-test	two.sided	0.0867289	Non-significant
RAB10	OID30357	P61026	Cardiometabolic_II	-0.419408	-1.37028	0.183828	23	-1.05257	0.213757	Paired t-test	two.sided	0.234968	Non-significant
YOD1	OID30181	Q5VVQ6	Cardiometabolic_II	-0.422204	-1.19417	0.244583	23	-1.15359	0.30918	Paired t-test	two.sided	0.298211	Non-significant
HEXIM1	OID20589	O94992	Inflammation	-0.423596	-1.6164	0.119643	23	-0.965711	0.118519	Paired t-test	two.sided	0.163461	Non-significant
CLGN	OID30957	O14967	Neurology_II	-0.424704	-2.1825	0.0395402	23	-0.827254	-0.0221541	Paired t-test	two.sided	0.064633	Non-significant
PDCL2	OID31168	Q8N4E4	Oncology_II	-0.426446	-0.66337	0.513688	23	-1.75628	0.903386	Paired t-test	two.sided	0.559276	Non-significant
HPCAL1	OID20615	P37235	Inflammation	-0.426858	-1.57343	0.129275	23	-0.988067	0.13435	Paired t-test	two.sided	0.174815	Non-significant
TBC1D17	OID20844	Q9HA65	Neurology	-0.431675	-1.58583	0.126432	23	-0.994779	0.131429	Paired t-test	two.sided	0.171608	Non-significant
CHAC2	OID21230	Q8WUX2	Oncology	-0.432387	-1.79225	0.0862585	23	-0.931459	0.066684	Paired t-test	two.sided	0.123523	Non-significant
THTPA	OID31375	Q9BU02	Oncology_II	-0.434538	-1.52811	0.140121	23	-1.02279	0.15371	Paired t-test	two.sided	0.187051	Non-significant
OTUD6B	OID31487	Q8N6M0	Oncology_II	-0.434725	-1.77328	0.0894258	23	-0.941862	0.0724116	Paired t-test	two.sided	0.127598	Non-significant
VSTM1	OID20851	Q6UX27	Neurology	-0.435837	-1.89418	0.0708444	23	-0.91182	0.0401454	Paired t-test	two.sided	0.104987	Non-significant
AIF1	OID21234	P55008	Oncology	-0.436633	-0.828356	0.415982	23	-1.52704	0.653773	Paired t-test	two.sided	0.470103	Non-significant
CRYZL1	OID30272	O95825	Cardiometabolic_II	-0.438933	-1.62982	0.116759	23	-0.99605	0.118184	Paired t-test	two.sided	0.160104	Non-significant
ARL2BP	OID30121	Q9Y2Y0	Cardiometabolic_II	-0.442592	-1.87784	0.0731409	23	-0.930157	0.0449736	Paired t-test	two.sided	0.107587	Non-significant
CDC37	OID21470	Q16543	Oncology	-0.443317	-1.49722	0.147935	23	-1.05583	0.1692	Paired t-test	two.sided	0.195821	Non-significant
PIK3AP1	OID20587	Q6ZUJ8	Inflammation	-0.447004	-1.64311	0.113963	23	-1.00978	0.11577	Paired t-test	two.sided	0.156707	Non-significant
CXCL8	OID20997	P10145	Neurology	-0.447104	-0.758918	0.45561	23	-1.66582	0.771612	Paired t-test	two.sided	0.506706	Non-significant
ATXN2	OID30850	Q99700	Neurology_II	-0.448275	-1.76366	0.0910704	23	-0.974072	0.0775217	Paired t-test	two.sided	0.129583	Non-significant
MED18	OID21236	Q9BUE0	Oncology	-0.448387	-1.89711	0.0704397	23	-0.937321	0.0405459	Paired t-test	two.sided	0.104518	Non-significant
ZFYVE19	OID31452	Q96K21	Oncology_II	-0.449033	-1.46164	0.157369	23	-1.08455	0.186482	Paired t-test	two.sided	0.206698	Non-significant
CAT	OID30712	P04040	Inflammation_II	-0.449092	-1.95757	0.0625225	23	-0.923669	0.0254856	Paired t-test	two.sided	0.093705	Non-significant
RILP	OID21436	Q96NA2	Oncology	-0.449258	-1.65321	0.111875	23	-1.01142	0.112899	Paired t-test	two.sided	0.154445	Non-significant
DNAJA2	OID20627	O60884	Inflammation	-0.449379	-2.18096	0.0396676	23	-0.875618	-0.0231399	Paired t-test	two.sided	0.0647162	Non-significant
C9orf40	OID31489	Q8IXQ3	Oncology_II	-0.451717	-1.32199	0.19917	23	-1.15857	0.255134	Paired t-test	two.sided	0.250807	Non-significant
OGA	OID31465	O60502	Oncology_II	-0.456575	-1.6742	0.107639	23	-1.02072	0.107575	Paired t-test	two.sided	0.149638	Non-significant
DNAJB2	OID30661	P25686	Inflammation_II	-0.456617	-1.76633	0.0906122	23	-0.991389	0.078156	Paired t-test	two.sided	0.129136	Non-significant
GP1BB	OID30174	P13224	Cardiometabolic_II	-0.457146	-1.7365	0.0958528	23	-1.00173	0.087442	Paired t-test	two.sided	0.135108	Non-significant
CILP	OID30399	O75339	Cardiometabolic_II	-0.460263	-1.78998	0.0866324	23	-0.992182	0.0716567	Paired t-test	two.sided	0.12383	Non-significant
PSMD9	OID21304	O00233	Oncology	-0.461338	-1.85144	0.0769895	23	-0.976802	0.0541271	Paired t-test	two.sided	0.112002	Non-significant
CRKL	OID20742	P46109	Inflammation	-0.462813	-1.4796	0.152547	23	-1.10988	0.184254	Paired t-test	two.sided	0.201477	Non-significant
IMPACT	OID31112	Q9P2X3	Neurology_II	-0.463496	-1.79939	0.0850923	23	-0.996352	0.0693603	Paired t-test	two.sided	0.122	Non-significant
MOCS2	OID30638	O96007	Inflammation_II	-0.463804	-2.18057	0.0396998	23	-0.903804	-0.023804	Paired t-test	two.sided	0.0647162	Non-significant
GLRX5	OID30663	Q86SX6	Inflammation_II	-0.46515	-1.55292	0.134096	23	-1.08478	0.154481	Paired t-test	two.sided	0.18031	Non-significant
MYL4	OID30245	P12829	Cardiometabolic_II	-0.466442	-1.09537	0.284691	23	-1.34734	0.414452	Paired t-test	two.sided	0.34255	Non-significant
PTGR1	OID30297	Q14914	Cardiometabolic_II	-0.466788	-1.62972	0.116782	23	-1.0593	0.125722	Paired t-test	two.sided	0.160104	Non-significant
CXCL8	OID21430	P10145	Oncology	-0.469279	-0.79092	0.437071	23	-1.69668	0.758124	Paired t-test	two.sided	0.48837	Non-significant
CRYGD	OID31144	P07320	Neurology_II	-0.47055	-1.84992	0.077216	23	-0.996739	0.0556394	Paired t-test	two.sided	0.112194	Non-significant
NPTN	OID21235	Q9Y639	Oncology	-0.470567	-2.16898	0.0406698	23	-0.919368	-0.0217653	Paired t-test	two.sided	0.0661163	Non-significant
CEP112	OID30115	Q8N8E3	Cardiometabolic_II	-0.471804	-2.24333	0.0348024	23	-0.906872	-0.0367367	Paired t-test	two.sided	0.0582487	Non-significant
USO1	OID21367	O60763	Oncology	-0.472329	-1.84227	0.0783653	23	-1.0027	0.0580413	Paired t-test	two.sided	0.113725	Non-significant
GRHPR	OID30289	Q9UBQ7	Cardiometabolic_II	-0.472508	-2.22708	0.0360153	23	-0.911406	-0.0336108	Paired t-test	two.sided	0.0599416	Non-significant
NMT1	OID31021	P30419	Neurology_II	-0.472825	-1.25226	0.223061	23	-1.25391	0.308256	Paired t-test	two.sided	0.27737	Non-significant
CTNNA1	OID30800	P35221	Neurology_II	-0.473029	-1.86287	0.0753021	23	-0.998313	0.0522551	Paired t-test	two.sided	0.10995	Non-significant
DDI2	OID30602	Q5TDH0	Inflammation_II	-0.473187	-1.35625	0.188186	23	-1.19493	0.248555	Paired t-test	two.sided	0.239766	Non-significant
IGBP1	OID31059	P78318	Neurology_II	-0.474237	-1.53026	0.139591	23	-1.11533	0.166852	Paired t-test	two.sided	0.186644	Non-significant
TK1	OID31294	P04183	Oncology_II	-0.474262	-1.3363	0.194523	23	-1.20844	0.25992	Paired t-test	two.sided	0.246257	Non-significant
ARHGAP5	OID31190	Q13017	Oncology_II	-0.475963	-1.08576	0.288835	23	-1.3828	0.430872	Paired t-test	two.sided	0.346137	Non-significant
HSDL2	OID30256	Q6YN16	Cardiometabolic_II	-0.477917	-2.13846	0.0433275	23	-0.940235	-0.0155988	Paired t-test	two.sided	0.0693007	Non-significant
CALCA	OID20983	P01258	Neurology	-0.48095	-2.19928	0.0381781	23	-0.933334	-0.0285659	Paired t-test	two.sided	0.0626648	Non-significant
HCLS1	OID20648	P14317	Inflammation	-0.481221	-2.10478	0.0464401	23	-0.954184	-0.008258	Paired t-test	two.sided	0.0730037	Non-significant
CASQ2	OID30063	O14958	Cardiometabolic_II	-0.482192	-1.36167	0.186491	23	-1.21474	0.250354	Paired t-test	two.sided	0.237861	Non-significant
RNF5	OID30218	Q99942	Cardiometabolic_II	-0.487033	-2.10526	0.046394	23	-0.965599	-0.0084678	Paired t-test	two.sided	0.0730037	Non-significant
USP25	OID31428	Q9UHP3	Oncology_II	-0.487329	-2.02807	0.0542895	23	-0.984411	0.00975296	Paired t-test	two.sided	0.0830393	Non-significant
SIRT2	OID21375	Q8IXJ6	Oncology	-0.48755	-1.60328	0.122519	23	-1.11662	0.14152	Paired t-test	two.sided	0.167007	Non-significant
HSPB1	OID20230	P04792	Cardiometabolic	-0.488988	-1.85272	0.0767982	23	-1.03497	0.0569923	Paired t-test	two.sided	0.11186	Non-significant
ERI1	OID31317	Q8IV48	Oncology_II	-0.489317	-1.88154	0.0726154	23	-1.0273	0.0486617	Paired t-test	two.sided	0.107078	Non-significant
FIS1	OID20722	Q9Y3D6	Inflammation	-0.490492	-1.974	0.0605104	23	-1.0045	0.0235193	Paired t-test	two.sided	0.0912641	Non-significant
APRT	OID20927	P07741	Neurology	-0.491329	-2.0935	0.0475268	23	-0.976829	-0.00582927	Paired t-test	two.sided	0.0743192	Non-significant
DGKA	OID30546	P23743	Inflammation_II	-0.492679	-1.99547	0.0579683	23	-1.00343	0.0180691	Paired t-test	two.sided	0.0877637	Non-significant
DCTN2	OID21334	Q13561	Oncology	-0.492679	-1.81437	0.0826871	23	-1.05441	0.0690493	Paired t-test	two.sided	0.119054	Non-significant
PGM2	OID30904	Q96G03	Neurology_II	-0.493525	-1.06287	0.298873	23	-1.45407	0.467019	Paired t-test	two.sided	0.35639	Non-significant
GGACT	OID30290	Q9BVM4	Cardiometabolic_II	-0.494663	-2.05832	0.0510627	23	-0.991809	0.00248405	Paired t-test	two.sided	0.0785072	Non-significant
SSB	OID20818	P05455	Neurology	-0.496367	-2.0563	0.0512731	23	-0.995717	0.0029836	Paired t-test	two.sided	0.0786656	Non-significant
RABGAP1L	OID20447	Q5R372	Inflammation	-0.500321	-1.7354	0.0960513	23	-1.09672	0.096079	Paired t-test	two.sided	0.135108	Non-significant
MORF4L1	OID31257	Q9UBU8	Oncology_II	-0.502771	-1.24016	0.227421	23	-1.34142	0.335881	Paired t-test	two.sided	0.282201	Non-significant
CEP85	OID21241	Q6P2H3	Oncology	-0.507988	-2.21809	0.0367021	23	-0.981752	-0.034223	Paired t-test	two.sided	0.0605764	Non-significant
STK11	OID20077	Q15831	Cardiometabolic	-0.510046	-1.86868	0.0744565	23	-1.07467	0.0545821	Paired t-test	two.sided	0.109117	Non-significant
MARS1	OID30658	P56192	Inflammation_II	-0.511142	-2.11333	0.0456309	23	-1.01148	-0.0108055	Paired t-test	two.sided	0.0720169	Non-significant
CALCOCO2	OID30249	Q13137	Cardiometabolic_II	-0.512921	-1.89166	0.0711953	23	-1.07384	0.0479938	Paired t-test	two.sided	0.105376	Non-significant
CEP43	OID20084	O95684	Cardiometabolic	-0.513158	-1.75637	0.0923344	23	-1.11756	0.0912421	Paired t-test	two.sided	0.130807	Non-significant
PCARE	OID30838	A6NGG8	Neurology_II	-0.516437	-1.94861	0.0636432	23	-1.06469	0.0318148	Paired t-test	two.sided	0.0952646	Non-significant
IST1	OID31497	P53990	Oncology_II	-0.5166	-1.83144	0.0800199	23	-1.10011	0.0669134	Paired t-test	two.sided	0.115585	Non-significant
DEFA1_DEFA1B	OID20344	P59665	Cardiometabolic	-0.521367	-1.87999	0.0728359	23	-1.09506	0.0523232	Paired t-test	two.sided	0.107271	Non-significant
IRAK1	OID20485	P51617	Inflammation	-0.521546	-1.99255	0.0583093	23	-1.06301	0.0199221	Paired t-test	two.sided	0.0881677	Non-significant
RNF41	OID21179	Q9H4P4	Oncology	-0.524279	-2.11719	0.0452702	23	-1.03654	-0.0120181	Paired t-test	two.sided	0.0716377	Non-significant
EIF4EBP1	OID20162	Q13541	Cardiometabolic	-0.525333	-1.44827	0.161037	23	-1.2757	0.225033	Paired t-test	two.sided	0.210587	Non-significant
PRDX5	OID20644	P30044	Inflammation	-0.529358	-2.13399	0.0437293	23	-1.04251	-0.0162058	Paired t-test	two.sided	0.0697558	Non-significant
OFD1	OID31268	O75665	Oncology_II	-0.530837	-1.01934	0.318644	23	-1.60812	0.546447	Paired t-test	two.sided	0.376177	Non-significant
TSPYL1	OID30512	Q9H0U9	Inflammation_II	-0.532071	-2.31206	0.0300752	23	-1.00813	-0.0560138	Paired t-test	two.sided	0.0515699	Non-significant
DCXR	OID21480	Q7Z4W1	Oncology	-0.532225	-1.86344	0.0752179	23	-1.12306	0.0586115	Paired t-test	two.sided	0.10995	Non-significant
IMPA1	OID20907	P29218	Neurology	-0.538058	-2.09139	0.0477321	23	-1.07027	-0.00584839	Paired t-test	two.sided	0.0744446	Non-significant
ATXN3	OID31149	P54252	Neurology_II	-0.539933	-1.97602	0.0602676	23	-1.10518	0.0253129	Paired t-test	two.sided	0.0910133	Non-significant
PFDN4	OID31212	Q9NQP4	Oncology_II	-0.541146	-1.65713	0.111072	23	-1.21668	0.134385	Paired t-test	two.sided	0.153693	Non-significant
RBM17	OID31034	Q96I25	Neurology_II	-0.543033	-1.16851	0.254572	23	-1.50439	0.418321	Paired t-test	two.sided	0.309755	Non-significant
AHSP	OID21078	Q9NZD4	Neurology	-0.5448	-1.50179	0.146758	23	-1.29524	0.205642	Paired t-test	two.sided	0.194482	Non-significant
STAMBP	OID20955	O95630	Neurology	-0.544983	-2.19352	0.0386409	23	-1.05894	-0.0310229	Paired t-test	two.sided	0.063337	Non-significant
CRH	OID21257	P06850	Oncology	-0.54665	-1.46025	0.157747	23	-1.32106	0.227758	Paired t-test	two.sided	0.206898	Non-significant
MYOM1	OID30834	P52179	Neurology_II	-0.548113	-0.878576	0.388717	23	-1.83867	0.742449	Paired t-test	two.sided	0.443975	Non-significant
UHRF2	OID30171	Q96PU4	Cardiometabolic_II	-0.549875	-1.8318	0.0799634	23	-1.17085	0.0710991	Paired t-test	two.sided	0.115585	Non-significant
AK2	OID31142	P54819	Neurology_II	-0.551771	-1.56505	0.131228	23	-1.28109	0.177553	Paired t-test	two.sided	0.177054	Non-significant
SNCA	OID30645	P37840	Inflammation_II	-0.555462	-1.37903	0.18115	23	-1.3887	0.277778	Paired t-test	two.sided	0.232476	Non-significant
SH3GLB2	OID31145	Q9NR46	Neurology_II	-0.556554	-2.20658	0.037599	23	-1.07832	-0.034788	Paired t-test	two.sided	0.0618849	Non-significant
ITPA	OID30082	Q9BY32	Cardiometabolic_II	-0.558987	-2.09239	0.0476344	23	-1.11163	-0.00634062	Paired t-test	two.sided	0.0743896	Non-significant
AKT2	OID31052	P31751	Neurology_II	-0.559813	-1.06984	0.295792	23	-1.64228	0.522652	Paired t-test	two.sided	0.353406	Non-significant
LRRFIP1	OID31344	Q32MZ4	Oncology_II	-0.561329	-2.31577	0.0298377	23	-1.06276	-0.0598981	Paired t-test	two.sided	0.0513105	Non-significant
NSFL1C	OID21022	Q9UNZ2	Neurology	-0.561837	-2.11063	0.0458849	23	-1.1125	-0.0111736	Paired t-test	two.sided	0.0723218	Non-significant
HS1BP3	OID30243	Q53T59	Cardiometabolic_II	-0.561992	-1.96354	0.0617848	23	-1.15407	0.0300866	Paired t-test	two.sided	0.0928333	Non-significant
ESYT2	OID31134	A0FGR8	Neurology_II	-0.562279	-2.07252	0.0496082	23	-1.12351	-0.00104737	Paired t-test	two.sided	0.0766943	Non-significant
GET3	OID30303	O43681	Cardiometabolic_II	-0.562904	-2.08427	0.0484327	23	-1.12159	-0.00421541	Paired t-test	two.sided	0.0751434	Non-significant
UBXN1	OID30654	Q04323	Inflammation_II	-0.572417	-2.0887	0.0479954	23	-1.13934	-0.00549326	Paired t-test	two.sided	0.0747572	Non-significant
RIDA	OID30635	P52758	Inflammation_II	-0.575275	-2.12763	0.0443073	23	-1.13461	-0.0159439	Paired t-test	two.sided	0.0703948	Non-significant
AMPD3	OID31139	Q01432	Neurology_II	-0.577638	-2.0979	0.0470996	23	-1.14722	-0.00805232	Paired t-test	two.sided	0.0738452	Non-significant
ANXA1	OID30617	P04083	Inflammation_II	-0.582467	-1.88211	0.0725343	23	-1.22266	0.0577305	Paired t-test	two.sided	0.107078	Non-significant
BACH1	OID20505	O14867	Inflammation	-0.587292	-2.30721	0.0303885	23	-1.11386	-0.0607224	Paired t-test	two.sided	0.0518828	Non-significant
UFD1	OID31486	Q92890	Oncology_II	-0.588938	-1.14511	0.263939	23	-1.65286	0.474984	Paired t-test	two.sided	0.320171	Non-significant
TXLNA	OID20952	P40222	Neurology	-0.588971	-2.00704	0.0566381	23	-1.19602	0.0180812	Paired t-test	two.sided	0.0862988	Non-significant
MTIF3	OID31513	Q9H2K0	Oncology_II	-0.589671	-1.58617	0.126355	23	-1.35871	0.17937	Paired t-test	two.sided	0.171608	Non-significant
ANKRD54	OID21162	Q6NXT1	Oncology	-0.5917	-2.15201	0.0421282	23	-1.16048	-0.022919	Paired t-test	two.sided	0.0679304	Non-significant
EBAG9	OID20918	O00559	Neurology	-0.597154	-2.27135	0.0327987	23	-1.14102	-0.0532903	Paired t-test	two.sided	0.0551278	Non-significant
MECR	OID30274	Q9BV79	Cardiometabolic_II	-0.600175	-1.69686	0.103217	23	-1.33185	0.131503	Paired t-test	two.sided	0.143658	Non-significant
ECHS1	OID30239	P30084	Cardiometabolic_II	-0.601742	-2.09384	0.0474931	23	-1.19625	-0.00723762	Paired t-test	two.sided	0.0743192	Non-significant
TARBP2	OID20870	Q15633	Neurology	-0.604038	-2.25701	0.0338106	23	-1.15767	-0.0504092	Paired t-test	two.sided	0.0566685	Non-significant
ASRGL1	OID30283	Q7L266	Cardiometabolic_II	-0.604771	-2.15344	0.0420039	23	-1.18573	-0.0238101	Paired t-test	two.sided	0.0678218	Non-significant
DNAJB1	OID21363	P25685	Oncology	-0.621783	-1.70533	0.101604	23	-1.37604	0.132473	Paired t-test	two.sided	0.141912	Non-significant
CCL4	OID20695	P13236	Inflammation	-0.627696	-1.80408	0.0843328	23	-1.34745	0.0920553	Paired t-test	two.sided	0.121057	Non-significant
TBCA	OID30616	O75347	Inflammation_II	-0.631629	-2.08566	0.0482947	23	-1.25811	-0.00514965	Paired t-test	two.sided	0.0751251	Non-significant
SMAD3	OID31418	P84022	Oncology_II	-0.632117	-1.45981	0.157868	23	-1.52787	0.263641	Paired t-test	two.sided	0.206898	Non-significant
CLEC4D	OID20609	Q8WXI8	Inflammation	-0.633387	-2.29183	0.0314015	23	-1.2051	-0.0616785	Paired t-test	two.sided	0.0533064	Non-significant
NFKB1	OID30160	P19838	Cardiometabolic_II	-0.642717	-2.22323	0.0363076	23	-1.24075	-0.0446865	Paired t-test	two.sided	0.0601755	Non-significant
AHCY	OID20199	P23526	Cardiometabolic	-0.643467	-2.26693	0.0331077	23	-1.23065	-0.0562802	Paired t-test	two.sided	0.0555687	Non-significant
AK1	OID20122	P00568	Cardiometabolic	-0.643504	-1.93034	0.0659852	23	-1.33312	0.0461086	Paired t-test	two.sided	0.0983989	Non-significant
UPB1	OID30352	Q9UBR1	Cardiometabolic_II	-0.649446	-1.55547	0.133489	23	-1.51316	0.21427	Paired t-test	two.sided	0.179697	Non-significant
IFNL2	OID30791	Q8IZJ0	Neurology_II	-0.652146	-1.39311	0.176905	23	-1.62053	0.316237	Paired t-test	two.sided	0.227832	Non-significant
GNGT1	OID30920	P63211	Neurology_II	-0.659238	-0.82959	0.415298	23	-2.30311	0.984632	Paired t-test	two.sided	0.469777	Non-significant
MGMT	OID20588	P16455	Inflammation	-0.659546	-1.57622	0.128631	23	-1.52514	0.206052	Paired t-test	two.sided	0.17434	Non-significant
MCEE	OID31033	Q96PE7	Neurology_II	-0.670471	-2.07843	0.0490137	23	-1.33779	-0.00315177	Paired t-test	two.sided	0.0759457	Non-significant
PTS	OID20847	Q03393	Neurology	-0.674767	-1.91604	0.0678718	23	-1.40328	0.0537487	Paired t-test	two.sided	0.100959	Non-significant
NT5C	OID30294	Q8TCD5	Cardiometabolic_II	-0.680713	-2.23289	0.0355774	23	-1.31136	-0.0500668	Paired t-test	two.sided	0.0593788	Non-significant
CC2D1A	OID20958	Q6P1N0	Neurology	-0.687367	-2.27831	0.0323177	23	-1.31148	-0.0632532	Paired t-test	two.sided	0.0545504	Non-significant
ATXN10	OID20865	Q9UBB4	Neurology	-0.692171	-2.3086	0.0302987	23	-1.3124	-0.0719389	Paired t-test	two.sided	0.0518038	Non-significant
RASSF2	OID21194	P50749	Oncology	-0.699167	-2.09861	0.0470311	23	-1.38835	-0.00997968	Paired t-test	two.sided	0.0738351	Non-significant
GATA3	OID31219	P23771	Oncology_II	-0.705196	-1.21942	0.235043	23	-1.90151	0.491118	Paired t-test	two.sided	0.289246	Non-significant
MVK	OID20459	Q03426	Inflammation	-0.71185	-2.21075	0.0372722	23	-1.37795	-0.045752	Paired t-test	two.sided	0.061432	Non-significant
CCL3	OID20610	P10147	Inflammation	-0.715508	-1.44712	0.161356	23	-1.73832	0.307308	Paired t-test	two.sided	0.210772	Non-significant
PPP1R12B	OID31304	O60237	Oncology_II	-0.738213	-1.88925	0.0715315	23	-1.54653	0.0701042	Paired t-test	two.sided	0.105742	Non-significant
RTN4IP1	OID31030	Q8WWV3	Neurology_II	-0.742167	-2.07235	0.0496257	23	-1.48301	-0.00132062	Paired t-test	two.sided	0.0766943	Non-significant
ECSCR	OID30831	Q19T08	Neurology_II	-0.7455	-1.93675	0.0651557	23	-1.54177	0.050775	Paired t-test	two.sided	0.0974062	Non-significant
ATF4	OID31162	P18848	Oncology_II	-0.747867	-1.5251	0.140868	23	-1.76228	0.266545	Paired t-test	two.sided	0.187719	Non-significant
L3HYPDH	OID30314	Q96EM0	Cardiometabolic_II	-0.749788	-2.06419	0.0504566	23	-1.5012	0.00162203	Paired t-test	two.sided	0.0777764	Non-significant
LONP1	OID30219	P36776	Cardiometabolic_II	-0.760413	-1.96519	0.0615821	23	-1.56086	0.0400359	Paired t-test	two.sided	0.0926457	Non-significant
CHM	OID30972	P24386	Neurology_II	-0.760425	-1.70054	0.102514	23	-1.68546	0.16461	Paired t-test	two.sided	0.142868	Non-significant
EPN1	OID31252	Q9Y6I3	Oncology_II	-0.767046	-1.60552	0.122022	23	-1.75536	0.221264	Paired t-test	two.sided	0.166522	Non-significant
CES1	OID20244	P23141	Cardiometabolic	-0.774204	-1.91893	0.0674862	23	-1.60882	0.0604082	Paired t-test	two.sided	0.100511	Non-significant
DUT	OID31457	P33316	Oncology_II	-0.783587	-2.31289	0.030022	23	-1.48443	-0.0827434	Paired t-test	two.sided	0.0515529	Non-significant
TRAF3IP2	OID30054	O43734	Cardiometabolic_II	-0.787587	-2.14006	0.043184	23	-1.5489	-0.0262774	Paired t-test	two.sided	0.0692433	Non-significant
FHIP2A	OID30187	Q5W0V3	Cardiometabolic_II	-0.789308	-2.29103	0.0314552	23	-1.502	-0.0766124	Paired t-test	two.sided	0.0533215	Non-significant
ATP5IF1	OID20760	Q9UII2	Inflammation	-0.790467	-1.83134	0.0800356	23	-1.68337	0.102436	Paired t-test	two.sided	0.115585	Non-significant
HNRNPK	OID20051	P61978	Cardiometabolic	-0.802638	-2.13951	0.0432334	23	-1.5787	-0.026579	Paired t-test	two.sided	0.0692433	Non-significant
PQBP1	OID21172	O60828	Oncology	-0.807612	-2.27388	0.0326235	23	-1.54234	-0.0728882	Paired t-test	two.sided	0.0549886	Non-significant
MAX	OID20877	P61244	Neurology	-0.812108	-2.28215	0.032055	23	-1.54824	-0.0759732	Paired t-test	two.sided	0.0541838	Non-significant
AZU1	OID20309	P20160	Cardiometabolic	-0.8169	-2.15374	0.0419774	23	-1.60153	-0.0322729	Paired t-test	two.sided	0.0678218	Non-significant
CDKN1A	OID21319	P38936	Oncology	-0.818829	-2.11958	0.0450484	23	-1.61799	-0.0196706	Paired t-test	two.sided	0.0714768	Non-significant
SCARB1	OID20805	Q8WTV0	Neurology	-0.822087	-2.11414	0.0455553	23	-1.62649	-0.0176855	Paired t-test	two.sided	0.0719931	Non-significant
GPD1	OID31358	P21695	Oncology_II	-0.824292	-2.11723	0.0452668	23	-1.62967	-0.0189091	Paired t-test	two.sided	0.0716377	Non-significant
CORO1A	OID20286	P31146	Cardiometabolic	-0.8249	-2.16538	0.0409751	23	-1.61295	-0.036848	Paired t-test	two.sided	0.0664354	Non-significant
CEP350	OID31247	Q5VT06	Oncology_II	-0.826883	-1.01549	0.320435	23	-2.51132	0.857558	Paired t-test	two.sided	0.377542	Non-significant
LRCH4	OID30191	O75427	Cardiometabolic_II	-0.842387	-2.29943	0.030897	23	-1.60023	-0.0845436	Paired t-test	two.sided	0.0526001	Non-significant
PSMD1	OID31058	Q99460	Neurology_II	-0.886454	-2.1471	0.0425591	23	-1.74052	-0.032387	Paired t-test	two.sided	0.0684396	Non-significant
SLK	OID31282	Q9H2G2	Oncology_II	-0.886637	-1.64541	0.113485	23	-2.00135	0.228072	Paired t-test	two.sided	0.156305	Non-significant
ECI2	OID30142	O75521	Cardiometabolic_II	-0.897467	-1.86944	0.0743473	23	-1.89057	0.0956407	Paired t-test	two.sided	0.109092	Non-significant
NAA10	OID30188	P41227	Cardiometabolic_II	-0.903058	-2.22563	0.0361247	23	-1.74242	-0.0636938	Paired t-test	two.sided	0.0600397	Non-significant
HSPA2	OID31424	P54652	Oncology_II	-0.911992	-2.30611	0.0304602	23	-1.73008	-0.0939033	Paired t-test	two.sided	0.0519307	Non-significant
DOC2B	OID30927	Q14184	Neurology_II	-0.956746	-2.20591	0.0376518	23	-1.85396	-0.0595301	Paired t-test	two.sided	0.0618863	Non-significant
BSND	OID31184	Q8WZ55	Oncology_II	-1.02965	-1.57558	0.128778	23	-2.38153	0.322225	Paired t-test	two.sided	0.174341	Non-significant
TLR2	OID31290	O60603	Oncology_II	-1.05289	-1.78969	0.0866813	23	-2.26991	0.164122	Paired t-test	two.sided	0.12383	Non-significant
YTHDF3	OID20478	Q7Z739	Inflammation	-1.05333	-2.0845	0.04841	23	-2.09866	-0.00800317	Paired t-test	two.sided	0.0751434	Non-significant
SLC44A4	OID30897	Q53GD3	Neurology_II	-1.08346	-1.323	0.19884	23	-2.77757	0.610654	Paired t-test	two.sided	0.250656	Non-significant
BTLA	OID31237	Q7Z6A9	Oncology_II	-1.09512	-2.16535	0.0409778	23	-2.14134	-0.0489032	Paired t-test	two.sided	0.0664354	Non-significant
HK2	OID20065	P52789	Cardiometabolic	-1.10089	-2.13292	0.0438255	23	-2.1686	-0.0331703	Paired t-test	two.sided	0.0698156	Non-significant
TPM3	OID30058	P06753	Cardiometabolic_II	-1.20225	-2.21827	0.036688	23	-2.32342	-0.0810883	Paired t-test	two.sided	0.0605764	Non-significant
IL6	OID20911	P05231	Neurology	-1.21047	-2.06464	0.0504103	23	-2.4233	0.00235342	Paired t-test	two.sided	0.0777764	Non-significant
IL6	OID21276	P05231	Oncology	-1.22091	-2.18306	0.0394941	23	-2.37784	-0.0639831	Paired t-test	two.sided	0.064633	Non-significant
SLC1A4	OID30926	P43007	Neurology_II	-1.293	-1.42445	0.167745	23	-3.17077	0.584764	Paired t-test	two.sided	0.218683	Non-significant
IL6	OID20101	P05231	Cardiometabolic	-1.31343	-2.13665	0.0434892	23	-2.58507	-0.0417973	Paired t-test	two.sided	0.069466	Non-significant
TJP3	OID30798	O95049	Neurology_II	-1.73848	-2.29689	0.0310649	23	-3.30422	-0.172747	Paired t-test	two.sided	0.0528104	Non-significant

## Sheet: metacore_process_networks
#	Networks	FDR	Total	In Data	Network Objects from Active Data
1	Inflammation_IFN-gamma signaling	3.99264e-07	109	20	p21, CCL5, IL-15, CrkL, Bcl-XL, MIP-1-alpha, C/EBPbeta, Cyclin E, AKT2, CXCL16, MMP-9, PAI1, IL-7, eIF2S2, CCL17, AKT3, NF-kB, MEK6(MAP2K6), IP3 receptor, AKT(PKB)
2	Cell adhesion_Platelet-endothelium-leucocyte interactions	4.00753e-07	174	25	CCL5, NF-kB p50/p50, PDGF-A, IL-6, TFPI-2, MIP-1-alpha, JAM1, TGF-beta 2, SREC-I, IL-8, TGF-beta, GP-IB beta, PSGL-1, P-selectin, GP-IB alpha, MMP-9, PAI1, SHP-1, PDGF-B, Azurocidin 1, NF-kB, CTGF, ENA-78, NF-kB1 (p50), IGFBP7/8
3	Inflammation_Amphoterin signaling	1.63399e-05	118	18	NF-kB p50/p50, IKK-gamma, IL-6, MELC, Amyloid beta, MMP-1, IL-8, AKT2, IRAK1/2, MMP-9, PAI1, AKT3, NF-kB, IRAK1, TLR2, NF-kB1 (p105), AKT(PKB), NF-kB1 (p50)
4	Immune response_Th17-derived cytokines	2.19723e-05	98	16	IKK-gamma, C/EBP, IL-6, Bcl-XL, STAT5, MMP-1, C/EBPbeta, IL-8, MMP-9, GRO-1, NF-kB, MEK6(MAP2K6), ENA-78, CIKS, AKT(PKB), GCP2
5	Inflammation_IL-10 anti-inflammatory response	0.000108644	87	14	NF-kB p50/p50, IL-6, Bcl-XL, MIP-1-alpha, STAT5, IL-8, STAT5B, IRAK1/2, MMP-9, NF-kB, MEK6(MAP2K6), TIA-1, AKT(PKB), NF-kB1 (p50)
6	Development_Regulation of angiogenesis	0.000153642	221	23	p21, Angiopoietin 1, IL-15, PDGF-A, IKK-gamma, IL-6, SMAD2, TGF-beta 2, STAT5, IL-18R1, IL-8, IRAK1/2, MMP-9, PAI1, Galpha(q)-specific peptide GPCRs, NF-kB, IRAK1, SMAD3, IP3 receptor, CTGF, AKT(PKB), PLC-beta, IGFBP7/8
7	Inflammation_IL-6 signaling	0.000153642	119	16	p21, NF-kB p50/p50, C/EBP, IL-6, APCS, 14-3-3 theta, C/EBPbeta, AKT2, SHP-1, AGP1 (ORM1), AKT3, Caspase-3, NF-kB, AKT(PKB), NF-kB1 (p50), 14-3-3
8	Protein folding_Folding in normal condition	0.000153642	119	16	ERp44, FKBP5, Sti1, ST13 (Hip), HSP70, HSPA2, HSP40, RanBP2, HSP27, Cyclophilin B, DNAJB2, DNAJA2, CDC37, PFD4, DNAJC6, TCP1-epsilon
9	Reproduction_Feeding and Neurohormone signaling	0.000171011	209	22	Corticoliberin, IL-6, HSP70, 4E-BP1, Amyloid beta, TGF-beta 2, STAT5, C/EBPbeta, TGF-beta, Cyclin E, STAT5B, PKA-reg (cAMP-dependent), HSP27, PAI1, APP-C59 (AICD), Galpha(q)-specific peptide GPCRs, NF-kB, eIF4E, AKT(PKB), Amyloid beta 42, APP, PLC-beta
10	Inflammation_Neutrophil activation	0.000762416	215	21	NF-kB p50/p50, PLA2, FADD, IL-6, Syntaxin 7, IL-8, PSGL-1, cPLA2, P-selectin, Annexin I, PA24A, GRO-1, Caspase-3, NF-kB, IP3 receptor, ENA-78, AKT(PKB), PLC-beta2, NF-kB1 (p50), PLC-beta, NSGPeroxidase
11	Inflammation_MIF signaling	0.000954056	141	16	Corticoliberin, NF-kB p50/p50, PLA2, IL-6, MMP-1, IL-8, Cyclin E, cPLA2, PKA-reg (cAMP-dependent), IRAK1/2, NF-kB, IRAK1, IP3 receptor, PLC-beta2, NF-kB1 (p50), PLC-beta
12	Proliferation_Lymphocyte proliferation	0.00113228	208	20	p21, CCL5, IL-15, BTLA, MIP-1-alpha, IP3R1, GRAP2, MIP-1-beta, STAT5, IL-18R1, AKT2, STAT5B, IL-7, SHP-1, UBPY, AKT3, Caspase-3, NF-kB, IP3 receptor, AKT(PKB)
13	Inflammation_TREM1 signaling	0.00113228	145	16	IKK-gamma, IL-6, Bcl-XL, MIP-1-alpha, 14-3-3 theta, IL-8, AKT2, IRAK1/2, AKT3, NF-kB, IRAK1, TLR2, IP3 receptor, AKT(PKB), TREM2, 14-3-3
14	Signal transduction_NOTCH signaling	0.00195981	235	21	p21, PDGF-A, PTEN, 4E-BP1, SMAD2, eIF4B, TGF-beta 2, GATA-3, TGF-beta, AKT2, SHP-1, MAP2, NUMB, PDGF-B, NF-kB, SMAD3, MEK6(MAP2K6), eIF4E, NF-kB1 (p105), AKT(PKB), NF-kB1 (p50)
15	Inflammation_IL-12,15,18 signaling	0.00304305	59	9	NF-kB p50/p50, IL-15, IKK-gamma, IL-18R1, NF-kB, IRAK4, IRAK1, NF-kB1 (p105), NF-kB1 (p50)
16	Protein folding_Response to unfolded proteins	0.00304305	72	10	ATF-4, ERp44, HSP70, P4HB, HSPA2, HSP40, HSP27, DNAJB2, IRE1, APP
17	Cell adhesion_Leucocyte chemotaxis	0.00352864	180	17	CCL5, PTEN, CrkL, MIP-1-alpha, GRAP2, MIP-1-beta, IL-8, CXCL16, GRO-1, Galpha(q)-specific peptide GPCRs, CCL17, IP3 receptor, ENA-78, ARHGEF1 (p115RhoGEF), PLC-beta2, PLC-beta, GCP2
18	Inflammation_Innate inflammatory response	0.00355637	181	17	NF-kB p50/p50, PLA2, IKK-gamma, IL-6, IP3R1, IL-18R1, IL-8, cPLA2, IRAK1/2, NF-kB, IRAK4, IRAK1, TLR2, IP3 receptor, PLC-beta2, NF-kB1 (p50), PLC-beta
19	Inflammation_Protein C signaling	0.00544822	108	12	NF-kB p50/p50, IL-6, IRAK1/2, PAI1, PAR1, NF-kB, IRAK1, IP3 receptor, AKT(PKB), PLC-beta2, NF-kB1 (p50), PLC-beta
20	Apoptosis_Anti-Apoptosis mediated by external signals via PI3K/AKT	0.0211225	233	18	NF-kB p50/p50, IL-15, PDGF-A, Thrombopoietin, CrkL, IL-6, Bcl-XL, MIP-1-alpha, TrkC, IL-8, PKA-reg (cAMP-dependent), IL-7, PDGF-B, Caspase-3, NF-kB, VEGF-C, AKT(PKB), NF-kB1 (p50)
21	Muscle contraction_Relaxin signaling	0.0249113	82	9	IL-6, IP3R1, PKA-reg (cAMP-dependent), MMP-9, NF-kB, IP3 receptor, AKT(PKB), PLC-beta2, PLC-beta
22	Proteolysis_Ubiquitin-proteasomal proteolysis	0.0255802	166	14	OTUD7B, HSP70, NRDP1, p47, MJD (ataxin-3), PSMD1, UBE2B, PSMD9, UFD1, NUMB, PSMD5, UBPY, NEDD4L, Elongin B
23	Development_EMT_Regulation of epithelial-to-mesenchymal transition	0.0286722	224	17	PDGF-A, PTEN, CrkL, Oncostatin M, 4E-BP1, SMAD2, TGF-beta 2, TGF-beta, Cyclin E, MMP-9, PAI1, MTS1 (S100A4), PDGF-B, SMAD3, MEK6(MAP2K6), CTGF, AKT(PKB)
24	Signal Transduction_TGF-beta, GDF and Activin signaling	0.0320081	154	13	p21, IL-6, SMAD2, TGF-beta 2, GATA-3, PAI1, NF-kB, SMAD3, MEK6(MAP2K6), IP3 receptor, AKT(PKB), PLC-beta2, PLC-beta
25	Inflammation_IL-2 signaling	0.0328274	104	10	NF-kB p50/p50, PTEN, Bcl-XL, STAT5, STAT5B, SHP-1, NF-kB, IP3 receptor, AKT(PKB), NF-kB1 (p50)
26	Chemotaxis	0.0328274	139	12	CCL5, MIP-1-alpha, MIP-1-beta, IL-8, Alpha-defensin, CXCL16, GRO-1, Galpha(q)-specific peptide GPCRs, CCL17, NF-kB, ENA-78, GCP2
27	Inflammation_IgE signaling	0.0328274	140	12	NF-kB p50/p50, PLA2, IKK-gamma, IL-6, cPLA2, NF-kB, MEK6(MAP2K6), IP3 receptor, AKT(PKB), PLC-beta2, NF-kB1 (p50), PLC-beta
28	Immune response_T helper cell differentiation	0.0328274	140	12	IKK-gamma, IL-6, GATA-3, STAT5, IL-18R1, IRAK1/2, NF-kB, IRAK4, IRAK1, MEK6(MAP2K6), TLR2, IP3 receptor
29	Cell adhesion_Platelet aggregation	0.0328274	158	13	PLA2, MELC, MYOM1, GP-IB beta, cPLA2, P-selectin, PKA-reg (cAMP-dependent), GP-IB alpha, PAR1, IP3 receptor, AKT(PKB), PLC-beta2, PLC-beta
30	Signal transduction_Leptin signaling	0.0330068	107	10	STAT5, C/EBPbeta, AKT2, cPLA2, STAT5B, PKA-reg (cAMP-dependent), PAI1, NF-kB, AKT(PKB), LKB1
31	Inflammation_Histamine signaling	0.0330068	215	16	CCL5, NF-kB p50/p50, PLA2, IL-6, MIP-1-alpha, MIP-1-beta, IL-8, cPLA2, P-selectin, PKA-reg (cAMP-dependent), PA24A, NF-kB, IP3 receptor, PLC-beta2, NF-kB1 (p50), PLC-beta
32	Reproduction_FSH-beta signaling pathway	0.0330068	160	13	TGM2, 4E-BP1, SMAD2, TGF-beta 2, 14-3-3 theta, PKA-reg (cAMP-dependent), NF-kB, SMAD3, MEK6(MAP2K6), IP3 receptor, CTGF, eIF4E, AKT(PKB)
33	Apoptosis_Anti-Apoptosis mediated by external signals via MAPK and JAK/STAT	0.0331823	179	14	IL-15, PDGF-A, Thrombopoietin, CrkL, Bcl-XL, STAT5, C/EBPbeta, PKA-reg (cAMP-dependent), IRAK1/2, IL-7, PDGF-B, MEK6(MAP2K6), IP3 receptor, PLC-beta
34	Apoptosis_Apoptosis stimulation by external signals	0.0344197	144	12	FADD, Bcl-XL, SMAD2, TGF-beta 2, TrkC, TGF-beta, cPLA2, RAIDD, Caspase-3, NF-kB, SMAD3, AKT(PKB)
35	Translation_Regulation of initiation	0.0346386	127	11	IL-15, 4E-BP1, eIF4B, IGBP1, AKT2, HSP27, eIF2S2, AKT3, MEK6(MAP2K6), eIF4E, AKT(PKB)
36	Cell cycle_G1-S Interleukin regulation	0.034791	128	11	p21, NF-kB p50/p50, STAT5, IL-8, Cyclin E, AKT2, IRAK1/2, AKT3, NF-kB, AKT(PKB), NF-kB1 (p50)
37	Apoptosis_Anti-apoptosis mediated by external signals via NF-kB	0.034791	111	10	IL-15, PDGF-A, IKK-gamma, Bcl-XL, PKA-reg (cAMP-dependent), IRAK1/2, PDGF-B, Caspase-3, NF-kB, AKT(PKB)
38	Proliferation_Negative regulation of cell proliferation	0.034791	183	14	p21, IL-6, Oncostatin M, Hrs, IRT-1, IL-8, TGF-beta, Cyclin E, IRAK1/2, SHP-1, GRO-1, Max, COL18A1, MRG15
39	Inflammation_Kallikrein-kinin system	0.0406385	187	14	NF-kB p50/p50, PLA2, G-protein gamma, cPLA2, PAI1, PA24A, DPP4, Tissue kallikreins, NF-kB, IP3 receptor, Kallikrein 8, PLC-beta2, NF-kB1 (p50), PLC-beta
40	Immune response_Innate immune response to RNA viral infection	0.0467924	83	8	FADD, IKK-gamma, IL-6, IL-8, IRAK1/2, NF-kB, IRAK4, IRAK1
41	Proteolysis_ECM remodeling	0.0488752	84	8	TFPI-2, Nidogen, MMP-1, MMP-9, PAI1, COL18A1, TIMP3, CTGF
Legend:
Networks	Metacore process network term
FDR	False discovery rate
In Data	Proteins significant in the model present in the Metacore process network
Total	Total number of proteins in the Metacore process network
Network Objects from Active Data	Proteins in the Metacore process network

## Sheet: protein_mapping
Metacore_497_proteins_not_changed_process_networks
Process networks with FDR<0.05
Network #	Network name	Network FDR	Network Object Name	Input Entrez Gene IDs	Input molecule	Input value: estimate (difference in NPX value between contrast terms)	Molecule Name				Legend
1	Inflammation_IFN-gamma_signaling	3.99264e-07	p21	1026	CDKN1A	2.08	cyclin dependent kinase inhibitor 1A				Network name	Metacore process network name
1	Inflammation_IFN-gamma_signaling	3.99264e-07	CCL5	6352	CCL5	1.66	C-C motif chemokine ligand 5				Network FDR	FDR in analysis
1	Inflammation_IFN-gamma_signaling	3.99264e-07	IL-15	3600	IL15	1.36	interleukin 15				Network Object name	Protein names from Metacore
1	Inflammation_IFN-gamma_signaling	3.99264e-07	CrkL	1399	CRKL	1.75	CRK like proto-oncogene, adaptor protein				Input Entrez Gene IDs	Entrez Gene ID's mapping to proteins
1	Inflammation_IFN-gamma_signaling	3.99264e-07	Bcl-XL	598	BCL2L1	2.37	BCL2 like 1				Input molecule	Protein symbols
1	Inflammation_IFN-gamma_signaling	3.99264e-07	MIP-1-alpha	6348	CCL3	1.99	C-C motif chemokine ligand 3				Input value: estimate (difference in NPX value between contrast terms)	numeric difference in mean NPX values between groups
1	Inflammation_IFN-gamma_signaling	3.99264e-07	C/EBPbeta	1051	CEBPB	1.56	CCAAT enhancer binding protein beta				Molecule Name	full-length protein name
1	Inflammation_IFN-gamma_signaling	3.99264e-07	CyclinE	898	CCNE1	1.17	cyclin E1
1	Inflammation_IFN-gamma_signaling	3.99264e-07	AKT2	208	AKT2	2.99	AKT serine/threonine kinase 2
1	Inflammation_IFN-gamma_signaling	3.99264e-07	CXCL16	58191	CXCL16	0.8	C-X-C motif chemokine ligand 16
1	Inflammation_IFN-gamma_signaling	3.99264e-07	MMP-9	4318	MMP9	1.31	matrix metallopeptidase 9
1	Inflammation_IFN-gamma_signaling	3.99264e-07	PAI1	5054	SERPINE1	1.44	serpin family E member 1
1	Inflammation_IFN-gamma_signaling	3.99264e-07	IL-7	3574	IL7	0.73	interleukin 7
1	Inflammation_IFN-gamma_signaling	3.99264e-07	eIF2S2	8894	EIF2S2	2.06	eukaryotic translation initiation factor 2 subunit beta
1	Inflammation_IFN-gamma_signaling	3.99264e-07	CCL17	6361	CCL17	0.88	C-C motif chemokine ligand 17
1	Inflammation_IFN-gamma_signaling	3.99264e-07	AKT3	10000	AKT3	1.28	AKT serine/threonine kinase 3
1	Inflammation_IFN-gamma_signaling	3.99264e-07	NF-kB	4790	NFKB1	1.63	nuclear factor kappa B subunit 1
1	Inflammation_IFN-gamma_signaling	3.99264e-07	MEK6(MAP2K6)	5608	MAP2K6	1.55	mitogen-activated protein kinase kinase 6
1	Inflammation_IFN-gamma_signaling	3.99264e-07	IP3receptor	3708	ITPR1	1.19	inositol 1,4,5-trisphosphate receptor type 1
1	Inflammation_IFN-gamma_signaling	3.99264e-07	AKT(PKB)	208	AKT2	2.99	AKT serine/threonine kinase 2
2	Cell_adhesion_Platelet-endothelium-leucocyte_interactions	4.00753e-07	CCL5	6352	CCL5	1.66	C-C motif chemokine ligand 5
2	Cell_adhesion_Platelet-endothelium-leucocyte_interactions	4.00753e-07	NF-kBp50/p50	4790	NFKB1	1.63	nuclear factor kappa B subunit 1
2	Cell_adhesion_Platelet-endothelium-leucocyte_interactions	4.00753e-07	PDGF-A	5154	PDGFA	1.59	platelet derived growth factor subunit A
2	Cell_adhesion_Platelet-endothelium-leucocyte_interactions	4.00753e-07	IL-6	3569	IL6	2.74	interleukin 6
2	Cell_adhesion_Platelet-endothelium-leucocyte_interactions	4.00753e-07	TFPI-2	7980	TFPI2	1.37	tissue factor pathway inhibitor 2
2	Cell_adhesion_Platelet-endothelium-leucocyte_interactions	4.00753e-07	MIP-1-alpha	6348	CCL3	1.99	C-C motif chemokine ligand 3
2	Cell_adhesion_Platelet-endothelium-leucocyte_interactions	4.00753e-07	JAM1	50848	F11R	0.95	F11 receptor
2	Cell_adhesion_Platelet-endothelium-leucocyte_interactions	4.00753e-07	TGF-beta2	7042	TGFB2	1.08	transforming growth factor beta 2
2	Cell_adhesion_Platelet-endothelium-leucocyte_interactions	4.00753e-07	SREC-I	8578	SCARF1	1.06	scavenger receptor class F member 1
2	Cell_adhesion_Platelet-endothelium-leucocyte_interactions	4.00753e-07	IL-8	3576	CXCL8	1.69	C-X-C motif chemokine ligand 8
2	Cell_adhesion_Platelet-endothelium-leucocyte_interactions	4.00753e-07	TGF-beta	7042	TGFB2	1.08	transforming growth factor beta 2
2	Cell_adhesion_Platelet-endothelium-leucocyte_interactions	4.00753e-07	GP-IBbeta	2812	GP1BB	1.13	glycoprotein Ib platelet subunit beta
2	Cell_adhesion_Platelet-endothelium-leucocyte_interactions	4.00753e-07	PSGL-1	6404	SELPLG	-0.41	selectin P ligand
2	Cell_adhesion_Platelet-endothelium-leucocyte_interactions	4.00753e-07	P-selectin	6403	SELP	0.91	selectin P
2	Cell_adhesion_Platelet-endothelium-leucocyte_interactions	4.00753e-07	GP-IBalpha	2811	GP1BA	0.56	glycoprotein Ib platelet subunit alpha
2	Cell_adhesion_Platelet-endothelium-leucocyte_interactions	4.00753e-07	MMP-9	4318	MMP9	1.31	matrix metallopeptidase 9
2	Cell_adhesion_Platelet-endothelium-leucocyte_interactions	4.00753e-07	PAI1	5054	SERPINE1	1.44	serpin family E member 1
2	Cell_adhesion_Platelet-endothelium-leucocyte_interactions	4.00753e-07	SHP-1	5777	PTPN6	1.38	protein tyrosine phosphatase non-receptor type 6
2	Cell_adhesion_Platelet-endothelium-leucocyte_interactions	4.00753e-07	PDGF-B	5155	PDGFB	1.41	platelet derived growth factor subunit B
2	Cell_adhesion_Platelet-endothelium-leucocyte_interactions	4.00753e-07	Azurocidin1	566	AZU1	2.08	azurocidin 1
2	Cell_adhesion_Platelet-endothelium-leucocyte_interactions	4.00753e-07	NF-kB	4790	NFKB1	1.63	nuclear factor kappa B subunit 1
2	Cell_adhesion_Platelet-endothelium-leucocyte_interactions	4.00753e-07	CTGF	1490	CCN2	0.83	cellular communication network factor 2
2	Cell_adhesion_Platelet-endothelium-leucocyte_interactions	4.00753e-07	ENA-78	6374	CXCL5	1.68	C-X-C motif chemokine ligand 5
2	Cell_adhesion_Platelet-endothelium-leucocyte_interactions	4.00753e-07	NF-kB1(p50)	4790	NFKB1	1.63	nuclear factor kappa B subunit 1
2	Cell_adhesion_Platelet-endothelium-leucocyte_interactions	4.00753e-07	IGFBP7/8	1490	CCN2	0.83	cellular communication network factor 2
3	Inflammation_Amphoterin_signaling	1.63399e-05	NF-kBp50/p50	4790	NFKB1	1.63	nuclear factor kappa B subunit 1
3	Inflammation_Amphoterin_signaling	1.63399e-05	IKK-gamma	8517	IKBKG	1.29	inhibitor of nuclear factor kappa B kinase regulatory subunit gamma
3	Inflammation_Amphoterin_signaling	1.63399e-05	IL-6	3569	IL6	2.74	interleukin 6
3	Inflammation_Amphoterin_signaling	1.63399e-05	MELC	4635	MYL4	3.77	myosin light chain 4
3	Inflammation_Amphoterin_signaling	1.63399e-05	Amyloidbeta	351	APP	0.76	amyloid beta precursor protein
3	Inflammation_Amphoterin_signaling	1.63399e-05	MMP-1	4312	MMP1	1.34	matrix metallopeptidase 1
3	Inflammation_Amphoterin_signaling	1.63399e-05	IL-8	3576	CXCL8	1.69	C-X-C motif chemokine ligand 8
3	Inflammation_Amphoterin_signaling	1.63399e-05	AKT2	208	AKT2	2.99	AKT serine/threonine kinase 2
3	Inflammation_Amphoterin_signaling	1.63399e-05	IRAK1/2	3654	IRAK1	1.51	interleukin 1 receptor associated kinase 1
3	Inflammation_Amphoterin_signaling	1.63399e-05	MMP-9	4318	MMP9	1.31	matrix metallopeptidase 9
3	Inflammation_Amphoterin_signaling	1.63399e-05	PAI1	5054	SERPINE1	1.44	serpin family E member 1
3	Inflammation_Amphoterin_signaling	1.63399e-05	AKT3	10000	AKT3	1.28	AKT serine/threonine kinase 3
3	Inflammation_Amphoterin_signaling	1.63399e-05	NF-kB	4790	NFKB1	1.63	nuclear factor kappa B subunit 1
3	Inflammation_Amphoterin_signaling	1.63399e-05	IRAK1	3654	IRAK1	1.51	interleukin 1 receptor associated kinase 1
3	Inflammation_Amphoterin_signaling	1.63399e-05	TLR2	7097	TLR2	5.12	toll like receptor 2
3	Inflammation_Amphoterin_signaling	1.63399e-05	NF-kB1(p105)	4790	NFKB1	1.63	nuclear factor kappa B subunit 1
3	Inflammation_Amphoterin_signaling	1.63399e-05	AKT(PKB)	208	AKT2	2.99	AKT serine/threonine kinase 2
3	Inflammation_Amphoterin_signaling	1.63399e-05	NF-kB1(p50)	4790	NFKB1	1.63	nuclear factor kappa B subunit 1
4	Immune_response_Th17-derived_cytokines	2.19723e-05	IKK-gamma	8517	IKBKG	1.29	inhibitor of nuclear factor kappa B kinase regulatory subunit gamma
4	Immune_response_Th17-derived_cytokines	2.19723e-05	C/EBP	1051	CEBPB	1.56	CCAAT enhancer binding protein beta
4	Immune_response_Th17-derived_cytokines	2.19723e-05	IL-6	3569	IL6	2.74	interleukin 6
4	Immune_response_Th17-derived_cytokines	2.19723e-05	Bcl-XL	598	BCL2L1	2.37	BCL2 like 1
4	Immune_response_Th17-derived_cytokines	2.19723e-05	STAT5	6777	STAT5B	2.95	signal transducer and activator of transcription 5B
4	Immune_response_Th17-derived_cytokines	2.19723e-05	MMP-1	4312	MMP1	1.34	matrix metallopeptidase 1
4	Immune_response_Th17-derived_cytokines	2.19723e-05	C/EBPbeta	1051	CEBPB	1.56	CCAAT enhancer binding protein beta
4	Immune_response_Th17-derived_cytokines	2.19723e-05	IL-8	3576	CXCL8	1.69	C-X-C motif chemokine ligand 8
4	Immune_response_Th17-derived_cytokines	2.19723e-05	MMP-9	4318	MMP9	1.31	matrix metallopeptidase 9
4	Immune_response_Th17-derived_cytokines	2.19723e-05	GRO-1	2919	CXCL1	1.06	C-X-C motif chemokine ligand 1
4	Immune_response_Th17-derived_cytokines	2.19723e-05	NF-kB	4790	NFKB1	1.63	nuclear factor kappa B subunit 1
4	Immune_response_Th17-derived_cytokines	2.19723e-05	MEK6(MAP2K6)	5608	MAP2K6	1.55	mitogen-activated protein kinase kinase 6
4	Immune_response_Th17-derived_cytokines	2.19723e-05	ENA-78	6374	CXCL5	1.68	C-X-C motif chemokine ligand 5
4	Immune_response_Th17-derived_cytokines	2.19723e-05	CIKS	10758	TRAF3IP2	1.7	TRAF3 interacting protein 2
4	Immune_response_Th17-derived_cytokines	2.19723e-05	AKT(PKB)	208	AKT2	2.99	AKT serine/threonine kinase 2
4	Immune_response_Th17-derived_cytokines	2.19723e-05	GCP2	6372	CXCL6	1.14	C-X-C motif chemokine ligand 6
5	Inflammation_IL-10_anti-inflammatory_response	0.000108644	NF-kBp50/p50	4790	NFKB1	1.63	nuclear factor kappa B subunit 1
5	Inflammation_IL-10_anti-inflammatory_response	0.000108644	IL-6	3569	IL6	2.74	interleukin 6
5	Inflammation_IL-10_anti-inflammatory_response	0.000108644	Bcl-XL	598	BCL2L1	2.37	BCL2 like 1
5	Inflammation_IL-10_anti-inflammatory_response	0.000108644	MIP-1-alpha	6348	CCL3	1.99	C-C motif chemokine ligand 3
5	Inflammation_IL-10_anti-inflammatory_response	0.000108644	STAT5	6777	STAT5B	2.95	signal transducer and activator of transcription 5B
5	Inflammation_IL-10_anti-inflammatory_response	0.000108644	IL-8	3576	CXCL8	1.69	C-X-C motif chemokine ligand 8
5	Inflammation_IL-10_anti-inflammatory_response	0.000108644	STAT5B	6777	STAT5B	2.95	signal transducer and activator of transcription 5B
5	Inflammation_IL-10_anti-inflammatory_response	0.000108644	IRAK1/2	3654	IRAK1	1.51	interleukin 1 receptor associated kinase 1
5	Inflammation_IL-10_anti-inflammatory_response	0.000108644	MMP-9	4318	MMP9	1.31	matrix metallopeptidase 9
5	Inflammation_IL-10_anti-inflammatory_response	0.000108644	NF-kB	4790	NFKB1	1.63	nuclear factor kappa B subunit 1
5	Inflammation_IL-10_anti-inflammatory_response	0.000108644	MEK6(MAP2K6)	5608	MAP2K6	1.55	mitogen-activated protein kinase kinase 6
5	Inflammation_IL-10_anti-inflammatory_response	0.000108644	TIA-1	7072	TIA1	2.15	TIA1 cytotoxic granule associated RNA binding protein
5	Inflammation_IL-10_anti-inflammatory_response	0.000108644	AKT(PKB)	208	AKT2	2.99	AKT serine/threonine kinase 2
5	Inflammation_IL-10_anti-inflammatory_response	0.000108644	NF-kB1(p50)	4790	NFKB1	1.63	nuclear factor kappa B subunit 1
6	Development_Regulation_of_angiogenesis	0.000153642	p21	1026	CDKN1A	2.08	cyclin dependent kinase inhibitor 1A
6	Development_Regulation_of_angiogenesis	0.000153642	Angiopoietin1	284	ANGPT1	1.28	angiopoietin 1
6	Development_Regulation_of_angiogenesis	0.000153642	IL-15	3600	IL15	1.36	interleukin 15
6	Development_Regulation_of_angiogenesis	0.000153642	PDGF-A	5154	PDGFA	1.59	platelet derived growth factor subunit A
6	Development_Regulation_of_angiogenesis	0.000153642	IKK-gamma	8517	IKBKG	1.29	inhibitor of nuclear factor kappa B kinase regulatory subunit gamma
6	Development_Regulation_of_angiogenesis	0.000153642	IL-6	3569	IL6	2.74	interleukin 6
6	Development_Regulation_of_angiogenesis	0.000153642	SMAD2	4087	SMAD2	3.34	SMAD family member 2
6	Development_Regulation_of_angiogenesis	0.000153642	TGF-beta2	7042	TGFB2	1.08	transforming growth factor beta 2
6	Development_Regulation_of_angiogenesis	0.000153642	STAT5	6777	STAT5B	2.95	signal transducer and activator of transcription 5B
6	Development_Regulation_of_angiogenesis	0.000153642	IL-18R1	8809	IL18R1	0.65	interleukin 18 receptor 1
6	Development_Regulation_of_angiogenesis	0.000153642	IL-8	3576	CXCL8	1.69	C-X-C motif chemokine ligand 8
6	Development_Regulation_of_angiogenesis	0.000153642	IRAK1/2	3654	IRAK1	1.51	interleukin 1 receptor associated kinase 1
6	Development_Regulation_of_angiogenesis	0.000153642	MMP-9	4318	MMP9	1.31	matrix metallopeptidase 9
6	Development_Regulation_of_angiogenesis	0.000153642	PAI1	5054	SERPINE1	1.44	serpin family E member 1
6	Development_Regulation_of_angiogenesis	0.000153642	Galpha(q)-specificpeptideGPCRs	2149	F2R	1.21	coagulation factor II thrombin receptor
6	Development_Regulation_of_angiogenesis	0.000153642	NF-kB	4790	NFKB1	1.63	nuclear factor kappa B subunit 1
6	Development_Regulation_of_angiogenesis	0.000153642	IRAK1	3654	IRAK1	1.51	interleukin 1 receptor associated kinase 1
6	Development_Regulation_of_angiogenesis	0.000153642	SMAD3	4088	SMAD3	1.8	SMAD family member 3
6	Development_Regulation_of_angiogenesis	0.000153642	IP3receptor	3708	ITPR1	1.19	inositol 1,4,5-trisphosphate receptor type 1
6	Development_Regulation_of_angiogenesis	0.000153642	CTGF	1490	CCN2	0.83	cellular communication network factor 2
6	Development_Regulation_of_angiogenesis	0.000153642	AKT(PKB)	208	AKT2	2.99	AKT serine/threonine kinase 2
6	Development_Regulation_of_angiogenesis	0.000153642	PLC-beta	5330	PLCB2	2.35	phospholipase C beta 2
6	Development_Regulation_of_angiogenesis	0.000153642	IGFBP7/8	1490	CCN2	0.83	cellular communication network factor 2
7	Inflammation_IL-6_signaling	0.000153642	p21	1026	CDKN1A	2.08	cyclin dependent kinase inhibitor 1A
7	Inflammation_IL-6_signaling	0.000153642	NF-kBp50/p50	4790	NFKB1	1.63	nuclear factor kappa B subunit 1
7	Inflammation_IL-6_signaling	0.000153642	C/EBP	1051	CEBPB	1.56	CCAAT enhancer binding protein beta
7	Inflammation_IL-6_signaling	0.000153642	IL-6	3569	IL6	2.74	interleukin 6
7	Inflammation_IL-6_signaling	0.000153642	APCS	325	APCS	0.71	amyloid P component, serum
7	Inflammation_IL-6_signaling	0.000153642	14-3-3theta	10971	YWHAQ	1.28	tyrosine 3-monooxygenase/tryptophan 5-monooxygenase activation protein theta
7	Inflammation_IL-6_signaling	0.000153642	C/EBPbeta	1051	CEBPB	1.56	CCAAT enhancer binding protein beta
7	Inflammation_IL-6_signaling	0.000153642	AKT2	208	AKT2	2.99	AKT serine/threonine kinase 2
7	Inflammation_IL-6_signaling	0.000153642	SHP-1	5777	PTPN6	1.38	protein tyrosine phosphatase non-receptor type 6
7	Inflammation_IL-6_signaling	0.000153642	AGP1(ORM1)	5004	ORM1	0.78	orosomucoid 1
7	Inflammation_IL-6_signaling	0.000153642	AKT3	10000	AKT3	1.28	AKT serine/threonine kinase 3
7	Inflammation_IL-6_signaling	0.000153642	Caspase-3	836	CASP3	1.36	caspase 3
7	Inflammation_IL-6_signaling	0.000153642	NF-kB	4790	NFKB1	1.63	nuclear factor kappa B subunit 1
7	Inflammation_IL-6_signaling	0.000153642	AKT(PKB)	208	AKT2	2.99	AKT serine/threonine kinase 2
7	Inflammation_IL-6_signaling	0.000153642	NF-kB1(p50)	4790	NFKB1	1.63	nuclear factor kappa B subunit 1
7	Inflammation_IL-6_signaling	0.000153642	14-3-3	10971	YWHAQ	1.28	tyrosine 3-monooxygenase/tryptophan 5-monooxygenase activation protein theta
8	Protein_folding_Folding_in_normal_condition	0.000153642	ERp44	23071	ERP44	0.61	endoplasmic reticulum protein 44
8	Protein_folding_Folding_in_normal_condition	0.000153642	FKBP5	2289	FKBP5	1.79	FKBP prolyl isomerase 5
8	Protein_folding_Folding_in_normal_condition	0.000153642	Sti1	10963	STIP1	1.72	stress induced phosphoprotein 1
8	Protein_folding_Folding_in_normal_condition	0.000153642	ST13(Hip)	6767	ST13	1.94	ST13 Hsp70 interacting protein
8	Protein_folding_Folding_in_normal_condition	0.000153642	HSP70	3306	HSPA2	2.25	heat shock protein family A (Hsp70) member 2
8	Protein_folding_Folding_in_normal_condition	0.000153642	HSPA2	3306	HSPA2	2.25	heat shock protein family A (Hsp70) member 2
8	Protein_folding_Folding_in_normal_condition	0.000153642	HSP40	3337	DNAJB1	3.14	DnaJ heat shock protein family (Hsp40) member B1
8	Protein_folding_Folding_in_normal_condition	0.000153642	RanBP2	5903	RANBP2	1.7	RAN binding protein 2
8	Protein_folding_Folding_in_normal_condition	0.000153642	HSP27	3315	HSPB1	1.55	heat shock protein family B (small) member 1
8	Protein_folding_Folding_in_normal_condition	0.000153642	CyclophilinB	5479	PPIB	1.51	peptidylprolyl isomerase B
8	Protein_folding_Folding_in_normal_condition	0.000153642	DNAJB2	3300	DNAJB2	1.98	DnaJ heat shock protein family (Hsp40) member B2
8	Protein_folding_Folding_in_normal_condition	0.000153642	DNAJA2	10294	DNAJA2	1.23	DnaJ heat shock protein family (Hsp40) member A2
8	Protein_folding_Folding_in_normal_condition	0.000153642	CDC37	11140	CDC37	2.3	cell division cycle 37, HSP90 cochaperone
8	Protein_folding_Folding_in_normal_condition	0.000153642	PFD4	5203	PFDN4	3.33	prefoldin subunit 4
8	Protein_folding_Folding_in_normal_condition	0.000153642	DNAJC6	9829	DNAJC6	2.46	DnaJ heat shock protein family (Hsp40) member C6
8	Protein_folding_Folding_in_normal_condition	0.000153642	TCP1-epsilon	22948	CCT5	1.18	chaperonin containing TCP1 subunit 5
9	Reproduction_Feeding_and_Neurohormone_signaling_	0.000171011	Corticoliberin	1392	CRH	-1.52	corticotropin releasing hormone
9	Reproduction_Feeding_and_Neurohormone_signaling_	0.000171011	IL-6	3569	IL6	2.74	interleukin 6
9	Reproduction_Feeding_and_Neurohormone_signaling_	0.000171011	HSP70	3306	HSPA2	2.25	heat shock protein family A (Hsp70) member 2
9	Reproduction_Feeding_and_Neurohormone_signaling_	0.000171011	4E-BP1	1978	EIF4EBP1	3.8	eukaryotic translation initiation factor 4E binding protein 1
9	Reproduction_Feeding_and_Neurohormone_signaling_	0.000171011	Amyloidbeta	351	APP	0.76	amyloid beta precursor protein
9	Reproduction_Feeding_and_Neurohormone_signaling_	0.000171011	TGF-beta2	7042	TGFB2	1.08	transforming growth factor beta 2
9	Reproduction_Feeding_and_Neurohormone_signaling_	0.000171011	STAT5	6777	STAT5B	2.95	signal transducer and activator of transcription 5B
9	Reproduction_Feeding_and_Neurohormone_signaling_	0.000171011	C/EBPbeta	1051	CEBPB	1.56	CCAAT enhancer binding protein beta
9	Reproduction_Feeding_and_Neurohormone_signaling_	0.000171011	TGF-beta	7042	TGFB2	1.08	transforming growth factor beta 2
9	Reproduction_Feeding_and_Neurohormone_signaling_	0.000171011	CyclinE	898	CCNE1	1.17	cyclin E1
9	Reproduction_Feeding_and_Neurohormone_signaling_	0.000171011	STAT5B	6777	STAT5B	2.95	signal transducer and activator of transcription 5B
9	Reproduction_Feeding_and_Neurohormone_signaling_	0.000171011	PKA-reg(cAMP-dependent)	5573	PRKAR1A	1.63	protein kinase cAMP-dependent type I regulatory subunit alpha
9	Reproduction_Feeding_and_Neurohormone_signaling_	0.000171011	HSP27	3315	HSPB1	1.55	heat shock protein family B (small) member 1
9	Reproduction_Feeding_and_Neurohormone_signaling_	0.000171011	PAI1	5054	SERPINE1	1.44	serpin family E member 1
9	Reproduction_Feeding_and_Neurohormone_signaling_	0.000171011	APP-C59(AICD)	351	APP	0.76	amyloid beta precursor protein
9	Reproduction_Feeding_and_Neurohormone_signaling_	0.000171011	Galpha(q)-specificpeptideGPCRs	2149	F2R	1.21	coagulation factor II thrombin receptor
9	Reproduction_Feeding_and_Neurohormone_signaling_	0.000171011	NF-kB	4790	NFKB1	1.63	nuclear factor kappa B subunit 1
9	Reproduction_Feeding_and_Neurohormone_signaling_	0.000171011	eIF4E	1977	EIF4E	2.93	eukaryotic translation initiation factor 4E
9	Reproduction_Feeding_and_Neurohormone_signaling_	0.000171011	AKT(PKB)	208	AKT2	2.99	AKT serine/threonine kinase 2
9	Reproduction_Feeding_and_Neurohormone_signaling_	0.000171011	Amyloidbeta42	351	APP	0.76	amyloid beta precursor protein
9	Reproduction_Feeding_and_Neurohormone_signaling_	0.000171011	APP	351	APP	0.76	amyloid beta precursor protein
9	Reproduction_Feeding_and_Neurohormone_signaling_	0.000171011	PLC-beta	5330	PLCB2	2.35	phospholipase C beta 2
10	Inflammation_Neutrophil_activation	0.000762416	NF-kBp50/p50	4790	NFKB1	1.63	nuclear factor kappa B subunit 1
10	Inflammation_Neutrophil_activation	0.000762416	PLA2	5321	PLA2G4A	1.41	phospholipase A2 group IVA
10	Inflammation_Neutrophil_activation	0.000762416	FADD	8772	FADD	1.84	Fas associated via death domain
10	Inflammation_Neutrophil_activation	0.000762416	IL-6	3569	IL6	2.74	interleukin 6
10	Inflammation_Neutrophil_activation	0.000762416	Syntaxin7	8417	STX7	1.14	syntaxin 7
10	Inflammation_Neutrophil_activation	0.000762416	IL-8	3576	CXCL8	1.69	C-X-C motif chemokine ligand 8
10	Inflammation_Neutrophil_activation	0.000762416	PSGL-1	6404	SELPLG	-0.41	selectin P ligand
10	Inflammation_Neutrophil_activation	0.000762416	cPLA2	5321	PLA2G4A	1.41	phospholipase A2 group IVA
10	Inflammation_Neutrophil_activation	0.000762416	P-selectin	6403	SELP	0.91	selectin P
10	Inflammation_Neutrophil_activation	0.000762416	AnnexinI	301	ANXA1	1.38	annexin A1
10	Inflammation_Neutrophil_activation	0.000762416	PA24A	5321	PLA2G4A	1.41	phospholipase A2 group IVA
10	Inflammation_Neutrophil_activation	0.000762416	GRO-1	2919	CXCL1	1.06	C-X-C motif chemokine ligand 1
10	Inflammation_Neutrophil_activation	0.000762416	Caspase-3	836	CASP3	1.36	caspase 3
10	Inflammation_Neutrophil_activation	0.000762416	NF-kB	4790	NFKB1	1.63	nuclear factor kappa B subunit 1
10	Inflammation_Neutrophil_activation	0.000762416	IP3receptor	3708	ITPR1	1.19	inositol 1,4,5-trisphosphate receptor type 1
10	Inflammation_Neutrophil_activation	0.000762416	ENA-78	6374	CXCL5	1.68	C-X-C motif chemokine ligand 5
10	Inflammation_Neutrophil_activation	0.000762416	AKT(PKB)	208	AKT2	2.99	AKT serine/threonine kinase 2
10	Inflammation_Neutrophil_activation	0.000762416	PLC-beta2	5330	PLCB2	2.35	phospholipase C beta 2
10	Inflammation_Neutrophil_activation	0.000762416	NF-kB1(p50)	4790	NFKB1	1.63	nuclear factor kappa B subunit 1
10	Inflammation_Neutrophil_activation	0.000762416	PLC-beta	5330	PLCB2	2.35	phospholipase C beta 2
10	Inflammation_Neutrophil_activation	0.000762416	NSGPeroxidase	9588	PRDX6	1.81	peroxiredoxin 6
11	Inflammation_MIF_signaling	0.000954056	Corticoliberin	1392	CRH	-1.52	corticotropin releasing hormone
11	Inflammation_MIF_signaling	0.000954056	NF-kBp50/p50	4790	NFKB1	1.63	nuclear factor kappa B subunit 1
11	Inflammation_MIF_signaling	0.000954056	PLA2	5321	PLA2G4A	1.41	phospholipase A2 group IVA
11	Inflammation_MIF_signaling	0.000954056	IL-6	3569	IL6	2.74	interleukin 6
11	Inflammation_MIF_signaling	0.000954056	MMP-1	4312	MMP1	1.34	matrix metallopeptidase 1
11	Inflammation_MIF_signaling	0.000954056	IL-8	3576	CXCL8	1.69	C-X-C motif chemokine ligand 8
11	Inflammation_MIF_signaling	0.000954056	CyclinE	898	CCNE1	1.17	cyclin E1
11	Inflammation_MIF_signaling	0.000954056	cPLA2	5321	PLA2G4A	1.41	phospholipase A2 group IVA
11	Inflammation_MIF_signaling	0.000954056	PKA-reg(cAMP-dependent)	5573	PRKAR1A	1.63	protein kinase cAMP-dependent type I regulatory subunit alpha
11	Inflammation_MIF_signaling	0.000954056	IRAK1/2	3654	IRAK1	1.51	interleukin 1 receptor associated kinase 1
11	Inflammation_MIF_signaling	0.000954056	NF-kB	4790	NFKB1	1.63	nuclear factor kappa B subunit 1
11	Inflammation_MIF_signaling	0.000954056	IRAK1	3654	IRAK1	1.51	interleukin 1 receptor associated kinase 1
11	Inflammation_MIF_signaling	0.000954056	IP3receptor	3708	ITPR1	1.19	inositol 1,4,5-trisphosphate receptor type 1
11	Inflammation_MIF_signaling	0.000954056	PLC-beta2	5330	PLCB2	2.35	phospholipase C beta 2
11	Inflammation_MIF_signaling	0.000954056	NF-kB1(p50)	4790	NFKB1	1.63	nuclear factor kappa B subunit 1
11	Inflammation_MIF_signaling	0.000954056	PLC-beta	5330	PLCB2	2.35	phospholipase C beta 2
12	Proliferation_Lymphocyte_proliferation	0.00113228	p21	1026	CDKN1A	2.08	cyclin dependent kinase inhibitor 1A
12	Proliferation_Lymphocyte_proliferation	0.00113228	CCL5	6352	CCL5	1.66	C-C motif chemokine ligand 5
12	Proliferation_Lymphocyte_proliferation	0.00113228	IL-15	3600	IL15	1.36	interleukin 15
12	Proliferation_Lymphocyte_proliferation	0.00113228	BTLA	151888	BTLA	3.38	B and T lymphocyte associated
12	Proliferation_Lymphocyte_proliferation	0.00113228	MIP-1-alpha	6348	CCL3	1.99	C-C motif chemokine ligand 3
12	Proliferation_Lymphocyte_proliferation	0.00113228	IP3R1	3708	ITPR1	1.19	inositol 1,4,5-trisphosphate receptor type 1
12	Proliferation_Lymphocyte_proliferation	0.00113228	GRAP2	9402	GRAP2	1.73	GRB2 related adaptor protein 2
12	Proliferation_Lymphocyte_proliferation	0.00113228	MIP-1-beta	6351	CCL4	1.38	C-C motif chemokine ligand 4
12	Proliferation_Lymphocyte_proliferation	0.00113228	STAT5	6777	STAT5B	2.95	signal transducer and activator of transcription 5B
12	Proliferation_Lymphocyte_proliferation	0.00113228	IL-18R1	8809	IL18R1	0.65	interleukin 18 receptor 1
12	Proliferation_Lymphocyte_proliferation	0.00113228	AKT2	208	AKT2	2.99	AKT serine/threonine kinase 2
12	Proliferation_Lymphocyte_proliferation	0.00113228	STAT5B	6777	STAT5B	2.95	signal transducer and activator of transcription 5B
12	Proliferation_Lymphocyte_proliferation	0.00113228	IL-7	3574	IL7	0.73	interleukin 7
12	Proliferation_Lymphocyte_proliferation	0.00113228	SHP-1	5777	PTPN6	1.38	protein tyrosine phosphatase non-receptor type 6
12	Proliferation_Lymphocyte_proliferation	0.00113228	UBPY	9101	USP8	1.5	ubiquitin specific peptidase 8
12	Proliferation_Lymphocyte_proliferation	0.00113228	AKT3	10000	AKT3	1.28	AKT serine/threonine kinase 3
12	Proliferation_Lymphocyte_proliferation	0.00113228	Caspase-3	836	CASP3	1.36	caspase 3
12	Proliferation_Lymphocyte_proliferation	0.00113228	NF-kB	4790	NFKB1	1.63	nuclear factor kappa B subunit 1
12	Proliferation_Lymphocyte_proliferation	0.00113228	IP3receptor	3708	ITPR1	1.19	inositol 1,4,5-trisphosphate receptor type 1
12	Proliferation_Lymphocyte_proliferation	0.00113228	AKT(PKB)	208	AKT2	2.99	AKT serine/threonine kinase 2
13	Inflammation_TREM1_signaling	0.00113228	IKK-gamma	8517	IKBKG	1.29	inhibitor of nuclear factor kappa B kinase regulatory subunit gamma
13	Inflammation_TREM1_signaling	0.00113228	IL-6	3569	IL6	2.74	interleukin 6
13	Inflammation_TREM1_signaling	0.00113228	Bcl-XL	598	BCL2L1	2.37	BCL2 like 1
13	Inflammation_TREM1_signaling	0.00113228	MIP-1-alpha	6348	CCL3	1.99	C-C motif chemokine ligand 3
13	Inflammation_TREM1_signaling	0.00113228	14-3-3theta	10971	YWHAQ	1.28	tyrosine 3-monooxygenase/tryptophan 5-monooxygenase activation protein theta
13	Inflammation_TREM1_signaling	0.00113228	IL-8	3576	CXCL8	1.69	C-X-C motif chemokine ligand 8
13	Inflammation_TREM1_signaling	0.00113228	AKT2	208	AKT2	2.99	AKT serine/threonine kinase 2
13	Inflammation_TREM1_signaling	0.00113228	IRAK1/2	3654	IRAK1	1.51	interleukin 1 receptor associated kinase 1
13	Inflammation_TREM1_signaling	0.00113228	AKT3	10000	AKT3	1.28	AKT serine/threonine kinase 3
13	Inflammation_TREM1_signaling	0.00113228	NF-kB	4790	NFKB1	1.63	nuclear factor kappa B subunit 1
13	Inflammation_TREM1_signaling	0.00113228	IRAK1	3654	IRAK1	1.51	interleukin 1 receptor associated kinase 1
13	Inflammation_TREM1_signaling	0.00113228	TLR2	7097	TLR2	5.12	toll like receptor 2
13	Inflammation_TREM1_signaling	0.00113228	IP3receptor	3708	ITPR1	1.19	inositol 1,4,5-trisphosphate receptor type 1
13	Inflammation_TREM1_signaling	0.00113228	AKT(PKB)	208	AKT2	2.99	AKT serine/threonine kinase 2
13	Inflammation_TREM1_signaling	0.00113228	TREM2	54209	TREM2	1.29	triggering receptor expressed on myeloid cells 2
13	Inflammation_TREM1_signaling	0.00113228	14-3-3	10971	YWHAQ	1.28	tyrosine 3-monooxygenase/tryptophan 5-monooxygenase activation protein theta
14	Signal_transduction_NOTCH_signaling	0.00195981	p21	1026	CDKN1A	2.08	cyclin dependent kinase inhibitor 1A
14	Signal_transduction_NOTCH_signaling	0.00195981	PDGF-A	5154	PDGFA	1.59	platelet derived growth factor subunit A
14	Signal_transduction_NOTCH_signaling	0.00195981	PTEN	5728	PTEN	2.84	phosphatase and tensin homolog
14	Signal_transduction_NOTCH_signaling	0.00195981	4E-BP1	1978	EIF4EBP1	3.8	eukaryotic translation initiation factor 4E binding protein 1
14	Signal_transduction_NOTCH_signaling	0.00195981	SMAD2	4087	SMAD2	3.34	SMAD family member 2
14	Signal_transduction_NOTCH_signaling	0.00195981	eIF4B	1975	EIF4B	2.19	eukaryotic translation initiation factor 4B
14	Signal_transduction_NOTCH_signaling	0.00195981	TGF-beta2	7042	TGFB2	1.08	transforming growth factor beta 2
14	Signal_transduction_NOTCH_signaling	0.00195981	GATA-3	2625	GATA3	3.31	GATA binding protein 3
14	Signal_transduction_NOTCH_signaling	0.00195981	TGF-beta	7042	TGFB2	1.08	transforming growth factor beta 2
14	Signal_transduction_NOTCH_signaling	0.00195981	AKT2	208	AKT2	2.99	AKT serine/threonine kinase 2
14	Signal_transduction_NOTCH_signaling	0.00195981	SHP-1	5777	PTPN6	1.38	protein tyrosine phosphatase non-receptor type 6
14	Signal_transduction_NOTCH_signaling	0.00195981	MAP2	4133	MAP2	0.56	microtubule associated protein 2
14	Signal_transduction_NOTCH_signaling	0.00195981	NUMB	8650	NUMB	1.59	NUMB endocytic adaptor protein
14	Signal_transduction_NOTCH_signaling	0.00195981	PDGF-B	5155	PDGFB	1.41	platelet derived growth factor subunit B
14	Signal_transduction_NOTCH_signaling	0.00195981	NF-kB	4790	NFKB1	1.63	nuclear factor kappa B subunit 1
14	Signal_transduction_NOTCH_signaling	0.00195981	SMAD3	4088	SMAD3	1.8	SMAD family member 3
14	Signal_transduction_NOTCH_signaling	0.00195981	MEK6(MAP2K6)	5608	MAP2K6	1.55	mitogen-activated protein kinase kinase 6
14	Signal_transduction_NOTCH_signaling	0.00195981	eIF4E	1977	EIF4E	2.93	eukaryotic translation initiation factor 4E
14	Signal_transduction_NOTCH_signaling	0.00195981	NF-kB1(p105)	4790	NFKB1	1.63	nuclear factor kappa B subunit 1
14	Signal_transduction_NOTCH_signaling	0.00195981	AKT(PKB)	208	AKT2	2.99	AKT serine/threonine kinase 2
14	Signal_transduction_NOTCH_signaling	0.00195981	NF-kB1(p50)	4790	NFKB1	1.63	nuclear factor kappa B subunit 1
15	Inflammation_IL-12,15,18_signaling	0.00304305	NF-kBp50/p50	4790	NFKB1	1.63	nuclear factor kappa B subunit 1
15	Inflammation_IL-12,15,18_signaling	0.00304305	IL-15	3600	IL15	1.36	interleukin 15
15	Inflammation_IL-12,15,18_signaling	0.00304305	IKK-gamma	8517	IKBKG	1.29	inhibitor of nuclear factor kappa B kinase regulatory subunit gamma
15	Inflammation_IL-12,15,18_signaling	0.00304305	IL-18R1	8809	IL18R1	0.65	interleukin 18 receptor 1
15	Inflammation_IL-12,15,18_signaling	0.00304305	NF-kB	4790	NFKB1	1.63	nuclear factor kappa B subunit 1
15	Inflammation_IL-12,15,18_signaling	0.00304305	IRAK4	51135	IRAK4	2	interleukin 1 receptor associated kinase 4
15	Inflammation_IL-12,15,18_signaling	0.00304305	IRAK1	3654	IRAK1	1.51	interleukin 1 receptor associated kinase 1
15	Inflammation_IL-12,15,18_signaling	0.00304305	NF-kB1(p105)	4790	NFKB1	1.63	nuclear factor kappa B subunit 1
15	Inflammation_IL-12,15,18_signaling	0.00304305	NF-kB1(p50)	4790	NFKB1	1.63	nuclear factor kappa B subunit 1
16	Protein_folding_Response_to_unfolded_proteins	0.00304305	ATF-4	468	ATF4	1.91	activating transcription factor 4
16	Protein_folding_Response_to_unfolded_proteins	0.00304305	ERp44	23071	ERP44	0.61	endoplasmic reticulum protein 44
16	Protein_folding_Response_to_unfolded_proteins	0.00304305	HSP70	3306	HSPA2	2.25	heat shock protein family A (Hsp70) member 2
16	Protein_folding_Response_to_unfolded_proteins	0.00304305	P4HB	5034	P4HB	0.62	prolyl 4-hydroxylase subunit beta
16	Protein_folding_Response_to_unfolded_proteins	0.00304305	HSPA2	3306	HSPA2	2.25	heat shock protein family A (Hsp70) member 2
16	Protein_folding_Response_to_unfolded_proteins	0.00304305	HSP40	3337	DNAJB1	3.14	DnaJ heat shock protein family (Hsp40) member B1
16	Protein_folding_Response_to_unfolded_proteins	0.00304305	HSP27	3315	HSPB1	1.55	heat shock protein family B (small) member 1
16	Protein_folding_Response_to_unfolded_proteins	0.00304305	DNAJB2	3300	DNAJB2	1.98	DnaJ heat shock protein family (Hsp40) member B2
16	Protein_folding_Response_to_unfolded_proteins	0.00304305	IRE1	2081	ERN1	0.73	endoplasmic reticulum to nucleus signaling 1
16	Protein_folding_Response_to_unfolded_proteins	0.00304305	APP	351	APP	0.76	amyloid beta precursor protein
17	Cell_adhesion_Leucocyte_chemotaxis	0.00352864	CCL5	6352	CCL5	1.66	C-C motif chemokine ligand 5
17	Cell_adhesion_Leucocyte_chemotaxis	0.00352864	PTEN	5728	PTEN	2.84	phosphatase and tensin homolog
17	Cell_adhesion_Leucocyte_chemotaxis	0.00352864	CrkL	1399	CRKL	1.75	CRK like proto-oncogene, adaptor protein
17	Cell_adhesion_Leucocyte_chemotaxis	0.00352864	MIP-1-alpha	6348	CCL3	1.99	C-C motif chemokine ligand 3
17	Cell_adhesion_Leucocyte_chemotaxis	0.00352864	GRAP2	9402	GRAP2	1.73	GRB2 related adaptor protein 2
17	Cell_adhesion_Leucocyte_chemotaxis	0.00352864	MIP-1-beta	6351	CCL4	1.38	C-C motif chemokine ligand 4
17	Cell_adhesion_Leucocyte_chemotaxis	0.00352864	IL-8	3576	CXCL8	1.69	C-X-C motif chemokine ligand 8
17	Cell_adhesion_Leucocyte_chemotaxis	0.00352864	CXCL16	58191	CXCL16	0.8	C-X-C motif chemokine ligand 16
17	Cell_adhesion_Leucocyte_chemotaxis	0.00352864	GRO-1	2919	CXCL1	1.06	C-X-C motif chemokine ligand 1
17	Cell_adhesion_Leucocyte_chemotaxis	0.00352864	Galpha(q)-specificpeptideGPCRs	2149	F2R	1.21	coagulation factor II thrombin receptor
17	Cell_adhesion_Leucocyte_chemotaxis	0.00352864	CCL17	6361	CCL17	0.88	C-C motif chemokine ligand 17
17	Cell_adhesion_Leucocyte_chemotaxis	0.00352864	IP3receptor	3708	ITPR1	1.19	inositol 1,4,5-trisphosphate receptor type 1
17	Cell_adhesion_Leucocyte_chemotaxis	0.00352864	ENA-78	6374	CXCL5	1.68	C-X-C motif chemokine ligand 5
17	Cell_adhesion_Leucocyte_chemotaxis	0.00352864	ARHGEF1(p115RhoGEF)	9138	ARHGEF1	1.31	Rho guanine nucleotide exchange factor 1
17	Cell_adhesion_Leucocyte_chemotaxis	0.00352864	PLC-beta2	5330	PLCB2	2.35	phospholipase C beta 2
17	Cell_adhesion_Leucocyte_chemotaxis	0.00352864	PLC-beta	5330	PLCB2	2.35	phospholipase C beta 2
17	Cell_adhesion_Leucocyte_chemotaxis	0.00352864	GCP2	6372	CXCL6	1.14	C-X-C motif chemokine ligand 6
18	Inflammation_Innate_inflammatory_response	0.00355637	NF-kBp50/p50	4790	NFKB1	1.63	nuclear factor kappa B subunit 1
18	Inflammation_Innate_inflammatory_response	0.00355637	PLA2	5321	PLA2G4A	1.41	phospholipase A2 group IVA
18	Inflammation_Innate_inflammatory_response	0.00355637	IKK-gamma	8517	IKBKG	1.29	inhibitor of nuclear factor kappa B kinase regulatory subunit gamma
18	Inflammation_Innate_inflammatory_response	0.00355637	IL-6	3569	IL6	2.74	interleukin 6
18	Inflammation_Innate_inflammatory_response	0.00355637	IP3R1	3708	ITPR1	1.19	inositol 1,4,5-trisphosphate receptor type 1
18	Inflammation_Innate_inflammatory_response	0.00355637	IL-18R1	8809	IL18R1	0.65	interleukin 18 receptor 1
18	Inflammation_Innate_inflammatory_response	0.00355637	IL-8	3576	CXCL8	1.69	C-X-C motif chemokine ligand 8
18	Inflammation_Innate_inflammatory_response	0.00355637	cPLA2	5321	PLA2G4A	1.41	phospholipase A2 group IVA
18	Inflammation_Innate_inflammatory_response	0.00355637	IRAK1/2	3654	IRAK1	1.51	interleukin 1 receptor associated kinase 1
18	Inflammation_Innate_inflammatory_response	0.00355637	NF-kB	4790	NFKB1	1.63	nuclear factor kappa B subunit 1
18	Inflammation_Innate_inflammatory_response	0.00355637	IRAK4	51135	IRAK4	2	interleukin 1 receptor associated kinase 4
18	Inflammation_Innate_inflammatory_response	0.00355637	IRAK1	3654	IRAK1	1.51	interleukin 1 receptor associated kinase 1
18	Inflammation_Innate_inflammatory_response	0.00355637	TLR2	7097	TLR2	5.12	toll like receptor 2
18	Inflammation_Innate_inflammatory_response	0.00355637	IP3receptor	3708	ITPR1	1.19	inositol 1,4,5-trisphosphate receptor type 1
18	Inflammation_Innate_inflammatory_response	0.00355637	PLC-beta2	5330	PLCB2	2.35	phospholipase C beta 2
18	Inflammation_Innate_inflammatory_response	0.00355637	NF-kB1(p50)	4790	NFKB1	1.63	nuclear factor kappa B subunit 1
18	Inflammation_Innate_inflammatory_response	0.00355637	PLC-beta	5330	PLCB2	2.35	phospholipase C beta 2
19	Inflammation_Protein_C_signaling	0.00544822	NF-kBp50/p50	4790	NFKB1	1.63	nuclear factor kappa B subunit 1
19	Inflammation_Protein_C_signaling	0.00544822	IL-6	3569	IL6	2.74	interleukin 6
19	Inflammation_Protein_C_signaling	0.00544822	IRAK1/2	3654	IRAK1	1.51	interleukin 1 receptor associated kinase 1
19	Inflammation_Protein_C_signaling	0.00544822	PAI1	5054	SERPINE1	1.44	serpin family E member 1
19	Inflammation_Protein_C_signaling	0.00544822	PAR1	2149	F2R	1.21	coagulation factor II thrombin receptor
19	Inflammation_Protein_C_signaling	0.00544822	NF-kB	4790	NFKB1	1.63	nuclear factor kappa B subunit 1
19	Inflammation_Protein_C_signaling	0.00544822	IRAK1	3654	IRAK1	1.51	interleukin 1 receptor associated kinase 1
19	Inflammation_Protein_C_signaling	0.00544822	IP3receptor	3708	ITPR1	1.19	inositol 1,4,5-trisphosphate receptor type 1
19	Inflammation_Protein_C_signaling	0.00544822	AKT(PKB)	208	AKT2	2.99	AKT serine/threonine kinase 2
19	Inflammation_Protein_C_signaling	0.00544822	PLC-beta2	5330	PLCB2	2.35	phospholipase C beta 2
19	Inflammation_Protein_C_signaling	0.00544822	NF-kB1(p50)	4790	NFKB1	1.63	nuclear factor kappa B subunit 1
19	Inflammation_Protein_C_signaling	0.00544822	PLC-beta	5330	PLCB2	2.35	phospholipase C beta 2
20	Apoptosis_Anti-Apoptosis_mediated_by_external_signals_via_PI3K/AKT	0.0211225	NF-kBp50/p50	4790	NFKB1	1.63	nuclear factor kappa B subunit 1
20	Apoptosis_Anti-Apoptosis_mediated_by_external_signals_via_PI3K/AKT	0.0211225	IL-15	3600	IL15	1.36	interleukin 15
20	Apoptosis_Anti-Apoptosis_mediated_by_external_signals_via_PI3K/AKT	0.0211225	PDGF-A	5154	PDGFA	1.59	platelet derived growth factor subunit A
20	Apoptosis_Anti-Apoptosis_mediated_by_external_signals_via_PI3K/AKT	0.0211225	Thrombopoietin	7066	THPO	0.71	thrombopoietin
20	Apoptosis_Anti-Apoptosis_mediated_by_external_signals_via_PI3K/AKT	0.0211225	CrkL	1399	CRKL	1.75	CRK like proto-oncogene, adaptor protein
20	Apoptosis_Anti-Apoptosis_mediated_by_external_signals_via_PI3K/AKT	0.0211225	IL-6	3569	IL6	2.74	interleukin 6
20	Apoptosis_Anti-Apoptosis_mediated_by_external_signals_via_PI3K/AKT	0.0211225	Bcl-XL	598	BCL2L1	2.37	BCL2 like 1
20	Apoptosis_Anti-Apoptosis_mediated_by_external_signals_via_PI3K/AKT	0.0211225	MIP-1-alpha	6348	CCL3	1.99	C-C motif chemokine ligand 3
20	Apoptosis_Anti-Apoptosis_mediated_by_external_signals_via_PI3K/AKT	0.0211225	TrkC	4916	NTRK3	-0.45	neurotrophic receptor tyrosine kinase 3
20	Apoptosis_Anti-Apoptosis_mediated_by_external_signals_via_PI3K/AKT	0.0211225	IL-8	3576	CXCL8	1.69	C-X-C motif chemokine ligand 8
20	Apoptosis_Anti-Apoptosis_mediated_by_external_signals_via_PI3K/AKT	0.0211225	PKA-reg(cAMP-dependent)	5573	PRKAR1A	1.63	protein kinase cAMP-dependent type I regulatory subunit alpha
20	Apoptosis_Anti-Apoptosis_mediated_by_external_signals_via_PI3K/AKT	0.0211225	IL-7	3574	IL7	0.73	interleukin 7
20	Apoptosis_Anti-Apoptosis_mediated_by_external_signals_via_PI3K/AKT	0.0211225	PDGF-B	5155	PDGFB	1.41	platelet derived growth factor subunit B
20	Apoptosis_Anti-Apoptosis_mediated_by_external_signals_via_PI3K/AKT	0.0211225	Caspase-3	836	CASP3	1.36	caspase 3
20	Apoptosis_Anti-Apoptosis_mediated_by_external_signals_via_PI3K/AKT	0.0211225	NF-kB	4790	NFKB1	1.63	nuclear factor kappa B subunit 1
20	Apoptosis_Anti-Apoptosis_mediated_by_external_signals_via_PI3K/AKT	0.0211225	VEGF-C	7424	VEGFC	0.96	vascular endothelial growth factor C
20	Apoptosis_Anti-Apoptosis_mediated_by_external_signals_via_PI3K/AKT	0.0211225	AKT(PKB)	208	AKT2	2.99	AKT serine/threonine kinase 2
20	Apoptosis_Anti-Apoptosis_mediated_by_external_signals_via_PI3K/AKT	0.0211225	NF-kB1(p50)	4790	NFKB1	1.63	nuclear factor kappa B subunit 1
21	Muscle_contraction_Relaxin_signaling	0.0249113	IL-6	3569	IL6	2.74	interleukin 6
21	Muscle_contraction_Relaxin_signaling	0.0249113	IP3R1	3708	ITPR1	1.19	inositol 1,4,5-trisphosphate receptor type 1
21	Muscle_contraction_Relaxin_signaling	0.0249113	PKA-reg(cAMP-dependent)	5573	PRKAR1A	1.63	protein kinase cAMP-dependent type I regulatory subunit alpha
21	Muscle_contraction_Relaxin_signaling	0.0249113	MMP-9	4318	MMP9	1.31	matrix metallopeptidase 9
21	Muscle_contraction_Relaxin_signaling	0.0249113	NF-kB	4790	NFKB1	1.63	nuclear factor kappa B subunit 1
21	Muscle_contraction_Relaxin_signaling	0.0249113	IP3receptor	3708	ITPR1	1.19	inositol 1,4,5-trisphosphate receptor type 1
21	Muscle_contraction_Relaxin_signaling	0.0249113	AKT(PKB)	208	AKT2	2.99	AKT serine/threonine kinase 2
21	Muscle_contraction_Relaxin_signaling	0.0249113	PLC-beta2	5330	PLCB2	2.35	phospholipase C beta 2
21	Muscle_contraction_Relaxin_signaling	0.0249113	PLC-beta	5330	PLCB2	2.35	phospholipase C beta 2
22	Proteolysis_Ubiquitin-proteasomal_proteolysis	0.0255802	OTUD7B	56957	OTUD7B	1.3	OTU deubiquitinase 7B
22	Proteolysis_Ubiquitin-proteasomal_proteolysis	0.0255802	HSP70	3306	HSPA2	2.25	heat shock protein family A (Hsp70) member 2
22	Proteolysis_Ubiquitin-proteasomal_proteolysis	0.0255802	NRDP1	10193	RNF41	1.23	ring finger protein 41
22	Proteolysis_Ubiquitin-proteasomal_proteolysis	0.0255802	p47	55968	NSFL1C	2.56	NSFL1 cofactor
22	Proteolysis_Ubiquitin-proteasomal_proteolysis	0.0255802	MJD(ataxin-3)	4287	ATXN3	2.12	ataxin 3
22	Proteolysis_Ubiquitin-proteasomal_proteolysis	0.0255802	PSMD1	5707	PSMD1	3.05	proteasome 26S subunit, non-ATPase 1
22	Proteolysis_Ubiquitin-proteasomal_proteolysis	0.0255802	UBE2B	7320	UBE2B	2	ubiquitin conjugating enzyme E2 B
22	Proteolysis_Ubiquitin-proteasomal_proteolysis	0.0255802	PSMD9	5715	PSMD9	2.7	proteasome 26S subunit, non-ATPase 9
22	Proteolysis_Ubiquitin-proteasomal_proteolysis	0.0255802	UFD1	7353	UFD1	3.06	ubiquitin recognition factor in ER associated degradation 1
22	Proteolysis_Ubiquitin-proteasomal_proteolysis	0.0255802	NUMB	8650	NUMB	1.59	NUMB endocytic adaptor protein
22	Proteolysis_Ubiquitin-proteasomal_proteolysis	0.0255802	PSMD5	5711	PSMD5	0.94	proteasome 26S subunit, non-ATPase 5
22	Proteolysis_Ubiquitin-proteasomal_proteolysis	0.0255802	UBPY	9101	USP8	1.5	ubiquitin specific peptidase 8
22	Proteolysis_Ubiquitin-proteasomal_proteolysis	0.0255802	NEDD4L	23327	NEDD4L	1.11	NEDD4 like E3 ubiquitin protein ligase
22	Proteolysis_Ubiquitin-proteasomal_proteolysis	0.0255802	ElonginB	6923	ELOB	1.25	elongin B
23	Development_EMT_Regulation_of_epithelial-to-mesenchymal_transition	0.0286722	PDGF-A	5154	PDGFA	1.59	platelet derived growth factor subunit A
23	Development_EMT_Regulation_of_epithelial-to-mesenchymal_transition	0.0286722	PTEN	5728	PTEN	2.84	phosphatase and tensin homolog
23	Development_EMT_Regulation_of_epithelial-to-mesenchymal_transition	0.0286722	CrkL	1399	CRKL	1.75	CRK like proto-oncogene, adaptor protein
23	Development_EMT_Regulation_of_epithelial-to-mesenchymal_transition	0.0286722	OncostatinM	5008	OSM	1.81	oncostatin M
23	Development_EMT_Regulation_of_epithelial-to-mesenchymal_transition	0.0286722	4E-BP1	1978	EIF4EBP1	3.8	eukaryotic translation initiation factor 4E binding protein 1
23	Development_EMT_Regulation_of_epithelial-to-mesenchymal_transition	0.0286722	SMAD2	4087	SMAD2	3.34	SMAD family member 2
23	Development_EMT_Regulation_of_epithelial-to-mesenchymal_transition	0.0286722	TGF-beta2	7042	TGFB2	1.08	transforming growth factor beta 2
23	Development_EMT_Regulation_of_epithelial-to-mesenchymal_transition	0.0286722	TGF-beta	7042	TGFB2	1.08	transforming growth factor beta 2
23	Development_EMT_Regulation_of_epithelial-to-mesenchymal_transition	0.0286722	CyclinE	898	CCNE1	1.17	cyclin E1
23	Development_EMT_Regulation_of_epithelial-to-mesenchymal_transition	0.0286722	MMP-9	4318	MMP9	1.31	matrix metallopeptidase 9
23	Development_EMT_Regulation_of_epithelial-to-mesenchymal_transition	0.0286722	PAI1	5054	SERPINE1	1.44	serpin family E member 1
23	Development_EMT_Regulation_of_epithelial-to-mesenchymal_transition	0.0286722	MTS1(S100A4)	6275	S100A4	1.3	S100 calcium binding protein A4
23	Development_EMT_Regulation_of_epithelial-to-mesenchymal_transition	0.0286722	PDGF-B	5155	PDGFB	1.41	platelet derived growth factor subunit B
23	Development_EMT_Regulation_of_epithelial-to-mesenchymal_transition	0.0286722	SMAD3	4088	SMAD3	1.8	SMAD family member 3
23	Development_EMT_Regulation_of_epithelial-to-mesenchymal_transition	0.0286722	MEK6(MAP2K6)	5608	MAP2K6	1.55	mitogen-activated protein kinase kinase 6
23	Development_EMT_Regulation_of_epithelial-to-mesenchymal_transition	0.0286722	CTGF	1490	CCN2	0.83	cellular communication network factor 2
23	Development_EMT_Regulation_of_epithelial-to-mesenchymal_transition	0.0286722	AKT(PKB)	208	AKT2	2.99	AKT serine/threonine kinase 2
24	Signal_Transduction_TGF-beta,_GDF_and_Activin_signaling	0.0320081	p21	1026	CDKN1A	2.08	cyclin dependent kinase inhibitor 1A
24	Signal_Transduction_TGF-beta,_GDF_and_Activin_signaling	0.0320081	IL-6	3569	IL6	2.74	interleukin 6
24	Signal_Transduction_TGF-beta,_GDF_and_Activin_signaling	0.0320081	SMAD2	4087	SMAD2	3.34	SMAD family member 2
24	Signal_Transduction_TGF-beta,_GDF_and_Activin_signaling	0.0320081	TGF-beta2	7042	TGFB2	1.08	transforming growth factor beta 2
24	Signal_Transduction_TGF-beta,_GDF_and_Activin_signaling	0.0320081	GATA-3	2625	GATA3	3.31	GATA binding protein 3
24	Signal_Transduction_TGF-beta,_GDF_and_Activin_signaling	0.0320081	PAI1	5054	SERPINE1	1.44	serpin family E member 1
24	Signal_Transduction_TGF-beta,_GDF_and_Activin_signaling	0.0320081	NF-kB	4790	NFKB1	1.63	nuclear factor kappa B subunit 1
24	Signal_Transduction_TGF-beta,_GDF_and_Activin_signaling	0.0320081	SMAD3	4088	SMAD3	1.8	SMAD family member 3
24	Signal_Transduction_TGF-beta,_GDF_and_Activin_signaling	0.0320081	MEK6(MAP2K6)	5608	MAP2K6	1.55	mitogen-activated protein kinase kinase 6
24	Signal_Transduction_TGF-beta,_GDF_and_Activin_signaling	0.0320081	IP3receptor	3708	ITPR1	1.19	inositol 1,4,5-trisphosphate receptor type 1
24	Signal_Transduction_TGF-beta,_GDF_and_Activin_signaling	0.0320081	AKT(PKB)	208	AKT2	2.99	AKT serine/threonine kinase 2
24	Signal_Transduction_TGF-beta,_GDF_and_Activin_signaling	0.0320081	PLC-beta2	5330	PLCB2	2.35	phospholipase C beta 2
24	Signal_Transduction_TGF-beta,_GDF_and_Activin_signaling	0.0320081	PLC-beta	5330	PLCB2	2.35	phospholipase C beta 2
25	Inflammation_IL-2_signaling	0.0328274	NF-kBp50/p50	4790	NFKB1	1.63	nuclear factor kappa B subunit 1
25	Inflammation_IL-2_signaling	0.0328274	PTEN	5728	PTEN	2.84	phosphatase and tensin homolog
25	Inflammation_IL-2_signaling	0.0328274	Bcl-XL	598	BCL2L1	2.37	BCL2 like 1
25	Inflammation_IL-2_signaling	0.0328274	STAT5	6777	STAT5B	2.95	signal transducer and activator of transcription 5B
25	Inflammation_IL-2_signaling	0.0328274	STAT5B	6777	STAT5B	2.95	signal transducer and activator of transcription 5B
25	Inflammation_IL-2_signaling	0.0328274	SHP-1	5777	PTPN6	1.38	protein tyrosine phosphatase non-receptor type 6
25	Inflammation_IL-2_signaling	0.0328274	NF-kB	4790	NFKB1	1.63	nuclear factor kappa B subunit 1
25	Inflammation_IL-2_signaling	0.0328274	IP3receptor	3708	ITPR1	1.19	inositol 1,4,5-trisphosphate receptor type 1
25	Inflammation_IL-2_signaling	0.0328274	AKT(PKB)	208	AKT2	2.99	AKT serine/threonine kinase 2
25	Inflammation_IL-2_signaling	0.0328274	NF-kB1(p50)	4790	NFKB1	1.63	nuclear factor kappa B subunit 1
26	Chemotaxis	0.0328274	CCL5	6352	CCL5	1.66	C-C motif chemokine ligand 5
26	Chemotaxis	0.0328274	MIP-1-alpha	6348	CCL3	1.99	C-C motif chemokine ligand 3
26	Chemotaxis	0.0328274	MIP-1-beta	6351	CCL4	1.38	C-C motif chemokine ligand 4
26	Chemotaxis	0.0328274	IL-8	3576	CXCL8	1.69	C-X-C motif chemokine ligand 8
26	Chemotaxis	0.0328274	Alpha-defensin	728358	DEFA1B	1.3	defensin alpha 1B
26	Chemotaxis	0.0328274	CXCL16	58191	CXCL16	0.8	C-X-C motif chemokine ligand 16
26	Chemotaxis	0.0328274	GRO-1	2919	CXCL1	1.06	C-X-C motif chemokine ligand 1
26	Chemotaxis	0.0328274	Galpha(q)-specificpeptideGPCRs	2149	F2R	1.21	coagulation factor II thrombin receptor
26	Chemotaxis	0.0328274	CCL17	6361	CCL17	0.88	C-C motif chemokine ligand 17
26	Chemotaxis	0.0328274	NF-kB	4790	NFKB1	1.63	nuclear factor kappa B subunit 1
26	Chemotaxis	0.0328274	ENA-78	6374	CXCL5	1.68	C-X-C motif chemokine ligand 5
26	Chemotaxis	0.0328274	GCP2	6372	CXCL6	1.14	C-X-C motif chemokine ligand 6
27	Inflammation_IgE_signaling	0.0328274	NF-kBp50/p50	4790	NFKB1	1.63	nuclear factor kappa B subunit 1
27	Inflammation_IgE_signaling	0.0328274	PLA2	5321	PLA2G4A	1.41	phospholipase A2 group IVA
27	Inflammation_IgE_signaling	0.0328274	IKK-gamma	8517	IKBKG	1.29	inhibitor of nuclear factor kappa B kinase regulatory subunit gamma
27	Inflammation_IgE_signaling	0.0328274	IL-6	3569	IL6	2.74	interleukin 6
27	Inflammation_IgE_signaling	0.0328274	cPLA2	5321	PLA2G4A	1.41	phospholipase A2 group IVA
27	Inflammation_IgE_signaling	0.0328274	NF-kB	4790	NFKB1	1.63	nuclear factor kappa B subunit 1
27	Inflammation_IgE_signaling	0.0328274	MEK6(MAP2K6)	5608	MAP2K6	1.55	mitogen-activated protein kinase kinase 6
27	Inflammation_IgE_signaling	0.0328274	IP3receptor	3708	ITPR1	1.19	inositol 1,4,5-trisphosphate receptor type 1
27	Inflammation_IgE_signaling	0.0328274	AKT(PKB)	208	AKT2	2.99	AKT serine/threonine kinase 2
27	Inflammation_IgE_signaling	0.0328274	PLC-beta2	5330	PLCB2	2.35	phospholipase C beta 2
27	Inflammation_IgE_signaling	0.0328274	NF-kB1(p50)	4790	NFKB1	1.63	nuclear factor kappa B subunit 1
27	Inflammation_IgE_signaling	0.0328274	PLC-beta	5330	PLCB2	2.35	phospholipase C beta 2
28	Immune_response_T_helper_cell_differentiation	0.0328274	IKK-gamma	8517	IKBKG	1.29	inhibitor of nuclear factor kappa B kinase regulatory subunit gamma
28	Immune_response_T_helper_cell_differentiation	0.0328274	IL-6	3569	IL6	2.74	interleukin 6
28	Immune_response_T_helper_cell_differentiation	0.0328274	GATA-3	2625	GATA3	3.31	GATA binding protein 3
28	Immune_response_T_helper_cell_differentiation	0.0328274	STAT5	6777	STAT5B	2.95	signal transducer and activator of transcription 5B
28	Immune_response_T_helper_cell_differentiation	0.0328274	IL-18R1	8809	IL18R1	0.65	interleukin 18 receptor 1
28	Immune_response_T_helper_cell_differentiation	0.0328274	IRAK1/2	3654	IRAK1	1.51	interleukin 1 receptor associated kinase 1
28	Immune_response_T_helper_cell_differentiation	0.0328274	NF-kB	4790	NFKB1	1.63	nuclear factor kappa B subunit 1
28	Immune_response_T_helper_cell_differentiation	0.0328274	IRAK4	51135	IRAK4	2	interleukin 1 receptor associated kinase 4
28	Immune_response_T_helper_cell_differentiation	0.0328274	IRAK1	3654	IRAK1	1.51	interleukin 1 receptor associated kinase 1
28	Immune_response_T_helper_cell_differentiation	0.0328274	MEK6(MAP2K6)	5608	MAP2K6	1.55	mitogen-activated protein kinase kinase 6
28	Immune_response_T_helper_cell_differentiation	0.0328274	TLR2	7097	TLR2	5.12	toll like receptor 2
28	Immune_response_T_helper_cell_differentiation	0.0328274	IP3receptor	3708	ITPR1	1.19	inositol 1,4,5-trisphosphate receptor type 1
29	Cell_adhesion_Platelet_aggregation	0.0328274	PLA2	5321	PLA2G4A	1.41	phospholipase A2 group IVA
29	Cell_adhesion_Platelet_aggregation	0.0328274	MELC	4635	MYL4	3.77	myosin light chain 4
29	Cell_adhesion_Platelet_aggregation	0.0328274	MYOM1	8736	MYOM1	4.37	myomesin 1
29	Cell_adhesion_Platelet_aggregation	0.0328274	GP-IBbeta	2812	GP1BB	1.13	glycoprotein Ib platelet subunit beta
29	Cell_adhesion_Platelet_aggregation	0.0328274	cPLA2	5321	PLA2G4A	1.41	phospholipase A2 group IVA
29	Cell_adhesion_Platelet_aggregation	0.0328274	P-selectin	6403	SELP	0.91	selectin P
29	Cell_adhesion_Platelet_aggregation	0.0328274	PKA-reg(cAMP-dependent)	5573	PRKAR1A	1.63	protein kinase cAMP-dependent type I regulatory subunit alpha
29	Cell_adhesion_Platelet_aggregation	0.0328274	GP-IBalpha	2811	GP1BA	0.56	glycoprotein Ib platelet subunit alpha
29	Cell_adhesion_Platelet_aggregation	0.0328274	PAR1	2149	F2R	1.21	coagulation factor II thrombin receptor
29	Cell_adhesion_Platelet_aggregation	0.0328274	IP3receptor	3708	ITPR1	1.19	inositol 1,4,5-trisphosphate receptor type 1
29	Cell_adhesion_Platelet_aggregation	0.0328274	AKT(PKB)	208	AKT2	2.99	AKT serine/threonine kinase 2
29	Cell_adhesion_Platelet_aggregation	0.0328274	PLC-beta2	5330	PLCB2	2.35	phospholipase C beta 2
29	Cell_adhesion_Platelet_aggregation	0.0328274	PLC-beta	5330	PLCB2	2.35	phospholipase C beta 2
30	Signal_transduction_Leptin_signaling	0.0330068	STAT5	6777	STAT5B	2.95	signal transducer and activator of transcription 5B
30	Signal_transduction_Leptin_signaling	0.0330068	C/EBPbeta	1051	CEBPB	1.56	CCAAT enhancer binding protein beta
30	Signal_transduction_Leptin_signaling	0.0330068	AKT2	208	AKT2	2.99	AKT serine/threonine kinase 2
30	Signal_transduction_Leptin_signaling	0.0330068	cPLA2	5321	PLA2G4A	1.41	phospholipase A2 group IVA
30	Signal_transduction_Leptin_signaling	0.0330068	STAT5B	6777	STAT5B	2.95	signal transducer and activator of transcription 5B
30	Signal_transduction_Leptin_signaling	0.0330068	PKA-reg(cAMP-dependent)	5573	PRKAR1A	1.63	protein kinase cAMP-dependent type I regulatory subunit alpha
30	Signal_transduction_Leptin_signaling	0.0330068	PAI1	5054	SERPINE1	1.44	serpin family E member 1
30	Signal_transduction_Leptin_signaling	0.0330068	NF-kB	4790	NFKB1	1.63	nuclear factor kappa B subunit 1
30	Signal_transduction_Leptin_signaling	0.0330068	AKT(PKB)	208	AKT2	2.99	AKT serine/threonine kinase 2
30	Signal_transduction_Leptin_signaling	0.0330068	LKB1	6794	STK11	2.4	serine/threonine kinase 11
31	Inflammation_Histamine_signaling	0.0330068	CCL5	6352	CCL5	1.66	C-C motif chemokine ligand 5
31	Inflammation_Histamine_signaling	0.0330068	NF-kBp50/p50	4790	NFKB1	1.63	nuclear factor kappa B subunit 1
31	Inflammation_Histamine_signaling	0.0330068	PLA2	5321	PLA2G4A	1.41	phospholipase A2 group IVA
31	Inflammation_Histamine_signaling	0.0330068	IL-6	3569	IL6	2.74	interleukin 6
31	Inflammation_Histamine_signaling	0.0330068	MIP-1-alpha	6348	CCL3	1.99	C-C motif chemokine ligand 3
31	Inflammation_Histamine_signaling	0.0330068	MIP-1-beta	6351	CCL4	1.38	C-C motif chemokine ligand 4
31	Inflammation_Histamine_signaling	0.0330068	IL-8	3576	CXCL8	1.69	C-X-C motif chemokine ligand 8
31	Inflammation_Histamine_signaling	0.0330068	cPLA2	5321	PLA2G4A	1.41	phospholipase A2 group IVA
31	Inflammation_Histamine_signaling	0.0330068	P-selectin	6403	SELP	0.91	selectin P
31	Inflammation_Histamine_signaling	0.0330068	PKA-reg(cAMP-dependent)	5573	PRKAR1A	1.63	protein kinase cAMP-dependent type I regulatory subunit alpha
31	Inflammation_Histamine_signaling	0.0330068	PA24A	5321	PLA2G4A	1.41	phospholipase A2 group IVA
31	Inflammation_Histamine_signaling	0.0330068	NF-kB	4790	NFKB1	1.63	nuclear factor kappa B subunit 1
31	Inflammation_Histamine_signaling	0.0330068	IP3receptor	3708	ITPR1	1.19	inositol 1,4,5-trisphosphate receptor type 1
31	Inflammation_Histamine_signaling	0.0330068	PLC-beta2	5330	PLCB2	2.35	phospholipase C beta 2
31	Inflammation_Histamine_signaling	0.0330068	NF-kB1(p50)	4790	NFKB1	1.63	nuclear factor kappa B subunit 1
31	Inflammation_Histamine_signaling	0.0330068	PLC-beta	5330	PLCB2	2.35	phospholipase C beta 2
32	Reproduction_FSH-beta_signaling_pathway	0.0330068	TGM2	7052	TGM2	2.63	transglutaminase 2
32	Reproduction_FSH-beta_signaling_pathway	0.0330068	4E-BP1	1978	EIF4EBP1	3.8	eukaryotic translation initiation factor 4E binding protein 1
32	Reproduction_FSH-beta_signaling_pathway	0.0330068	SMAD2	4087	SMAD2	3.34	SMAD family member 2
32	Reproduction_FSH-beta_signaling_pathway	0.0330068	TGF-beta2	7042	TGFB2	1.08	transforming growth factor beta 2
32	Reproduction_FSH-beta_signaling_pathway	0.0330068	14-3-3theta	10971	YWHAQ	1.28	tyrosine 3-monooxygenase/tryptophan 5-monooxygenase activation protein theta
32	Reproduction_FSH-beta_signaling_pathway	0.0330068	PKA-reg(cAMP-dependent)	5573	PRKAR1A	1.63	protein kinase cAMP-dependent type I regulatory subunit alpha
32	Reproduction_FSH-beta_signaling_pathway	0.0330068	NF-kB	4790	NFKB1	1.63	nuclear factor kappa B subunit 1
32	Reproduction_FSH-beta_signaling_pathway	0.0330068	SMAD3	4088	SMAD3	1.8	SMAD family member 3
32	Reproduction_FSH-beta_signaling_pathway	0.0330068	MEK6(MAP2K6)	5608	MAP2K6	1.55	mitogen-activated protein kinase kinase 6
32	Reproduction_FSH-beta_signaling_pathway	0.0330068	IP3receptor	3708	ITPR1	1.19	inositol 1,4,5-trisphosphate receptor type 1
32	Reproduction_FSH-beta_signaling_pathway	0.0330068	CTGF	1490	CCN2	0.83	cellular communication network factor 2
32	Reproduction_FSH-beta_signaling_pathway	0.0330068	eIF4E	1977	EIF4E	2.93	eukaryotic translation initiation factor 4E
32	Reproduction_FSH-beta_signaling_pathway	0.0330068	AKT(PKB)	208	AKT2	2.99	AKT serine/threonine kinase 2
33	Apoptosis_Anti-Apoptosis_mediated_by_external_signals_via_MAPK_and_JAK/STAT	0.0331823	IL-15	3600	IL15	1.36	interleukin 15
33	Apoptosis_Anti-Apoptosis_mediated_by_external_signals_via_MAPK_and_JAK/STAT	0.0331823	PDGF-A	5154	PDGFA	1.59	platelet derived growth factor subunit A
33	Apoptosis_Anti-Apoptosis_mediated_by_external_signals_via_MAPK_and_JAK/STAT	0.0331823	Thrombopoietin	7066	THPO	0.71	thrombopoietin
33	Apoptosis_Anti-Apoptosis_mediated_by_external_signals_via_MAPK_and_JAK/STAT	0.0331823	CrkL	1399	CRKL	1.75	CRK like proto-oncogene, adaptor protein
33	Apoptosis_Anti-Apoptosis_mediated_by_external_signals_via_MAPK_and_JAK/STAT	0.0331823	Bcl-XL	598	BCL2L1	2.37	BCL2 like 1
33	Apoptosis_Anti-Apoptosis_mediated_by_external_signals_via_MAPK_and_JAK/STAT	0.0331823	STAT5	6777	STAT5B	2.95	signal transducer and activator of transcription 5B
33	Apoptosis_Anti-Apoptosis_mediated_by_external_signals_via_MAPK_and_JAK/STAT	0.0331823	C/EBPbeta	1051	CEBPB	1.56	CCAAT enhancer binding protein beta
33	Apoptosis_Anti-Apoptosis_mediated_by_external_signals_via_MAPK_and_JAK/STAT	0.0331823	PKA-reg(cAMP-dependent)	5573	PRKAR1A	1.63	protein kinase cAMP-dependent type I regulatory subunit alpha
33	Apoptosis_Anti-Apoptosis_mediated_by_external_signals_via_MAPK_and_JAK/STAT	0.0331823	IRAK1/2	3654	IRAK1	1.51	interleukin 1 receptor associated kinase 1
33	Apoptosis_Anti-Apoptosis_mediated_by_external_signals_via_MAPK_and_JAK/STAT	0.0331823	IL-7	3574	IL7	0.73	interleukin 7
33	Apoptosis_Anti-Apoptosis_mediated_by_external_signals_via_MAPK_and_JAK/STAT	0.0331823	PDGF-B	5155	PDGFB	1.41	platelet derived growth factor subunit B
33	Apoptosis_Anti-Apoptosis_mediated_by_external_signals_via_MAPK_and_JAK/STAT	0.0331823	MEK6(MAP2K6)	5608	MAP2K6	1.55	mitogen-activated protein kinase kinase 6
33	Apoptosis_Anti-Apoptosis_mediated_by_external_signals_via_MAPK_and_JAK/STAT	0.0331823	IP3receptor	3708	ITPR1	1.19	inositol 1,4,5-trisphosphate receptor type 1
33	Apoptosis_Anti-Apoptosis_mediated_by_external_signals_via_MAPK_and_JAK/STAT	0.0331823	PLC-beta	5330	PLCB2	2.35	phospholipase C beta 2
34	Apoptosis_Apoptosis_stimulation_by_external_signals	0.0344197	FADD	8772	FADD	1.84	Fas associated via death domain
34	Apoptosis_Apoptosis_stimulation_by_external_signals	0.0344197	Bcl-XL	598	BCL2L1	2.37	BCL2 like 1
34	Apoptosis_Apoptosis_stimulation_by_external_signals	0.0344197	SMAD2	4087	SMAD2	3.34	SMAD family member 2
34	Apoptosis_Apoptosis_stimulation_by_external_signals	0.0344197	TGF-beta2	7042	TGFB2	1.08	transforming growth factor beta 2
34	Apoptosis_Apoptosis_stimulation_by_external_signals	0.0344197	TrkC	4916	NTRK3	-0.45	neurotrophic receptor tyrosine kinase 3
34	Apoptosis_Apoptosis_stimulation_by_external_signals	0.0344197	TGF-beta	7042	TGFB2	1.08	transforming growth factor beta 2
34	Apoptosis_Apoptosis_stimulation_by_external_signals	0.0344197	cPLA2	5321	PLA2G4A	1.41	phospholipase A2 group IVA
34	Apoptosis_Apoptosis_stimulation_by_external_signals	0.0344197	RAIDD	8738	CRADD	1.96	CASP2 and RIPK1 domain containing adaptor with death domain
34	Apoptosis_Apoptosis_stimulation_by_external_signals	0.0344197	Caspase-3	836	CASP3	1.36	caspase 3
34	Apoptosis_Apoptosis_stimulation_by_external_signals	0.0344197	NF-kB	4790	NFKB1	1.63	nuclear factor kappa B subunit 1
34	Apoptosis_Apoptosis_stimulation_by_external_signals	0.0344197	SMAD3	4088	SMAD3	1.8	SMAD family member 3
34	Apoptosis_Apoptosis_stimulation_by_external_signals	0.0344197	AKT(PKB)	208	AKT2	2.99	AKT serine/threonine kinase 2
35	Translation_Regulation_of_initiation	0.0346386	IL-15	3600	IL15	1.36	interleukin 15
35	Translation_Regulation_of_initiation	0.0346386	4E-BP1	1978	EIF4EBP1	3.8	eukaryotic translation initiation factor 4E binding protein 1
35	Translation_Regulation_of_initiation	0.0346386	eIF4B	1975	EIF4B	2.19	eukaryotic translation initiation factor 4B
35	Translation_Regulation_of_initiation	0.0346386	IGBP1	3476	IGBP1	3.42	immunoglobulin binding protein 1
35	Translation_Regulation_of_initiation	0.0346386	AKT2	208	AKT2	2.99	AKT serine/threonine kinase 2
35	Translation_Regulation_of_initiation	0.0346386	HSP27	3315	HSPB1	1.55	heat shock protein family B (small) member 1
35	Translation_Regulation_of_initiation	0.0346386	eIF2S2	8894	EIF2S2	2.06	eukaryotic translation initiation factor 2 subunit beta
35	Translation_Regulation_of_initiation	0.0346386	AKT3	10000	AKT3	1.28	AKT serine/threonine kinase 3
35	Translation_Regulation_of_initiation	0.0346386	MEK6(MAP2K6)	5608	MAP2K6	1.55	mitogen-activated protein kinase kinase 6
35	Translation_Regulation_of_initiation	0.0346386	eIF4E	1977	EIF4E	2.93	eukaryotic translation initiation factor 4E
35	Translation_Regulation_of_initiation	0.0346386	AKT(PKB)	208	AKT2	2.99	AKT serine/threonine kinase 2
36	Cell_cycle_G1-S_Interleukin_regulation	0.034791	p21	1026	CDKN1A	2.08	cyclin dependent kinase inhibitor 1A
36	Cell_cycle_G1-S_Interleukin_regulation	0.034791	NF-kBp50/p50	4790	NFKB1	1.63	nuclear factor kappa B subunit 1
36	Cell_cycle_G1-S_Interleukin_regulation	0.034791	STAT5	6777	STAT5B	2.95	signal transducer and activator of transcription 5B
36	Cell_cycle_G1-S_Interleukin_regulation	0.034791	IL-8	3576	CXCL8	1.69	C-X-C motif chemokine ligand 8
36	Cell_cycle_G1-S_Interleukin_regulation	0.034791	CyclinE	898	CCNE1	1.17	cyclin E1
36	Cell_cycle_G1-S_Interleukin_regulation	0.034791	AKT2	208	AKT2	2.99	AKT serine/threonine kinase 2
36	Cell_cycle_G1-S_Interleukin_regulation	0.034791	IRAK1/2	3654	IRAK1	1.51	interleukin 1 receptor associated kinase 1
36	Cell_cycle_G1-S_Interleukin_regulation	0.034791	AKT3	10000	AKT3	1.28	AKT serine/threonine kinase 3
36	Cell_cycle_G1-S_Interleukin_regulation	0.034791	NF-kB	4790	NFKB1	1.63	nuclear factor kappa B subunit 1
36	Cell_cycle_G1-S_Interleukin_regulation	0.034791	AKT(PKB)	208	AKT2	2.99	AKT serine/threonine kinase 2
36	Cell_cycle_G1-S_Interleukin_regulation	0.034791	NF-kB1(p50)	4790	NFKB1	1.63	nuclear factor kappa B subunit 1
37	Apoptosis_Anti-apoptosis_mediated_by_external_signals_via_NF-kB	0.034791	IL-15	3600	IL15	1.36	interleukin 15
37	Apoptosis_Anti-apoptosis_mediated_by_external_signals_via_NF-kB	0.034791	PDGF-A	5154	PDGFA	1.59	platelet derived growth factor subunit A
37	Apoptosis_Anti-apoptosis_mediated_by_external_signals_via_NF-kB	0.034791	IKK-gamma	8517	IKBKG	1.29	inhibitor of nuclear factor kappa B kinase regulatory subunit gamma
37	Apoptosis_Anti-apoptosis_mediated_by_external_signals_via_NF-kB	0.034791	Bcl-XL	598	BCL2L1	2.37	BCL2 like 1
37	Apoptosis_Anti-apoptosis_mediated_by_external_signals_via_NF-kB	0.034791	PKA-reg(cAMP-dependent)	5573	PRKAR1A	1.63	protein kinase cAMP-dependent type I regulatory subunit alpha
37	Apoptosis_Anti-apoptosis_mediated_by_external_signals_via_NF-kB	0.034791	IRAK1/2	3654	IRAK1	1.51	interleukin 1 receptor associated kinase 1
37	Apoptosis_Anti-apoptosis_mediated_by_external_signals_via_NF-kB	0.034791	PDGF-B	5155	PDGFB	1.41	platelet derived growth factor subunit B
37	Apoptosis_Anti-apoptosis_mediated_by_external_signals_via_NF-kB	0.034791	Caspase-3	836	CASP3	1.36	caspase 3
37	Apoptosis_Anti-apoptosis_mediated_by_external_signals_via_NF-kB	0.034791	NF-kB	4790	NFKB1	1.63	nuclear factor kappa B subunit 1
37	Apoptosis_Anti-apoptosis_mediated_by_external_signals_via_NF-kB	0.034791	AKT(PKB)	208	AKT2	2.99	AKT serine/threonine kinase 2
38	Proliferation_Negative_regulation_of_cell_proliferation	0.034791	p21	1026	CDKN1A	2.08	cyclin dependent kinase inhibitor 1A
38	Proliferation_Negative_regulation_of_cell_proliferation	0.034791	IL-6	3569	IL6	2.74	interleukin 6
38	Proliferation_Negative_regulation_of_cell_proliferation	0.034791	OncostatinM	5008	OSM	1.81	oncostatin M
38	Proliferation_Negative_regulation_of_cell_proliferation	0.034791	Hrs	9146	HGS	2.29	hepatocyte growth factor-regulated tyrosine kinase substrate
38	Proliferation_Negative_regulation_of_cell_proliferation	0.034791	IRT-1	199	AIF1	3.01	allograft inflammatory factor 1
38	Proliferation_Negative_regulation_of_cell_proliferation	0.034791	IL-8	3576	CXCL8	1.69	C-X-C motif chemokine ligand 8
38	Proliferation_Negative_regulation_of_cell_proliferation	0.034791	TGF-beta	7042	TGFB2	1.08	transforming growth factor beta 2
38	Proliferation_Negative_regulation_of_cell_proliferation	0.034791	CyclinE	898	CCNE1	1.17	cyclin E1
38	Proliferation_Negative_regulation_of_cell_proliferation	0.034791	IRAK1/2	3654	IRAK1	1.51	interleukin 1 receptor associated kinase 1
38	Proliferation_Negative_regulation_of_cell_proliferation	0.034791	SHP-1	5777	PTPN6	1.38	protein tyrosine phosphatase non-receptor type 6
38	Proliferation_Negative_regulation_of_cell_proliferation	0.034791	GRO-1	2919	CXCL1	1.06	C-X-C motif chemokine ligand 1
38	Proliferation_Negative_regulation_of_cell_proliferation	0.034791	Max	4149	MAX	1.54	MYC associated factor X
38	Proliferation_Negative_regulation_of_cell_proliferation	0.034791	COL18A1	80781	COL18A1	0.46	collagen type XVIII alpha 1 chain
38	Proliferation_Negative_regulation_of_cell_proliferation	0.034791	MRG15	10933	MORF4L1	2.7	mortality factor 4 like 1
39	Inflammation_Kallikrein-kinin_system	0.0406385	NF-kBp50/p50	4790	NFKB1	1.63	nuclear factor kappa B subunit 1
39	Inflammation_Kallikrein-kinin_system	0.0406385	PLA2	5321	PLA2G4A	1.41	phospholipase A2 group IVA
39	Inflammation_Kallikrein-kinin_system	0.0406385	G-proteingamma	2792	GNGT1	3.26	G protein subunit gamma transducin 1
39	Inflammation_Kallikrein-kinin_system	0.0406385	cPLA2	5321	PLA2G4A	1.41	phospholipase A2 group IVA
39	Inflammation_Kallikrein-kinin_system	0.0406385	PAI1	5054	SERPINE1	1.44	serpin family E member 1
39	Inflammation_Kallikrein-kinin_system	0.0406385	PA24A	5321	PLA2G4A	1.41	phospholipase A2 group IVA
39	Inflammation_Kallikrein-kinin_system	0.0406385	DPP4	1803	DPP4	-0.78	dipeptidyl peptidase 4
39	Inflammation_Kallikrein-kinin_system	0.0406385	Tissuekallikreins	11202	KLK8	-0.56	kallikrein related peptidase 8
39	Inflammation_Kallikrein-kinin_system	0.0406385	NF-kB	4790	NFKB1	1.63	nuclear factor kappa B subunit 1
39	Inflammation_Kallikrein-kinin_system	0.0406385	IP3receptor	3708	ITPR1	1.19	inositol 1,4,5-trisphosphate receptor type 1
39	Inflammation_Kallikrein-kinin_system	0.0406385	Kallikrein8	11202	KLK8	-0.56	kallikrein related peptidase 8
39	Inflammation_Kallikrein-kinin_system	0.0406385	PLC-beta2	5330	PLCB2	2.35	phospholipase C beta 2
39	Inflammation_Kallikrein-kinin_system	0.0406385	NF-kB1(p50)	4790	NFKB1	1.63	nuclear factor kappa B subunit 1
39	Inflammation_Kallikrein-kinin_system	0.0406385	PLC-beta	5330	PLCB2	2.35	phospholipase C beta 2
40	Immune_response_Innate_immune_response_to_RNA_viral_infection_	0.0467924	FADD	8772	FADD	1.84	Fas associated via death domain
40	Immune_response_Innate_immune_response_to_RNA_viral_infection_	0.0467924	IKK-gamma	8517	IKBKG	1.29	inhibitor of nuclear factor kappa B kinase regulatory subunit gamma
40	Immune_response_Innate_immune_response_to_RNA_viral_infection_	0.0467924	IL-6	3569	IL6	2.74	interleukin 6
40	Immune_response_Innate_immune_response_to_RNA_viral_infection_	0.0467924	IL-8	3576	CXCL8	1.69	C-X-C motif chemokine ligand 8
40	Immune_response_Innate_immune_response_to_RNA_viral_infection_	0.0467924	IRAK1/2	3654	IRAK1	1.51	interleukin 1 receptor associated kinase 1
40	Immune_response_Innate_immune_response_to_RNA_viral_infection_	0.0467924	NF-kB	4790	NFKB1	1.63	nuclear factor kappa B subunit 1
40	Immune_response_Innate_immune_response_to_RNA_viral_infection_	0.0467924	IRAK4	51135	IRAK4	2	interleukin 1 receptor associated kinase 4
40	Immune_response_Innate_immune_response_to_RNA_viral_infection_	0.0467924	IRAK1	3654	IRAK1	1.51	interleukin 1 receptor associated kinase 1
41	Proteolysis_ECM_remodeling	0.0488752	TFPI-2	7980	TFPI2	1.37	tissue factor pathway inhibitor 2
41	Proteolysis_ECM_remodeling	0.0488752	Nidogen	4811	NID1	1.15	nidogen 1
41	Proteolysis_ECM_remodeling	0.0488752	MMP-1	4312	MMP1	1.34	matrix metallopeptidase 1
41	Proteolysis_ECM_remodeling	0.0488752	MMP-9	4318	MMP9	1.31	matrix metallopeptidase 9
41	Proteolysis_ECM_remodeling	0.0488752	PAI1	5054	SERPINE1	1.44	serpin family E member 1
41	Proteolysis_ECM_remodeling	0.0488752	COL18A1	80781	COL18A1	0.46	collagen type XVIII alpha 1 chain
41	Proteolysis_ECM_remodeling	0.0488752	TIMP3	7078	TIMP3	2.21	TIMP metallopeptidase inhibitor 3
41	Proteolysis_ECM_remodeling	0.0488752	CTGF	1490	CCN2	0.83	cellular communication network factor 2
