# Supplementary material for: Discovery of tissue-specific proteomic signatures in juvenile dermatomyositis highlights pathways reflecting persistent disease activity, clinical heterogeneity, and myositis-specific autoantibody subtype
Source: Ann Rheum Dis. Author manuscript; Available in PMC 2026 Feb 22. (PMC12925510; doi:10.1016/j.ard.2025.07.020)
Supplement: Supplementary Table S4 [file NIHMS2147268-supplement-Supplementary_Table_S4.xlsx]

## Sheet: da_lmer_PGA
Assay	OlinkID	UniProt	Panel	term	contrast	estimate	conf.low	conf.high	Adjusted_pval	Threshold		Legend:
GBP1	OID31128	P32455	Neurology_II	time_specific_VAS_global	time_specific_VAS_global4.8875 - time_specific_VAS_global7.1461	-2.10287	-2.55265	-1.6531	2.82281124733277e-13	Significant		Comparison: lme model with post-hoc testing comparing NPX values for all JDM to Physician global VAS score (0-10) with site and individual as a random effect
MYL3	OID30251	P08590	Cardiometabolic_II	time_specific_VAS_global	time_specific_VAS_global4.8875 - time_specific_VAS_global7.1461	-1.95919	-2.3882	-1.53019	3.616778674579e-12	Significant		Assay	Protein measured
ZBP1	OID30526	Q9H171	Inflammation_II	time_specific_VAS_global	time_specific_VAS_global4.8875 - time_specific_VAS_global7.1461	-1.65336	-2.03441	-1.27231	9.72574340939576e-12	Significant		OlinkID	Olink specific ID of protein measured
IFIT3	OID31283	O14879	Oncology_II	time_specific_VAS_global	time_specific_VAS_global4.8875 - time_specific_VAS_global7.1461	-1.58831	-1.96561	-1.21101	1.66502583806014e-11	Significant		UniProt	UniProt ID of protein measured
USP28	OID31084	Q96RU2	Neurology_II	time_specific_VAS_global	time_specific_VAS_global4.8875 - time_specific_VAS_global7.1461	-1.02863	-1.27807	-0.779179	2.9370084042761e-11	Significant		Panel	Name of Olink panel from which protein was measured as Explore panel is 4 combined panels
GRPEL1	OID21309	Q9HAV7	Oncology	time_specific_VAS_global	time_specific_VAS_global4.8875 - time_specific_VAS_global7.1461	-1.19722	-1.50085	-0.89359	4.01134314151358e-11	Significant		term	variable tested in linear mixed effects model
MYOM3	OID30633	Q5VTT5	Inflammation_II	time_specific_VAS_global	time_specific_VAS_global4.8875 - time_specific_VAS_global7.1461	-1.5832	-1.94584	-1.22055	4.45144832781779e-11	Significant		contrast	comparison in post-hoc testing
MAD1L1	OID20904	Q9Y6D9	Neurology	time_specific_VAS_global	time_specific_VAS_global4.8875 - time_specific_VAS_global7.1461	-1.02958	-1.29626	-0.762893	1.13228395346991e-10	Significant		estimate	difference in means of NPX values for 1 standard deviation difference in the numerical variable (physician global VAS score)
DPY30	OID21410	Q9C005	Oncology	time_specific_VAS_global	time_specific_VAS_global4.8875 - time_specific_VAS_global7.1461	-1.23794	-1.56478	-0.911097	1.22133155465716e-10	Significant		conf.low	confidence interval for the mean (lower end)
MYBPC1	OID30296	Q00872	Cardiometabolic_II	time_specific_VAS_global	time_specific_VAS_global4.8875 - time_specific_VAS_global7.1461	-1.9116	-2.36225	-1.46095	1.7326231727357e-10	Significant		conf.high	confidence interval for the mean (upper end)
NADK	OID20178	O95544	Cardiometabolic	time_specific_VAS_global	time_specific_VAS_global4.8875 - time_specific_VAS_global7.1461	-0.996928	-1.25842	-0.735436	2.46058888361363e-10	Significant		Adjusted_pval	adjusted p-value for the post-hoc test
HMOX2	OID20887	P30519	Neurology	time_specific_VAS_global	time_specific_VAS_global4.8875 - time_specific_VAS_global7.1461	-0.869491	-1.10515	-0.633833	2.6452664393227e-10	Significant		Threshold	meeting adjp<0.05 in linear mixed effects model
GRN	OID21159	P28799	Neurology	time_specific_VAS_global	time_specific_VAS_global4.8875 - time_specific_VAS_global7.1461	-0.654534	-0.807052	-0.502017	2.67508865941228e-10	Significant
DDX58	OID21226	O95786	Oncology	time_specific_VAS_global	time_specific_VAS_global4.8875 - time_specific_VAS_global7.1461	-1.20475	-1.51347	-0.896035	2.67594265839799e-10	Significant
SIGLEC5	OID21082	O15389	Neurology	time_specific_VAS_global	time_specific_VAS_global4.8875 - time_specific_VAS_global7.1461	-1.19183	-1.45335	-0.930311	3.1426217418331e-10	Significant
LAP3	OID20436	P28838	Inflammation	time_specific_VAS_global	time_specific_VAS_global4.8875 - time_specific_VAS_global7.1461	-0.737183	-0.934186	-0.54018	3.14782352308988e-10	Significant
LMNB2	OID31109	Q03252	Neurology_II	time_specific_VAS_global	time_specific_VAS_global4.8875 - time_specific_VAS_global7.1461	-1.13469	-1.43324	-0.836131	7.01274063507916e-10	Significant
CXCL10	OID20697	P02778	Inflammation	time_specific_VAS_global	time_specific_VAS_global4.8875 - time_specific_VAS_global7.1461	-1.73036	-2.21171	-1.24901	9.61760362220195e-10	Significant
TCN2	OID20341	P20062	Cardiometabolic	time_specific_VAS_global	time_specific_VAS_global4.8875 - time_specific_VAS_global7.1461	-0.460676	-0.565442	-0.355909	1.19790227782927e-09	Significant
SIGLEC10	OID20537	Q96LC7	Inflammation	time_specific_VAS_global	time_specific_VAS_global4.8875 - time_specific_VAS_global7.1461	-0.480006	-0.601097	-0.358915	1.36006181134973e-09	Significant
ATRN	OID30735	O75882-2	Inflammation_II	time_specific_VAS_global	time_specific_VAS_global4.8875 - time_specific_VAS_global7.1461	0.23573	0.177158	0.294302	1.79806623216747e-09	Significant
SAMD9L	OID20536	Q8IVG5	Inflammation	time_specific_VAS_global	time_specific_VAS_global4.8875 - time_specific_VAS_global7.1461	-0.961309	-1.23204	-0.690578	2.11634127720757e-09	Significant
GIMAP7	OID30639	Q8NHV1	Inflammation_II	time_specific_VAS_global	time_specific_VAS_global4.8875 - time_specific_VAS_global7.1461	-0.813222	-1.04876	-0.577687	2.75881062484217e-09	Significant
ADAMTSL2	OID30370	Q86TH1	Cardiometabolic_II	time_specific_VAS_global	time_specific_VAS_global4.8875 - time_specific_VAS_global7.1461	-0.324947	-0.403846	-0.246047	2.91834619316496e-09	Significant
ANGPT2	OID21463	O15123	Oncology	time_specific_VAS_global	time_specific_VAS_global4.8875 - time_specific_VAS_global7.1461	-0.634095	-0.811611	-0.456578	3.11608294642909e-09	Significant
IFI30	OID31505	P13284	Oncology_II	time_specific_VAS_global	time_specific_VAS_global4.8875 - time_specific_VAS_global7.1461	-0.618776	-0.792876	-0.444676	3.89895496147519e-09	Significant
RCOR1	OID20073	Q9UKL0	Cardiometabolic	time_specific_VAS_global	time_specific_VAS_global4.8875 - time_specific_VAS_global7.1461	-0.803722	-1.01763	-0.589809	4.28539129275983e-09	Significant
SETMAR	OID20948	Q53H47	Neurology	time_specific_VAS_global	time_specific_VAS_global4.8875 - time_specific_VAS_global7.1461	-0.571439	-0.730954	-0.411923	4.33893261463575e-09	Significant
DNPEP	OID31118	Q9ULA0	Neurology_II	time_specific_VAS_global	time_specific_VAS_global4.8875 - time_specific_VAS_global7.1461	-0.900148	-1.16561	-0.634682	5.39326227010922e-09	Significant
ELOA	OID21337	Q14241	Oncology	time_specific_VAS_global	time_specific_VAS_global4.8875 - time_specific_VAS_global7.1461	-1.0925	-1.41004	-0.774968	5.50080763599154e-09	Significant
TCOF1	OID30316	Q13428	Cardiometabolic_II	time_specific_VAS_global	time_specific_VAS_global4.8875 - time_specific_VAS_global7.1461	-0.889724	-1.14311	-0.636341	5.91777264615333e-09	Significant
CHCHD10	OID31116	Q8WYQ3	Neurology_II	time_specific_VAS_global	time_specific_VAS_global4.8875 - time_specific_VAS_global7.1461	-1.17807	-1.50733	-0.848807	6.02148114502099e-09	Significant
GOLM2	OID21044	Q6P4E1	Neurology	time_specific_VAS_global	time_specific_VAS_global4.8875 - time_specific_VAS_global7.1461	-0.444207	-0.560392	-0.328023	6.8579496632544e-09	Significant
PXN	OID20822	P49023	Neurology	time_specific_VAS_global	time_specific_VAS_global4.8875 - time_specific_VAS_global7.1461	-0.77381	-1.00844	-0.539183	8.5243262885681e-09	Significant
RBFOX3	OID30984	A6NFN3	Neurology_II	time_specific_VAS_global	time_specific_VAS_global4.8875 - time_specific_VAS_global7.1461	-0.95179	-1.22693	-0.676653	8.7346101779774e-09	Significant
NOS1	OID20863	P29475	Neurology	time_specific_VAS_global	time_specific_VAS_global4.8875 - time_specific_VAS_global7.1461	-0.960714	-1.22322	-0.698204	8.74274864592075e-09	Significant
SIGLEC1	OID20690	Q9BZZ2	Inflammation	time_specific_VAS_global	time_specific_VAS_global4.8875 - time_specific_VAS_global7.1461	-1.00216	-1.29041	-0.713913	9.35649401260786e-09	Significant
RCC1	OID31356	P18754	Oncology_II	time_specific_VAS_global	time_specific_VAS_global4.8875 - time_specific_VAS_global7.1461	-0.67925	-0.884931	-0.473569	9.80198140539316e-09	Significant
NACC1	OID31393	Q96RE7	Oncology_II	time_specific_VAS_global	time_specific_VAS_global4.8875 - time_specific_VAS_global7.1461	-0.793886	-1.03752	-0.55025	1.22198735446013e-08	Significant
NAGK	OID30271	Q9UJ70	Cardiometabolic_II	time_specific_VAS_global	time_specific_VAS_global4.8875 - time_specific_VAS_global7.1461	-0.791989	-1.03231	-0.551668	1.25524107849609e-08	Significant
DCTPP1	OID20148	Q9H773	Cardiometabolic	time_specific_VAS_global	time_specific_VAS_global4.8875 - time_specific_VAS_global7.1461	-0.631153	-0.827324	-0.434982	1.38926415027231e-08	Significant
UBE2L6	OID30321	O14933	Cardiometabolic_II	time_specific_VAS_global	time_specific_VAS_global4.8875 - time_specific_VAS_global7.1461	-1.14325	-1.49518	-0.791312	1.48524946379882e-08	Significant
TNFRSF6B	OID20964	O95407	Neurology	time_specific_VAS_global	time_specific_VAS_global4.8875 - time_specific_VAS_global7.1461	-0.972706	-1.26173	-0.683683	1.67638998041269e-08	Significant
FOLR2	OID21062	P14207	Neurology	time_specific_VAS_global	time_specific_VAS_global4.8875 - time_specific_VAS_global7.1461	-0.66826	-0.876394	-0.460127	1.85657561970357e-08	Significant
IGFBP2	OID20325	P18065	Cardiometabolic	time_specific_VAS_global	time_specific_VAS_global4.8875 - time_specific_VAS_global7.1461	-0.837213	-1.07178	-0.602647	1.90219129176441e-08	Significant
LEO1	OID30991	Q8WVC0	Neurology_II	time_specific_VAS_global	time_specific_VAS_global4.8875 - time_specific_VAS_global7.1461	-0.786047	-1.01777	-0.554321	2.09906091454121e-08	Significant
ZHX2	OID31140	Q9Y6X8	Neurology_II	time_specific_VAS_global	time_specific_VAS_global4.8875 - time_specific_VAS_global7.1461	-0.73725	-0.955949	-0.518551	2.35802467637502e-08	Significant
CCAR2	OID31077	Q8N163	Neurology_II	time_specific_VAS_global	time_specific_VAS_global4.8875 - time_specific_VAS_global7.1461	-0.80197	-1.05232	-0.551625	2.60779126926661e-08	Significant
TYMP	OID20234	P19971	Cardiometabolic	time_specific_VAS_global	time_specific_VAS_global4.8875 - time_specific_VAS_global7.1461	-0.921655	-1.21622	-0.627087	2.9405461181241e-08	Significant
OSCAR	OID20776	Q8IYS5	Inflammation	time_specific_VAS_global	time_specific_VAS_global4.8875 - time_specific_VAS_global7.1461	-0.51914	-0.673082	-0.365198	3.10607899829212e-08	Significant
WARS1	OID21084	P23381	Neurology	time_specific_VAS_global	time_specific_VAS_global4.8875 - time_specific_VAS_global7.1461	-0.752207	-0.98395	-0.520464	3.17345904578243e-08	Significant
CRIM1	OID20701	Q9NZV1	Inflammation	time_specific_VAS_global	time_specific_VAS_global4.8875 - time_specific_VAS_global7.1461	-0.413472	-0.530573	-0.29637	4.10114962877887e-08	Significant
SERPINB8	OID20630	P50452	Inflammation	time_specific_VAS_global	time_specific_VAS_global4.8875 - time_specific_VAS_global7.1461	-0.82448	-1.08524	-0.563717	4.13627669611521e-08	Significant
MB	OID20263	P02144	Cardiometabolic	time_specific_VAS_global	time_specific_VAS_global4.8875 - time_specific_VAS_global7.1461	-1.20521	-1.5826	-0.82782	4.20094213475874e-08	Significant
IMMT	OID31397	Q16891	Oncology_II	time_specific_VAS_global	time_specific_VAS_global4.8875 - time_specific_VAS_global7.1461	-0.958121	-1.26158	-0.654665	4.41750131252937e-08	Significant
LGALS9	OID20781	O00182	Inflammation	time_specific_VAS_global	time_specific_VAS_global4.8875 - time_specific_VAS_global7.1461	-0.817493	-1.06655	-0.568435	4.52227714780721e-08	Significant
KCTD5	OID31148	Q9NXV2	Neurology_II	time_specific_VAS_global	time_specific_VAS_global4.8875 - time_specific_VAS_global7.1461	-0.779587	-1.02212	-0.537054	4.61861264701358e-08	Significant
CCL8	OID21466	P80075	Oncology	time_specific_VAS_global	time_specific_VAS_global4.8875 - time_specific_VAS_global7.1461	-1.10686	-1.45744	-0.756283	4.75850913167469e-08	Significant
ICAM2	OID20248	P13598	Cardiometabolic	time_specific_VAS_global	time_specific_VAS_global4.8875 - time_specific_VAS_global7.1461	-0.438863	-0.560803	-0.316923	5.51497154344336e-08	Significant
KLHL41	OID30986	O60662	Neurology_II	time_specific_VAS_global	time_specific_VAS_global4.8875 - time_specific_VAS_global7.1461	-1.81078	-2.39508	-1.22648	6.8538475461102e-08	Significant
SNRPB2	OID31132	P08579	Neurology_II	time_specific_VAS_global	time_specific_VAS_global4.8875 - time_specific_VAS_global7.1461	-1.15962	-1.53332	-0.785927	6.94690968436792e-08	Significant
ZBTB17	OID20082	Q13105	Cardiometabolic	time_specific_VAS_global	time_specific_VAS_global4.8875 - time_specific_VAS_global7.1461	-0.774091	-1.01876	-0.529423	7.01837232487543e-08	Significant
GPKOW	OID20890	Q92917	Neurology	time_specific_VAS_global	time_specific_VAS_global4.8875 - time_specific_VAS_global7.1461	-0.530091	-0.696974	-0.363208	7.7578302262231e-08	Significant
POLR2F	OID21283	P61218	Oncology	time_specific_VAS_global	time_specific_VAS_global4.8875 - time_specific_VAS_global7.1461	-0.70186	-0.93377	-0.46995	7.96750763890548e-08	Significant
TPR	OID30143	P12270	Cardiometabolic_II	time_specific_VAS_global	time_specific_VAS_global4.8875 - time_specific_VAS_global7.1461	-0.947725	-1.25966	-0.635795	8.64924534480412e-08	Significant
FGL1	OID30702	Q08830	Inflammation_II	time_specific_VAS_global	time_specific_VAS_global4.8875 - time_specific_VAS_global7.1461	-0.58874	-0.770989	-0.406491	8.86222552757436e-08	Significant
ENPP2	OID20288	Q13822	Cardiometabolic	time_specific_VAS_global	time_specific_VAS_global4.8875 - time_specific_VAS_global7.1461	-0.352238	-0.451572	-0.252905	9.5612108760399e-08	Significant
FOLR3	OID21485	P41439	Oncology	time_specific_VAS_global	time_specific_VAS_global4.8875 - time_specific_VAS_global7.1461	-0.743171	-0.963143	-0.523198	1.03804735438478e-07	Significant
EZR	OID21017	P15311	Neurology	time_specific_VAS_global	time_specific_VAS_global4.8875 - time_specific_VAS_global7.1461	-0.580126	-0.762037	-0.398214	1.0615138655226e-07	Significant
DTNB	OID31395	O60941	Oncology_II	time_specific_VAS_global	time_specific_VAS_global4.8875 - time_specific_VAS_global7.1461	-0.944804	-1.24682	-0.642785	1.13582066086099e-07	Significant
SIRPB1	OID20739	O00241	Inflammation	time_specific_VAS_global	time_specific_VAS_global4.8875 - time_specific_VAS_global7.1461	-0.644455	-0.848038	-0.440873	1.36134180726052e-07	Significant
CD80	OID30291	P33681	Cardiometabolic_II	time_specific_VAS_global	time_specific_VAS_global4.8875 - time_specific_VAS_global7.1461	-0.705577	-0.932649	-0.478505	1.37574584414461e-07	Significant
SIGLEC7	OID20190	Q9Y286	Cardiometabolic	time_specific_VAS_global	time_specific_VAS_global4.8875 - time_specific_VAS_global7.1461	-0.415688	-0.541965	-0.289411	1.52760622988864e-07	Significant
SCARB2	OID20943	Q14108	Neurology	time_specific_VAS_global	time_specific_VAS_global4.8875 - time_specific_VAS_global7.1461	-0.712509	-0.929542	-0.495477	1.64767967299716e-07	Significant
OGFR	OID21360	Q9NZT2	Oncology	time_specific_VAS_global	time_specific_VAS_global4.8875 - time_specific_VAS_global7.1461	-0.527991	-0.705713	-0.350268	1.67527147879727e-07	Significant
ACTN2	OID30192	P35609	Cardiometabolic_II	time_specific_VAS_global	time_specific_VAS_global4.8875 - time_specific_VAS_global7.1461	-1.24209	-1.64067	-0.843504	1.86059311678946e-07	Significant
NGRN	OID31115	Q9NPE2	Neurology_II	time_specific_VAS_global	time_specific_VAS_global4.8875 - time_specific_VAS_global7.1461	-0.477936	-0.640572	-0.315299	1.88928569588971e-07	Significant
MET	OID20269	P08581	Cardiometabolic	time_specific_VAS_global	time_specific_VAS_global4.8875 - time_specific_VAS_global7.1461	-0.315891	-0.407665	-0.224118	1.89289080322089e-07	Significant
DLL1	OID21525	O00548	Oncology	time_specific_VAS_global	time_specific_VAS_global4.8875 - time_specific_VAS_global7.1461	-0.382567	-0.499391	-0.265743	1.90403214559384e-07	Significant
CORO6	OID30870	Q6QEF8	Neurology_II	time_specific_VAS_global	time_specific_VAS_global4.8875 - time_specific_VAS_global7.1461	-1.19841	-1.57327	-0.823546	2.06534092582264e-07	Significant
CSRP3	OID30176	P50461	Cardiometabolic_II	time_specific_VAS_global	time_specific_VAS_global4.8875 - time_specific_VAS_global7.1461	-1.84083	-2.47976	-1.2019	2.18962880624153e-07	Significant
ITM2A	OID20504	O43736	Inflammation	time_specific_VAS_global	time_specific_VAS_global4.8875 - time_specific_VAS_global7.1461	-0.368539	-0.487698	-0.24938	2.22556978491881e-07	Significant
ADGRE1	OID31483	Q14246	Oncology_II	time_specific_VAS_global	time_specific_VAS_global4.8875 - time_specific_VAS_global7.1461	-0.853744	-1.13463	-0.572854	2.36397095711131e-07	Significant
ADAM8	OID21039	P78325	Neurology	time_specific_VAS_global	time_specific_VAS_global4.8875 - time_specific_VAS_global7.1461	-0.428222	-0.574467	-0.281976	2.40486500745302e-07	Significant
CD300A	OID30576	Q9UGN4	Inflammation_II	time_specific_VAS_global	time_specific_VAS_global4.8875 - time_specific_VAS_global7.1461	-0.510839	-0.673275	-0.348404	2.45707491248471e-07	Significant
CD72	OID30641	P21854	Inflammation_II	time_specific_VAS_global	time_specific_VAS_global4.8875 - time_specific_VAS_global7.1461	-0.605178	-0.812988	-0.397369	2.47798952395443e-07	Significant
PLA2G15	OID21473	Q8NCC3	Oncology	time_specific_VAS_global	time_specific_VAS_global4.8875 - time_specific_VAS_global7.1461	-0.387476	-0.515231	-0.25972	2.55182255846227e-07	Significant
CD300C	OID21010	Q08708	Neurology	time_specific_VAS_global	time_specific_VAS_global4.8875 - time_specific_VAS_global7.1461	-0.603185	-0.796637	-0.409733	2.55397585957152e-07	Significant
LRRC37A2	OID31440	A6NM11	Oncology_II	time_specific_VAS_global	time_specific_VAS_global4.8875 - time_specific_VAS_global7.1461	-0.53339	-0.698385	-0.368395	2.64151890912227e-07	Significant
HIP1R	OID31141	O75146	Neurology_II	time_specific_VAS_global	time_specific_VAS_global4.8875 - time_specific_VAS_global7.1461	-0.673385	-0.903824	-0.442946	2.64784748619728e-07	Significant
TNFRSF1B	OID21145	P20333	Neurology	time_specific_VAS_global	time_specific_VAS_global4.8875 - time_specific_VAS_global7.1461	-0.608444	-0.807819	-0.409069	2.80174721139198e-07	Significant
CXCL11	OID21042	O14625	Neurology	time_specific_VAS_global	time_specific_VAS_global4.8875 - time_specific_VAS_global7.1461	-1.36515	-1.82372	-0.906579	2.86756634093047e-07	Significant
ANXA11	OID20583	P50995	Inflammation	time_specific_VAS_global	time_specific_VAS_global4.8875 - time_specific_VAS_global7.1461	-0.33063	-0.437513	-0.223747	3.06773457169837e-07	Significant
CD163	OID20360	Q86VB7	Cardiometabolic	time_specific_VAS_global	time_specific_VAS_global4.8875 - time_specific_VAS_global7.1461	-0.640467	-0.852277	-0.428656	3.08288127975473e-07	Significant
CEACAM16	OID31495	Q2WEN9	Oncology_II	time_specific_VAS_global	time_specific_VAS_global4.8875 - time_specific_VAS_global7.1461	0.567206	0.379336	0.755076	3.09059639624628e-07	Significant
ENO3	OID30209	P13929	Cardiometabolic_II	time_specific_VAS_global	time_specific_VAS_global4.8875 - time_specific_VAS_global7.1461	-1.18028	-1.58432	-0.776242	3.10438238201101e-07	Significant
CKB	OID30400	P12277	Cardiometabolic_II	time_specific_VAS_global	time_specific_VAS_global4.8875 - time_specific_VAS_global7.1461	-0.687322	-0.910694	-0.46395	3.15828116393069e-07	Significant
LILRA2	OID21152	Q8N149	Neurology	time_specific_VAS_global	time_specific_VAS_global4.8875 - time_specific_VAS_global7.1461	-0.478863	-0.633562	-0.324165	3.19390198834536e-07	Significant
APOBR	OID30246	Q0VD83	Cardiometabolic_II	time_specific_VAS_global	time_specific_VAS_global4.8875 - time_specific_VAS_global7.1461	-0.263403	-0.347071	-0.179736	3.32075386461217e-07	Significant
PILRA	OID21129	Q9UKJ1	Neurology	time_specific_VAS_global	time_specific_VAS_global4.8875 - time_specific_VAS_global7.1461	-0.57555	-0.764835	-0.386264	3.36409779048118e-07	Significant
TNFRSF21	OID21052	O75509	Neurology	time_specific_VAS_global	time_specific_VAS_global4.8875 - time_specific_VAS_global7.1461	-0.503942	-0.667684	-0.340201	3.66657567283534e-07	Significant
HLA-A	OID31048	P04439	Neurology_II	time_specific_VAS_global	time_specific_VAS_global4.8875 - time_specific_VAS_global7.1461	-0.435871	-0.58203	-0.289711	3.67413524101898e-07	Significant
LILRB4	OID20429	Q8NHJ6	Inflammation	time_specific_VAS_global	time_specific_VAS_global4.8875 - time_specific_VAS_global7.1461	-0.917758	-1.2245	-0.611017	3.78054682195402e-07	Significant
WFIKKN2	OID20785	Q8TEU8	Inflammation	time_specific_VAS_global	time_specific_VAS_global4.8875 - time_specific_VAS_global7.1461	-0.300883	-0.392038	-0.209729	3.80607733201586e-07	Significant
CTSS	OID21056	P25774	Neurology	time_specific_VAS_global	time_specific_VAS_global4.8875 - time_specific_VAS_global7.1461	-0.250435	-0.328751	-0.172119	3.95962999314706e-07	Significant
LTBP3	OID21191	Q9NS15	Oncology	time_specific_VAS_global	time_specific_VAS_global4.8875 - time_specific_VAS_global7.1461	-0.467843	-0.619837	-0.315849	4.06462292544623e-07	Significant
PILRB	OID20197	Q9UKJ0	Cardiometabolic	time_specific_VAS_global	time_specific_VAS_global4.8875 - time_specific_VAS_global7.1461	-0.645069	-0.851957	-0.438181	4.08590144617977e-07	Significant
STAT2	OID30536	P52630	Inflammation_II	time_specific_VAS_global	time_specific_VAS_global4.8875 - time_specific_VAS_global7.1461	-0.888809	-1.20249	-0.57513	4.11735576957348e-07	Significant
MYOM2	OID30131	P54296	Cardiometabolic_II	time_specific_VAS_global	time_specific_VAS_global4.8875 - time_specific_VAS_global7.1461	-1.92	-2.58651	-1.25349	4.17986438179444e-07	Significant
LAMP3	OID20638	Q9UQV4	Inflammation	time_specific_VAS_global	time_specific_VAS_global4.8875 - time_specific_VAS_global7.1461	-0.788013	-1.05175	-0.524281	4.31565011161523e-07	Significant
IL10	OID20431	P22301	Inflammation	time_specific_VAS_global	time_specific_VAS_global4.8875 - time_specific_VAS_global7.1461	-0.725843	-0.963551	-0.488135	4.40861859367856e-07	Significant
VSIG4	OID21144	Q9Y279	Neurology	time_specific_VAS_global	time_specific_VAS_global4.8875 - time_specific_VAS_global7.1461	-0.49893	-0.657457	-0.340403	4.4089234515172e-07	Significant
RALY	OID31382	Q9UKM9	Oncology_II	time_specific_VAS_global	time_specific_VAS_global4.8875 - time_specific_VAS_global7.1461	-0.914311	-1.23281	-0.595811	4.56011847015453e-07	Significant
IFNL1	OID20795	Q8IU54	Neurology	time_specific_VAS_global	time_specific_VAS_global4.8875 - time_specific_VAS_global7.1461	-1.92021	-2.54661	-1.29381	4.59858709898407e-07	Significant
ENTPD6	OID20100	O75354	Cardiometabolic	time_specific_VAS_global	time_specific_VAS_global4.8875 - time_specific_VAS_global7.1461	-0.331094	-0.439396	-0.222793	4.62800131565461e-07	Significant
MFAP5	OID20239	Q13361	Cardiometabolic	time_specific_VAS_global	time_specific_VAS_global4.8875 - time_specific_VAS_global7.1461	0.90543	0.612935	1.19792	5.12599634757264e-07	Significant
IL33	OID20428	O95760	Inflammation	time_specific_VAS_global	time_specific_VAS_global4.8875 - time_specific_VAS_global7.1461	-0.431889	-0.573081	-0.290696	5.39590410668119e-07	Significant
PDCD1LG2	OID21273	Q9BQ51	Oncology	time_specific_VAS_global	time_specific_VAS_global4.8875 - time_specific_VAS_global7.1461	-0.447577	-0.602208	-0.292946	5.46917564145629e-07	Significant
VIM	OID20053	P08670	Cardiometabolic	time_specific_VAS_global	time_specific_VAS_global4.8875 - time_specific_VAS_global7.1461	-0.754109	-1.02497	-0.483253	5.77273600959085e-07	Significant
HDGFL2	OID31136	Q7Z4V5	Neurology_II	time_specific_VAS_global	time_specific_VAS_global4.8875 - time_specific_VAS_global7.1461	-0.817992	-1.10601	-0.529977	5.77532563511042e-07	Significant
CD74	OID21040	P04233	Neurology	time_specific_VAS_global	time_specific_VAS_global4.8875 - time_specific_VAS_global7.1461	-0.600696	-0.811688	-0.389704	5.79026777737944e-07	Significant
FLT4	OID21491	P35916	Oncology	time_specific_VAS_global	time_specific_VAS_global4.8875 - time_specific_VAS_global7.1461	-0.400459	-0.53311	-0.267809	6.05084515588765e-07	Significant
GSR	OID30700	P00390	Inflammation_II	time_specific_VAS_global	time_specific_VAS_global4.8875 - time_specific_VAS_global7.1461	-0.379817	-0.507449	-0.252186	6.26106570282104e-07	Significant
TNFAIP2	OID31446	Q03169	Oncology_II	time_specific_VAS_global	time_specific_VAS_global4.8875 - time_specific_VAS_global7.1461	-0.630575	-0.859387	-0.401762	6.66079101824836e-07	Significant
LILRA3	OID30376	Q8N6C8	Cardiometabolic_II	time_specific_VAS_global	time_specific_VAS_global4.8875 - time_specific_VAS_global7.1461	-0.616947	-0.814319	-0.419575	7.10503586716153e-07	Significant
TINAGL1	OID20180	Q9GZM7	Cardiometabolic	time_specific_VAS_global	time_specific_VAS_global4.8875 - time_specific_VAS_global7.1461	-0.438511	-0.581086	-0.295936	7.46642297894262e-07	Significant
LILRA6	OID30346	Q6PI73	Cardiometabolic_II	time_specific_VAS_global	time_specific_VAS_global4.8875 - time_specific_VAS_global7.1461	-0.684376	-0.909529	-0.459222	7.62445604389301e-07	Significant
LMNB1	OID31501	P20700	Oncology_II	time_specific_VAS_global	time_specific_VAS_global4.8875 - time_specific_VAS_global7.1461	-0.820971	-1.11124	-0.530706	7.653741368473e-07	Significant
CD7	OID30543	P09564	Inflammation_II	time_specific_VAS_global	time_specific_VAS_global4.8875 - time_specific_VAS_global7.1461	-0.388093	-0.522733	-0.253454	7.75560774860946e-07	Significant
CD200R1	OID20595	Q8TD46	Inflammation	time_specific_VAS_global	time_specific_VAS_global4.8875 - time_specific_VAS_global7.1461	-0.572953	-0.770457	-0.375449	8.14844813285777e-07	Significant
IL15RA	OID20498	Q13261	Inflammation	time_specific_VAS_global	time_specific_VAS_global4.8875 - time_specific_VAS_global7.1461	-0.63583	-0.861585	-0.410076	8.17275971207062e-07	Significant
CTSC	OID20679	P53634	Inflammation	time_specific_VAS_global	time_specific_VAS_global4.8875 - time_specific_VAS_global7.1461	-0.396094	-0.533698	-0.258489	8.46021543991117e-07	Significant
KLF4	OID30808	O43474	Neurology_II	time_specific_VAS_global	time_specific_VAS_global4.8875 - time_specific_VAS_global7.1461	-1.13752	-1.53909	-0.735959	8.64506133478208e-07	Significant
HAVCR2	OID21137	Q8TDQ0	Neurology	time_specific_VAS_global	time_specific_VAS_global4.8875 - time_specific_VAS_global7.1461	-0.613223	-0.826028	-0.400418	8.84362120401852e-07	Significant
TIMP1	OID20418	P01033	Cardiometabolic	time_specific_VAS_global	time_specific_VAS_global4.8875 - time_specific_VAS_global7.1461	-0.402031	-0.538437	-0.265625	9.30934284516143e-07	Significant
CCL7	OID20523	P80098	Inflammation	time_specific_VAS_global	time_specific_VAS_global4.8875 - time_specific_VAS_global7.1461	-1.49674	-2.03489	-0.958595	9.46044260716449e-07	Significant
MORC3	OID31073	Q14149	Neurology_II	time_specific_VAS_global	time_specific_VAS_global4.8875 - time_specific_VAS_global7.1461	-0.789624	-1.07333	-0.505917	9.7405214625736e-07	Significant
CSF1	OID20719	P09603	Inflammation	time_specific_VAS_global	time_specific_VAS_global4.8875 - time_specific_VAS_global7.1461	-0.478802	-0.64313	-0.314473	1.00642433873782e-06	Significant
LRIG1	OID21429	Q96JA1	Oncology	time_specific_VAS_global	time_specific_VAS_global4.8875 - time_specific_VAS_global7.1461	-0.433235	-0.578533	-0.287936	1.02858360570719e-06	Significant
IFNGR2	OID20941	P38484	Neurology	time_specific_VAS_global	time_specific_VAS_global4.8875 - time_specific_VAS_global7.1461	-0.36317	-0.485881	-0.240459	1.13722647083571e-06	Significant
TREH	OID30388	O43280	Cardiometabolic_II	time_specific_VAS_global	time_specific_VAS_global4.8875 - time_specific_VAS_global7.1461	0.587128	0.385826	0.788431	1.15733959218897e-06	Significant
RNASE6	OID30689	Q93091	Inflammation_II	time_specific_VAS_global	time_specific_VAS_global4.8875 - time_specific_VAS_global7.1461	-0.295858	-0.396951	-0.194766	1.15799393477885e-06	Significant
CEBPA	OID30458	P49715	Inflammation_II	time_specific_VAS_global	time_specific_VAS_global4.8875 - time_specific_VAS_global7.1461	-0.463575	-0.621905	-0.305245	1.17331028318051e-06	Significant
SMPD1	OID21028	P17405	Neurology	time_specific_VAS_global	time_specific_VAS_global4.8875 - time_specific_VAS_global7.1461	-0.384741	-0.518451	-0.251032	1.1989957982946e-06	Significant
TNFRSF10B	OID20981	O14763	Neurology	time_specific_VAS_global	time_specific_VAS_global4.8875 - time_specific_VAS_global7.1461	-0.270431	-0.362392	-0.178469	1.2071869307958e-06	Significant
MRPL24	OID30178	Q96A35	Cardiometabolic_II	time_specific_VAS_global	time_specific_VAS_global4.8875 - time_specific_VAS_global7.1461	-0.573763	-0.787345	-0.360181	1.21829921268566e-06	Significant
BAG4	OID30474	O95429	Inflammation_II	time_specific_VAS_global	time_specific_VAS_global4.8875 - time_specific_VAS_global7.1461	-0.628746	-0.859862	-0.39763	1.25260654438355e-06	Significant
BST2	OID21029	Q10589	Neurology	time_specific_VAS_global	time_specific_VAS_global4.8875 - time_specific_VAS_global7.1461	-0.844575	-1.13589	-0.55326	1.29381303097575e-06	Significant
TNFRSF13B	OID20702	O14836	Inflammation	time_specific_VAS_global	time_specific_VAS_global4.8875 - time_specific_VAS_global7.1461	-0.53676	-0.736167	-0.337353	1.32116046219376e-06	Significant
BLNK	OID30541	Q8WV28	Inflammation_II	time_specific_VAS_global	time_specific_VAS_global4.8875 - time_specific_VAS_global7.1461	-0.822621	-1.1126	-0.53264	1.32857915524564e-06	Significant
NDUFA5	OID30520	Q16718	Inflammation_II	time_specific_VAS_global	time_specific_VAS_global4.8875 - time_specific_VAS_global7.1461	-0.790198	-1.08785	-0.492542	1.33541515003764e-06	Significant
GDF15	OID20251	Q99988	Cardiometabolic	time_specific_VAS_global	time_specific_VAS_global4.8875 - time_specific_VAS_global7.1461	-0.641392	-0.875364	-0.40742	1.33778845843403e-06	Significant
LIFR	OID20606	P42702	Inflammation	time_specific_VAS_global	time_specific_VAS_global4.8875 - time_specific_VAS_global7.1461	-0.309454	-0.413715	-0.205192	1.36265912901686e-06	Significant
LILRB1	OID20323	Q8NHL6	Cardiometabolic	time_specific_VAS_global	time_specific_VAS_global4.8875 - time_specific_VAS_global7.1461	-0.415004	-0.556104	-0.273905	1.3638511245204e-06	Significant
CLEC14A	OID21090	Q86T13	Neurology	time_specific_VAS_global	time_specific_VAS_global4.8875 - time_specific_VAS_global7.1461	-0.453613	-0.6171	-0.290125	1.37425729111065e-06	Significant
MENT	OID30595	Q9BUN1	Inflammation_II	time_specific_VAS_global	time_specific_VAS_global4.8875 - time_specific_VAS_global7.1461	0.216074	0.13705	0.295097	1.40068235849407e-06	Significant
AGRN	OID20786	O00468	Inflammation	time_specific_VAS_global	time_specific_VAS_global4.8875 - time_specific_VAS_global7.1461	-0.37449	-0.50269	-0.246291	1.45809539568918e-06	Significant
IFNLR1	OID20506	Q8IU57	Inflammation	time_specific_VAS_global	time_specific_VAS_global4.8875 - time_specific_VAS_global7.1461	-0.510744	-0.683915	-0.337573	1.4644874536017e-06	Significant
DCBLD2	OID21474	Q96PD2	Oncology	time_specific_VAS_global	time_specific_VAS_global4.8875 - time_specific_VAS_global7.1461	-0.540135	-0.732418	-0.347852	1.47516290574792e-06	Significant
HMOX1	OID20217	P09601	Cardiometabolic	time_specific_VAS_global	time_specific_VAS_global4.8875 - time_specific_VAS_global7.1461	-0.64328	-0.874433	-0.412126	1.47967852929861e-06	Significant
PAG1	OID20108	Q9NWQ8	Cardiometabolic	time_specific_VAS_global	time_specific_VAS_global4.8875 - time_specific_VAS_global7.1461	-0.589958	-0.812938	-0.366978	1.543940090278e-06	Significant
RFC4	OID31376	P35249	Oncology_II	time_specific_VAS_global	time_specific_VAS_global4.8875 - time_specific_VAS_global7.1461	-0.441227	-0.610347	-0.272107	1.54544393177298e-06	Significant
FCRL1	OID20172	Q96LA6	Cardiometabolic	time_specific_VAS_global	time_specific_VAS_global4.8875 - time_specific_VAS_global7.1461	-0.67084	-0.919478	-0.422202	1.57465990208766e-06	Significant
ELAVL4	OID30854	P26378	Neurology_II	time_specific_VAS_global	time_specific_VAS_global4.8875 - time_specific_VAS_global7.1461	-1.12869	-1.55225	-0.705131	1.64605708908766e-06	Significant
GBP2	OID20489	P32456	Inflammation	time_specific_VAS_global	time_specific_VAS_global4.8875 - time_specific_VAS_global7.1461	-1.28907	-1.77902	-0.799115	1.675118137523e-06	Significant
NHLRC3	OID30614	Q5JS37	Inflammation_II	time_specific_VAS_global	time_specific_VAS_global4.8875 - time_specific_VAS_global7.1461	-0.292069	-0.398821	-0.185316	1.71351923462314e-06	Significant
ADGRG2	OID20189	Q8IZP9	Cardiometabolic	time_specific_VAS_global	time_specific_VAS_global4.8875 - time_specific_VAS_global7.1461	0.371905	0.24109	0.502719	1.77187135758539e-06	Significant
ADM	OID21467	P35318	Oncology	time_specific_VAS_global	time_specific_VAS_global4.8875 - time_specific_VAS_global7.1461	-0.398268	-0.533907	-0.262629	1.78348876433418e-06	Significant
CKAP4	OID20617	Q07065	Inflammation	time_specific_VAS_global	time_specific_VAS_global4.8875 - time_specific_VAS_global7.1461	-0.454525	-0.616669	-0.292382	1.78982339212058e-06	Significant
VCAM1	OID20396	P19320	Cardiometabolic	time_specific_VAS_global	time_specific_VAS_global4.8875 - time_specific_VAS_global7.1461	-0.385184	-0.529176	-0.241191	1.81398642733284e-06	Significant
TXNDC15	OID21495	Q96J42	Oncology	time_specific_VAS_global	time_specific_VAS_global4.8875 - time_specific_VAS_global7.1461	-0.201203	-0.270575	-0.131832	1.82138879975987e-06	Significant
CD300E	OID21418	Q496F6	Oncology	time_specific_VAS_global	time_specific_VAS_global4.8875 - time_specific_VAS_global7.1461	-0.704096	-0.963961	-0.444232	1.90133619012097e-06	Significant
LGALS3BP	OID30765	Q08380	Inflammation_II	time_specific_VAS_global	time_specific_VAS_global4.8875 - time_specific_VAS_global7.1461	-0.384948	-0.519609	-0.250288	1.91023490254933e-06	Significant
CD48	OID20692	P09326	Inflammation	time_specific_VAS_global	time_specific_VAS_global4.8875 - time_specific_VAS_global7.1461	-0.489251	-0.672382	-0.30612	1.92938134732933e-06	Significant
IDO1	OID30563	P14902	Inflammation_II	time_specific_VAS_global	time_specific_VAS_global4.8875 - time_specific_VAS_global7.1461	-1.34053	-1.84499	-0.836076	1.93582682946548e-06	Significant
MZB1	OID20732	Q8WU39	Inflammation	time_specific_VAS_global	time_specific_VAS_global4.8875 - time_specific_VAS_global7.1461	-0.6007	-0.81397	-0.387431	2.10999006662875e-06	Significant
TNFRSF1A	OID21155	P19438	Neurology	time_specific_VAS_global	time_specific_VAS_global4.8875 - time_specific_VAS_global7.1461	-0.348979	-0.474408	-0.22355	2.17283555448804e-06	Significant
IL1RN	OID20700	P18510	Inflammation	time_specific_VAS_global	time_specific_VAS_global4.8875 - time_specific_VAS_global7.1461	-0.866315	-1.20234	-0.53029	2.21063463409231e-06	Significant
IDO1	OID31474	P14902	Oncology_II	time_specific_VAS_global	time_specific_VAS_global4.8875 - time_specific_VAS_global7.1461	-1.55492	-2.14954	-0.960305	2.23566214112315e-06	Significant
SMPDL3A	OID20676	Q92484	Inflammation	time_specific_VAS_global	time_specific_VAS_global4.8875 - time_specific_VAS_global7.1461	-0.340858	-0.460176	-0.22154	2.26196919169533e-06	Significant
CCL2	OID21004	P13500	Neurology	time_specific_VAS_global	time_specific_VAS_global4.8875 - time_specific_VAS_global7.1461	-0.684383	-0.947722	-0.421044	2.26237945033814e-06	Significant
C1QL2	OID30515	Q7Z5L3	Inflammation_II	time_specific_VAS_global	time_specific_VAS_global4.8875 - time_specific_VAS_global7.1461	-0.387287	-0.526157	-0.248418	2.28596638338084e-06	Significant
COQ7	OID30217	Q99807	Cardiometabolic_II	time_specific_VAS_global	time_specific_VAS_global4.8875 - time_specific_VAS_global7.1461	-0.706186	-0.974114	-0.438257	2.31152829474081e-06	Significant
GNPDA1	OID30197	P46926	Cardiometabolic_II	time_specific_VAS_global	time_specific_VAS_global4.8875 - time_specific_VAS_global7.1461	-0.341246	-0.463648	-0.218843	2.31158687872437e-06	Significant
THOP1	OID20194	P52888	Cardiometabolic	time_specific_VAS_global	time_specific_VAS_global4.8875 - time_specific_VAS_global7.1461	-0.548533	-0.751236	-0.34583	2.50476671280503e-06	Significant
SCG3	OID20728	Q8WXD2	Inflammation	time_specific_VAS_global	time_specific_VAS_global4.8875 - time_specific_VAS_global7.1461	-0.316883	-0.42734	-0.206426	2.53105186047972e-06	Significant
LAIR2	OID20965	Q6ISS4	Neurology	time_specific_VAS_global	time_specific_VAS_global4.8875 - time_specific_VAS_global7.1461	-0.590016	-0.804052	-0.375981	2.5350657398461e-06	Significant
CLEC7A	OID20636	Q9BXN2	Inflammation	time_specific_VAS_global	time_specific_VAS_global4.8875 - time_specific_VAS_global7.1461	-0.489896	-0.670978	-0.308815	2.57521875824237e-06	Significant
ANGPTL1	OID20211	O95841	Cardiometabolic	time_specific_VAS_global	time_specific_VAS_global4.8875 - time_specific_VAS_global7.1461	-0.355736	-0.486184	-0.225288	2.57921333109778e-06	Significant
TNFSF13	OID20733	O75888	Inflammation	time_specific_VAS_global	time_specific_VAS_global4.8875 - time_specific_VAS_global7.1461	-0.342518	-0.464616	-0.220421	2.65533864662719e-06	Significant
BAP18	OID31150	Q8IXM2	Neurology_II	time_specific_VAS_global	time_specific_VAS_global4.8875 - time_specific_VAS_global7.1461	-0.833402	-1.14065	-0.526153	2.67193213113729e-06	Significant
SDHB	OID31436	P21912	Oncology_II	time_specific_VAS_global	time_specific_VAS_global4.8875 - time_specific_VAS_global7.1461	-0.779426	-1.08379	-0.475059	2.71155396851235e-06	Significant
KLRD1	OID20632	Q13241	Inflammation	time_specific_VAS_global	time_specific_VAS_global4.8875 - time_specific_VAS_global7.1461	-0.362627	-0.495439	-0.229815	2.74623274724597e-06	Significant
NMI	OID31378	Q13287	Oncology_II	time_specific_VAS_global	time_specific_VAS_global4.8875 - time_specific_VAS_global7.1461	-0.811815	-1.12188	-0.501754	2.83986319138393e-06	Significant
SEMA3G	OID30599	Q9NS98	Inflammation_II	time_specific_VAS_global	time_specific_VAS_global4.8875 - time_specific_VAS_global7.1461	-0.280943	-0.386324	-0.175562	2.94207498831498e-06	Significant
MDK	OID21489	P21741	Oncology	time_specific_VAS_global	time_specific_VAS_global4.8875 - time_specific_VAS_global7.1461	-0.768342	-1.0547	-0.481983	2.99427855381155e-06	Significant
BTN2A1	OID20713	Q7KYR7	Inflammation	time_specific_VAS_global	time_specific_VAS_global4.8875 - time_specific_VAS_global7.1461	-0.338702	-0.465194	-0.212209	3.02154702848202e-06	Significant
TRIAP1	OID21403	O43715	Oncology	time_specific_VAS_global	time_specific_VAS_global4.8875 - time_specific_VAS_global7.1461	-0.474257	-0.658046	-0.290467	3.02940268066042e-06	Significant
IDO1	OID31050	P14902	Neurology_II	time_specific_VAS_global	time_specific_VAS_global4.8875 - time_specific_VAS_global7.1461	-1.46925	-2.04603	-0.892475	3.03432733163146e-06	Significant
CHI3L1	OID20399	P36222	Cardiometabolic	time_specific_VAS_global	time_specific_VAS_global4.8875 - time_specific_VAS_global7.1461	-0.574023	-0.791477	-0.356568	3.09193418614467e-06	Significant
CLEC1A	OID20099	Q8NC01	Cardiometabolic	time_specific_VAS_global	time_specific_VAS_global4.8875 - time_specific_VAS_global7.1461	-0.34364	-0.466973	-0.220306	3.24998441470832e-06	Significant
CLSTN3	OID31092	Q9BQT9	Neurology_II	time_specific_VAS_global	time_specific_VAS_global4.8875 - time_specific_VAS_global7.1461	-0.475183	-0.650341	-0.300025	3.3319707230061e-06	Significant
CTSD	OID20358	P07339	Cardiometabolic	time_specific_VAS_global	time_specific_VAS_global4.8875 - time_specific_VAS_global7.1461	-0.389052	-0.53116	-0.246944	3.38077585029926e-06	Significant
MTUS1	OID31315	Q9ULD2	Oncology_II	time_specific_VAS_global	time_specific_VAS_global4.8875 - time_specific_VAS_global7.1461	-0.775133	-1.07473	-0.475532	3.45667431023758e-06	Significant
SHISA5	OID30387	Q8N114	Cardiometabolic_II	time_specific_VAS_global	time_specific_VAS_global4.8875 - time_specific_VAS_global7.1461	-0.361979	-0.498788	-0.22517	3.46291897146092e-06	Significant
PLIN3	OID20143	O60664	Cardiometabolic	time_specific_VAS_global	time_specific_VAS_global4.8875 - time_specific_VAS_global7.1461	-0.451453	-0.625866	-0.277039	3.50186918543689e-06	Significant
MILR1	OID20482	Q7Z6M3	Inflammation	time_specific_VAS_global	time_specific_VAS_global4.8875 - time_specific_VAS_global7.1461	-0.631169	-0.875645	-0.386693	3.54555195871777e-06	Significant
PODXL2	OID21487	Q9NZ53	Oncology	time_specific_VAS_global	time_specific_VAS_global4.8875 - time_specific_VAS_global7.1461	-0.331967	-0.451891	-0.212043	3.72323983825164e-06	Significant
ITGAV	OID21416	P06756	Oncology	time_specific_VAS_global	time_specific_VAS_global4.8875 - time_specific_VAS_global7.1461	0.267306	0.16996	0.364653	3.81665026246238e-06	Significant
LY75	OID20580	O60449	Inflammation	time_specific_VAS_global	time_specific_VAS_global4.8875 - time_specific_VAS_global7.1461	-0.304181	-0.413361	-0.195	3.96265507418502e-06	Significant
IL2RA	OID20267	P01589	Cardiometabolic	time_specific_VAS_global	time_specific_VAS_global4.8875 - time_specific_VAS_global7.1461	-0.557568	-0.773988	-0.341148	4.00987528393037e-06	Significant
TPM3	OID30058	P06753	Cardiometabolic_II	time_specific_VAS_global	time_specific_VAS_global4.8875 - time_specific_VAS_global7.1461	-0.957592	-1.33698	-0.578208	4.08881875966268e-06	Significant
TNFRSF17	OID30589	Q02223	Inflammation_II	time_specific_VAS_global	time_specific_VAS_global4.8875 - time_specific_VAS_global7.1461	-0.458219	-0.629757	-0.286681	4.16731477358727e-06	Significant
TCL1A	OID20987	P56279	Neurology	time_specific_VAS_global	time_specific_VAS_global4.8875 - time_specific_VAS_global7.1461	-1.03513	-1.43155	-0.638714	4.37748499904041e-06	Significant
EPHB4	OID20242	P54760	Cardiometabolic	time_specific_VAS_global	time_specific_VAS_global4.8875 - time_specific_VAS_global7.1461	-0.218692	-0.296268	-0.141116	4.47843278574564e-06	Significant
PKD2	OID30184	Q13563	Cardiometabolic_II	time_specific_VAS_global	time_specific_VAS_global4.8875 - time_specific_VAS_global7.1461	-0.687311	-0.95633	-0.418291	4.48394722701448e-06	Significant
TNFRSF10A	OID20967	O00220	Neurology	time_specific_VAS_global	time_specific_VAS_global4.8875 - time_specific_VAS_global7.1461	-0.327313	-0.450788	-0.203838	4.49006922048655e-06	Significant
SAFB2	OID31012	Q14151	Neurology_II	time_specific_VAS_global	time_specific_VAS_global4.8875 - time_specific_VAS_global7.1461	-0.583234	-0.806832	-0.359636	4.63029003962426e-06	Significant
OXCT1	OID30227	P55809	Cardiometabolic_II	time_specific_VAS_global	time_specific_VAS_global4.8875 - time_specific_VAS_global7.1461	-0.575811	-0.798791	-0.352832	4.65832537559274e-06	Significant
RRM2B	OID21174	Q7LG56	Oncology	time_specific_VAS_global	time_specific_VAS_global4.8875 - time_specific_VAS_global7.1461	-0.630984	-0.882905	-0.379063	4.7265496866636e-06	Significant
IDO1	OID30230	P14902	Cardiometabolic_II	time_specific_VAS_global	time_specific_VAS_global4.8875 - time_specific_VAS_global7.1461	-1.32015	-1.84618	-0.794119	4.93580495061766e-06	Significant
IL17RB	OID20585	Q9NRM6	Inflammation	time_specific_VAS_global	time_specific_VAS_global4.8875 - time_specific_VAS_global7.1461	-0.468484	-0.641936	-0.295032	4.94534733769675e-06	Significant
SERPINA5	OID30763	P05154	Inflammation_II	time_specific_VAS_global	time_specific_VAS_global4.8875 - time_specific_VAS_global7.1461	0.232759	0.143119	0.3224	5.15876689367134e-06	Significant
CHCHD6	OID31426	Q9BRQ6	Oncology_II	time_specific_VAS_global	time_specific_VAS_global4.8875 - time_specific_VAS_global7.1461	-0.541571	-0.745953	-0.337189	5.28011142515684e-06	Significant
LILRB2	OID20301	Q8N423	Cardiometabolic	time_specific_VAS_global	time_specific_VAS_global4.8875 - time_specific_VAS_global7.1461	-0.492627	-0.682154	-0.3031	5.33954363820588e-06	Significant
SCLY	OID21425	Q96I15	Oncology	time_specific_VAS_global	time_specific_VAS_global4.8875 - time_specific_VAS_global7.1461	-0.526332	-0.737094	-0.31557	5.40205645214069e-06	Significant
PENK	OID30666	P01210	Inflammation_II	time_specific_VAS_global	time_specific_VAS_global4.8875 - time_specific_VAS_global7.1461	-0.613445	-0.856351	-0.370539	5.41562367644842e-06	Significant
PPP3R1	OID20902	P63098	Neurology	time_specific_VAS_global	time_specific_VAS_global4.8875 - time_specific_VAS_global7.1461	-0.453566	-0.630114	-0.277018	5.47206037495044e-06	Significant
TLR3	OID20612	O15455	Inflammation	time_specific_VAS_global	time_specific_VAS_global4.8875 - time_specific_VAS_global7.1461	-0.373288	-0.516388	-0.230189	5.54470589051621e-06	Significant
PVR	OID21011	P15151	Neurology	time_specific_VAS_global	time_specific_VAS_global4.8875 - time_specific_VAS_global7.1461	-0.365406	-0.500317	-0.230496	5.58618259907113e-06	Significant
CSPG5	OID30843	O95196	Neurology_II	time_specific_VAS_global	time_specific_VAS_global4.8875 - time_specific_VAS_global7.1461	-0.452719	-0.626879	-0.278558	5.59878980137927e-06	Significant
CLEC6A	OID21228	Q6EIG7	Oncology	time_specific_VAS_global	time_specific_VAS_global4.8875 - time_specific_VAS_global7.1461	-0.609031	-0.847459	-0.370603	5.62285488927459e-06	Significant
IDI2	OID20823	Q9BXS1	Neurology	time_specific_VAS_global	time_specific_VAS_global4.8875 - time_specific_VAS_global7.1461	-1.17209	-1.64367	-0.700522	5.82563287706718e-06	Significant
GFER	OID21259	P55789	Oncology	time_specific_VAS_global	time_specific_VAS_global4.8875 - time_specific_VAS_global7.1461	-0.745123	-1.04956	-0.44069	5.88562887151767e-06	Significant
ENTR1	OID30231	Q96C92	Cardiometabolic_II	time_specific_VAS_global	time_specific_VAS_global4.8875 - time_specific_VAS_global7.1461	-0.559194	-0.779231	-0.339157	5.90379557448208e-06	Significant
TNFSF13B	OID20272	Q9Y275	Cardiometabolic	time_specific_VAS_global	time_specific_VAS_global4.8875 - time_specific_VAS_global7.1461	-0.542052	-0.759047	-0.325058	5.90735406554175e-06	Significant
PTPRF	OID20310	P10586	Cardiometabolic	time_specific_VAS_global	time_specific_VAS_global4.8875 - time_specific_VAS_global7.1461	-0.264597	-0.36183	-0.167364	6.08138205165833e-06	Significant
CDON	OID20754	Q4KMG0	Inflammation	time_specific_VAS_global	time_specific_VAS_global4.8875 - time_specific_VAS_global7.1461	0.344844	0.213793	0.475894	6.10840997743967e-06	Significant
BCHE	OID30717	P06276	Inflammation_II	time_specific_VAS_global	time_specific_VAS_global4.8875 - time_specific_VAS_global7.1461	0.18025	0.110816	0.249685	6.15552942752199e-06	Significant
CLEC12A	OID30552	Q5QGZ9	Inflammation_II	time_specific_VAS_global	time_specific_VAS_global4.8875 - time_specific_VAS_global7.1461	-0.337239	-0.473226	-0.201252	6.34841223097703e-06	Significant
FABP3	OID30351	P05413	Cardiometabolic_II	time_specific_VAS_global	time_specific_VAS_global4.8875 - time_specific_VAS_global7.1461	-1.18435	-1.65585	-0.712857	6.66806355537638e-06	Significant
SWAP70	OID31477	Q9UH65	Oncology_II	time_specific_VAS_global	time_specific_VAS_global4.8875 - time_specific_VAS_global7.1461	-0.511319	-0.713485	-0.309153	6.68731151219189e-06	Significant
CD27	OID21527	P26842	Oncology	time_specific_VAS_global	time_specific_VAS_global4.8875 - time_specific_VAS_global7.1461	-0.544954	-0.759121	-0.330786	6.75038511882389e-06	Significant
C4BPB	OID21481	P20851	Oncology	time_specific_VAS_global	time_specific_VAS_global4.8875 - time_specific_VAS_global7.1461	-0.465435	-0.640283	-0.290587	6.98922681865919e-06	Significant
TPK1	OID30338	Q9H3S4	Cardiometabolic_II	time_specific_VAS_global	time_specific_VAS_global4.8875 - time_specific_VAS_global7.1461	-0.471447	-0.657742	-0.285151	7.29339813000361e-06	Significant
LAG3	OID21315	P18627	Oncology	time_specific_VAS_global	time_specific_VAS_global4.8875 - time_specific_VAS_global7.1461	-0.641553	-0.897414	-0.385691	7.4826089228054e-06	Significant
RRM2	OID21187	P31350	Oncology	time_specific_VAS_global	time_specific_VAS_global4.8875 - time_specific_VAS_global7.1461	-0.740388	-1.04564	-0.435139	7.50201272629894e-06	Significant
TPP1	OID20750	O14773	Inflammation	time_specific_VAS_global	time_specific_VAS_global4.8875 - time_specific_VAS_global7.1461	-0.399137	-0.555015	-0.24326	7.86608658097954e-06	Significant
RP2	OID21302	O75695	Oncology	time_specific_VAS_global	time_specific_VAS_global4.8875 - time_specific_VAS_global7.1461	-0.317838	-0.448245	-0.18743	7.95626259655512e-06	Significant
B2M	OID30725	P61769	Inflammation_II	time_specific_VAS_global	time_specific_VAS_global4.8875 - time_specific_VAS_global7.1461	-0.402551	-0.558679	-0.246422	8.0513310126326e-06	Significant
B4GALT1	OID20780	P15291	Inflammation	time_specific_VAS_global	time_specific_VAS_global4.8875 - time_specific_VAS_global7.1461	-0.319074	-0.441886	-0.196263	8.07626246100008e-06	Significant
ENAH	OID20497	Q8N8S7	Inflammation	time_specific_VAS_global	time_specific_VAS_global4.8875 - time_specific_VAS_global7.1461	-0.556667	-0.779235	-0.334098	8.34515971265435e-06	Significant
LEPR	OID20128	P48357	Cardiometabolic	time_specific_VAS_global	time_specific_VAS_global4.8875 - time_specific_VAS_global7.1461	-0.375456	-0.519409	-0.231504	8.52683511445485e-06	Significant
PRKAR2A	OID31119	P13861	Neurology_II	time_specific_VAS_global	time_specific_VAS_global4.8875 - time_specific_VAS_global7.1461	-0.565375	-0.795309	-0.335442	8.58319822922761e-06	Significant
TIGAR	OID20894	Q9NQ88	Neurology	time_specific_VAS_global	time_specific_VAS_global4.8875 - time_specific_VAS_global7.1461	-0.863109	-1.22319	-0.503032	8.58806991174508e-06	Significant
BTN3A2	OID20540	P78410	Inflammation	time_specific_VAS_global	time_specific_VAS_global4.8875 - time_specific_VAS_global7.1461	-0.365467	-0.512813	-0.218122	8.74311896196795e-06	Significant
DHPS	OID31357	P49366	Oncology_II	time_specific_VAS_global	time_specific_VAS_global4.8875 - time_specific_VAS_global7.1461	-0.867398	-1.21491	-0.519886	9.08196921998261e-06	Significant
MAP2K1	OID31468	Q02750	Oncology_II	time_specific_VAS_global	time_specific_VAS_global4.8875 - time_specific_VAS_global7.1461	-0.681313	-0.959613	-0.403012	9.14704292225207e-06	Significant
GOT1	OID30417	P17174	Cardiometabolic_II	time_specific_VAS_global	time_specific_VAS_global4.8875 - time_specific_VAS_global7.1461	-0.848674	-1.19238	-0.504963	9.69471345589265e-06	Significant
LTBP2	OID20254	Q14767	Cardiometabolic	time_specific_VAS_global	time_specific_VAS_global4.8875 - time_specific_VAS_global7.1461	-0.563675	-0.786652	-0.340698	1.01604102166795e-05	Significant
DDAH1	OID21299	O94760	Oncology	time_specific_VAS_global	time_specific_VAS_global4.8875 - time_specific_VAS_global7.1461	-0.567251	-0.795243	-0.339259	1.03179427590397e-05	Significant
FCER2	OID21133	P06734	Neurology	time_specific_VAS_global	time_specific_VAS_global4.8875 - time_specific_VAS_global7.1461	-0.473977	-0.670361	-0.277593	1.05127532573453e-05	Significant
SEZ6L2	OID21289	Q6UXD5	Oncology	time_specific_VAS_global	time_specific_VAS_global4.8875 - time_specific_VAS_global7.1461	-0.20987	-0.290825	-0.128915	1.06311017612955e-05	Significant
IL18BP	OID20348	O95998	Cardiometabolic	time_specific_VAS_global	time_specific_VAS_global4.8875 - time_specific_VAS_global7.1461	-0.585095	-0.817281	-0.352909	1.13563980464149e-05	Significant
LILRA5	OID20209	A6NI73	Cardiometabolic	time_specific_VAS_global	time_specific_VAS_global4.8875 - time_specific_VAS_global7.1461	-0.315266	-0.441274	-0.189258	1.14354783169032e-05	Significant
FURIN	OID21514	P09958	Oncology	time_specific_VAS_global	time_specific_VAS_global4.8875 - time_specific_VAS_global7.1461	-0.271872	-0.377428	-0.166316	1.14606463034879e-05	Significant
NOMO1	OID21106	Q15155	Neurology	time_specific_VAS_global	time_specific_VAS_global4.8875 - time_specific_VAS_global7.1461	-0.246913	-0.342423	-0.151403	1.18190169968142e-05	Significant
JUN	OID20424	P05412	Inflammation	time_specific_VAS_global	time_specific_VAS_global4.8875 - time_specific_VAS_global7.1461	-0.549472	-0.780225	-0.31872	1.18949450913164e-05	Significant
GATD3	OID30253	P0DPI2	Cardiometabolic_II	time_specific_VAS_global	time_specific_VAS_global4.8875 - time_specific_VAS_global7.1461	-0.792221	-1.12189	-0.462551	1.19543562542057e-05	Significant
ASAH2	OID20996	Q9NR71	Neurology	time_specific_VAS_global	time_specific_VAS_global4.8875 - time_specific_VAS_global7.1461	0.400538	0.237822	0.563254	1.20751353512473e-05	Significant
CEP152	OID31249	O94986	Oncology_II	time_specific_VAS_global	time_specific_VAS_global4.8875 - time_specific_VAS_global7.1461	-1.19454	-1.69857	-0.690499	1.21009968575959e-05	Significant
CDCP1	OID20940	Q9H5V8	Neurology	time_specific_VAS_global	time_specific_VAS_global4.8875 - time_specific_VAS_global7.1461	-0.682579	-0.963547	-0.401611	1.2130772048368e-05	Significant
SIGLEC9	OID21390	Q9Y336	Oncology	time_specific_VAS_global	time_specific_VAS_global4.8875 - time_specific_VAS_global7.1461	-0.27356	-0.38454	-0.16258	1.26422293503916e-05	Significant
RNASET2	OID20321	O00584	Cardiometabolic	time_specific_VAS_global	time_specific_VAS_global4.8875 - time_specific_VAS_global7.1461	-0.252993	-0.35022	-0.155765	1.26538144595345e-05	Significant
GGH	OID20416	Q92820	Cardiometabolic	time_specific_VAS_global	time_specific_VAS_global4.8875 - time_specific_VAS_global7.1461	-0.349157	-0.494044	-0.20427	1.2954136758375e-05	Significant
AFM	OID30741	P43652	Inflammation_II	time_specific_VAS_global	time_specific_VAS_global4.8875 - time_specific_VAS_global7.1461	0.241359	0.140798	0.34192	1.2965241162593e-05	Significant
KIR2DL3	OID21196	P43628	Oncology	time_specific_VAS_global	time_specific_VAS_global4.8875 - time_specific_VAS_global7.1461	-0.547462	-0.77068	-0.324243	1.32882884683511e-05	Significant
ITGA2	OID30570	P17301	Inflammation_II	time_specific_VAS_global	time_specific_VAS_global4.8875 - time_specific_VAS_global7.1461	0.322579	0.191473	0.453685	1.32965803333619e-05	Significant
HTRA2	OID21471	O43464	Oncology	time_specific_VAS_global	time_specific_VAS_global4.8875 - time_specific_VAS_global7.1461	-0.461374	-0.657824	-0.264923	1.34144271801014e-05	Significant
LEP	OID20187	P41159	Cardiometabolic	time_specific_VAS_global	time_specific_VAS_global4.8875 - time_specific_VAS_global7.1461	0.907153	0.532975	1.28133	1.37069289234649e-05	Significant
MTHFD2	OID31078	P13995	Neurology_II	time_specific_VAS_global	time_specific_VAS_global4.8875 - time_specific_VAS_global7.1461	-0.656215	-0.926684	-0.385747	1.37945150826675e-05	Significant
CD274	OID20966	Q9NZQ7	Neurology	time_specific_VAS_global	time_specific_VAS_global4.8875 - time_specific_VAS_global7.1461	-0.51206	-0.725647	-0.298473	1.39912432555514e-05	Significant
LCP1	OID30367	P13796	Cardiometabolic_II	time_specific_VAS_global	time_specific_VAS_global4.8875 - time_specific_VAS_global7.1461	-0.502945	-0.712362	-0.293527	1.4199434604903e-05	Significant
IL5RA	OID20601	Q01344	Inflammation	time_specific_VAS_global	time_specific_VAS_global4.8875 - time_specific_VAS_global7.1461	-0.402666	-0.564473	-0.240858	1.43978714983435e-05	Significant
EDA2R	OID21451	Q9HAV5	Oncology	time_specific_VAS_global	time_specific_VAS_global4.8875 - time_specific_VAS_global7.1461	-0.527502	-0.740093	-0.314911	1.46851266994419e-05	Significant
PI16	OID30676	Q6UXB8	Inflammation_II	time_specific_VAS_global	time_specific_VAS_global4.8875 - time_specific_VAS_global7.1461	0.320328	0.183076	0.45758	1.47295524332362e-05	Significant
SART1	OID30113	O43290	Cardiometabolic_II	time_specific_VAS_global	time_specific_VAS_global4.8875 - time_specific_VAS_global7.1461	-0.98639	-1.38622	-0.586561	1.52247168042772e-05	Significant
NBN	OID20442	O60934	Inflammation	time_specific_VAS_global	time_specific_VAS_global4.8875 - time_specific_VAS_global7.1461	-0.810282	-1.14551	-0.475054	1.58217577202034e-05	Significant
LGALS1	OID20154	P09382	Cardiometabolic	time_specific_VAS_global	time_specific_VAS_global4.8875 - time_specific_VAS_global7.1461	-0.457462	-0.651091	-0.263833	1.58850321588764e-05	Significant
IL16	OID20633	Q14005	Inflammation	time_specific_VAS_global	time_specific_VAS_global4.8875 - time_specific_VAS_global7.1461	-0.518323	-0.7382	-0.298446	1.59950522459109e-05	Significant
CD22	OID20637	P20273	Inflammation	time_specific_VAS_global	time_specific_VAS_global4.8875 - time_specific_VAS_global7.1461	-0.52748	-0.750278	-0.304683	1.6217884450836e-05	Significant
TXNRD1	OID21135	Q16881	Neurology	time_specific_VAS_global	time_specific_VAS_global4.8875 - time_specific_VAS_global7.1461	-0.415554	-0.592957	-0.23815	1.69363628902479e-05	Significant
TREML2	OID21120	Q5T2D2	Neurology	time_specific_VAS_global	time_specific_VAS_global4.8875 - time_specific_VAS_global7.1461	-0.332528	-0.474905	-0.190151	1.72051410870987e-05	Significant
TMSB10	OID21118	P63313	Neurology	time_specific_VAS_global	time_specific_VAS_global4.8875 - time_specific_VAS_global7.1461	-0.800397	-1.14456	-0.456231	1.7291544141151e-05	Significant
PARP1	OID20500	P09874	Inflammation	time_specific_VAS_global	time_specific_VAS_global4.8875 - time_specific_VAS_global7.1461	-1.00053	-1.42507	-0.575996	1.7386272542035e-05	Significant
CD4	OID20584	P01730	Inflammation	time_specific_VAS_global	time_specific_VAS_global4.8875 - time_specific_VAS_global7.1461	-0.313052	-0.442394	-0.183709	1.76448642888205e-05	Significant
MSR1	OID21063	P21757	Neurology	time_specific_VAS_global	time_specific_VAS_global4.8875 - time_specific_VAS_global7.1461	-0.563006	-0.799407	-0.326604	1.77397123681103e-05	Significant
CD300LF	OID21469	Q8TDQ1	Oncology	time_specific_VAS_global	time_specific_VAS_global4.8875 - time_specific_VAS_global7.1461	-0.44444	-0.623834	-0.265047	1.78744621199128e-05	Significant
NEB	OID30105	P20929	Cardiometabolic_II	time_specific_VAS_global	time_specific_VAS_global4.8875 - time_specific_VAS_global7.1461	-0.898327	-1.27964	-0.517017	1.82058748101816e-05	Significant
ADAMTSL4	OID30275	Q6UY14	Cardiometabolic_II	time_specific_VAS_global	time_specific_VAS_global4.8875 - time_specific_VAS_global7.1461	-0.444311	-0.623884	-0.264738	1.83269852220244e-05	Significant
SIL1	OID30207	Q9H173	Cardiometabolic_II	time_specific_VAS_global	time_specific_VAS_global4.8875 - time_specific_VAS_global7.1461	-0.244481	-0.343095	-0.145867	1.8618827209755e-05	Significant
KIR2DL2	OID31431	P43627	Oncology_II	time_specific_VAS_global	time_specific_VAS_global4.8875 - time_specific_VAS_global7.1461	-0.424732	-0.596618	-0.252846	1.89963098205792e-05	Significant
S100A11	OID20130	P31949	Cardiometabolic	time_specific_VAS_global	time_specific_VAS_global4.8875 - time_specific_VAS_global7.1461	-0.49874	-0.713735	-0.283745	1.91173165718747e-05	Significant
SDC1	OID20169	P18827	Cardiometabolic	time_specific_VAS_global	time_specific_VAS_global4.8875 - time_specific_VAS_global7.1461	-0.710596	-1.00861	-0.412582	1.95422277620868e-05	Significant
PDCD6	OID20163	O75340	Cardiometabolic	time_specific_VAS_global	time_specific_VAS_global4.8875 - time_specific_VAS_global7.1461	-0.305832	-0.425973	-0.185691	2.02493950115188e-05	Significant
TNFRSF13C	OID20480	Q96RJ3	Inflammation	time_specific_VAS_global	time_specific_VAS_global4.8875 - time_specific_VAS_global7.1461	-0.341248	-0.486804	-0.195693	2.07946430876363e-05	Significant
ICAM1	OID20411	P05362	Cardiometabolic	time_specific_VAS_global	time_specific_VAS_global4.8875 - time_specific_VAS_global7.1461	-0.35426	-0.505268	-0.203252	2.09087391758921e-05	Significant
SOD2	OID21114	P04179	Neurology	time_specific_VAS_global	time_specific_VAS_global4.8875 - time_specific_VAS_global7.1461	-0.705448	-0.987182	-0.423713	2.11360881955346e-05	Significant
PLTP	OID20238	P55058	Cardiometabolic	time_specific_VAS_global	time_specific_VAS_global4.8875 - time_specific_VAS_global7.1461	0.24914	0.150013	0.348267	2.15616872905501e-05	Significant
NCR3LG1	OID31490	Q68D85	Oncology_II	time_specific_VAS_global	time_specific_VAS_global4.8875 - time_specific_VAS_global7.1461	-0.384164	-0.541673	-0.226656	2.20145894916951e-05	Significant
HRC	OID30211	P23327	Cardiometabolic_II	time_specific_VAS_global	time_specific_VAS_global4.8875 - time_specific_VAS_global7.1461	-0.710179	-1.01502	-0.405339	2.20489225799561e-05	Significant
CEACAM21	OID20548	Q3KPI0	Inflammation	time_specific_VAS_global	time_specific_VAS_global4.8875 - time_specific_VAS_global7.1461	-0.329545	-0.463191	-0.1959	2.26108813707217e-05	Significant
SCRIB	OID31046	Q14160	Neurology_II	time_specific_VAS_global	time_specific_VAS_global4.8875 - time_specific_VAS_global7.1461	-0.440777	-0.631291	-0.250264	2.29502465677747e-05	Significant
PSAP	OID30419	P07602	Cardiometabolic_II	time_specific_VAS_global	time_specific_VAS_global4.8875 - time_specific_VAS_global7.1461	-0.240526	-0.341806	-0.139247	2.30586371455621e-05	Significant
CALCB	OID31100	P10092	Neurology_II	time_specific_VAS_global	time_specific_VAS_global4.8875 - time_specific_VAS_global7.1461	-0.949445	-1.35988	-0.539013	2.3177638666758e-05	Significant
IL6R	OID20385	P08887	Cardiometabolic	time_specific_VAS_global	time_specific_VAS_global4.8875 - time_specific_VAS_global7.1461	-0.235567	-0.330593	-0.14054	2.4502401636613e-05	Significant
UNG	OID31419	P13051	Oncology_II	time_specific_VAS_global	time_specific_VAS_global4.8875 - time_specific_VAS_global7.1461	-0.432674	-0.624976	-0.240372	2.47839787354928e-05	Significant
IGFBP7	OID20236	Q16270	Cardiometabolic	time_specific_VAS_global	time_specific_VAS_global4.8875 - time_specific_VAS_global7.1461	-0.193551	-0.274319	-0.112782	2.53410553112958e-05	Significant
GAS6	OID20318	Q14393	Cardiometabolic	time_specific_VAS_global	time_specific_VAS_global4.8875 - time_specific_VAS_global7.1461	-0.285153	-0.402861	-0.167444	2.5361802294367e-05	Significant
PALM2	OID31096	Q8IXS6	Neurology_II	time_specific_VAS_global	time_specific_VAS_global4.8875 - time_specific_VAS_global7.1461	-0.577233	-0.819655	-0.334812	2.58614216431572e-05	Significant
CSF2RB	OID30553	P32927	Inflammation_II	time_specific_VAS_global	time_specific_VAS_global4.8875 - time_specific_VAS_global7.1461	-0.409074	-0.584285	-0.233862	2.58663677991679e-05	Significant
CD38	OID21316	P28907	Oncology	time_specific_VAS_global	time_specific_VAS_global4.8875 - time_specific_VAS_global7.1461	-0.442263	-0.627126	-0.257399	2.61950145638738e-05	Significant
PHYKPL	OID30634	Q8IUZ5	Inflammation_II	time_specific_VAS_global	time_specific_VAS_global4.8875 - time_specific_VAS_global7.1461	-0.354653	-0.512144	-0.197163	2.65211909564231e-05	Significant
GCNT1	OID21379	Q02742	Oncology	time_specific_VAS_global	time_specific_VAS_global4.8875 - time_specific_VAS_global7.1461	-0.361113	-0.516811	-0.205415	2.73655129614512e-05	Significant
CWC15	OID31479	Q9P013	Oncology_II	time_specific_VAS_global	time_specific_VAS_global4.8875 - time_specific_VAS_global7.1461	-0.618082	-0.882322	-0.353843	2.79916958471168e-05	Significant
CPTP	OID30106	Q5TA50	Cardiometabolic_II	time_specific_VAS_global	time_specific_VAS_global4.8875 - time_specific_VAS_global7.1461	-0.374261	-0.539697	-0.208826	2.90714974116094e-05	Significant
SNAPIN	OID31019	O95295	Neurology_II	time_specific_VAS_global	time_specific_VAS_global4.8875 - time_specific_VAS_global7.1461	-0.465181	-0.672094	-0.258268	2.91115283862288e-05	Significant
HNRNPUL1	OID31037	Q9BUJ2	Neurology_II	time_specific_VAS_global	time_specific_VAS_global4.8875 - time_specific_VAS_global7.1461	-0.689835	-0.988476	-0.391194	2.99521343254079e-05	Significant
ACVRL1	OID20999	P37023	Neurology	time_specific_VAS_global	time_specific_VAS_global4.8875 - time_specific_VAS_global7.1461	-0.256679	-0.364271	-0.149087	3.05543593341491e-05	Significant
IL4R	OID20576	P24394	Inflammation	time_specific_VAS_global	time_specific_VAS_global4.8875 - time_specific_VAS_global7.1461	-0.443257	-0.635332	-0.251181	3.05860324349948e-05	Significant
RNF149	OID30235	Q8NC42	Cardiometabolic_II	time_specific_VAS_global	time_specific_VAS_global4.8875 - time_specific_VAS_global7.1461	-0.316141	-0.449005	-0.183277	3.09039941441387e-05	Significant
NEFL	OID20871	P07196	Neurology	time_specific_VAS_global	time_specific_VAS_global4.8875 - time_specific_VAS_global7.1461	-0.801199	-1.15258	-0.449814	3.14962390310978e-05	Significant
IL1RL1	OID20250	Q01638	Cardiometabolic	time_specific_VAS_global	time_specific_VAS_global4.8875 - time_specific_VAS_global7.1461	-0.509931	-0.723332	-0.296529	3.28470623520972e-05	Significant
TRIM21	OID20533	P19474	Inflammation	time_specific_VAS_global	time_specific_VAS_global4.8875 - time_specific_VAS_global7.1461	-0.973775	-1.41301	-0.534542	3.33567434173678e-05	Significant
NCR1	OID20566	O76036	Inflammation	time_specific_VAS_global	time_specific_VAS_global4.8875 - time_specific_VAS_global7.1461	-0.333734	-0.479318	-0.188151	3.33638558741163e-05	Significant
SCRIB	OID30225	Q14160	Cardiometabolic_II	time_specific_VAS_global	time_specific_VAS_global4.8875 - time_specific_VAS_global7.1461	-0.442567	-0.640703	-0.244431	3.37102342597404e-05	Significant
C1QA	OID20654	P02745	Inflammation	time_specific_VAS_global	time_specific_VAS_global4.8875 - time_specific_VAS_global7.1461	-0.279818	-0.402729	-0.156906	3.40031056429764e-05	Significant
OSMR	OID20356	Q99650	Cardiometabolic	time_specific_VAS_global	time_specific_VAS_global4.8875 - time_specific_VAS_global7.1461	-0.254219	-0.359963	-0.148476	3.48373237923443e-05	Significant
VAMP5	OID20071	O95183	Cardiometabolic	time_specific_VAS_global	time_specific_VAS_global4.8875 - time_specific_VAS_global7.1461	-0.513846	-0.738383	-0.289309	3.51937659093368e-05	Significant
TNFSF8	OID30384	P32971	Cardiometabolic_II	time_specific_VAS_global	time_specific_VAS_global4.8875 - time_specific_VAS_global7.1461	-0.447768	-0.648909	-0.246626	3.52601379466302e-05	Significant
SIRPA	OID20304	P78324	Cardiometabolic	time_specific_VAS_global	time_specific_VAS_global4.8875 - time_specific_VAS_global7.1461	-0.283844	-0.406787	-0.1609	3.68607264792551e-05	Significant
AXL	OID20363	P30530	Cardiometabolic	time_specific_VAS_global	time_specific_VAS_global4.8875 - time_specific_VAS_global7.1461	-0.181607	-0.256851	-0.106362	3.80423375292413e-05	Significant
ADAM9	OID31488	Q13443	Oncology_II	time_specific_VAS_global	time_specific_VAS_global4.8875 - time_specific_VAS_global7.1461	-0.342485	-0.491719	-0.19325	3.82848334652368e-05	Significant
FAP	OID20330	Q12884	Cardiometabolic	time_specific_VAS_global	time_specific_VAS_global4.8875 - time_specific_VAS_global7.1461	0.326749	0.178454	0.475045	3.86418029290101e-05	Significant
B3GNT7	OID30281	Q8NFL0	Cardiometabolic_II	time_specific_VAS_global	time_specific_VAS_global4.8875 - time_specific_VAS_global7.1461	-0.313572	-0.446574	-0.180569	3.86837543366201e-05	Significant
SMOC1	OID21461	Q9H4F8	Oncology	time_specific_VAS_global	time_specific_VAS_global4.8875 - time_specific_VAS_global7.1461	-0.36078	-0.51409	-0.20747	3.87257522413532e-05	Significant
ICAM3	OID20277	P32942	Cardiometabolic	time_specific_VAS_global	time_specific_VAS_global4.8875 - time_specific_VAS_global7.1461	-0.383049	-0.548389	-0.217708	3.92520317473225e-05	Significant
PLA2G7	OID21105	Q13093	Neurology	time_specific_VAS_global	time_specific_VAS_global4.8875 - time_specific_VAS_global7.1461	-0.260737	-0.373111	-0.148363	3.98957161206583e-05	Significant
NDUFS6	OID21224	O75380	Oncology	time_specific_VAS_global	time_specific_VAS_global4.8875 - time_specific_VAS_global7.1461	-0.82945	-1.20251	-0.456389	4.03413195099808e-05	Significant
MARCO	OID20210	Q9UEW3	Cardiometabolic	time_specific_VAS_global	time_specific_VAS_global4.8875 - time_specific_VAS_global7.1461	-0.248941	-0.356753	-0.14113	4.04679176649631e-05	Significant
DMD	OID30223	P11532	Cardiometabolic_II	time_specific_VAS_global	time_specific_VAS_global4.8875 - time_specific_VAS_global7.1461	-0.702513	-1.00793	-0.397093	4.11145053893969e-05	Significant
FMNL1	OID20884	O95466	Neurology	time_specific_VAS_global	time_specific_VAS_global4.8875 - time_specific_VAS_global7.1461	-0.613022	-0.893058	-0.332986	4.25279426307253e-05	Significant
CD14	OID20378	P08571	Cardiometabolic	time_specific_VAS_global	time_specific_VAS_global4.8875 - time_specific_VAS_global7.1461	-0.458376	-0.659825	-0.256926	4.29004618338013e-05	Significant
CEACAM1	OID21528	P13688	Oncology	time_specific_VAS_global	time_specific_VAS_global4.8875 - time_specific_VAS_global7.1461	-0.200995	-0.285265	-0.116726	4.31036971559994e-05	Significant
PCBD1	OID30610	P61457	Inflammation_II	time_specific_VAS_global	time_specific_VAS_global4.8875 - time_specific_VAS_global7.1461	-0.562426	-0.812322	-0.312531	4.52562140098571e-05	Significant
DPP7	OID20142	Q9UHL4	Cardiometabolic	time_specific_VAS_global	time_specific_VAS_global4.8875 - time_specific_VAS_global7.1461	-0.299034	-0.428217	-0.169851	4.5449053358395e-05	Significant
HSD17B14	OID31098	Q9BPX1	Neurology_II	time_specific_VAS_global	time_specific_VAS_global4.8875 - time_specific_VAS_global7.1461	-0.53823	-0.776005	-0.300456	4.5880425896375e-05	Significant
S100A12	OID21374	P80511	Oncology	time_specific_VAS_global	time_specific_VAS_global4.8875 - time_specific_VAS_global7.1461	-0.619605	-0.895985	-0.343225	4.62497402544189e-05	Significant
CA6	OID21096	P23280	Neurology	time_specific_VAS_global	time_specific_VAS_global4.8875 - time_specific_VAS_global7.1461	0.37435	0.209801	0.5389	4.72092039963839e-05	Significant
CAPN3	OID31384	P20807	Oncology_II	time_specific_VAS_global	time_specific_VAS_global4.8875 - time_specific_VAS_global7.1461	-0.82113	-1.18979	-0.452472	4.7399677853412e-05	Significant
ITGA11	OID20581	Q9UKX5	Inflammation	time_specific_VAS_global	time_specific_VAS_global4.8875 - time_specific_VAS_global7.1461	0.37455	0.208923	0.540176	4.74598647973917e-05	Significant
IL17RA	OID21089	Q96F46	Neurology	time_specific_VAS_global	time_specific_VAS_global4.8875 - time_specific_VAS_global7.1461	-0.174094	-0.248784	-0.0994044	5.02039816675515e-05	Significant
PTGES2	OID30561	Q9H7Z7	Inflammation_II	time_specific_VAS_global	time_specific_VAS_global4.8875 - time_specific_VAS_global7.1461	-0.711876	-1.04218	-0.381572	5.03112451783653e-05	Significant
COX5B	OID21297	P10606	Oncology	time_specific_VAS_global	time_specific_VAS_global4.8875 - time_specific_VAS_global7.1461	-0.665522	-0.966401	-0.364642	5.05617637480893e-05	Significant
HSPA1A	OID20718	P0DMV8	Inflammation	time_specific_VAS_global	time_specific_VAS_global4.8875 - time_specific_VAS_global7.1461	-0.512162	-0.74495	-0.279374	5.0633413528e-05	Significant
ODAM	OID20793	A1E959	Neurology	time_specific_VAS_global	time_specific_VAS_global4.8875 - time_specific_VAS_global7.1461	-0.488553	-0.701335	-0.27577	5.14819694560596e-05	Significant
CD79B	OID20635	P40259	Inflammation	time_specific_VAS_global	time_specific_VAS_global4.8875 - time_specific_VAS_global7.1461	-0.661484	-0.965716	-0.357252	5.17523675401059e-05	Significant
SCRG1	OID30333	O75711	Cardiometabolic_II	time_specific_VAS_global	time_specific_VAS_global4.8875 - time_specific_VAS_global7.1461	0.328671	0.183005	0.474338	5.22680745108607e-05	Significant
TNFRSF8	OID21049	P28908	Neurology	time_specific_VAS_global	time_specific_VAS_global4.8875 - time_specific_VAS_global7.1461	-0.56488	-0.824796	-0.304965	5.31295465188438e-05	Significant
FCAMR	OID30332	Q8WWV6	Cardiometabolic_II	time_specific_VAS_global	time_specific_VAS_global4.8875 - time_specific_VAS_global7.1461	-0.543438	-0.796759	-0.290118	5.35227042744829e-05	Significant
GPI	OID30680	P06744	Inflammation_II	time_specific_VAS_global	time_specific_VAS_global4.8875 - time_specific_VAS_global7.1461	-0.475381	-0.692901	-0.257862	5.53567353958399e-05	Significant
NELL1	OID21494	Q92832	Oncology	time_specific_VAS_global	time_specific_VAS_global4.8875 - time_specific_VAS_global7.1461	-0.253005	-0.361664	-0.144346	5.54356113827175e-05	Significant
IFNGR1	OID20678	P15260	Inflammation	time_specific_VAS_global	time_specific_VAS_global4.8875 - time_specific_VAS_global7.1461	-0.158215	-0.227902	-0.0885279	5.63028389228962e-05	Significant
PON1	OID30704	P27169	Inflammation_II	time_specific_VAS_global	time_specific_VAS_global4.8875 - time_specific_VAS_global7.1461	0.161298	0.0898303	0.232765	5.63332232153866e-05	Significant
GHR	OID30574	P10912	Inflammation_II	time_specific_VAS_global	time_specific_VAS_global4.8875 - time_specific_VAS_global7.1461	0.198455	0.111569	0.28534	5.64693758061645e-05	Significant
CX3CL1	OID20976	P78423	Neurology	time_specific_VAS_global	time_specific_VAS_global4.8875 - time_specific_VAS_global7.1461	-0.488641	-0.709963	-0.26732	5.67957738690311e-05	Significant
IL12A_IL12B	OID21327	P29459_P29460	Oncology	time_specific_VAS_global	time_specific_VAS_global4.8875 - time_specific_VAS_global7.1461	-1.04394	-1.5296	-0.558275	5.72158690604477e-05	Significant
FOXJ3	OID30445	Q9UPW0	Inflammation_II	time_specific_VAS_global	time_specific_VAS_global4.8875 - time_specific_VAS_global7.1461	-0.525795	-0.757954	-0.293637	5.73492303782507e-05	Significant
IL3RA	OID20461	P26951	Inflammation	time_specific_VAS_global	time_specific_VAS_global4.8875 - time_specific_VAS_global7.1461	-0.378811	-0.550259	-0.207363	5.7725830297651e-05	Significant
SRP14	OID21324	P37108	Oncology	time_specific_VAS_global	time_specific_VAS_global4.8875 - time_specific_VAS_global7.1461	-0.682343	-0.98931	-0.375376	5.83925400538226e-05	Significant
MME	OID21307	P08473	Oncology	time_specific_VAS_global	time_specific_VAS_global4.8875 - time_specific_VAS_global7.1461	0.334799	0.185117	0.484481	5.99552260964418e-05	Significant
HSD11B1	OID20575	P28845	Inflammation	time_specific_VAS_global	time_specific_VAS_global4.8875 - time_specific_VAS_global7.1461	-0.364271	-0.526802	-0.201739	6.03533841936745e-05	Significant
MERTK	OID20657	Q12866	Inflammation	time_specific_VAS_global	time_specific_VAS_global4.8875 - time_specific_VAS_global7.1461	-0.329315	-0.476273	-0.182358	6.06011872161077e-05	Significant
DDA1	OID30126	Q9BW61	Cardiometabolic_II	time_specific_VAS_global	time_specific_VAS_global4.8875 - time_specific_VAS_global7.1461	-0.655443	-0.948003	-0.362883	6.10589078827644e-05	Significant
TNF	OID20848	P01375	Neurology	time_specific_VAS_global	time_specific_VAS_global4.8875 - time_specific_VAS_global7.1461	-0.548115	-0.800701	-0.295529	6.26998788469967e-05	Significant
DGCR6	OID30859	Q14129	Neurology_II	time_specific_VAS_global	time_specific_VAS_global4.8875 - time_specific_VAS_global7.1461	-0.943677	-1.38834	-0.499013	6.32319097987034e-05	Significant
SEMA7A	OID20283	O75326	Cardiometabolic	time_specific_VAS_global	time_specific_VAS_global4.8875 - time_specific_VAS_global7.1461	-0.31448	-0.451982	-0.176978	6.67653106605734e-05	Significant
A1BG	OID30771	P04217	Inflammation_II	time_specific_VAS_global	time_specific_VAS_global4.8875 - time_specific_VAS_global7.1461	-0.175051	-0.253174	-0.0969286	6.71908055154769e-05	Significant
SERPINA1	OID30750	P01009	Inflammation_II	time_specific_VAS_global	time_specific_VAS_global4.8875 - time_specific_VAS_global7.1461	-0.162043	-0.23607	-0.0880162	6.7980064581568e-05	Significant
MKI67	OID30455	P46013	Inflammation_II	time_specific_VAS_global	time_specific_VAS_global4.8875 - time_specific_VAS_global7.1461	-0.864011	-1.25697	-0.47105	6.84828532928304e-05	Significant
TIMD4	OID20375	Q96H15	Cardiometabolic	time_specific_VAS_global	time_specific_VAS_global4.8875 - time_specific_VAS_global7.1461	-0.458127	-0.669775	-0.246479	7.38310853745668e-05	Significant
DUSP29	OID30935	Q68J44	Neurology_II	time_specific_VAS_global	time_specific_VAS_global4.8875 - time_specific_VAS_global7.1461	-1.0667	-1.56784	-0.565558	7.44539355883603e-05	Significant
FAS	OID20316	P25445	Cardiometabolic	time_specific_VAS_global	time_specific_VAS_global4.8875 - time_specific_VAS_global7.1461	-0.250746	-0.361211	-0.140282	7.69660053780289e-05	Significant
KYNU	OID20669	Q16719	Inflammation	time_specific_VAS_global	time_specific_VAS_global4.8875 - time_specific_VAS_global7.1461	-0.435121	-0.640048	-0.230193	7.72083573164396e-05	Significant
EIF2AK2	OID31442	P19525	Oncology_II	time_specific_VAS_global	time_specific_VAS_global4.8875 - time_specific_VAS_global7.1461	-0.884937	-1.29207	-0.477801	7.80902321729357e-05	Significant
TNXB	OID21107	P22105	Neurology	time_specific_VAS_global	time_specific_VAS_global4.8875 - time_specific_VAS_global7.1461	0.210974	0.113921	0.308026	7.98302992399159e-05	Significant
TTR	OID30782	P02766	Inflammation_II	time_specific_VAS_global	time_specific_VAS_global4.8875 - time_specific_VAS_global7.1461	0.261648	0.138721	0.384574	8.04159858222074e-05	Significant
BST1	OID21051	Q10588	Neurology	time_specific_VAS_global	time_specific_VAS_global4.8875 - time_specific_VAS_global7.1461	-0.167225	-0.242441	-0.0920094	8.23194648142424e-05	Significant
MYBPC2	OID30199	Q14324	Cardiometabolic_II	time_specific_VAS_global	time_specific_VAS_global4.8875 - time_specific_VAS_global7.1461	-0.903833	-1.3171	-0.49057	8.28181266684505e-05	Significant
VSNL1	OID31105	P62760	Neurology_II	time_specific_VAS_global	time_specific_VAS_global4.8875 - time_specific_VAS_global7.1461	-0.457865	-0.677446	-0.238284	8.3063162329998e-05	Significant
LAIR1	OID20737	Q6GTX8	Inflammation	time_specific_VAS_global	time_specific_VAS_global4.8875 - time_specific_VAS_global7.1461	-0.385	-0.561853	-0.208147	8.34065935182631e-05	Significant
PPL	OID30564	O60437	Inflammation_II	time_specific_VAS_global	time_specific_VAS_global4.8875 - time_specific_VAS_global7.1461	-0.452775	-0.662924	-0.242626	8.36565545724964e-05	Significant
ARID4B	OID20803	Q4LE39	Neurology	time_specific_VAS_global	time_specific_VAS_global4.8875 - time_specific_VAS_global7.1461	-0.521475	-0.762283	-0.280666	8.37934678213413e-05	Significant
BLMH	OID20336	Q13867	Cardiometabolic	time_specific_VAS_global	time_specific_VAS_global4.8875 - time_specific_VAS_global7.1461	-0.330428	-0.48375	-0.177106	8.43343747327643e-05	Significant
PMS1	OID30943	P54277	Neurology_II	time_specific_VAS_global	time_specific_VAS_global4.8875 - time_specific_VAS_global7.1461	-1.18509	-1.75285	-0.617333	8.43465283801005e-05	Significant
KIF1C	OID30163	O43896	Cardiometabolic_II	time_specific_VAS_global	time_specific_VAS_global4.8875 - time_specific_VAS_global7.1461	-0.362728	-0.527872	-0.197584	8.43946284229825e-05	Significant
SMNDC1	OID31471	O75940	Oncology_II	time_specific_VAS_global	time_specific_VAS_global4.8875 - time_specific_VAS_global7.1461	-0.876999	-1.28701	-0.466988	8.58723766161776e-05	Significant
LAYN	OID20970	Q6UX15	Neurology	time_specific_VAS_global	time_specific_VAS_global4.8875 - time_specific_VAS_global7.1461	-0.368124	-0.541361	-0.194886	8.60301145320297e-05	Significant
SIGLEC8	OID30261	Q9NYZ4	Cardiometabolic_II	time_specific_VAS_global	time_specific_VAS_global4.8875 - time_specific_VAS_global7.1461	-0.294222	-0.429601	-0.158843	8.67570152406789e-05	Significant
FLT1	OID21301	P17948	Oncology	time_specific_VAS_global	time_specific_VAS_global4.8875 - time_specific_VAS_global7.1461	-0.18049	-0.265715	-0.0952642	8.68493905524368e-05	Significant
SERPINI1	OID30604	Q99574	Inflammation_II	time_specific_VAS_global	time_specific_VAS_global4.8875 - time_specific_VAS_global7.1461	-0.235211	-0.345215	-0.125206	9.03272083165636e-05	Significant
ZCCHC8	OID30117	Q6NZY4	Cardiometabolic_II	time_specific_VAS_global	time_specific_VAS_global4.8875 - time_specific_VAS_global7.1461	-0.681962	-1.00578	-0.358146	9.06296816546289e-05	Significant
MNAT1	OID31327	P51948	Oncology_II	time_specific_VAS_global	time_specific_VAS_global4.8875 - time_specific_VAS_global7.1461	-0.375089	-0.544075	-0.206102	9.06562883018579e-05	Significant
HSPB6	OID21408	O14558	Oncology	time_specific_VAS_global	time_specific_VAS_global4.8875 - time_specific_VAS_global7.1461	-0.524947	-0.766117	-0.283776	9.1526852945102e-05	Significant
CD86	OID31500	P42081	Oncology_II	time_specific_VAS_global	time_specific_VAS_global4.8875 - time_specific_VAS_global7.1461	-0.461974	-0.679961	-0.243987	9.2707875772415e-05	Significant
PAM	OID20291	P19021	Cardiometabolic	time_specific_VAS_global	time_specific_VAS_global4.8875 - time_specific_VAS_global7.1461	-0.269254	-0.391153	-0.147356	9.39438838994619e-05	Significant
SCRIB	OID31455	Q14160	Oncology_II	time_specific_VAS_global	time_specific_VAS_global4.8875 - time_specific_VAS_global7.1461	-0.430734	-0.637981	-0.223487	9.8857719516694e-05	Significant
MYLPF	OID30917	Q96A32	Neurology_II	time_specific_VAS_global	time_specific_VAS_global4.8875 - time_specific_VAS_global7.1461	-0.968045	-1.43025	-0.505838	0.000100196	Significant
FGFR4	OID30646	P22455	Inflammation_II	time_specific_VAS_global	time_specific_VAS_global4.8875 - time_specific_VAS_global7.1461	-0.323875	-0.470542	-0.177207	0.000101935	Significant
DPT	OID20278	Q07507	Cardiometabolic	time_specific_VAS_global	time_specific_VAS_global4.8875 - time_specific_VAS_global7.1461	0.404414	0.220061	0.588766	0.00010297	Significant
NECTIN2	OID20222	Q92692	Cardiometabolic	time_specific_VAS_global	time_specific_VAS_global4.8875 - time_specific_VAS_global7.1461	-0.216491	-0.318931	-0.11405	0.000103033	Significant
NPC2	OID30418	P61916	Cardiometabolic_II	time_specific_VAS_global	time_specific_VAS_global4.8875 - time_specific_VAS_global7.1461	-0.279045	-0.409298	-0.148792	0.000104094	Significant
VWF	OID20256	P04275	Cardiometabolic	time_specific_VAS_global	time_specific_VAS_global4.8875 - time_specific_VAS_global7.1461	-0.519748	-0.766558	-0.272938	0.000104773	Significant
PDCD1	OID21396	Q15116	Oncology	time_specific_VAS_global	time_specific_VAS_global4.8875 - time_specific_VAS_global7.1461	-0.581219	-0.86089	-0.301547	0.000105817	Significant
CNTN1	OID20307	Q12860	Cardiometabolic	time_specific_VAS_global	time_specific_VAS_global4.8875 - time_specific_VAS_global7.1461	0.213932	0.117622	0.310241	0.000107795	Significant
LILRB5	OID20324	O75023	Cardiometabolic	time_specific_VAS_global	time_specific_VAS_global4.8875 - time_specific_VAS_global7.1461	-0.214497	-0.311225	-0.117769	0.000108576	Significant
BRK1	OID20883	Q8WUW1	Neurology	time_specific_VAS_global	time_specific_VAS_global4.8875 - time_specific_VAS_global7.1461	-0.38626	-0.575159	-0.197362	0.000109932	Significant
LGMN	OID20773	Q99538	Inflammation	time_specific_VAS_global	time_specific_VAS_global4.8875 - time_specific_VAS_global7.1461	-0.316714	-0.46501	-0.168418	0.000110613	Significant
CD5	OID21449	P06127	Oncology	time_specific_VAS_global	time_specific_VAS_global4.8875 - time_specific_VAS_global7.1461	-0.379611	-0.561075	-0.198148	0.000111435	Significant
SCRIB	OID30558	Q14160	Inflammation_II	time_specific_VAS_global	time_specific_VAS_global4.8875 - time_specific_VAS_global7.1461	-0.429046	-0.637558	-0.220535	0.000111537	Significant
GLYR1	OID31364	Q49A26	Oncology_II	time_specific_VAS_global	time_specific_VAS_global4.8875 - time_specific_VAS_global7.1461	-0.658422	-0.967729	-0.349116	0.000113331	Significant
FUS	OID21256	P35637	Oncology	time_specific_VAS_global	time_specific_VAS_global4.8875 - time_specific_VAS_global7.1461	-0.505752	-0.751691	-0.259813	0.000114188	Significant
PRUNE2	OID31270	Q8WUY3	Oncology_II	time_specific_VAS_global	time_specific_VAS_global4.8875 - time_specific_VAS_global7.1461	-0.47641	-0.705711	-0.24711	0.000114589	Significant
CTSZ	OID20365	Q9UBR2	Cardiometabolic	time_specific_VAS_global	time_specific_VAS_global4.8875 - time_specific_VAS_global7.1461	-0.237707	-0.346858	-0.128556	0.000115648	Significant
AIF1L	OID30204	Q9BQI0	Cardiometabolic_II	time_specific_VAS_global	time_specific_VAS_global4.8875 - time_specific_VAS_global7.1461	-0.358491	-0.526022	-0.190961	0.000116279	Significant
LILRA4	OID30162	P59901	Cardiometabolic_II	time_specific_VAS_global	time_specific_VAS_global4.8875 - time_specific_VAS_global7.1461	-0.488591	-0.71832	-0.258861	0.000118297	Significant
TNFRSF12A	OID21482	Q9NP84	Oncology	time_specific_VAS_global	time_specific_VAS_global4.8875 - time_specific_VAS_global7.1461	-0.446459	-0.66145	-0.231467	0.000118899	Significant
HNMT	OID20975	P50135	Neurology	time_specific_VAS_global	time_specific_VAS_global4.8875 - time_specific_VAS_global7.1461	-0.576315	-0.852473	-0.300157	0.000120347	Significant
VMO1	OID21381	Q7Z5L0	Oncology	time_specific_VAS_global	time_specific_VAS_global4.8875 - time_specific_VAS_global7.1461	-0.430839	-0.62928	-0.232398	0.000121129	Significant
IL18	OID20694	Q14116	Inflammation	time_specific_VAS_global	time_specific_VAS_global4.8875 - time_specific_VAS_global7.1461	-0.45504	-0.674652	-0.235428	0.000121357	Significant
CLIC5	OID30890	Q9NZA1	Neurology_II	time_specific_VAS_global	time_specific_VAS_global4.8875 - time_specific_VAS_global7.1461	-0.393498	-0.581944	-0.205051	0.00012136	Significant
ADA2	OID20394	Q9NZK5	Cardiometabolic	time_specific_VAS_global	time_specific_VAS_global4.8875 - time_specific_VAS_global7.1461	-0.302208	-0.445534	-0.158883	0.000122169	Significant
ECHDC3	OID30293	Q96DC8	Cardiometabolic_II	time_specific_VAS_global	time_specific_VAS_global4.8875 - time_specific_VAS_global7.1461	-0.604192	-0.895608	-0.312777	0.000122867	Significant
IL6ST	OID20147	P40189	Cardiometabolic	time_specific_VAS_global	time_specific_VAS_global4.8875 - time_specific_VAS_global7.1461	-0.15772	-0.229662	-0.0857771	0.000123198	Significant
CTHRC1	OID30393	Q96CG8	Cardiometabolic_II	time_specific_VAS_global	time_specific_VAS_global4.8875 - time_specific_VAS_global7.1461	-0.241097	-0.356795	-0.125398	0.000128607	Significant
CREG1	OID21515	O75629	Oncology	time_specific_VAS_global	time_specific_VAS_global4.8875 - time_specific_VAS_global7.1461	-0.272339	-0.401174	-0.143503	0.000130536	Significant
DKK3	OID20264	Q9UBP4	Cardiometabolic	time_specific_VAS_global	time_specific_VAS_global4.8875 - time_specific_VAS_global7.1461	-0.267389	-0.391906	-0.142871	0.000133385	Significant
LIPF	OID30266	P07098	Cardiometabolic_II	time_specific_VAS_global	time_specific_VAS_global4.8875 - time_specific_VAS_global7.1461	0.371179	0.190272	0.552086	0.000136092	Significant
CAPG	OID21431	P40121	Oncology	time_specific_VAS_global	time_specific_VAS_global4.8875 - time_specific_VAS_global7.1461	-0.454242	-0.678537	-0.229947	0.000140211	Significant
ISM2	OID30365	Q6H9L7	Cardiometabolic_II	time_specific_VAS_global	time_specific_VAS_global4.8875 - time_specific_VAS_global7.1461	-0.342521	-0.511497	-0.173546	0.000143263	Significant
ATRAID	OID31451	Q6UW56	Oncology_II	time_specific_VAS_global	time_specific_VAS_global4.8875 - time_specific_VAS_global7.1461	-0.254484	-0.376309	-0.132659	0.000144645	Significant
TIE1	OID20303	P35590	Cardiometabolic	time_specific_VAS_global	time_specific_VAS_global4.8875 - time_specific_VAS_global7.1461	-0.311584	-0.456026	-0.167141	0.000144921	Significant
MPO	OID21100	P05164	Neurology	time_specific_VAS_global	time_specific_VAS_global4.8875 - time_specific_VAS_global7.1461	-0.365014	-0.54471	-0.185318	0.000144947	Significant
BPIFA2	OID30279	Q96DR5	Cardiometabolic_II	time_specific_VAS_global	time_specific_VAS_global4.8875 - time_specific_VAS_global7.1461	0.416686	0.220151	0.61322	0.000146801	Significant
IL12RB1	OID20486	P42701	Inflammation	time_specific_VAS_global	time_specific_VAS_global4.8875 - time_specific_VAS_global7.1461	-0.517982	-0.766371	-0.269594	0.000147476	Significant
GSN	OID30714	P06396	Inflammation_II	time_specific_VAS_global	time_specific_VAS_global4.8875 - time_specific_VAS_global7.1461	0.16764	0.0864443	0.248835	0.000149954	Significant
AP1G2	OID31348	O75843	Oncology_II	time_specific_VAS_global	time_specific_VAS_global4.8875 - time_specific_VAS_global7.1461	-0.556972	-0.827043	-0.2869	0.000152608	Significant
EFNA4	OID20935	P52798	Neurology	time_specific_VAS_global	time_specific_VAS_global4.8875 - time_specific_VAS_global7.1461	-0.291897	-0.43186	-0.151934	0.000153802	Significant
APOA4	OID30733	P06727	Inflammation_II	time_specific_VAS_global	time_specific_VAS_global4.8875 - time_specific_VAS_global7.1461	0.273856	0.14196	0.405752	0.000155007	Significant
PRDX3	OID20483	P30048	Inflammation	time_specific_VAS_global	time_specific_VAS_global4.8875 - time_specific_VAS_global7.1461	-0.541193	-0.807856	-0.27453	0.000155555	Significant
IGFBP1	OID20246	P08833	Cardiometabolic	time_specific_VAS_global	time_specific_VAS_global4.8875 - time_specific_VAS_global7.1461	-0.901313	-1.34611	-0.456512	0.000156453	Significant
INPP1	OID21345	P49441	Oncology	time_specific_VAS_global	time_specific_VAS_global4.8875 - time_specific_VAS_global7.1461	-0.437381	-0.654242	-0.22052	0.000158441	Significant
PREB	OID20439	Q9HCU5	Inflammation	time_specific_VAS_global	time_specific_VAS_global4.8875 - time_specific_VAS_global7.1461	-0.35087	-0.524818	-0.176921	0.000159348	Significant
CA3	OID20271	P07451	Cardiometabolic	time_specific_VAS_global	time_specific_VAS_global4.8875 - time_specific_VAS_global7.1461	-0.61766	-0.914979	-0.320341	0.000159938	Significant
TNNI3	OID20050	P19429	Cardiometabolic	time_specific_VAS_global	time_specific_VAS_global4.8875 - time_specific_VAS_global7.1461	-1.69938	-2.53851	-0.860261	0.000160013	Significant
ACHE	OID30585	P22303	Inflammation_II	time_specific_VAS_global	time_specific_VAS_global4.8875 - time_specific_VAS_global7.1461	-0.475749	-0.71293	-0.238568	0.000160972	Significant
LY9	OID20670	Q9HBG7	Inflammation	time_specific_VAS_global	time_specific_VAS_global4.8875 - time_specific_VAS_global7.1461	-0.341785	-0.509105	-0.174466	0.000165148	Significant
EXOSC10	OID30083	Q01780	Cardiometabolic_II	time_specific_VAS_global	time_specific_VAS_global4.8875 - time_specific_VAS_global7.1461	-0.396609	-0.586832	-0.206386	0.00016582	Significant
LSP1	OID20530	P33241	Inflammation	time_specific_VAS_global	time_specific_VAS_global4.8875 - time_specific_VAS_global7.1461	-0.400254	-0.598197	-0.20231	0.000167122	Significant
CANT1	OID20181	Q8WVQ1	Cardiometabolic	time_specific_VAS_global	time_specific_VAS_global4.8875 - time_specific_VAS_global7.1461	-0.19324	-0.286494	-0.0999861	0.000167719	Significant
TRIM24	OID31271	O15164	Oncology_II	time_specific_VAS_global	time_specific_VAS_global4.8875 - time_specific_VAS_global7.1461	-0.523068	-0.777428	-0.268709	0.000175206	Significant
SEL1L	OID30196	Q9UBV2	Cardiometabolic_II	time_specific_VAS_global	time_specific_VAS_global4.8875 - time_specific_VAS_global7.1461	-0.237675	-0.355248	-0.120103	0.00017567	Significant
DNM3	OID31000	Q9UQ16	Neurology_II	time_specific_VAS_global	time_specific_VAS_global4.8875 - time_specific_VAS_global7.1461	-0.534647	-0.806693	-0.262601	0.000191661	Significant
IL32	OID20605	P24001	Inflammation	time_specific_VAS_global	time_specific_VAS_global4.8875 - time_specific_VAS_global7.1461	-0.6978	-1.04837	-0.347231	0.00019445	Significant
TNFRSF14	OID20783	Q92956	Inflammation	time_specific_VAS_global	time_specific_VAS_global4.8875 - time_specific_VAS_global7.1461	-0.24102	-0.362723	-0.119317	0.00019547	Significant
ACAA1	OID21269	P09110	Oncology	time_specific_VAS_global	time_specific_VAS_global4.8875 - time_specific_VAS_global7.1461	-0.664517	-1.00063	-0.328399	0.000200357	Significant
CCL18	OID20395	P55774	Cardiometabolic	time_specific_VAS_global	time_specific_VAS_global4.8875 - time_specific_VAS_global7.1461	-0.466458	-0.697988	-0.234927	0.000200455	Significant
HS3ST3B1	OID21303	Q9Y662	Oncology	time_specific_VAS_global	time_specific_VAS_global4.8875 - time_specific_VAS_global7.1461	-0.35825	-0.535029	-0.181471	0.000201066	Significant
TIGIT	OID31320	Q495A1	Oncology_II	time_specific_VAS_global	time_specific_VAS_global4.8875 - time_specific_VAS_global7.1461	-0.556615	-0.83646	-0.276769	0.000203005	Significant
LRPAP1	OID21059	P30533	Neurology	time_specific_VAS_global	time_specific_VAS_global4.8875 - time_specific_VAS_global7.1461	-0.363319	-0.542734	-0.183903	0.000207311	Significant
WASHC3	OID31123	Q9Y3C0	Neurology_II	time_specific_VAS_global	time_specific_VAS_global4.8875 - time_specific_VAS_global7.1461	-0.519843	-0.782444	-0.257242	0.000210728	Significant
CRTAC1	OID20279	Q9NQ79	Cardiometabolic	time_specific_VAS_global	time_specific_VAS_global4.8875 - time_specific_VAS_global7.1461	0.231019	0.118907	0.343132	0.000211949	Significant
MRPL28	OID31023	Q13084	Neurology_II	time_specific_VAS_global	time_specific_VAS_global4.8875 - time_specific_VAS_global7.1461	-0.248641	-0.370698	-0.126585	0.000212806	Significant
FBLN2	OID30378	P98095	Cardiometabolic_II	time_specific_VAS_global	time_specific_VAS_global4.8875 - time_specific_VAS_global7.1461	-0.410697	-0.615985	-0.205409	0.000216703	Significant
SLAMF8	OID21214	Q9P0V8	Oncology	time_specific_VAS_global	time_specific_VAS_global4.8875 - time_specific_VAS_global7.1461	-0.448561	-0.669894	-0.227228	0.000217667	Significant
CD83	OID20565	Q01151	Inflammation	time_specific_VAS_global	time_specific_VAS_global4.8875 - time_specific_VAS_global7.1461	-0.447675	-0.674118	-0.221231	0.000220514	Significant
IL34	OID20809	Q6ZMJ4	Neurology	time_specific_VAS_global	time_specific_VAS_global4.8875 - time_specific_VAS_global7.1461	-0.552318	-0.822824	-0.281812	0.00022536	Significant
KLRF1	OID30464	Q9NZS2	Inflammation_II	time_specific_VAS_global	time_specific_VAS_global4.8875 - time_specific_VAS_global7.1461	-0.316888	-0.474862	-0.158915	0.000225613	Significant
MAN1A2	OID30262	O60476	Cardiometabolic_II	time_specific_VAS_global	time_specific_VAS_global4.8875 - time_specific_VAS_global7.1461	-0.263913	-0.392815	-0.135011	0.000227686	Significant
ANK2	OID30161	Q01484	Cardiometabolic_II	time_specific_VAS_global	time_specific_VAS_global4.8875 - time_specific_VAS_global7.1461	-0.487045	-0.73696	-0.237131	0.000231258	Significant
EFEMP1	OID20414	Q12805	Cardiometabolic	time_specific_VAS_global	time_specific_VAS_global4.8875 - time_specific_VAS_global7.1461	-0.333125	-0.49829	-0.167959	0.00023248	Significant
CASP1	OID20854	P29466	Neurology	time_specific_VAS_global	time_specific_VAS_global4.8875 - time_specific_VAS_global7.1461	-1.3103	-1.98336	-0.637248	0.000232536	Significant
GNLY	OID21132	P22749	Neurology	time_specific_VAS_global	time_specific_VAS_global4.8875 - time_specific_VAS_global7.1461	-0.428285	-0.638216	-0.218354	0.000234744	Significant
HK2	OID20065	P52789	Cardiometabolic	time_specific_VAS_global	time_specific_VAS_global4.8875 - time_specific_VAS_global7.1461	-0.777896	-1.17789	-0.377906	0.000238194	Significant
FCRL5	OID21111	Q96RD9	Neurology	time_specific_VAS_global	time_specific_VAS_global4.8875 - time_specific_VAS_global7.1461	-0.366419	-0.551123	-0.181715	0.000240788	Significant
HS6ST2	OID30481	Q96MM7	Inflammation_II	time_specific_VAS_global	time_specific_VAS_global4.8875 - time_specific_VAS_global7.1461	-0.319226	-0.477905	-0.160547	0.000243027	Significant
ACTA2	OID20079	P62736	Cardiometabolic	time_specific_VAS_global	time_specific_VAS_global4.8875 - time_specific_VAS_global7.1461	-0.323927	-0.486735	-0.161118	0.000243933	Significant
STC2	OID21157	O76061	Neurology	time_specific_VAS_global	time_specific_VAS_global4.8875 - time_specific_VAS_global7.1461	-0.313964	-0.471599	-0.156329	0.000244438	Significant
TNFAIP8	OID20433	O95379	Inflammation	time_specific_VAS_global	time_specific_VAS_global4.8875 - time_specific_VAS_global7.1461	-0.705359	-1.06858	-0.342136	0.000247416	Significant
ADA	OID20645	P00813	Inflammation	time_specific_VAS_global	time_specific_VAS_global4.8875 - time_specific_VAS_global7.1461	-0.424273	-0.639777	-0.208768	0.000247765	Significant
PGF	OID20673	P49763	Inflammation	time_specific_VAS_global	time_specific_VAS_global4.8875 - time_specific_VAS_global7.1461	-0.241411	-0.36089	-0.121932	0.00024856	Significant
NAMPT	OID21227	P43490	Oncology	time_specific_VAS_global	time_specific_VAS_global4.8875 - time_specific_VAS_global7.1461	-0.439837	-0.666489	-0.213185	0.000255714	Significant
SSC4D	OID20182	Q8WTU2	Cardiometabolic	time_specific_VAS_global	time_specific_VAS_global4.8875 - time_specific_VAS_global7.1461	0.488745	0.244176	0.733315	0.000255827	Significant
ST3GAL1	OID21322	Q11201	Oncology	time_specific_VAS_global	time_specific_VAS_global4.8875 - time_specific_VAS_global7.1461	-0.279438	-0.419287	-0.139588	0.000256785	Significant
CCL19	OID21030	Q99731	Neurology	time_specific_VAS_global	time_specific_VAS_global4.8875 - time_specific_VAS_global7.1461	-0.523336	-0.792946	-0.253726	0.000257658	Significant
CD33	OID21472	P20138	Oncology	time_specific_VAS_global	time_specific_VAS_global4.8875 - time_specific_VAS_global7.1461	-0.346993	-0.517232	-0.176754	0.000265776	Significant
ITGB7	OID21393	P26010	Oncology	time_specific_VAS_global	time_specific_VAS_global4.8875 - time_specific_VAS_global7.1461	-0.344117	-0.516521	-0.171712	0.00026752	Significant
CXCL17	OID20622	Q6UXB2	Inflammation	time_specific_VAS_global	time_specific_VAS_global4.8875 - time_specific_VAS_global7.1461	-0.354568	-0.529903	-0.179233	0.00026842	Significant
PSME1	OID20969	Q06323	Neurology	time_specific_VAS_global	time_specific_VAS_global4.8875 - time_specific_VAS_global7.1461	-0.291354	-0.440567	-0.142141	0.000270634	Significant
CRLF1	OID20699	O75462	Inflammation	time_specific_VAS_global	time_specific_VAS_global4.8875 - time_specific_VAS_global7.1461	-0.303566	-0.457425	-0.149707	0.000273116	Significant
ILKAP	OID20855	Q9H0C8	Neurology	time_specific_VAS_global	time_specific_VAS_global4.8875 - time_specific_VAS_global7.1461	-0.575927	-0.869965	-0.281889	0.000274892	Significant
DRAXIN	OID20917	Q8NBI3	Neurology	time_specific_VAS_global	time_specific_VAS_global4.8875 - time_specific_VAS_global7.1461	-0.534967	-0.804821	-0.265113	0.000274989	Significant
KRT5	OID20860	P13647	Neurology	time_specific_VAS_global	time_specific_VAS_global4.8875 - time_specific_VAS_global7.1461	-0.611869	-0.931701	-0.292038	0.000275683	Significant
CXCL9	OID20675	Q07325	Inflammation	time_specific_VAS_global	time_specific_VAS_global4.8875 - time_specific_VAS_global7.1461	-0.822797	-1.24729	-0.398301	0.000285783	Significant
FSTL3	OID20782	O95633	Inflammation	time_specific_VAS_global	time_specific_VAS_global4.8875 - time_specific_VAS_global7.1461	-0.223441	-0.333564	-0.113318	0.000293302	Significant
SLAMF7	OID20602	Q9NQ25	Inflammation	time_specific_VAS_global	time_specific_VAS_global4.8875 - time_specific_VAS_global7.1461	-0.533384	-0.810464	-0.256304	0.000295618	Significant
CEND1	OID30821	Q8N111	Neurology_II	time_specific_VAS_global	time_specific_VAS_global4.8875 - time_specific_VAS_global7.1461	-0.40219	-0.609647	-0.194734	0.000299144	Significant
IL1R2	OID20757	P27930	Inflammation	time_specific_VAS_global	time_specific_VAS_global4.8875 - time_specific_VAS_global7.1461	0.177821	0.086559	0.269083	0.000304916	Significant
FKBP4	OID20960	Q02790	Neurology	time_specific_VAS_global	time_specific_VAS_global4.8875 - time_specific_VAS_global7.1461	-0.264169	-0.402142	-0.126197	0.000305756	Significant
SAT2	OID31306	Q96F10	Oncology_II	time_specific_VAS_global	time_specific_VAS_global4.8875 - time_specific_VAS_global7.1461	-0.456007	-0.69036	-0.221654	0.00031387	Significant
GIGYF2	OID31062	Q6Y7W6	Neurology_II	time_specific_VAS_global	time_specific_VAS_global4.8875 - time_specific_VAS_global7.1461	-0.50476	-0.764323	-0.245197	0.000318577	Significant
ARHGEF5	OID30871	Q12774	Neurology_II	time_specific_VAS_global	time_specific_VAS_global4.8875 - time_specific_VAS_global7.1461	-0.37376	-0.567059	-0.180461	0.000319463	Significant
DMP1	OID30213	Q13316	Cardiometabolic_II	time_specific_VAS_global	time_specific_VAS_global4.8875 - time_specific_VAS_global7.1461	0.317208	0.157682	0.476733	0.000328513	Significant
TNF	OID20074	P01375	Cardiometabolic	time_specific_VAS_global	time_specific_VAS_global4.8875 - time_specific_VAS_global7.1461	-0.503245	-0.759783	-0.246706	0.00032979	Significant
KLK1	OID21499	P06870	Oncology	time_specific_VAS_global	time_specific_VAS_global4.8875 - time_specific_VAS_global7.1461	0.285043	0.142955	0.427131	0.000333104	Significant
ASS1	OID30170	P00966	Cardiometabolic_II	time_specific_VAS_global	time_specific_VAS_global4.8875 - time_specific_VAS_global7.1461	-0.600278	-0.918187	-0.282369	0.000335495	Significant
FNTA	OID31381	P49354	Oncology_II	time_specific_VAS_global	time_specific_VAS_global4.8875 - time_specific_VAS_global7.1461	-0.438536	-0.668926	-0.208145	0.000336065	Significant
FCRL2	OID20639	Q96LA5	Inflammation	time_specific_VAS_global	time_specific_VAS_global4.8875 - time_specific_VAS_global7.1461	-0.433869	-0.659127	-0.208612	0.000336799	Significant
RTN4R	OID21424	Q9BZR6	Oncology	time_specific_VAS_global	time_specific_VAS_global4.8875 - time_specific_VAS_global7.1461	-0.277712	-0.419403	-0.136021	0.000338459	Significant
FASLG	OID20665	P48023	Inflammation	time_specific_VAS_global	time_specific_VAS_global4.8875 - time_specific_VAS_global7.1461	-0.353067	-0.53748	-0.168653	0.000340557	Significant
CPVL	OID21435	Q9H3G5	Oncology	time_specific_VAS_global	time_specific_VAS_global4.8875 - time_specific_VAS_global7.1461	-0.262462	-0.396135	-0.128789	0.000348796	Significant
ADGRG1	OID21294	Q9Y653	Oncology	time_specific_VAS_global	time_specific_VAS_global4.8875 - time_specific_VAS_global7.1461	-0.319499	-0.484375	-0.154623	0.000349881	Significant
CD55	OID20377	P08174	Cardiometabolic	time_specific_VAS_global	time_specific_VAS_global4.8875 - time_specific_VAS_global7.1461	-0.207768	-0.313201	-0.102334	0.000355962	Significant
PNMA2	OID30842	Q9UL42	Neurology_II	time_specific_VAS_global	time_specific_VAS_global4.8875 - time_specific_VAS_global7.1461	-1.09773	-1.66349	-0.531979	0.000357228	Significant
ASAH1	OID30415	Q13510	Cardiometabolic_II	time_specific_VAS_global	time_specific_VAS_global4.8875 - time_specific_VAS_global7.1461	-0.266516	-0.408826	-0.124206	0.000359976	Significant
SLC12A2	OID30077	P55011	Cardiometabolic_II	time_specific_VAS_global	time_specific_VAS_global4.8875 - time_specific_VAS_global7.1461	-0.300666	-0.456085	-0.145246	0.000360176	Significant
NCLN	OID20448	Q969V3	Inflammation	time_specific_VAS_global	time_specific_VAS_global4.8875 - time_specific_VAS_global7.1461	0.512787	0.249391	0.776182	0.000361403	Significant
ADAM12	OID30491	O43184	Inflammation_II	time_specific_VAS_global	time_specific_VAS_global4.8875 - time_specific_VAS_global7.1461	-0.400128	-0.60985	-0.190405	0.000361802	Significant
SERPINA12	OID20219	Q8IW75	Cardiometabolic	time_specific_VAS_global	time_specific_VAS_global4.8875 - time_specific_VAS_global7.1461	0.403318	0.20041	0.606225	0.00036582	Significant
NCAN	OID21055	O14594	Neurology	time_specific_VAS_global	time_specific_VAS_global4.8875 - time_specific_VAS_global7.1461	-0.240322	-0.362262	-0.118383	0.000381169	Significant
EPHB6	OID20982	O15197	Neurology	time_specific_VAS_global	time_specific_VAS_global4.8875 - time_specific_VAS_global7.1461	-0.238376	-0.360436	-0.116316	0.000382015	Significant
CNDP1	OID20347	Q96KN2	Cardiometabolic	time_specific_VAS_global	time_specific_VAS_global4.8875 - time_specific_VAS_global7.1461	0.370395	0.180764	0.560025	0.000387429	Significant
CD59	OID20339	P13987	Cardiometabolic	time_specific_VAS_global	time_specific_VAS_global4.8875 - time_specific_VAS_global7.1461	-0.192713	-0.291493	-0.093933	0.000390523	Significant
GFRA1	OID21457	P56159	Oncology	time_specific_VAS_global	time_specific_VAS_global4.8875 - time_specific_VAS_global7.1461	-0.303151	-0.460216	-0.146086	0.000391921	Significant
OCLN	OID31069	Q16625	Neurology_II	time_specific_VAS_global	time_specific_VAS_global4.8875 - time_specific_VAS_global7.1461	-0.357127	-0.546244	-0.16801	0.00039241	Significant
NOTCH1	OID20311	P46531	Cardiometabolic	time_specific_VAS_global	time_specific_VAS_global4.8875 - time_specific_VAS_global7.1461	-0.148278	-0.224609	-0.0719469	0.000401111	Significant
LDLR	OID20240	P01130	Cardiometabolic	time_specific_VAS_global	time_specific_VAS_global4.8875 - time_specific_VAS_global7.1461	-0.297702	-0.449726	-0.145678	0.000406191	Significant
NOTCH2	OID30407	Q04721	Cardiometabolic_II	time_specific_VAS_global	time_specific_VAS_global4.8875 - time_specific_VAS_global7.1461	-0.155612	-0.235508	-0.0757157	0.000413263	Significant
PAEP	OID20925	P09466	Neurology	time_specific_VAS_global	time_specific_VAS_global4.8875 - time_specific_VAS_global7.1461	-0.554911	-0.840151	-0.269671	0.000419524	Significant
RBM19	OID30090	Q9Y4C8	Cardiometabolic_II	time_specific_VAS_global	time_specific_VAS_global4.8875 - time_specific_VAS_global7.1461	-0.617358	-0.941211	-0.293505	0.000427447	Significant
ING1	OID20853	Q9UK53	Neurology	time_specific_VAS_global	time_specific_VAS_global4.8875 - time_specific_VAS_global7.1461	-0.670904	-1.02486	-0.316952	0.000427701	Significant
NUCB2	OID21448	P80303	Oncology	time_specific_VAS_global	time_specific_VAS_global4.8875 - time_specific_VAS_global7.1461	-0.24124	-0.369113	-0.113368	0.000428324	Significant
CDH2	OID20170	P19022	Cardiometabolic	time_specific_VAS_global	time_specific_VAS_global4.8875 - time_specific_VAS_global7.1461	-0.352649	-0.534455	-0.170843	0.000429488	Significant
CD209	OID20262	Q9NNX6	Cardiometabolic	time_specific_VAS_global	time_specific_VAS_global4.8875 - time_specific_VAS_global7.1461	-0.219525	-0.33218	-0.106869	0.000435424	Significant
PTPRK	OID31461	Q15262	Oncology_II	time_specific_VAS_global	time_specific_VAS_global4.8875 - time_specific_VAS_global7.1461	-0.253012	-0.388322	-0.117702	0.00043562	Significant
PSME2	OID20989	Q9UL46	Neurology	time_specific_VAS_global	time_specific_VAS_global4.8875 - time_specific_VAS_global7.1461	-0.298345	-0.457786	-0.138904	0.000438858	Significant
BTD	OID30754	P43251	Inflammation_II	time_specific_VAS_global	time_specific_VAS_global4.8875 - time_specific_VAS_global7.1461	0.150134	0.070688	0.229581	0.000439667	Significant
GBP4	OID20845	Q96PP9	Neurology	time_specific_VAS_global	time_specific_VAS_global4.8875 - time_specific_VAS_global7.1461	-0.258082	-0.393462	-0.122702	0.00044033	Significant
PCDH9	OID31516	Q9HC56	Oncology_II	time_specific_VAS_global	time_specific_VAS_global4.8875 - time_specific_VAS_global7.1461	-0.289996	-0.443594	-0.136397	0.000443694	Significant
ROBO2	OID21007	Q9HCK4	Neurology	time_specific_VAS_global	time_specific_VAS_global4.8875 - time_specific_VAS_global7.1461	0.153675	0.0742473	0.233102	0.000446149	Significant
GLB1	OID20949	P16278	Neurology	time_specific_VAS_global	time_specific_VAS_global4.8875 - time_specific_VAS_global7.1461	-0.235194	-0.359755	-0.110633	0.000451147	Significant
CNTN5	OID21006	O94779	Neurology	time_specific_VAS_global	time_specific_VAS_global4.8875 - time_specific_VAS_global7.1461	0.268308	0.127524	0.409092	0.000453184	Significant
SERPINA9	OID21284	Q86WD7	Oncology	time_specific_VAS_global	time_specific_VAS_global4.8875 - time_specific_VAS_global7.1461	-0.625167	-0.960777	-0.289556	0.000455504	Significant
PTPRC	OID30380	P08575	Cardiometabolic_II	time_specific_VAS_global	time_specific_VAS_global4.8875 - time_specific_VAS_global7.1461	-0.293757	-0.451258	-0.136257	0.000457572	Significant
APOL1	OID30708	O14791	Inflammation_II	time_specific_VAS_global	time_specific_VAS_global4.8875 - time_specific_VAS_global7.1461	0.247092	0.11852	0.375664	0.000463825	Significant
CD160	OID20647	O95971	Inflammation	time_specific_VAS_global	time_specific_VAS_global4.8875 - time_specific_VAS_global7.1461	-0.367162	-0.563734	-0.170591	0.000465336	Significant
FAM20A	OID30348	Q96MK3	Cardiometabolic_II	time_specific_VAS_global	time_specific_VAS_global4.8875 - time_specific_VAS_global7.1461	-0.213557	-0.326352	-0.100761	0.00046603	Significant
ADAM15	OID20109	Q13444	Cardiometabolic	time_specific_VAS_global	time_specific_VAS_global4.8875 - time_specific_VAS_global7.1461	-0.218015	-0.332356	-0.103674	0.000467573	Significant
PHOSPHO1	OID20922	Q8TCT1	Neurology	time_specific_VAS_global	time_specific_VAS_global4.8875 - time_specific_VAS_global7.1461	-0.289025	-0.443928	-0.134122	0.000471001	Significant
CLTA	OID20118	P09496	Cardiometabolic	time_specific_VAS_global	time_specific_VAS_global4.8875 - time_specific_VAS_global7.1461	-0.351564	-0.541604	-0.161524	0.000476552	Significant
SH2D1A	OID20514	O60880	Inflammation	time_specific_VAS_global	time_specific_VAS_global4.8875 - time_specific_VAS_global7.1461	-0.864245	-1.33077	-0.397721	0.000482739	Significant
SCGB3A1	OID30577	Q96QR1	Inflammation_II	time_specific_VAS_global	time_specific_VAS_global4.8875 - time_specific_VAS_global7.1461	0.196494	0.0900743	0.302913	0.000489898	Significant
APOC1	OID30749	P02654	Inflammation_II	time_specific_VAS_global	time_specific_VAS_global4.8875 - time_specific_VAS_global7.1461	0.216643	0.101174	0.332113	0.000493739	Significant
PLAUR	OID20764	Q03405	Inflammation	time_specific_VAS_global	time_specific_VAS_global4.8875 - time_specific_VAS_global7.1461	-0.264843	-0.404504	-0.125183	0.000495423	Significant
VWA1	OID21421	Q6PCB0	Oncology	time_specific_VAS_global	time_specific_VAS_global4.8875 - time_specific_VAS_global7.1461	-0.273915	-0.418416	-0.129414	0.000498395	Significant
CRIP2	OID20901	P52943	Neurology	time_specific_VAS_global	time_specific_VAS_global4.8875 - time_specific_VAS_global7.1461	-0.35968	-0.553142	-0.166218	0.000500046	Significant
MANSC1	OID21492	Q9H8J5	Oncology	time_specific_VAS_global	time_specific_VAS_global4.8875 - time_specific_VAS_global7.1461	-0.269175	-0.411777	-0.126572	0.000501368	Significant
BATF	OID30896	Q16520	Neurology_II	time_specific_VAS_global	time_specific_VAS_global4.8875 - time_specific_VAS_global7.1461	-0.8061	-1.2456	-0.366597	0.000512458	Significant
SCPEP1	OID30278	Q9HB40	Cardiometabolic_II	time_specific_VAS_global	time_specific_VAS_global4.8875 - time_specific_VAS_global7.1461	-0.306193	-0.469507	-0.142879	0.000512747	Significant
CLSPN	OID20831	Q9HAW4	Neurology	time_specific_VAS_global	time_specific_VAS_global4.8875 - time_specific_VAS_global7.1461	-0.411973	-0.631996	-0.19195	0.000513694	Significant
MUCL3	OID31170	Q3MIW9	Oncology_II	time_specific_VAS_global	time_specific_VAS_global4.8875 - time_specific_VAS_global7.1461	-0.468499	-0.714083	-0.222915	0.000518389	Significant
SATB1	OID31038	Q01826	Neurology_II	time_specific_VAS_global	time_specific_VAS_global4.8875 - time_specific_VAS_global7.1461	-0.590364	-0.902457	-0.278272	0.000535686	Significant
IL31RA	OID30475	Q8NI17	Inflammation_II	time_specific_VAS_global	time_specific_VAS_global4.8875 - time_specific_VAS_global7.1461	0.341157	0.156892	0.525422	0.000543329	Significant
KDR	OID21497	P35968	Oncology	time_specific_VAS_global	time_specific_VAS_global4.8875 - time_specific_VAS_global7.1461	-0.166938	-0.255777	-0.0781003	0.000558633	Significant
CLGN	OID30957	O14967	Neurology_II	time_specific_VAS_global	time_specific_VAS_global4.8875 - time_specific_VAS_global7.1461	-0.308117	-0.475999	-0.140236	0.000563457	Significant
SIGLEC6	OID21394	O43699	Oncology	time_specific_VAS_global	time_specific_VAS_global4.8875 - time_specific_VAS_global7.1461	-0.321751	-0.499145	-0.144357	0.000564138	Significant
TALDO1	OID30414	P37837	Cardiometabolic_II	time_specific_VAS_global	time_specific_VAS_global4.8875 - time_specific_VAS_global7.1461	-0.342565	-0.530143	-0.154986	0.000593952	Significant
WFDC12	OID21462	Q8WWY7	Oncology	time_specific_VAS_global	time_specific_VAS_global4.8875 - time_specific_VAS_global7.1461	0.310668	0.141801	0.479534	0.000594999	Significant
LBP	OID20355	P18428	Cardiometabolic	time_specific_VAS_global	time_specific_VAS_global4.8875 - time_specific_VAS_global7.1461	-0.405236	-0.619348	-0.191125	0.00059782	Significant
TMEM25	OID31015	Q86YD3	Neurology_II	time_specific_VAS_global	time_specific_VAS_global4.8875 - time_specific_VAS_global7.1461	-0.253559	-0.388071	-0.119047	0.000604746	Significant
BNIP3L	OID30525	O60238	Inflammation_II	time_specific_VAS_global	time_specific_VAS_global4.8875 - time_specific_VAS_global7.1461	-0.345442	-0.533172	-0.157712	0.000607892	Significant
C1QBP	OID31007	Q07021	Neurology_II	time_specific_VAS_global	time_specific_VAS_global4.8875 - time_specific_VAS_global7.1461	-0.479275	-0.736705	-0.221845	0.000615682	Significant
TIMM8A	OID31143	O60220	Neurology_II	time_specific_VAS_global	time_specific_VAS_global4.8875 - time_specific_VAS_global7.1461	-0.351148	-0.547157	-0.155139	0.000617289	Significant
CNTN2	OID21426	Q02246	Oncology	time_specific_VAS_global	time_specific_VAS_global4.8875 - time_specific_VAS_global7.1461	-0.28266	-0.434401	-0.13092	0.000628202	Significant
PRRT3	OID30276	Q5FWE3	Cardiometabolic_II	time_specific_VAS_global	time_specific_VAS_global4.8875 - time_specific_VAS_global7.1461	-0.257477	-0.395417	-0.119537	0.000628448	Significant
KLRK1	OID31082	P26718	Neurology_II	time_specific_VAS_global	time_specific_VAS_global4.8875 - time_specific_VAS_global7.1461	-0.330896	-0.508442	-0.15335	0.00064824	Significant
KIAA0319	OID31094	Q5VV43	Neurology_II	time_specific_VAS_global	time_specific_VAS_global4.8875 - time_specific_VAS_global7.1461	-0.230484	-0.354467	-0.1065	0.000652001	Significant
PLAU	OID21124	P00749	Neurology	time_specific_VAS_global	time_specific_VAS_global4.8875 - time_specific_VAS_global7.1461	-0.22715	-0.35247	-0.10183	0.000659728	Significant
EPHA2	OID21342	P29317	Oncology	time_specific_VAS_global	time_specific_VAS_global4.8875 - time_specific_VAS_global7.1461	-0.268353	-0.415453	-0.121253	0.000669171	Significant
PON3	OID20777	Q15166	Inflammation	time_specific_VAS_global	time_specific_VAS_global4.8875 - time_specific_VAS_global7.1461	0.142449	0.0658275	0.21907	0.000690318	Significant
ERBB3	OID20705	P21860	Inflammation	time_specific_VAS_global	time_specific_VAS_global4.8875 - time_specific_VAS_global7.1461	-0.158663	-0.244935	-0.0723914	0.000705645	Significant
STC1	OID21014	P52823	Neurology	time_specific_VAS_global	time_specific_VAS_global4.8875 - time_specific_VAS_global7.1461	-0.39369	-0.611881	-0.175499	0.000710662	Significant
MYOC	OID21121	Q99972	Neurology	time_specific_VAS_global	time_specific_VAS_global4.8875 - time_specific_VAS_global7.1461	-0.453385	-0.706755	-0.200015	0.000716846	Significant
ASGR1	OID20990	P07306	Neurology	time_specific_VAS_global	time_specific_VAS_global4.8875 - time_specific_VAS_global7.1461	-0.181384	-0.279934	-0.0828334	0.000719094	Significant
PADI2	OID20467	Q9Y2J8	Inflammation	time_specific_VAS_global	time_specific_VAS_global4.8875 - time_specific_VAS_global7.1461	-0.800575	-1.25256	-0.348592	0.000722244	Significant
ADGRE2	OID20755	Q9UHX3	Inflammation	time_specific_VAS_global	time_specific_VAS_global4.8875 - time_specific_VAS_global7.1461	-0.286145	-0.446393	-0.125897	0.000735017	Significant
ALPP	OID21383	P05187	Oncology	time_specific_VAS_global	time_specific_VAS_global4.8875 - time_specific_VAS_global7.1461	-0.358195	-0.551934	-0.164455	0.000735531	Significant
GRK5	OID20066	P34947	Cardiometabolic	time_specific_VAS_global	time_specific_VAS_global4.8875 - time_specific_VAS_global7.1461	-0.564669	-0.883268	-0.24607	0.000736188	Significant
CYB5A	OID31171	P00167	Oncology_II	time_specific_VAS_global	time_specific_VAS_global4.8875 - time_specific_VAS_global7.1461	-0.75008	-1.17091	-0.329254	0.00073666	Significant
SLC39A14	OID20852	Q15043	Neurology	time_specific_VAS_global	time_specific_VAS_global4.8875 - time_specific_VAS_global7.1461	-0.28999	-0.452489	-0.127491	0.000739097	Significant
ENPP7	OID20689	Q6UWV6	Inflammation	time_specific_VAS_global	time_specific_VAS_global4.8875 - time_specific_VAS_global7.1461	-0.396814	-0.616759	-0.176869	0.000746858	Significant
CCL23	OID20693	P55773	Inflammation	time_specific_VAS_global	time_specific_VAS_global4.8875 - time_specific_VAS_global7.1461	-0.253287	-0.392032	-0.114543	0.000762283	Significant
SELL	OID30752	P14151	Inflammation_II	time_specific_VAS_global	time_specific_VAS_global4.8875 - time_specific_VAS_global7.1461	-0.231654	-0.358315	-0.104993	0.000767638	Significant
SERPINA7	OID30724	P05543	Inflammation_II	time_specific_VAS_global	time_specific_VAS_global4.8875 - time_specific_VAS_global7.1461	-0.207555	-0.325633	-0.0894784	0.000768228	Significant
APBB1IP	OID21359	Q7Z5R6	Oncology	time_specific_VAS_global	time_specific_VAS_global4.8875 - time_specific_VAS_global7.1461	-0.343356	-0.536094	-0.150619	0.000792464	Significant
GIMAP8	OID31194	Q8ND71	Oncology_II	time_specific_VAS_global	time_specific_VAS_global4.8875 - time_specific_VAS_global7.1461	-0.56189	-0.875103	-0.248676	0.000798397	Significant
CIT	OID30970	O14578	Neurology_II	time_specific_VAS_global	time_specific_VAS_global4.8875 - time_specific_VAS_global7.1461	-0.439024	-0.686711	-0.191337	0.000801263	Significant
CEP20	OID21209	Q96NB1	Oncology	time_specific_VAS_global	time_specific_VAS_global4.8875 - time_specific_VAS_global7.1461	-0.397681	-0.623426	-0.171937	0.000818369	Significant
POSTN	OID30410	Q15063	Cardiometabolic_II	time_specific_VAS_global	time_specific_VAS_global4.8875 - time_specific_VAS_global7.1461	-0.26934	-0.418396	-0.120284	0.00082441	Significant
ATP6AP2	OID21178	O75787	Oncology	time_specific_VAS_global	time_specific_VAS_global4.8875 - time_specific_VAS_global7.1461	-0.290404	-0.454603	-0.126204	0.000834206	Significant
APEX1	OID21434	P27695	Oncology	time_specific_VAS_global	time_specific_VAS_global4.8875 - time_specific_VAS_global7.1461	-0.531732	-0.831488	-0.231975	0.000838288	Significant
TOP2B	OID30559	Q02880	Inflammation_II	time_specific_VAS_global	time_specific_VAS_global4.8875 - time_specific_VAS_global7.1461	-0.60588	-0.947489	-0.264271	0.000868845	Significant
RBP5	OID21369	P82980	Oncology	time_specific_VAS_global	time_specific_VAS_global4.8875 - time_specific_VAS_global7.1461	-0.455956	-0.71342	-0.198492	0.000870423	Significant
NFYA	OID30134	P23511	Cardiometabolic_II	time_specific_VAS_global	time_specific_VAS_global4.8875 - time_specific_VAS_global7.1461	-0.52694	-0.82552	-0.228359	0.000877368	Significant
DAND5	OID30420	Q8N907	Inflammation_II	time_specific_VAS_global	time_specific_VAS_global4.8875 - time_specific_VAS_global7.1461	0.642273	0.276857	1.00769	0.00090655	Significant
ADAMTSL5	OID30355	Q6ZMM2	Cardiometabolic_II	time_specific_VAS_global	time_specific_VAS_global4.8875 - time_specific_VAS_global7.1461	0.301912	0.131727	0.472097	0.000919209	Significant
FCAR	OID20564	P24071	Inflammation	time_specific_VAS_global	time_specific_VAS_global4.8875 - time_specific_VAS_global7.1461	-0.286441	-0.449546	-0.123335	0.000927106	Significant
GALNT7	OID21377	Q86SF2	Oncology	time_specific_VAS_global	time_specific_VAS_global4.8875 - time_specific_VAS_global7.1461	-0.17551	-0.275108	-0.0759127	0.000941989	Significant
CCDC50	OID31001	Q8IVM0	Neurology_II	time_specific_VAS_global	time_specific_VAS_global4.8875 - time_specific_VAS_global7.1461	-0.471259	-0.734763	-0.207755	0.000944283	Significant
CTSO	OID20660	P43234	Inflammation	time_specific_VAS_global	time_specific_VAS_global4.8875 - time_specific_VAS_global7.1461	-0.21916	-0.342829	-0.0954904	0.00095613	Significant
HSP90B1	OID20829	P14625	Neurology	time_specific_VAS_global	time_specific_VAS_global4.8875 - time_specific_VAS_global7.1461	-0.502079	-0.78804	-0.216118	0.000979636	Significant
DNAJB14	OID31434	Q8TBM8	Oncology_II	time_specific_VAS_global	time_specific_VAS_global4.8875 - time_specific_VAS_global7.1461	-0.429769	-0.679101	-0.180438	0.00101323	Significant
PTPN9	OID30437	P43378	Inflammation_II	time_specific_VAS_global	time_specific_VAS_global4.8875 - time_specific_VAS_global7.1461	-0.429703	-0.676347	-0.183059	0.00103243	Significant
IL15	OID20562	P40933	Inflammation	time_specific_VAS_global	time_specific_VAS_global4.8875 - time_specific_VAS_global7.1461	-0.234938	-0.369732	-0.100144	0.00104311	Significant
CRELD2	OID20751	Q6UXH1	Inflammation	time_specific_VAS_global	time_specific_VAS_global4.8875 - time_specific_VAS_global7.1461	-0.271352	-0.427854	-0.11485	0.00105087	Significant
MEP1B	OID20168	Q16820	Cardiometabolic	time_specific_VAS_global	time_specific_VAS_global4.8875 - time_specific_VAS_global7.1461	0.230547	0.101779	0.359315	0.00105657	Significant
KLK8	OID21517	O60259	Oncology	time_specific_VAS_global	time_specific_VAS_global4.8875 - time_specific_VAS_global7.1461	0.23282	0.096935	0.368704	0.00108654	Significant
SPAG1	OID30979	Q07617	Neurology_II	time_specific_VAS_global	time_specific_VAS_global4.8875 - time_specific_VAS_global7.1461	-0.345049	-0.545462	-0.144635	0.00109139	Significant
KIF20B	OID30816	Q96Q89	Neurology_II	time_specific_VAS_global	time_specific_VAS_global4.8875 - time_specific_VAS_global7.1461	-1.04618	-1.66155	-0.430811	0.00111127	Significant
TNF	OID20473	P01375	Inflammation	time_specific_VAS_global	time_specific_VAS_global4.8875 - time_specific_VAS_global7.1461	-0.426353	-0.671041	-0.181664	0.00111973	Significant
NUDC	OID20623	Q9Y266	Inflammation	time_specific_VAS_global	time_specific_VAS_global4.8875 - time_specific_VAS_global7.1461	-0.312358	-0.496261	-0.128455	0.00112254	Significant
ATF2	OID20798	P15336	Neurology	time_specific_VAS_global	time_specific_VAS_global4.8875 - time_specific_VAS_global7.1461	-0.428553	-0.678412	-0.178693	0.00112887	Significant
ATXN10	OID20865	Q9UBB4	Neurology	time_specific_VAS_global	time_specific_VAS_global4.8875 - time_specific_VAS_global7.1461	-0.407748	-0.648159	-0.167337	0.00114016	Significant
TF	OID30783	P02787	Inflammation_II	time_specific_VAS_global	time_specific_VAS_global4.8875 - time_specific_VAS_global7.1461	0.156424	0.0661776	0.246671	0.00114272	Significant
SLAMF1	OID20496	Q13291	Inflammation	time_specific_VAS_global	time_specific_VAS_global4.8875 - time_specific_VAS_global7.1461	-0.422039	-0.661826	-0.182253	0.00115371	Significant
CRTAM	OID20914	O95727	Neurology	time_specific_VAS_global	time_specific_VAS_global4.8875 - time_specific_VAS_global7.1461	-0.431155	-0.683018	-0.179293	0.00117133	Significant
MAPK9	OID20557	P45984	Inflammation	time_specific_VAS_global	time_specific_VAS_global4.8875 - time_specific_VAS_global7.1461	-0.334062	-0.529779	-0.138346	0.0011758	Significant
LRRC25	OID21333	Q8N386	Oncology	time_specific_VAS_global	time_specific_VAS_global4.8875 - time_specific_VAS_global7.1461	-0.413974	-0.653781	-0.174166	0.00118538	Significant
NTRK2	OID20136	Q16620	Cardiometabolic	time_specific_VAS_global	time_specific_VAS_global4.8875 - time_specific_VAS_global7.1461	0.165477	0.0718617	0.259093	0.00119203	Significant
IDUA	OID21468	P35475	Oncology	time_specific_VAS_global	time_specific_VAS_global4.8875 - time_specific_VAS_global7.1461	-0.11785	-0.185499	-0.0502007	0.00119378	Significant
IFNW1	OID30129	P05000	Cardiometabolic_II	time_specific_VAS_global	time_specific_VAS_global4.8875 - time_specific_VAS_global7.1461	-0.314893	-0.499971	-0.129815	0.00119873	Significant
TMOD4	OID31246	Q9NZQ9	Oncology_II	time_specific_VAS_global	time_specific_VAS_global4.8875 - time_specific_VAS_global7.1461	-1.38566	-2.20491	-0.566418	0.00120728	Significant
ICAM5	OID20145	Q9UMF0	Cardiometabolic	time_specific_VAS_global	time_specific_VAS_global4.8875 - time_specific_VAS_global7.1461	0.198143	0.085062	0.311224	0.00121	Significant
BAG6	OID20114	P46379	Cardiometabolic	time_specific_VAS_global	time_specific_VAS_global4.8875 - time_specific_VAS_global7.1461	-0.233712	-0.369933	-0.0974914	0.0012145	Significant
EGFLAM	OID31496	Q63HQ2	Oncology_II	time_specific_VAS_global	time_specific_VAS_global4.8875 - time_specific_VAS_global7.1461	-0.365191	-0.579438	-0.150944	0.0012392	Significant
CSF2	OID30072	P04141	Cardiometabolic_II	time_specific_VAS_global	time_specific_VAS_global4.8875 - time_specific_VAS_global7.1461	-0.35579	-0.565707	-0.145873	0.00124749	Significant
GCHFR	OID30631	P30047	Inflammation_II	time_specific_VAS_global	time_specific_VAS_global4.8875 - time_specific_VAS_global7.1461	-0.328008	-0.517236	-0.13878	0.00126378	Significant
EGLN1	OID20572	Q9GZT9	Inflammation	time_specific_VAS_global	time_specific_VAS_global4.8875 - time_specific_VAS_global7.1461	-0.599243	-0.947794	-0.250692	0.00126381	Significant
FDX2	OID30147	Q6P4F2	Cardiometabolic_II	time_specific_VAS_global	time_specific_VAS_global4.8875 - time_specific_VAS_global7.1461	-0.452359	-0.72221	-0.182509	0.00133621	Significant
TNFRSF4	OID20653	P43489	Inflammation	time_specific_VAS_global	time_specific_VAS_global4.8875 - time_specific_VAS_global7.1461	-0.399584	-0.637754	-0.161414	0.00134155	Significant
EFHD1	OID31044	Q9BUP0	Neurology_II	time_specific_VAS_global	time_specific_VAS_global4.8875 - time_specific_VAS_global7.1461	-0.285376	-0.450115	-0.120636	0.00135467	Significant
PHLDB1	OID31467	Q86UU1	Oncology_II	time_specific_VAS_global	time_specific_VAS_global4.8875 - time_specific_VAS_global7.1461	-0.347614	-0.556074	-0.139153	0.00136397	Significant
BAX	OID20856	Q07812	Neurology	time_specific_VAS_global	time_specific_VAS_global4.8875 - time_specific_VAS_global7.1461	-0.831185	-1.32443	-0.33794	0.0013915	Significant
ENTPD5	OID20104	O75356	Cardiometabolic	time_specific_VAS_global	time_specific_VAS_global4.8875 - time_specific_VAS_global7.1461	-0.106559	-0.167945	-0.0451728	0.00139338	Significant
CCN3	OID20299	P48745	Cardiometabolic	time_specific_VAS_global	time_specific_VAS_global4.8875 - time_specific_VAS_global7.1461	0.370313	0.148976	0.59165	0.00139919	Significant
IL7R	OID21136	P16871	Neurology	time_specific_VAS_global	time_specific_VAS_global4.8875 - time_specific_VAS_global7.1461	-0.143934	-0.226971	-0.0608976	0.00141909	Significant
LY96	OID20945	Q9Y6Y9	Neurology	time_specific_VAS_global	time_specific_VAS_global4.8875 - time_specific_VAS_global7.1461	-0.196023	-0.31161	-0.0804359	0.00142031	Significant
ITIH3	OID20352	Q06033	Cardiometabolic	time_specific_VAS_global	time_specific_VAS_global4.8875 - time_specific_VAS_global7.1461	-0.345603	-0.545635	-0.14557	0.00142095	Significant
ADGRE5	OID20260	P48960	Cardiometabolic	time_specific_VAS_global	time_specific_VAS_global4.8875 - time_specific_VAS_global7.1461	-0.305787	-0.486473	-0.125101	0.00142122	Significant
CRYBB1	OID30319	P53674	Cardiometabolic_II	time_specific_VAS_global	time_specific_VAS_global4.8875 - time_specific_VAS_global7.1461	-0.328807	-0.525979	-0.131635	0.00142446	Significant
SRPK2	OID20502	P78362	Inflammation	time_specific_VAS_global	time_specific_VAS_global4.8875 - time_specific_VAS_global7.1461	-0.471733	-0.751724	-0.191741	0.00142696	Significant
BOLA1	OID30837	Q9Y3E2	Neurology_II	time_specific_VAS_global	time_specific_VAS_global4.8875 - time_specific_VAS_global7.1461	-0.453684	-0.722759	-0.184609	0.00145838	Significant
RPL14	OID30284	P50914	Cardiometabolic_II	time_specific_VAS_global	time_specific_VAS_global4.8875 - time_specific_VAS_global7.1461	-0.414491	-0.657744	-0.171239	0.00146445	Significant
FCGR3B	OID20387	O75015	Cardiometabolic	time_specific_VAS_global	time_specific_VAS_global4.8875 - time_specific_VAS_global7.1461	-0.263305	-0.416892	-0.109719	0.00146617	Significant
CLEC4M	OID30405	Q9H2X3	Cardiometabolic_II	time_specific_VAS_global	time_specific_VAS_global4.8875 - time_specific_VAS_global7.1461	-0.173555	-0.275566	-0.0715435	0.0014826	Significant
ANXA2	OID30263	P07355	Cardiometabolic_II	time_specific_VAS_global	time_specific_VAS_global4.8875 - time_specific_VAS_global7.1461	-0.619474	-0.977139	-0.261809	0.00148998	Significant
RET	OID21346	P07949	Oncology	time_specific_VAS_global	time_specific_VAS_global4.8875 - time_specific_VAS_global7.1461	0.264707	0.105341	0.424073	0.00149994	Significant
TRIM25	OID31482	Q14258	Oncology_II	time_specific_VAS_global	time_specific_VAS_global4.8875 - time_specific_VAS_global7.1461	-0.498216	-0.792031	-0.2044	0.00150511	Significant
PSIP1	OID20534	O75475	Inflammation	time_specific_VAS_global	time_specific_VAS_global4.8875 - time_specific_VAS_global7.1461	-0.577955	-0.924052	-0.231859	0.00152794	Significant
C2CD2L	OID20864	O14523	Neurology	time_specific_VAS_global	time_specific_VAS_global4.8875 - time_specific_VAS_global7.1461	-0.344449	-0.55144	-0.137458	0.00152903	Significant
IL22RA1	OID20449	Q8N6P7	Inflammation	time_specific_VAS_global	time_specific_VAS_global4.8875 - time_specific_VAS_global7.1461	-0.27414	-0.434628	-0.113652	0.00153914	Significant
CD28	OID21265	P10747	Oncology	time_specific_VAS_global	time_specific_VAS_global4.8875 - time_specific_VAS_global7.1461	-0.422589	-0.677737	-0.167441	0.00154586	Significant
THBS4	OID20368	P35443	Cardiometabolic	time_specific_VAS_global	time_specific_VAS_global4.8875 - time_specific_VAS_global7.1461	-0.456479	-0.730862	-0.182096	0.00154703	Significant
CLEC4C	OID20547	Q8WTT0	Inflammation	time_specific_VAS_global	time_specific_VAS_global4.8875 - time_specific_VAS_global7.1461	-0.440502	-0.706812	-0.174193	0.00155232	Significant
ADAMTS4	OID30471	O75173	Inflammation_II	time_specific_VAS_global	time_specific_VAS_global4.8875 - time_specific_VAS_global7.1461	-0.271974	-0.431688	-0.112261	0.00155601	Significant
FEN1	OID21192	P39748	Oncology	time_specific_VAS_global	time_specific_VAS_global4.8875 - time_specific_VAS_global7.1461	-0.528389	-0.844413	-0.212365	0.00156129	Significant
DPEP2	OID21305	Q9H4A9	Oncology	time_specific_VAS_global	time_specific_VAS_global4.8875 - time_specific_VAS_global7.1461	-0.188352	-0.298768	-0.0779355	0.0015618	Significant
TLR1	OID30532	Q15399	Inflammation_II	time_specific_VAS_global	time_specific_VAS_global4.8875 - time_specific_VAS_global7.1461	-0.235159	-0.375468	-0.0948493	0.00158597	Significant
C2	OID20410	P06681	Cardiometabolic	time_specific_VAS_global	time_specific_VAS_global4.8875 - time_specific_VAS_global7.1461	-0.141753	-0.224697	-0.0588094	0.00160085	Significant
JCHAIN	OID20494	P01591	Inflammation	time_specific_VAS_global	time_specific_VAS_global4.8875 - time_specific_VAS_global7.1461	-0.221933	-0.355268	-0.0885977	0.0016094	Significant
CCDC80	OID20226	Q76M96	Cardiometabolic	time_specific_VAS_global	time_specific_VAS_global4.8875 - time_specific_VAS_global7.1461	-0.430569	-0.690579	-0.170559	0.00162143	Significant
TNF	OID21237	P01375	Oncology	time_specific_VAS_global	time_specific_VAS_global4.8875 - time_specific_VAS_global7.1461	-0.45829	-0.731931	-0.18465	0.00162458	Significant
IL12B	OID20666	P29460	Inflammation	time_specific_VAS_global	time_specific_VAS_global4.8875 - time_specific_VAS_global7.1461	-0.51365	-0.826414	-0.200885	0.00162991	Significant
XRCC4	OID20869	Q13426	Neurology	time_specific_VAS_global	time_specific_VAS_global4.8875 - time_specific_VAS_global7.1461	-0.350907	-0.562797	-0.139017	0.00163899	Significant
LTO1	OID20434	Q8WV07	Inflammation	time_specific_VAS_global	time_specific_VAS_global4.8875 - time_specific_VAS_global7.1461	-0.454543	-0.731255	-0.177832	0.0016434	Significant
LPCAT2	OID21290	Q7L5N7	Oncology	time_specific_VAS_global	time_specific_VAS_global4.8875 - time_specific_VAS_global7.1461	-0.332942	-0.533544	-0.13234	0.00165936	Significant
MATN2	OID20767	O00339	Inflammation	time_specific_VAS_global	time_specific_VAS_global4.8875 - time_specific_VAS_global7.1461	-0.147029	-0.234032	-0.0600263	0.00165971	Significant
GHRHR	OID20841	Q02643	Neurology	time_specific_VAS_global	time_specific_VAS_global4.8875 - time_specific_VAS_global7.1461	-0.332812	-0.532139	-0.133485	0.00166633	Significant
NCF2	OID20567	P19878	Inflammation	time_specific_VAS_global	time_specific_VAS_global4.8875 - time_specific_VAS_global7.1461	-0.643605	-1.03622	-0.250992	0.00168821	Significant
CD70	OID20599	P32970	Inflammation	time_specific_VAS_global	time_specific_VAS_global4.8875 - time_specific_VAS_global7.1461	-0.436833	-0.701688	-0.171979	0.0016916	Significant
MMP12	OID21439	P39900	Oncology	time_specific_VAS_global	time_specific_VAS_global4.8875 - time_specific_VAS_global7.1461	-0.490778	-0.785874	-0.195683	0.00170074	Significant
KLRB1	OID20629	Q12918	Inflammation	time_specific_VAS_global	time_specific_VAS_global4.8875 - time_specific_VAS_global7.1461	-0.246238	-0.396431	-0.0960439	0.00171721	Significant
FCGR2A	OID20391	P12318	Cardiometabolic	time_specific_VAS_global	time_specific_VAS_global4.8875 - time_specific_VAS_global7.1461	-0.299901	-0.480566	-0.119237	0.00171945	Significant
LBR	OID21034	Q14739	Neurology	time_specific_VAS_global	time_specific_VAS_global4.8875 - time_specific_VAS_global7.1461	-0.526743	-0.843429	-0.210057	0.00172563	Significant
CALB1	OID21306	P05937	Oncology	time_specific_VAS_global	time_specific_VAS_global4.8875 - time_specific_VAS_global7.1461	-0.240206	-0.382845	-0.0975664	0.00174692	Significant
RAD51	OID31254	Q06609	Oncology_II	time_specific_VAS_global	time_specific_VAS_global4.8875 - time_specific_VAS_global7.1461	-0.5929	-0.956172	-0.229628	0.00175205	Significant
COL24A1	OID31464	Q17RW2	Oncology_II	time_specific_VAS_global	time_specific_VAS_global4.8875 - time_specific_VAS_global7.1461	0.313745	0.123339	0.50415	0.00176575	Significant
CA14	OID21401	Q9ULX7	Oncology	time_specific_VAS_global	time_specific_VAS_global4.8875 - time_specific_VAS_global7.1461	0.177853	0.0716149	0.284092	0.0017662	Significant
WWP2	OID20926	O00308	Neurology	time_specific_VAS_global	time_specific_VAS_global4.8875 - time_specific_VAS_global7.1461	-0.278927	-0.448136	-0.109719	0.00180578	Significant
WFDC2	OID21505	Q14508	Oncology	time_specific_VAS_global	time_specific_VAS_global4.8875 - time_specific_VAS_global7.1461	-0.236537	-0.378653	-0.0944213	0.00180768	Significant
CEP112	OID30115	Q8N8E3	Cardiometabolic_II	time_specific_VAS_global	time_specific_VAS_global4.8875 - time_specific_VAS_global7.1461	-0.351542	-0.566254	-0.136831	0.00182575	Significant
DDR1	OID21009	Q08345	Neurology	time_specific_VAS_global	time_specific_VAS_global4.8875 - time_specific_VAS_global7.1461	-0.182037	-0.292256	-0.0718179	0.00182951	Significant
SEMA3F	OID20186	Q13275	Cardiometabolic	time_specific_VAS_global	time_specific_VAS_global4.8875 - time_specific_VAS_global7.1461	-0.203801	-0.327039	-0.0805644	0.001902	Significant
SORD	OID21453	Q00796	Oncology	time_specific_VAS_global	time_specific_VAS_global4.8875 - time_specific_VAS_global7.1461	-0.542166	-0.86807	-0.216262	0.00190357	Significant
FCRL3	OID20443	Q96P31	Inflammation	time_specific_VAS_global	time_specific_VAS_global4.8875 - time_specific_VAS_global7.1461	-0.365043	-0.588053	-0.142033	0.0019118	Significant
TNFRSF11A	OID20646	Q9Y6Q6	Inflammation	time_specific_VAS_global	time_specific_VAS_global4.8875 - time_specific_VAS_global7.1461	-0.289804	-0.466359	-0.113249	0.00191666	Significant
DLK1	OID20295	P80370	Cardiometabolic	time_specific_VAS_global	time_specific_VAS_global4.8875 - time_specific_VAS_global7.1461	-0.481692	-0.779127	-0.184258	0.00192041	Significant
DEFB103A_DEFB103B	OID30534	P81534	Inflammation_II	time_specific_VAS_global	time_specific_VAS_global4.8875 - time_specific_VAS_global7.1461	-0.504375	-0.81526	-0.19349	0.00192117	Significant
ALMS1	OID31275	Q8TCU4	Oncology_II	time_specific_VAS_global	time_specific_VAS_global4.8875 - time_specific_VAS_global7.1461	-0.69766	-1.1224	-0.272923	0.00192638	Significant
EDN1	OID30224	P05305	Cardiometabolic_II	time_specific_VAS_global	time_specific_VAS_global4.8875 - time_specific_VAS_global7.1461	-0.225365	-0.359896	-0.0908335	0.0019366	Significant
IGSF21	OID30210	Q96ID5	Cardiometabolic_II	time_specific_VAS_global	time_specific_VAS_global4.8875 - time_specific_VAS_global7.1461	-0.236271	-0.377252	-0.0952904	0.00193861	Significant
BCAM	OID21076	P50895	Neurology	time_specific_VAS_global	time_specific_VAS_global4.8875 - time_specific_VAS_global7.1461	-0.189844	-0.305256	-0.0744325	0.00194107	Significant
PFDN2	OID20892	Q9UHV9	Neurology	time_specific_VAS_global	time_specific_VAS_global4.8875 - time_specific_VAS_global7.1461	-0.540193	-0.864794	-0.215592	0.00194118	Significant
CSF2RA	OID20915	P15509	Neurology	time_specific_VAS_global	time_specific_VAS_global4.8875 - time_specific_VAS_global7.1461	-0.28526	-0.460902	-0.109618	0.00196018	Significant
PEAR1	OID20257	Q5VY43	Cardiometabolic	time_specific_VAS_global	time_specific_VAS_global4.8875 - time_specific_VAS_global7.1461	-0.127138	-0.202964	-0.0513117	0.00197069	Significant
TNFRSF11B	OID20735	O00300	Inflammation	time_specific_VAS_global	time_specific_VAS_global4.8875 - time_specific_VAS_global7.1461	-0.188724	-0.303139	-0.07431	0.0019714	Significant
TGFBI	OID20417	Q15582	Cardiometabolic	time_specific_VAS_global	time_specific_VAS_global4.8875 - time_specific_VAS_global7.1461	-0.161909	-0.25918	-0.0646386	0.00197656	Significant
SELENOP	OID30745	P49908	Inflammation_II	time_specific_VAS_global	time_specific_VAS_global4.8875 - time_specific_VAS_global7.1461	0.158336	0.0609182	0.255755	0.00200362	Significant
IL2RG	OID31361	P31785	Oncology_II	time_specific_VAS_global	time_specific_VAS_global4.8875 - time_specific_VAS_global7.1461	-0.316747	-0.512166	-0.121328	0.00200623	Significant
CLEC4A	OID20573	Q9UMR7	Inflammation	time_specific_VAS_global	time_specific_VAS_global4.8875 - time_specific_VAS_global7.1461	0.22505	0.0872839	0.362817	0.00201124	Significant
MASP1	OID20954	P48740	Neurology	time_specific_VAS_global	time_specific_VAS_global4.8875 - time_specific_VAS_global7.1461	-0.133748	-0.214863	-0.0526342	0.00203311	Significant
CR1	OID30697	P17927	Inflammation_II	time_specific_VAS_global	time_specific_VAS_global4.8875 - time_specific_VAS_global7.1461	-0.175028	-0.281496	-0.0685603	0.00203384	Significant
ST6GAL1	OID20302	P15907	Cardiometabolic	time_specific_VAS_global	time_specific_VAS_global4.8875 - time_specific_VAS_global7.1461	-0.236575	-0.379096	-0.0940553	0.00204195	Significant
ITGAL	OID30537	P20701	Inflammation_II	time_specific_VAS_global	time_specific_VAS_global4.8875 - time_specific_VAS_global7.1461	-0.602526	-0.967077	-0.237975	0.00204698	Significant
AKR1C4	OID20062	P17516	Cardiometabolic	time_specific_VAS_global	time_specific_VAS_global4.8875 - time_specific_VAS_global7.1461	-0.555513	-0.895976	-0.215051	0.00206164	Significant
MAGED1	OID21181	Q9Y5V3	Oncology	time_specific_VAS_global	time_specific_VAS_global4.8875 - time_specific_VAS_global7.1461	-0.474042	-0.765543	-0.182541	0.00208051	Significant
PRKAB1	OID20444	Q9Y478	Inflammation	time_specific_VAS_global	time_specific_VAS_global4.8875 - time_specific_VAS_global7.1461	-0.410578	-0.666561	-0.154595	0.00210526	Significant
CETN3	OID31525	O15182	Oncology_II	time_specific_VAS_global	time_specific_VAS_global4.8875 - time_specific_VAS_global7.1461	-0.377417	-0.612432	-0.142402	0.00211288	Significant
TNFSF14	OID20953	O43557	Neurology	time_specific_VAS_global	time_specific_VAS_global4.8875 - time_specific_VAS_global7.1461	-0.416646	-0.674357	-0.158934	0.0021188	Significant
NT5C1A	OID31102	Q9BXI3	Neurology_II	time_specific_VAS_global	time_specific_VAS_global4.8875 - time_specific_VAS_global7.1461	-0.465214	-0.751517	-0.17891	0.0021205	Significant
TTN	OID30108	Q8WZ42	Cardiometabolic_II	time_specific_VAS_global	time_specific_VAS_global4.8875 - time_specific_VAS_global7.1461	-0.765443	-1.23888	-0.292003	0.00215833	Significant
LTA4H	OID21452	P09960	Oncology	time_specific_VAS_global	time_specific_VAS_global4.8875 - time_specific_VAS_global7.1461	-0.155787	-0.251198	-0.0603749	0.00216387	Significant
CA4	OID20241	P22748	Cardiometabolic	time_specific_VAS_global	time_specific_VAS_global4.8875 - time_specific_VAS_global7.1461	-0.169097	-0.271115	-0.0670792	0.00217412	Significant
TCN1	OID30687	P20061	Inflammation_II	time_specific_VAS_global	time_specific_VAS_global4.8875 - time_specific_VAS_global7.1461	-0.176937	-0.286084	-0.06779	0.00217947	Significant
IRAG2	OID20085	Q12912	Cardiometabolic	time_specific_VAS_global	time_specific_VAS_global4.8875 - time_specific_VAS_global7.1461	-0.520092	-0.841275	-0.198908	0.00220698	Significant
TACSTD2	OID21447	P09758	Oncology	time_specific_VAS_global	time_specific_VAS_global4.8875 - time_specific_VAS_global7.1461	-0.156299	-0.252613	-0.0599856	0.00221593	Significant
IL2RB	OID20450	P14784	Inflammation	time_specific_VAS_global	time_specific_VAS_global4.8875 - time_specific_VAS_global7.1461	-0.51523	-0.838037	-0.192424	0.00222469	Significant
WDR46	OID31389	O15213	Oncology_II	time_specific_VAS_global	time_specific_VAS_global4.8875 - time_specific_VAS_global7.1461	-0.679301	-1.09681	-0.261791	0.00225357	Significant
NMNAT1	OID20913	Q9HAN9	Neurology	time_specific_VAS_global	time_specific_VAS_global4.8875 - time_specific_VAS_global7.1461	-0.617221	-1.00344	-0.231002	0.00225841	Significant
RAB44	OID31346	Q7Z6P3	Oncology_II	time_specific_VAS_global	time_specific_VAS_global4.8875 - time_specific_VAS_global7.1461	-0.519342	-0.844946	-0.193739	0.00226226	Significant
HSPA2	OID31424	P54652	Oncology_II	time_specific_VAS_global	time_specific_VAS_global4.8875 - time_specific_VAS_global7.1461	-0.500822	-0.816331	-0.185313	0.00226963	Significant
CLEC4G	OID20590	Q6UXB4	Inflammation	time_specific_VAS_global	time_specific_VAS_global4.8875 - time_specific_VAS_global7.1461	-0.206518	-0.335708	-0.0773278	0.00227379	Significant
CD244	OID20628	Q9BZW8	Inflammation	time_specific_VAS_global	time_specific_VAS_global4.8875 - time_specific_VAS_global7.1461	-0.182866	-0.297236	-0.0684963	0.00228421	Significant
CD101	OID31480	Q93033	Oncology_II	time_specific_VAS_global	time_specific_VAS_global4.8875 - time_specific_VAS_global7.1461	-0.150305	-0.242101	-0.0585081	0.00230311	Significant
NFKBIE	OID21212	O00221	Oncology	time_specific_VAS_global	time_specific_VAS_global4.8875 - time_specific_VAS_global7.1461	-0.396732	-0.643056	-0.150409	0.00239098	Significant
F13B	OID30781	P05160	Inflammation_II	time_specific_VAS_global	time_specific_VAS_global4.8875 - time_specific_VAS_global7.1461	0.134325	0.0496828	0.218966	0.00243028	Significant
GFRA2	OID21330	O00451	Oncology	time_specific_VAS_global	time_specific_VAS_global4.8875 - time_specific_VAS_global7.1461	-0.176119	-0.28684	-0.065398	0.00243189	Significant
SUGP1	OID31524	Q8IWZ8	Oncology_II	time_specific_VAS_global	time_specific_VAS_global4.8875 - time_specific_VAS_global7.1461	-0.415299	-0.676269	-0.154328	0.00243711	Significant
RPGR	OID30959	Q92834	Neurology_II	time_specific_VAS_global	time_specific_VAS_global4.8875 - time_specific_VAS_global7.1461	-0.98578	-1.60991	-0.361646	0.00245017	Significant
GAST	OID31083	P01350	Neurology_II	time_specific_VAS_global	time_specific_VAS_global4.8875 - time_specific_VAS_global7.1461	0.51584	0.192544	0.839135	0.0024552	Significant
GALNT10	OID21371	Q86SR1	Oncology	time_specific_VAS_global	time_specific_VAS_global4.8875 - time_specific_VAS_global7.1461	-0.171177	-0.277474	-0.0648792	0.00245943	Significant
SLC27A4	OID20814	Q6P1M0	Neurology	time_specific_VAS_global	time_specific_VAS_global4.8875 - time_specific_VAS_global7.1461	-0.518586	-0.847605	-0.189567	0.00248362	Significant
NPL	OID30329	Q9BXD5	Cardiometabolic_II	time_specific_VAS_global	time_specific_VAS_global4.8875 - time_specific_VAS_global7.1461	-0.376972	-0.614084	-0.139859	0.00254807	Significant
ACY3	OID30086	Q96HD9	Cardiometabolic_II	time_specific_VAS_global	time_specific_VAS_global4.8875 - time_specific_VAS_global7.1461	-0.434502	-0.712002	-0.157002	0.00258876	Significant
SH3BP1	OID31439	Q9Y3L3	Oncology_II	time_specific_VAS_global	time_specific_VAS_global4.8875 - time_specific_VAS_global7.1461	-0.378979	-0.618138	-0.13982	0.00259649	Significant
DTX3	OID21349	Q8N9I9	Oncology	time_specific_VAS_global	time_specific_VAS_global4.8875 - time_specific_VAS_global7.1461	-0.271603	-0.441527	-0.101678	0.00262896	Significant
THY1	OID21050	P04216	Neurology	time_specific_VAS_global	time_specific_VAS_global4.8875 - time_specific_VAS_global7.1461	-0.226784	-0.370135	-0.0834329	0.00269005	Significant
SAT1	OID30111	P21673	Cardiometabolic_II	time_specific_VAS_global	time_specific_VAS_global4.8875 - time_specific_VAS_global7.1461	-0.395009	-0.643434	-0.146585	0.0027416	Significant
TRIM5	OID20526	Q9C035	Inflammation	time_specific_VAS_global	time_specific_VAS_global4.8875 - time_specific_VAS_global7.1461	-0.381196	-0.623424	-0.138968	0.00283746	Significant
PLA2G2A	OID20274	P14555	Cardiometabolic	time_specific_VAS_global	time_specific_VAS_global4.8875 - time_specific_VAS_global7.1461	-0.468366	-0.763885	-0.172848	0.00285119	Significant
FGF19	OID20715	O95750	Inflammation	time_specific_VAS_global	time_specific_VAS_global4.8875 - time_specific_VAS_global7.1461	-0.359396	-0.589706	-0.129087	0.00285271	Significant
HRG	OID30770	P04196	Inflammation_II	time_specific_VAS_global	time_specific_VAS_global4.8875 - time_specific_VAS_global7.1461	0.1833	0.0663304	0.300269	0.00285428	Significant
AREG	OID21357	P15514	Oncology	time_specific_VAS_global	time_specific_VAS_global4.8875 - time_specific_VAS_global7.1461	-0.355451	-0.58482	-0.126083	0.00288784	Significant
TMPRSS11D	OID31103	O60235	Neurology_II	time_specific_VAS_global	time_specific_VAS_global4.8875 - time_specific_VAS_global7.1461	-0.273793	-0.44709	-0.100495	0.0029259	Significant
SHPK	OID31292	Q9UHJ6	Oncology_II	time_specific_VAS_global	time_specific_VAS_global4.8875 - time_specific_VAS_global7.1461	-0.38081	-0.623104	-0.138515	0.00297681	Significant
ECI2	OID30142	O75521	Cardiometabolic_II	time_specific_VAS_global	time_specific_VAS_global4.8875 - time_specific_VAS_global7.1461	-0.570764	-0.93823	-0.203298	0.00298235	Significant
MCFD2	OID20171	Q8NI22	Cardiometabolic	time_specific_VAS_global	time_specific_VAS_global4.8875 - time_specific_VAS_global7.1461	-0.186681	-0.305381	-0.0679805	0.0030234	Significant
SLITRK1	OID30510	Q96PX8	Inflammation_II	time_specific_VAS_global	time_specific_VAS_global4.8875 - time_specific_VAS_global7.1461	-0.195874	-0.319678	-0.07207	0.00304717	Significant
SEZ6L	OID21488	Q9BYH1	Oncology	time_specific_VAS_global	time_specific_VAS_global4.8875 - time_specific_VAS_global7.1461	-0.222477	-0.36323	-0.0817245	0.00305212	Significant
HMCN2	OID30592	Q8NDA2	Inflammation_II	time_specific_VAS_global	time_specific_VAS_global4.8875 - time_specific_VAS_global7.1461	0.265155	0.0947097	0.435601	0.00309339	Significant
MAPK13	OID31205	O15264	Oncology_II	time_specific_VAS_global	time_specific_VAS_global4.8875 - time_specific_VAS_global7.1461	-1.14782	-1.89758	-0.398067	0.00313414	Significant
PAXX	OID30591	Q9BUH6	Inflammation_II	time_specific_VAS_global	time_specific_VAS_global4.8875 - time_specific_VAS_global7.1461	-0.307217	-0.506567	-0.107867	0.00314964	Significant
CCL17	OID20745	Q92583	Inflammation	time_specific_VAS_global	time_specific_VAS_global4.8875 - time_specific_VAS_global7.1461	0.295875	0.104158	0.487593	0.00317013	Significant
SHH	OID30516	Q15465	Inflammation_II	time_specific_VAS_global	time_specific_VAS_global4.8875 - time_specific_VAS_global7.1461	-0.163458	-0.269631	-0.0572863	0.00318635	Significant
ZPR1	OID30801	O75312	Neurology_II	time_specific_VAS_global	time_specific_VAS_global4.8875 - time_specific_VAS_global7.1461	-0.411747	-0.67718	-0.146315	0.00319508	Significant
ENTPD2	OID21260	Q9Y5L3	Oncology	time_specific_VAS_global	time_specific_VAS_global4.8875 - time_specific_VAS_global7.1461	-0.290869	-0.479612	-0.102126	0.00320804	Significant
ADAMTS16	OID20089	Q8TE57	Cardiometabolic	time_specific_VAS_global	time_specific_VAS_global4.8875 - time_specific_VAS_global7.1461	-0.220512	-0.360599	-0.0804248	0.00322251	Significant
GPR37	OID20095	O15354	Cardiometabolic	time_specific_VAS_global	time_specific_VAS_global4.8875 - time_specific_VAS_global7.1461	-0.28796	-0.471226	-0.104694	0.00327933	Significant
NOS2	OID30087	P35228	Cardiometabolic_II	time_specific_VAS_global	time_specific_VAS_global4.8875 - time_specific_VAS_global7.1461	-0.40307	-0.664846	-0.141294	0.00328579	Significant
SIRT1	OID30439	Q96EB6	Inflammation_II	time_specific_VAS_global	time_specific_VAS_global4.8875 - time_specific_VAS_global7.1461	-0.265038	-0.434046	-0.0960298	0.00333855	Significant
KRT18	OID21296	P05783	Oncology	time_specific_VAS_global	time_specific_VAS_global4.8875 - time_specific_VAS_global7.1461	-0.628205	-1.03781	-0.218604	0.00334227	Significant
C1QTNF5	OID30618	Q9BXJ0	Inflammation_II	time_specific_VAS_global	time_specific_VAS_global4.8875 - time_specific_VAS_global7.1461	-0.161962	-0.267047	-0.0568784	0.00335347	Significant
ZNF174	OID30508	Q15697	Inflammation_II	time_specific_VAS_global	time_specific_VAS_global4.8875 - time_specific_VAS_global7.1461	-0.408216	-0.671838	-0.144593	0.003364	Significant
NT5E	OID21498	P21589	Oncology	time_specific_VAS_global	time_specific_VAS_global4.8875 - time_specific_VAS_global7.1461	-0.275526	-0.453921	-0.0971318	0.00336488	Significant
KITLG	OID20196	P21583	Cardiometabolic	time_specific_VAS_global	time_specific_VAS_global4.8875 - time_specific_VAS_global7.1461	0.228462	0.0809149	0.376009	0.00342014	Significant
CEP164	OID20441	Q9UPV0	Inflammation	time_specific_VAS_global	time_specific_VAS_global4.8875 - time_specific_VAS_global7.1461	-0.271658	-0.449538	-0.0937789	0.00343745	Significant
TOR1AIP1	OID30195	Q5JTV8	Cardiometabolic_II	time_specific_VAS_global	time_specific_VAS_global4.8875 - time_specific_VAS_global7.1461	-0.586465	-0.96939	-0.20354	0.00343879	Significant
ZNF830	OID31350	Q96NB3	Oncology_II	time_specific_VAS_global	time_specific_VAS_global4.8875 - time_specific_VAS_global7.1461	-0.42432	-0.696862	-0.151778	0.00344793	Significant
PPP2R5A	OID31502	Q15172	Oncology_II	time_specific_VAS_global	time_specific_VAS_global4.8875 - time_specific_VAS_global7.1461	-0.606534	-1.00303	-0.210037	0.00348888	Significant
MICB_MICA	OID20593	Q29980_Q29983	Inflammation	time_specific_VAS_global	time_specific_VAS_global4.8875 - time_specific_VAS_global7.1461	-0.255248	-0.419526	-0.0909698	0.00355868	Significant
DNMBP	OID20956	Q6XZF7	Neurology	time_specific_VAS_global	time_specific_VAS_global4.8875 - time_specific_VAS_global7.1461	-0.315912	-0.520902	-0.110923	0.00358195	Significant
LMOD1	OID31014	P29536	Neurology_II	time_specific_VAS_global	time_specific_VAS_global4.8875 - time_specific_VAS_global7.1461	-0.18021	-0.296366	-0.0640538	0.00359524	Significant
COMMD9	OID31390	Q9P000	Oncology_II	time_specific_VAS_global	time_specific_VAS_global4.8875 - time_specific_VAS_global7.1461	-0.264368	-0.438522	-0.0902143	0.00361773	Significant
NUBP1	OID31412	P53384	Oncology_II	time_specific_VAS_global	time_specific_VAS_global4.8875 - time_specific_VAS_global7.1461	0.917673	0.319138	1.51621	0.00362675	Significant
CD5L	OID30775	O43866	Inflammation_II	time_specific_VAS_global	time_specific_VAS_global4.8875 - time_specific_VAS_global7.1461	-0.209453	-0.345696	-0.0732102	0.00366187	Significant
AGXT	OID20139	P21549	Cardiometabolic	time_specific_VAS_global	time_specific_VAS_global4.8875 - time_specific_VAS_global7.1461	-0.44693	-0.739954	-0.153905	0.00366257	Significant
FAM3C	OID20233	Q92520	Cardiometabolic	time_specific_VAS_global	time_specific_VAS_global4.8875 - time_specific_VAS_global7.1461	-0.163503	-0.269981	-0.057025	0.00368778	Significant
LMOD1	OID31416	P29536	Oncology_II	time_specific_VAS_global	time_specific_VAS_global4.8875 - time_specific_VAS_global7.1461	-0.210836	-0.347822	-0.0738487	0.00370063	Significant
SLURP1	OID30404	P55000	Cardiometabolic_II	time_specific_VAS_global	time_specific_VAS_global4.8875 - time_specific_VAS_global7.1461	0.133996	0.0453772	0.222615	0.00374279	Significant
LCN2	OID20392	P80188	Cardiometabolic	time_specific_VAS_global	time_specific_VAS_global4.8875 - time_specific_VAS_global7.1461	-0.248084	-0.411595	-0.0845719	0.00377829	Significant
SCG2	OID21400	P13521	Oncology	time_specific_VAS_global	time_specific_VAS_global4.8875 - time_specific_VAS_global7.1461	-0.152287	-0.251378	-0.0531954	0.00386212	Significant
F10	OID30684	P00742	Inflammation_II	time_specific_VAS_global	time_specific_VAS_global4.8875 - time_specific_VAS_global7.1461	0.131498	0.0443634	0.218633	0.00386706	Significant
MCTS1	OID31444	Q9ULC4	Oncology_II	time_specific_VAS_global	time_specific_VAS_global4.8875 - time_specific_VAS_global7.1461	-0.346349	-0.57827	-0.114429	0.00390744	Significant
MOCS2	OID30638	O96007	Inflammation_II	time_specific_VAS_global	time_specific_VAS_global4.8875 - time_specific_VAS_global7.1461	-0.28907	-0.48216	-0.0959791	0.00398096	Significant
KRT8	OID30865	P05787	Neurology_II	time_specific_VAS_global	time_specific_VAS_global4.8875 - time_specific_VAS_global7.1461	-0.941115	-1.56907	-0.31316	0.00400251	Significant
RABEPK	OID21163	Q7Z6M1	Oncology	time_specific_VAS_global	time_specific_VAS_global4.8875 - time_specific_VAS_global7.1461	-0.193585	-0.324076	-0.0630949	0.00413839	Significant
HEG1	OID30579	Q9ULI3	Inflammation_II	time_specific_VAS_global	time_specific_VAS_global4.8875 - time_specific_VAS_global7.1461	-0.109273	-0.181239	-0.0373065	0.00414262	Significant
UXS1	OID21189	Q8NBZ7	Oncology	time_specific_VAS_global	time_specific_VAS_global4.8875 - time_specific_VAS_global7.1461	-0.293257	-0.488471	-0.0980432	0.00425712	Significant
RGMB	OID21045	Q6NW40	Neurology	time_specific_VAS_global	time_specific_VAS_global4.8875 - time_specific_VAS_global7.1461	-0.213799	-0.356484	-0.0711139	0.00426939	Significant
LGALS3	OID20284	P17931	Cardiometabolic	time_specific_VAS_global	time_specific_VAS_global4.8875 - time_specific_VAS_global7.1461	-0.336948	-0.559836	-0.114059	0.00442525	Significant
OLR1	OID20183	P78380	Cardiometabolic	time_specific_VAS_global	time_specific_VAS_global4.8875 - time_specific_VAS_global7.1461	-0.434921	-0.728538	-0.141305	0.00449164	Significant
CD300LG	OID21130	Q6UXG3	Neurology	time_specific_VAS_global	time_specific_VAS_global4.8875 - time_specific_VAS_global7.1461	0.152285	0.0508134	0.253757	0.00452496	Significant
TGFBR2	OID21493	P37173	Oncology	time_specific_VAS_global	time_specific_VAS_global4.8875 - time_specific_VAS_global7.1461	-0.137975	-0.23008	-0.0458702	0.00454959	Significant
ADH1B	OID30612	P00325	Inflammation_II	time_specific_VAS_global	time_specific_VAS_global4.8875 - time_specific_VAS_global7.1461	-0.552932	-0.930565	-0.1753	0.004627	Significant
TNFSF10	OID20611	P50591	Inflammation	time_specific_VAS_global	time_specific_VAS_global4.8875 - time_specific_VAS_global7.1461	-0.201398	-0.337819	-0.0649774	0.00463843	Significant
FLT3LG	OID20661	P49771	Inflammation	time_specific_VAS_global	time_specific_VAS_global4.8875 - time_specific_VAS_global7.1461	-0.242772	-0.407574	-0.077969	0.00464351	Significant
SEPTIN8	OID31079	Q92599	Neurology_II	time_specific_VAS_global	time_specific_VAS_global4.8875 - time_specific_VAS_global7.1461	-0.306423	-0.51309	-0.0997555	0.00468141	Significant
LETM1	OID31018	O95202	Neurology_II	time_specific_VAS_global	time_specific_VAS_global4.8875 - time_specific_VAS_global7.1461	-0.486323	-0.818982	-0.153664	0.00468945	Significant
UNC5D	OID30447	Q6UXZ4	Inflammation_II	time_specific_VAS_global	time_specific_VAS_global4.8875 - time_specific_VAS_global7.1461	-0.175525	-0.292763	-0.0582863	0.00470494	Significant
ADAMTS1	OID30528	Q9UHI8	Inflammation_II	time_specific_VAS_global	time_specific_VAS_global4.8875 - time_specific_VAS_global7.1461	-0.561508	-0.945701	-0.177315	0.00470562	Significant
STX7	OID30560	O15400	Inflammation_II	time_specific_VAS_global	time_specific_VAS_global4.8875 - time_specific_VAS_global7.1461	-0.21366	-0.357	-0.0703193	0.00470872	Significant
SCRN1	OID20542	Q12765	Inflammation	time_specific_VAS_global	time_specific_VAS_global4.8875 - time_specific_VAS_global7.1461	-0.334992	-0.563165	-0.106819	0.00471979	Significant
SEPTIN9	OID21279	Q9UHD8	Oncology	time_specific_VAS_global	time_specific_VAS_global4.8875 - time_specific_VAS_global7.1461	-0.252432	-0.423261	-0.0816024	0.00474682	Significant
PGD	OID30344	P52209	Cardiometabolic_II	time_specific_VAS_global	time_specific_VAS_global4.8875 - time_specific_VAS_global7.1461	-0.296232	-0.497919	-0.0945451	0.00476785	Significant
ULBP2	OID20919	Q9BZM5	Neurology	time_specific_VAS_global	time_specific_VAS_global4.8875 - time_specific_VAS_global7.1461	-0.256415	-0.430639	-0.082192	0.0047977	Significant
KLKB1	OID30760	P03952	Inflammation_II	time_specific_VAS_global	time_specific_VAS_global4.8875 - time_specific_VAS_global7.1461	0.152288	0.0493223	0.255254	0.00481068	Significant
CCN1	OID21368	O00622	Oncology	time_specific_VAS_global	time_specific_VAS_global4.8875 - time_specific_VAS_global7.1461	-0.440213	-0.739525	-0.1409	0.00482109	Significant
PROS1	OID30737	P07225	Inflammation_II	time_specific_VAS_global	time_specific_VAS_global4.8875 - time_specific_VAS_global7.1461	0.129752	0.0412137	0.218291	0.00486611	Significant
CFB	OID30755	P00751	Inflammation_II	time_specific_VAS_global	time_specific_VAS_global4.8875 - time_specific_VAS_global7.1461	-0.16904	-0.284068	-0.0540119	0.00486849	Significant
FOSB	OID20791	P53539	Neurology	time_specific_VAS_global	time_specific_VAS_global4.8875 - time_specific_VAS_global7.1461	-0.30097	-0.506687	-0.0952519	0.0048752	Significant
TNFRSF9	OID20985	Q07011	Neurology	time_specific_VAS_global	time_specific_VAS_global4.8875 - time_specific_VAS_global7.1461	-0.321766	-0.542443	-0.101089	0.00493714	Significant
PRG2	OID30381	P13727	Cardiometabolic_II	time_specific_VAS_global	time_specific_VAS_global4.8875 - time_specific_VAS_global7.1461	-0.240834	-0.404644	-0.0770239	0.00495728	Significant
CEP350	OID31247	Q5VT06	Oncology_II	time_specific_VAS_global	time_specific_VAS_global4.8875 - time_specific_VAS_global7.1461	-0.967726	-1.63164	-0.303814	0.00495774	Significant
IL1A	OID20488	P01583	Inflammation	time_specific_VAS_global	time_specific_VAS_global4.8875 - time_specific_VAS_global7.1461	-0.279949	-0.472295	-0.0876037	0.00497341	Significant
FST	OID20770	P19883	Inflammation	time_specific_VAS_global	time_specific_VAS_global4.8875 - time_specific_VAS_global7.1461	-0.309763	-0.517537	-0.101989	0.00500337	Significant
LPO	OID20963	P22079	Neurology	time_specific_VAS_global	time_specific_VAS_global4.8875 - time_specific_VAS_global7.1461	-0.34485	-0.581944	-0.107755	0.00510845	Significant
LYPD8	OID21251	Q6UX82	Oncology	time_specific_VAS_global	time_specific_VAS_global4.8875 - time_specific_VAS_global7.1461	-0.268412	-0.451207	-0.085616	0.00513792	Significant
DHRS4L2	OID31072	Q6PKH6	Neurology_II	time_specific_VAS_global	time_specific_VAS_global4.8875 - time_specific_VAS_global7.1461	-0.2163	-0.364105	-0.0684953	0.00517416	Significant
IQGAP2	OID21361	Q13576	Oncology	time_specific_VAS_global	time_specific_VAS_global4.8875 - time_specific_VAS_global7.1461	-0.433053	-0.730026	-0.13608	0.00518552	Significant
ACY1	OID20137	Q03154	Cardiometabolic	time_specific_VAS_global	time_specific_VAS_global4.8875 - time_specific_VAS_global7.1461	-0.317101	-0.535481	-0.0987202	0.00520271	Significant
ATOX1	OID21476	O00244	Oncology	time_specific_VAS_global	time_specific_VAS_global4.8875 - time_specific_VAS_global7.1461	-0.333607	-0.564115	-0.103099	0.00520925	Significant
GZMH	OID20096	P20718	Cardiometabolic	time_specific_VAS_global	time_specific_VAS_global4.8875 - time_specific_VAS_global7.1461	-0.619371	-1.04145	-0.197291	0.00522582	Significant
OSBPL2	OID31085	Q9H1P3	Neurology_II	time_specific_VAS_global	time_specific_VAS_global4.8875 - time_specific_VAS_global7.1461	-0.14607	-0.245781	-0.0463596	0.00532242	Significant
CTSL	OID20228	P07711	Cardiometabolic	time_specific_VAS_global	time_specific_VAS_global4.8875 - time_specific_VAS_global7.1461	-0.254545	-0.428002	-0.081089	0.00537874	Significant
SEMA4C	OID21329	Q9C0C4	Oncology	time_specific_VAS_global	time_specific_VAS_global4.8875 - time_specific_VAS_global7.1461	-0.281174	-0.475956	-0.0863915	0.00539625	Significant
FSTL1	OID30254	Q12841	Cardiometabolic_II	time_specific_VAS_global	time_specific_VAS_global4.8875 - time_specific_VAS_global7.1461	-0.116136	-0.195565	-0.0367071	0.00543297	Significant
HLA-DRA	OID20520	P01903	Inflammation	time_specific_VAS_global	time_specific_VAS_global4.8875 - time_specific_VAS_global7.1461	-0.279976	-0.471914	-0.0880375	0.00549776	Significant
ANGPTL2	OID20726	Q9UKU9	Inflammation	time_specific_VAS_global	time_specific_VAS_global4.8875 - time_specific_VAS_global7.1461	-0.294516	-0.49476	-0.0942715	0.00552389	Significant
PDIA3	OID30573	P30101	Inflammation_II	time_specific_VAS_global	time_specific_VAS_global4.8875 - time_specific_VAS_global7.1461	-0.223876	-0.379047	-0.0687058	0.00554028	Significant
FABP1	OID20778	P07148	Inflammation	time_specific_VAS_global	time_specific_VAS_global4.8875 - time_specific_VAS_global7.1461	-0.653507	-1.10536	-0.201657	0.00556256	Significant
RSPO1	OID20938	Q2MKA7	Neurology	time_specific_VAS_global	time_specific_VAS_global4.8875 - time_specific_VAS_global7.1461	-0.220594	-0.371	-0.0701886	0.00558052	Significant
TSLP	OID20056	Q969D9	Cardiometabolic	time_specific_VAS_global	time_specific_VAS_global4.8875 - time_specific_VAS_global7.1461	-0.428835	-0.725174	-0.132495	0.00563913	Significant
HRAS	OID31263	P01112	Oncology_II	time_specific_VAS_global	time_specific_VAS_global4.8875 - time_specific_VAS_global7.1461	-0.445367	-0.755033	-0.135701	0.0056848	Significant
RARRES1	OID21177	P49788	Oncology	time_specific_VAS_global	time_specific_VAS_global4.8875 - time_specific_VAS_global7.1461	-0.197709	-0.335401	-0.0600177	0.00569168	Significant
HS6ST1	OID21441	O60243	Oncology	time_specific_VAS_global	time_specific_VAS_global4.8875 - time_specific_VAS_global7.1461	-0.351801	-0.593661	-0.10994	0.00582031	Significant
LRG1	OID30751	P02750	Inflammation_II	time_specific_VAS_global	time_specific_VAS_global4.8875 - time_specific_VAS_global7.1461	-0.218121	-0.370443	-0.0657992	0.0058688	Significant
LAMTOR5	OID31396	O43504	Oncology_II	time_specific_VAS_global	time_specific_VAS_global4.8875 - time_specific_VAS_global7.1461	-0.383525	-0.652619	-0.114431	0.00590754	Significant
DIPK2B	OID30582	Q9H7Y0	Inflammation_II	time_specific_VAS_global	time_specific_VAS_global4.8875 - time_specific_VAS_global7.1461	-0.169598	-0.287415	-0.0517821	0.00594366	Significant
CPE	OID21392	P16870	Oncology	time_specific_VAS_global	time_specific_VAS_global4.8875 - time_specific_VAS_global7.1461	-0.190108	-0.320476	-0.0597392	0.00594998	Significant
AGRP	OID20658	O00253	Inflammation	time_specific_VAS_global	time_specific_VAS_global4.8875 - time_specific_VAS_global7.1461	-0.347162	-0.591281	-0.103044	0.00599505	Significant
NAGPA	OID30643	Q9UK23	Inflammation_II	time_specific_VAS_global	time_specific_VAS_global4.8875 - time_specific_VAS_global7.1461	-0.0678747	-0.114565	-0.0211841	0.00600747	Significant
COMMD1	OID30222	Q8N668	Cardiometabolic_II	time_specific_VAS_global	time_specific_VAS_global4.8875 - time_specific_VAS_global7.1461	-0.35104	-0.596531	-0.105549	0.00601224	Significant
ITGA5	OID21139	P08648	Neurology	time_specific_VAS_global	time_specific_VAS_global4.8875 - time_specific_VAS_global7.1461	-0.152845	-0.258467	-0.0472239	0.00601954	Significant
PPY	OID21516	P01298	Oncology	time_specific_VAS_global	time_specific_VAS_global4.8875 - time_specific_VAS_global7.1461	-0.337702	-0.572043	-0.103362	0.00603376	Significant
HHEX	OID31107	Q03014	Neurology_II	time_specific_VAS_global	time_specific_VAS_global4.8875 - time_specific_VAS_global7.1461	-0.350068	-0.594931	-0.105204	0.00606317	Significant
DDX39A	OID30494	O00148	Inflammation_II	time_specific_VAS_global	time_specific_VAS_global4.8875 - time_specific_VAS_global7.1461	-0.311576	-0.526648	-0.0965035	0.00608894	Significant
RNASEH2A	OID31027	O75792	Neurology_II	time_specific_VAS_global	time_specific_VAS_global4.8875 - time_specific_VAS_global7.1461	-0.344872	-0.586113	-0.10363	0.00624777	Significant
CTSB	OID20276	P07858	Cardiometabolic	time_specific_VAS_global	time_specific_VAS_global4.8875 - time_specific_VAS_global7.1461	-0.222573	-0.378421	-0.0667253	0.00635789	Significant
MEPE	OID20753	Q9NQ76	Inflammation	time_specific_VAS_global	time_specific_VAS_global4.8875 - time_specific_VAS_global7.1461	-0.103594	-0.175826	-0.0313628	0.00638826	Significant
EPS8L2	OID21397	Q9H6S3	Oncology	time_specific_VAS_global	time_specific_VAS_global4.8875 - time_specific_VAS_global7.1461	-0.273397	-0.467853	-0.078941	0.00644289	Significant
L3HYPDH	OID30314	Q96EM0	Cardiometabolic_II	time_specific_VAS_global	time_specific_VAS_global4.8875 - time_specific_VAS_global7.1461	-0.433979	-0.743123	-0.124836	0.0065199	Significant
FBP1	OID20227	P09467	Cardiometabolic	time_specific_VAS_global	time_specific_VAS_global4.8875 - time_specific_VAS_global7.1461	-0.716721	-1.22228	-0.21116	0.00655091	Significant
FGR	OID20828	P09769	Neurology	time_specific_VAS_global	time_specific_VAS_global4.8875 - time_specific_VAS_global7.1461	-0.407378	-0.696887	-0.117868	0.00656351	Significant
ABL1	OID21280	P00519	Oncology	time_specific_VAS_global	time_specific_VAS_global4.8875 - time_specific_VAS_global7.1461	-0.388449	-0.662916	-0.113982	0.00662083	Significant
HSPB1	OID20230	P04792	Cardiometabolic	time_specific_VAS_global	time_specific_VAS_global4.8875 - time_specific_VAS_global7.1461	-0.339706	-0.581505	-0.097907	0.00678742	Significant
PLG	OID30785	P00747	Inflammation_II	time_specific_VAS_global	time_specific_VAS_global4.8875 - time_specific_VAS_global7.1461	0.101371	0.029612	0.17313	0.00679762	Significant
NXPH3	OID30565	O95157	Inflammation_II	time_specific_VAS_global	time_specific_VAS_global4.8875 - time_specific_VAS_global7.1461	-0.198872	-0.338625	-0.0591192	0.00685913	Significant
NPTXR	OID20191	O95502	Cardiometabolic	time_specific_VAS_global	time_specific_VAS_global4.8875 - time_specific_VAS_global7.1461	-0.174791	-0.298191	-0.0513906	0.00697007	Significant
CLEC5A	OID20165	Q9NY25	Cardiometabolic	time_specific_VAS_global	time_specific_VAS_global4.8875 - time_specific_VAS_global7.1461	-0.236828	-0.404923	-0.0687323	0.00702792	Significant
PRTN3	OID20329	P24158	Cardiometabolic	time_specific_VAS_global	time_specific_VAS_global4.8875 - time_specific_VAS_global7.1461	-0.386152	-0.663082	-0.109221	0.007032	Significant
CASP8	OID21414	Q14790	Oncology	time_specific_VAS_global	time_specific_VAS_global4.8875 - time_specific_VAS_global7.1461	-0.31838	-0.544877	-0.0918824	0.00704564	Significant
CR2	OID20393	P20023	Cardiometabolic	time_specific_VAS_global	time_specific_VAS_global4.8875 - time_specific_VAS_global7.1461	-0.237301	-0.40605	-0.068553	0.00711147	Significant
CD302	OID21328	Q8IX05	Oncology	time_specific_VAS_global	time_specific_VAS_global4.8875 - time_specific_VAS_global7.1461	-0.147457	-0.252969	-0.0419457	0.00722543	Significant
ARSB	OID21331	P15848	Oncology	time_specific_VAS_global	time_specific_VAS_global4.8875 - time_specific_VAS_global7.1461	-0.267428	-0.457849	-0.077008	0.00724882	Significant
THBS2	OID21104	P35442	Neurology	time_specific_VAS_global	time_specific_VAS_global4.8875 - time_specific_VAS_global7.1461	-0.180239	-0.308842	-0.0516351	0.00725716	Significant
OBP2B	OID20980	Q9NPH6	Neurology	time_specific_VAS_global	time_specific_VAS_global4.8875 - time_specific_VAS_global7.1461	-0.176449	-0.301381	-0.0515173	0.00727435	Significant
PLXNB2	OID20317	O15031	Cardiometabolic	time_specific_VAS_global	time_specific_VAS_global4.8875 - time_specific_VAS_global7.1461	-0.138826	-0.237442	-0.0402092	0.00737972	Significant
CD46	OID20380	P15529	Cardiometabolic	time_specific_VAS_global	time_specific_VAS_global4.8875 - time_specific_VAS_global7.1461	-0.152751	-0.262827	-0.0426753	0.00750413	Significant
KIRREL2	OID20873	Q6UWL6	Neurology	time_specific_VAS_global	time_specific_VAS_global4.8875 - time_specific_VAS_global7.1461	-0.18115	-0.311041	-0.0512584	0.00756332	Significant
LMOD1	OID30547	P29536	Inflammation_II	time_specific_VAS_global	time_specific_VAS_global4.8875 - time_specific_VAS_global7.1461	-0.228022	-0.390753	-0.0652914	0.00758075	Significant
VSIR	OID20131	Q9H7M9	Cardiometabolic	time_specific_VAS_global	time_specific_VAS_global4.8875 - time_specific_VAS_global7.1461	-0.226019	-0.387063	-0.0649754	0.00759623	Significant
SNU13	OID30052	P55769	Cardiometabolic_II	time_specific_VAS_global	time_specific_VAS_global4.8875 - time_specific_VAS_global7.1461	-0.387719	-0.666859	-0.108579	0.00764133	Significant
EDF1	OID31010	O60869	Neurology_II	time_specific_VAS_global	time_specific_VAS_global4.8875 - time_specific_VAS_global7.1461	-0.491333	-0.846976	-0.13569	0.00765182	Significant
HSDL2	OID30256	Q6YN16	Cardiometabolic_II	time_specific_VAS_global	time_specific_VAS_global4.8875 - time_specific_VAS_global7.1461	-0.293258	-0.505279	-0.0812364	0.00774217	Significant
VCAN	OID21026	P13611	Neurology	time_specific_VAS_global	time_specific_VAS_global4.8875 - time_specific_VAS_global7.1461	-0.197661	-0.340144	-0.0551782	0.00777405	Significant
SERPINA4	OID30774	P29622	Inflammation_II	time_specific_VAS_global	time_specific_VAS_global4.8875 - time_specific_VAS_global7.1461	0.129204	0.0356848	0.222724	0.00777447	Significant
F2	OID30723	P00734	Inflammation_II	time_specific_VAS_global	time_specific_VAS_global4.8875 - time_specific_VAS_global7.1461	0.117467	0.0322949	0.202639	0.00779697	Significant
KYAT1	OID20232	Q16773	Cardiometabolic	time_specific_VAS_global	time_specific_VAS_global4.8875 - time_specific_VAS_global7.1461	-0.328714	-0.567826	-0.0896018	0.00784503	Significant
LAMB1	OID30280	P07942	Cardiometabolic_II	time_specific_VAS_global	time_specific_VAS_global4.8875 - time_specific_VAS_global7.1461	-0.155249	-0.267031	-0.0434667	0.00788146	Significant
MPHOSPH8	OID20092	Q99549	Cardiometabolic	time_specific_VAS_global	time_specific_VAS_global4.8875 - time_specific_VAS_global7.1461	-0.445269	-0.765561	-0.124978	0.00793801	Significant
BAG3	OID20972	O95817	Neurology	time_specific_VAS_global	time_specific_VAS_global4.8875 - time_specific_VAS_global7.1461	-0.28549	-0.492886	-0.0780945	0.00797214	Significant
VSTM1	OID20851	Q6UX27	Neurology	time_specific_VAS_global	time_specific_VAS_global4.8875 - time_specific_VAS_global7.1461	-0.288959	-0.498586	-0.0793325	0.00797921	Significant
ATG16L1	OID31466	Q676U5	Oncology_II	time_specific_VAS_global	time_specific_VAS_global4.8875 - time_specific_VAS_global7.1461	-0.32807	-0.566922	-0.0892194	0.00799135	Significant
CDH4	OID30875	P55283	Neurology_II	time_specific_VAS_global	time_specific_VAS_global4.8875 - time_specific_VAS_global7.1461	-0.991863	-1.71796	-0.265769	0.00805381	Significant
CBLN4	OID21386	Q9NTU7	Oncology	time_specific_VAS_global	time_specific_VAS_global4.8875 - time_specific_VAS_global7.1461	0.188685	0.0525851	0.324784	0.00806808	Significant
UBE2Z	OID30427	Q9H832	Inflammation_II	time_specific_VAS_global	time_specific_VAS_global4.8875 - time_specific_VAS_global7.1461	-0.239171	-0.413854	-0.0644872	0.00811583	Significant
NEO1	OID31066	Q92859	Neurology_II	time_specific_VAS_global	time_specific_VAS_global4.8875 - time_specific_VAS_global7.1461	-0.0982799	-0.169496	-0.0270641	0.00817115	Significant
CTRC	OID20752	Q99895	Inflammation	time_specific_VAS_global	time_specific_VAS_global4.8875 - time_specific_VAS_global7.1461	0.202283	0.0554663	0.3491	0.00820979	Significant
DEFB4A_DEFB4B	OID21373	O15263	Oncology	time_specific_VAS_global	time_specific_VAS_global4.8875 - time_specific_VAS_global7.1461	0.341373	0.0919912	0.590754	0.00821132	Significant
S100P	OID20103	P25815	Cardiometabolic	time_specific_VAS_global	time_specific_VAS_global4.8875 - time_specific_VAS_global7.1461	-0.285028	-0.494218	-0.0758385	0.00822062	Significant
MCEE	OID31033	Q96PE7	Neurology_II	time_specific_VAS_global	time_specific_VAS_global4.8875 - time_specific_VAS_global7.1461	-0.371799	-0.64436	-0.0992386	0.008246	Significant
LGALS7_LGALS7B	OID21406	P47929	Oncology	time_specific_VAS_global	time_specific_VAS_global4.8875 - time_specific_VAS_global7.1461	-0.164533	-0.284733	-0.0443338	0.00827738	Significant
AHCY	OID20199	P23526	Cardiometabolic	time_specific_VAS_global	time_specific_VAS_global4.8875 - time_specific_VAS_global7.1461	-0.409234	-0.707452	-0.111015	0.00828956	Significant
FN1	OID30787	P02751	Inflammation_II	time_specific_VAS_global	time_specific_VAS_global4.8875 - time_specific_VAS_global7.1461	0.12823	0.0354641	0.220997	0.00829061	Significant
PTPRS	OID20306	Q13332	Cardiometabolic	time_specific_VAS_global	time_specific_VAS_global4.8875 - time_specific_VAS_global7.1461	-0.13888	-0.239721	-0.0380388	0.00832775	Significant
CNTNAP4	OID30911	Q9C0A0	Neurology_II	time_specific_VAS_global	time_specific_VAS_global4.8875 - time_specific_VAS_global7.1461	0.47912	0.132549	0.82569	0.00838033	Significant
APLP1	OID20164	P51693	Cardiometabolic	time_specific_VAS_global	time_specific_VAS_global4.8875 - time_specific_VAS_global7.1461	-0.27711	-0.477637	-0.0765829	0.00838582	Significant
COMP	OID20405	P49747	Cardiometabolic	time_specific_VAS_global	time_specific_VAS_global4.8875 - time_specific_VAS_global7.1461	0.187841	0.050676	0.325006	0.00842387	Significant
VAT1	OID21382	Q99536	Oncology	time_specific_VAS_global	time_specific_VAS_global4.8875 - time_specific_VAS_global7.1461	-0.137207	-0.237975	-0.0364388	0.00844204	Significant
PEPD	OID30688	P12955	Inflammation_II	time_specific_VAS_global	time_specific_VAS_global4.8875 - time_specific_VAS_global7.1461	-0.190134	-0.328402	-0.0518646	0.00847078	Significant
ITIH1	OID30722	P19827	Inflammation_II	time_specific_VAS_global	time_specific_VAS_global4.8875 - time_specific_VAS_global7.1461	0.204002	0.0562263	0.351778	0.00848312	Significant
ANG	OID20403	P03950	Cardiometabolic	time_specific_VAS_global	time_specific_VAS_global4.8875 - time_specific_VAS_global7.1461	0.138154	0.0374206	0.238887	0.00870091	Significant
NCAM1	OID20354	P13591	Cardiometabolic	time_specific_VAS_global	time_specific_VAS_global4.8875 - time_specific_VAS_global7.1461	-0.185651	-0.320454	-0.0508492	0.00874419	Significant
NEDD9	OID30503	Q14511	Inflammation_II	time_specific_VAS_global	time_specific_VAS_global4.8875 - time_specific_VAS_global7.1461	-0.404378	-0.703477	-0.105279	0.00879152	Significant
RBP7	OID31526	Q96R05	Oncology_II	time_specific_VAS_global	time_specific_VAS_global4.8875 - time_specific_VAS_global7.1461	-0.358932	-0.624761	-0.0931036	0.0088863	Significant
MYOM1	OID30834	P52179	Neurology_II	time_specific_VAS_global	time_specific_VAS_global4.8875 - time_specific_VAS_global7.1461	-0.816669	-1.4183	-0.215035	0.00891129	Significant
KIR2DS4	OID31432	P43632	Oncology_II	time_specific_VAS_global	time_specific_VAS_global4.8875 - time_specific_VAS_global7.1461	-0.259676	-0.448634	-0.0707192	0.00898961	Significant
FDX1	OID30078	P10109	Cardiometabolic_II	time_specific_VAS_global	time_specific_VAS_global4.8875 - time_specific_VAS_global7.1461	-0.601851	-1.04664	-0.157064	0.00903168	Significant
FUCA1	OID20261	P04066	Cardiometabolic	time_specific_VAS_global	time_specific_VAS_global4.8875 - time_specific_VAS_global7.1461	-0.197172	-0.340927	-0.0534168	0.00903665	Significant
HIP1	OID30071	O00291	Cardiometabolic_II	time_specific_VAS_global	time_specific_VAS_global4.8875 - time_specific_VAS_global7.1461	-0.24334	-0.424041	-0.0626386	0.00905342	Significant
MNDA	OID20156	P41218	Cardiometabolic	time_specific_VAS_global	time_specific_VAS_global4.8875 - time_specific_VAS_global7.1461	-0.606051	-1.05511	-0.15699	0.00907614	Significant
SPINK6	OID21450	Q6UWN8	Oncology	time_specific_VAS_global	time_specific_VAS_global4.8875 - time_specific_VAS_global7.1461	0.213845	0.0554991	0.372191	0.00914986	Significant
COL4A4	OID31333	P53420	Oncology_II	time_specific_VAS_global	time_specific_VAS_global4.8875 - time_specific_VAS_global7.1461	-0.89688	-1.56375	-0.230009	0.00917795	Significant
FRZB	OID20968	Q92765	Neurology	time_specific_VAS_global	time_specific_VAS_global4.8875 - time_specific_VAS_global7.1461	-0.16596	-0.287404	-0.0445152	0.00920577	Significant
PRTG	OID21443	Q2VWP7	Oncology	time_specific_VAS_global	time_specific_VAS_global4.8875 - time_specific_VAS_global7.1461	-0.142262	-0.247072	-0.0374509	0.00933525	Significant
FTCD	OID31137	O95954	Neurology_II	time_specific_VAS_global	time_specific_VAS_global4.8875 - time_specific_VAS_global7.1461	-0.494336	-0.861828	-0.126844	0.00939797	Significant
RALB	OID30567	P11234	Inflammation_II	time_specific_VAS_global	time_specific_VAS_global4.8875 - time_specific_VAS_global7.1461	-0.432967	-0.755752	-0.110182	0.00955927	Significant
LRP1	OID21293	Q07954	Oncology	time_specific_VAS_global	time_specific_VAS_global4.8875 - time_specific_VAS_global7.1461	-0.163267	-0.284973	-0.0415617	0.00959368	Significant
NFKB1	OID30160	P19838	Cardiometabolic_II	time_specific_VAS_global	time_specific_VAS_global4.8875 - time_specific_VAS_global7.1461	-0.371477	-0.648842	-0.0941124	0.00959969	Significant
ENG	OID20287	P17813	Cardiometabolic	time_specific_VAS_global	time_specific_VAS_global4.8875 - time_specific_VAS_global7.1461	-0.080974	-0.140534	-0.0214135	0.00966777	Significant
CCL13	OID20655	Q99616	Inflammation	time_specific_VAS_global	time_specific_VAS_global4.8875 - time_specific_VAS_global7.1461	-0.41949	-0.73218	-0.1068	0.00973297	Significant
IFNG	OID20495	P01579	Inflammation	time_specific_VAS_global	time_specific_VAS_global4.8875 - time_specific_VAS_global7.1461	-0.652378	-1.14308	-0.161675	0.00981067	Significant
CPPED1	OID21053	Q9BRF8	Neurology	time_specific_VAS_global	time_specific_VAS_global4.8875 - time_specific_VAS_global7.1461	-0.28663	-0.500152	-0.0731082	0.00984267	Significant
CNGB3	OID30805	Q9NQW8	Neurology_II	time_specific_VAS_global	time_specific_VAS_global4.8875 - time_specific_VAS_global7.1461	-0.164637	-0.288069	-0.0412048	0.00987646	Significant
CASP10	OID20893	Q92851	Neurology	time_specific_VAS_global	time_specific_VAS_global4.8875 - time_specific_VAS_global7.1461	-0.451327	-0.789825	-0.11283	0.00989929	Significant
EDNRB	OID30421	P24530	Inflammation_II	time_specific_VAS_global	time_specific_VAS_global4.8875 - time_specific_VAS_global7.1461	-0.106827	-0.186003	-0.0276512	0.00991488	Significant
KLK4	OID21391	Q9Y5K2	Oncology	time_specific_VAS_global	time_specific_VAS_global4.8875 - time_specific_VAS_global7.1461	-0.250905	-0.43717	-0.06464	0.00998659	Significant
TNC	OID20359	P24821	Cardiometabolic	time_specific_VAS_global	time_specific_VAS_global4.8875 - time_specific_VAS_global7.1461	-0.220916	-0.385234	-0.0565971	0.0100258	Significant
SOWAHA	OID30888	Q2M3V2	Neurology_II	time_specific_VAS_global	time_specific_VAS_global4.8875 - time_specific_VAS_global7.1461	-0.728316	-1.2782	-0.178433	0.0100779	Significant
PCDH17	OID20132	O14917	Cardiometabolic	time_specific_VAS_global	time_specific_VAS_global4.8875 - time_specific_VAS_global7.1461	-0.221905	-0.388057	-0.0557538	0.0100943	Significant
DLGAP5	OID30976	Q15398	Neurology_II	time_specific_VAS_global	time_specific_VAS_global4.8875 - time_specific_VAS_global7.1461	-0.273054	-0.476836	-0.0692724	0.0101525	Significant
PTPRN2	OID20912	Q92932	Neurology	time_specific_VAS_global	time_specific_VAS_global4.8875 - time_specific_VAS_global7.1461	-0.172717	-0.301937	-0.0434972	0.0102184	Significant
APOF	OID30701	Q13790	Inflammation_II	time_specific_VAS_global	time_specific_VAS_global4.8875 - time_specific_VAS_global7.1461	0.123845	0.0310127	0.216677	0.0102412	Significant
PCOLCE	OID20384	Q15113	Cardiometabolic	time_specific_VAS_global	time_specific_VAS_global4.8875 - time_specific_VAS_global7.1461	-0.197765	-0.344828	-0.0507027	0.0102967	Significant
METAP1D	OID20519	Q6UB28	Inflammation	time_specific_VAS_global	time_specific_VAS_global4.8875 - time_specific_VAS_global7.1461	-0.408651	-0.718408	-0.0988947	0.0103698	Significant
YJU2	OID31404	Q9BW85	Oncology_II	time_specific_VAS_global	time_specific_VAS_global4.8875 - time_specific_VAS_global7.1461	-0.454251	-0.796447	-0.112055	0.0103778	Significant
CALCA	OID20983	P01258	Neurology	time_specific_VAS_global	time_specific_VAS_global4.8875 - time_specific_VAS_global7.1461	-0.274528	-0.480902	-0.068154	0.0103854	Significant
RELT	OID21142	Q969Z4	Neurology	time_specific_VAS_global	time_specific_VAS_global4.8875 - time_specific_VAS_global7.1461	-0.1519	-0.266002	-0.0377967	0.0104775	Significant
EPO	OID20522	P01588	Inflammation	time_specific_VAS_global	time_specific_VAS_global4.8875 - time_specific_VAS_global7.1461	0.272789	0.0664124	0.479165	0.0105464	Significant
S100A3	OID31352	P33764	Oncology_II	time_specific_VAS_global	time_specific_VAS_global4.8875 - time_specific_VAS_global7.1461	-0.227605	-0.399488	-0.0557218	0.0106157	Significant
HDGF	OID21455	P51858	Oncology	time_specific_VAS_global	time_specific_VAS_global4.8875 - time_specific_VAS_global7.1461	-0.291016	-0.509944	-0.0720875	0.0106598	Significant
MAN2B2	OID30306	Q9Y2E5	Cardiometabolic_II	time_specific_VAS_global	time_specific_VAS_global4.8875 - time_specific_VAS_global7.1461	-0.166371	-0.291148	-0.0415953	0.010697	Significant
C1GALT1C1	OID30180	Q96EU7	Cardiometabolic_II	time_specific_VAS_global	time_specific_VAS_global4.8875 - time_specific_VAS_global7.1461	-0.279091	-0.491723	-0.0664586	0.0107499	Significant
CLC	OID20126	Q05315	Cardiometabolic	time_specific_VAS_global	time_specific_VAS_global4.8875 - time_specific_VAS_global7.1461	-0.494841	-0.869224	-0.120459	0.010807	Significant
GPHA2	OID31437	Q96T91	Oncology_II	time_specific_VAS_global	time_specific_VAS_global4.8875 - time_specific_VAS_global7.1461	-0.198534	-0.348128	-0.0489397	0.0108188	Significant
DXO	OID31080	O77932	Neurology_II	time_specific_VAS_global	time_specific_VAS_global4.8875 - time_specific_VAS_global7.1461	-0.290129	-0.510328	-0.0699309	0.0108391	Significant
TAX1BP1	OID31075	Q86VP1	Neurology_II	time_specific_VAS_global	time_specific_VAS_global4.8875 - time_specific_VAS_global7.1461	-0.317191	-0.557265	-0.0771168	0.0110396	Significant
CPQ	OID30406	Q9Y646	Cardiometabolic_II	time_specific_VAS_global	time_specific_VAS_global4.8875 - time_specific_VAS_global7.1461	-0.138437	-0.243081	-0.0337934	0.0111699	Significant
NFASC	OID20634	O94856	Inflammation	time_specific_VAS_global	time_specific_VAS_global4.8875 - time_specific_VAS_global7.1461	-0.163428	-0.287561	-0.0392955	0.0112695	Significant
ECHS1	OID30239	P30084	Cardiometabolic_II	time_specific_VAS_global	time_specific_VAS_global4.8875 - time_specific_VAS_global7.1461	-0.382988	-0.675087	-0.0908892	0.0114369	Significant
PECAM1	OID21131	P16284	Neurology	time_specific_VAS_global	time_specific_VAS_global4.8875 - time_specific_VAS_global7.1461	-0.162959	-0.286738	-0.0391797	0.0114828	Significant
SEMA6C	OID30531	Q9H3T2	Inflammation_II	time_specific_VAS_global	time_specific_VAS_global4.8875 - time_specific_VAS_global7.1461	-0.186459	-0.328791	-0.0441271	0.0115132	Significant
RAB6A	OID20608	P20340	Inflammation	time_specific_VAS_global	time_specific_VAS_global4.8875 - time_specific_VAS_global7.1461	-0.254584	-0.44973	-0.0594382	0.0116159	Significant
GPD1	OID31358	P21695	Oncology_II	time_specific_VAS_global	time_specific_VAS_global4.8875 - time_specific_VAS_global7.1461	-0.431764	-0.764663	-0.0988654	0.011815	Significant
S100A13	OID30529	Q99584	Inflammation_II	time_specific_VAS_global	time_specific_VAS_global4.8875 - time_specific_VAS_global7.1461	-0.190298	-0.335394	-0.0452019	0.011842	Significant
ATP1B1	OID30124	P05026	Cardiometabolic_II	time_specific_VAS_global	time_specific_VAS_global4.8875 - time_specific_VAS_global7.1461	-0.512298	-0.905797	-0.118799	0.0119222	Significant
CSTB	OID20294	P04080	Cardiometabolic	time_specific_VAS_global	time_specific_VAS_global4.8875 - time_specific_VAS_global7.1461	-0.273193	-0.482855	-0.0635297	0.0119483	Significant
CES2	OID21366	O00748	Oncology	time_specific_VAS_global	time_specific_VAS_global4.8875 - time_specific_VAS_global7.1461	-0.219867	-0.388256	-0.051478	0.0119617	Significant
CSPG4	OID30397	Q6UVK1	Cardiometabolic_II	time_specific_VAS_global	time_specific_VAS_global4.8875 - time_specific_VAS_global7.1461	-0.246964	-0.437451	-0.0564763	0.0120126	Significant
AMFR	OID20806	Q9UKV5	Neurology	time_specific_VAS_global	time_specific_VAS_global4.8875 - time_specific_VAS_global7.1461	-0.171161	-0.303704	-0.0386177	0.0120291	Significant
LRCH4	OID30191	O75427	Cardiometabolic_II	time_specific_VAS_global	time_specific_VAS_global4.8875 - time_specific_VAS_global7.1461	-0.425313	-0.755248	-0.0953788	0.0124355	Significant
SYT1	OID31089	P21579	Neurology_II	time_specific_VAS_global	time_specific_VAS_global4.8875 - time_specific_VAS_global7.1461	-0.237928	-0.421578	-0.0542779	0.0124457	Significant
IL6	OID20563	P05231	Inflammation	time_specific_VAS_global	time_specific_VAS_global4.8875 - time_specific_VAS_global7.1461	-0.547236	-0.972624	-0.121849	0.01249	Significant
ENDOU	OID31498	P21128	Oncology_II	time_specific_VAS_global	time_specific_VAS_global4.8875 - time_specific_VAS_global7.1461	0.175217	0.0392017	0.311232	0.0126335	Significant
PON2	OID20088	Q15165	Cardiometabolic	time_specific_VAS_global	time_specific_VAS_global4.8875 - time_specific_VAS_global7.1461	-0.148444	-0.262631	-0.0342576	0.0126655	Significant
SPART	OID30656	Q8N0X7	Inflammation_II	time_specific_VAS_global	time_specific_VAS_global4.8875 - time_specific_VAS_global7.1461	-0.262639	-0.465089	-0.0601899	0.0126707	Significant
ROBO1	OID20734	Q9Y6N7	Inflammation	time_specific_VAS_global	time_specific_VAS_global4.8875 - time_specific_VAS_global7.1461	-0.149606	-0.265391	-0.0338218	0.0127101	Significant
PIK3IP1	OID21094	Q96FE7	Neurology	time_specific_VAS_global	time_specific_VAS_global4.8875 - time_specific_VAS_global7.1461	-0.100156	-0.177449	-0.0228626	0.0127311	Significant
IL1RL2	OID20487	Q9HB29	Inflammation	time_specific_VAS_global	time_specific_VAS_global4.8875 - time_specific_VAS_global7.1461	0.116077	0.0263063	0.205847	0.0127972	Significant
PDZK1	OID30550	Q5T2W1	Inflammation_II	time_specific_VAS_global	time_specific_VAS_global4.8875 - time_specific_VAS_global7.1461	-0.420174	-0.747302	-0.0930457	0.0128536	Significant
GLIPR1	OID31517	P48060	Oncology_II	time_specific_VAS_global	time_specific_VAS_global4.8875 - time_specific_VAS_global7.1461	-0.121198	-0.214754	-0.0276424	0.0128591	Significant
ALDH1A1	OID21128	P00352	Neurology	time_specific_VAS_global	time_specific_VAS_global4.8875 - time_specific_VAS_global7.1461	-0.349486	-0.620727	-0.0782446	0.0130199	Significant
RSPO3	OID21415	Q9BXY4	Oncology	time_specific_VAS_global	time_specific_VAS_global4.8875 - time_specific_VAS_global7.1461	-0.212118	-0.377388	-0.0468477	0.013112	Significant
PTPRM	OID20598	P28827	Inflammation	time_specific_VAS_global	time_specific_VAS_global4.8875 - time_specific_VAS_global7.1461	-0.0924305	-0.164166	-0.0206954	0.0131863	Significant
PRKCQ	OID20468	Q04759	Inflammation	time_specific_VAS_global	time_specific_VAS_global4.8875 - time_specific_VAS_global7.1461	-0.239784	-0.428011	-0.0515569	0.0132245	Significant
SERPINF2	OID30779	P08697	Inflammation_II	time_specific_VAS_global	time_specific_VAS_global4.8875 - time_specific_VAS_global7.1461	0.114575	0.025227	0.203923	0.0132842	Significant
LMOD1	OID30212	P29536	Cardiometabolic_II	time_specific_VAS_global	time_specific_VAS_global4.8875 - time_specific_VAS_global7.1461	-0.164356	-0.291775	-0.0369371	0.0132994	Significant
TGFB1	OID20621	P01137	Inflammation	time_specific_VAS_global	time_specific_VAS_global4.8875 - time_specific_VAS_global7.1461	-0.156177	-0.278369	-0.0339863	0.0133197	Significant
TARM1	OID30937	B6A8C7	Neurology_II	time_specific_VAS_global	time_specific_VAS_global4.8875 - time_specific_VAS_global7.1461	-0.872365	-1.55837	-0.186361	0.013345	Significant
SHBG	OID30685	P04278	Inflammation_II	time_specific_VAS_global	time_specific_VAS_global4.8875 - time_specific_VAS_global7.1461	-0.233019	-0.415651	-0.0503871	0.013359	Significant
KDM3A	OID30426	Q9Y4C1	Inflammation_II	time_specific_VAS_global	time_specific_VAS_global4.8875 - time_specific_VAS_global7.1461	0.418197	0.0927253	0.743668	0.0134239	Significant
IL6	OID20101	P05231	Cardiometabolic	time_specific_VAS_global	time_specific_VAS_global4.8875 - time_specific_VAS_global7.1461	-0.511726	-0.914608	-0.108845	0.01345	Significant
TGFBR3	OID20255	Q03167	Cardiometabolic	time_specific_VAS_global	time_specific_VAS_global4.8875 - time_specific_VAS_global7.1461	0.119761	0.0269382	0.212583	0.0135001	Significant
C1S	OID30731	P09871	Inflammation_II	time_specific_VAS_global	time_specific_VAS_global4.8875 - time_specific_VAS_global7.1461	-0.123974	-0.220959	-0.0269903	0.0135499	Significant
SRPX	OID30310	P78539	Cardiometabolic_II	time_specific_VAS_global	time_specific_VAS_global4.8875 - time_specific_VAS_global7.1461	-0.301546	-0.537898	-0.0651942	0.0135674	Significant
GH1	OID20220	P01241	Cardiometabolic	time_specific_VAS_global	time_specific_VAS_global4.8875 - time_specific_VAS_global7.1461	-0.554963	-0.992248	-0.117677	0.0136832	Significant
SLITRK6	OID20094	Q9H5Y7	Cardiometabolic	time_specific_VAS_global	time_specific_VAS_global4.8875 - time_specific_VAS_global7.1461	-0.181495	-0.322992	-0.0399989	0.0137051	Significant
SPTLC1	OID31086	O15269	Neurology_II	time_specific_VAS_global	time_specific_VAS_global4.8875 - time_specific_VAS_global7.1461	-0.286393	-0.512872	-0.0599144	0.0138604	Significant
CTSF	OID21500	Q9UBX1	Oncology	time_specific_VAS_global	time_specific_VAS_global4.8875 - time_specific_VAS_global7.1461	-0.165046	-0.294086	-0.036005	0.0139238	Significant
PQBP1	OID21172	O60828	Oncology	time_specific_VAS_global	time_specific_VAS_global4.8875 - time_specific_VAS_global7.1461	-0.463427	-0.82869	-0.0981633	0.0140374	Significant
IDS	OID20619	P22304	Inflammation	time_specific_VAS_global	time_specific_VAS_global4.8875 - time_specific_VAS_global7.1461	-0.0542553	-0.0968662	-0.0116445	0.0141244	Significant
SLC39A5	OID20539	Q6ZMH5	Inflammation	time_specific_VAS_global	time_specific_VAS_global4.8875 - time_specific_VAS_global7.1461	-0.261361	-0.467392	-0.0553299	0.0141715	Significant
CD276	OID20680	Q5ZPR3	Inflammation	time_specific_VAS_global	time_specific_VAS_global4.8875 - time_specific_VAS_global7.1461	-0.172007	-0.307707	-0.0363062	0.0142401	Significant
QDPR	OID20174	P09417	Cardiometabolic	time_specific_VAS_global	time_specific_VAS_global4.8875 - time_specific_VAS_global7.1461	-0.200569	-0.359152	-0.0419858	0.0142517	Significant
SCARB1	OID20805	Q8WTV0	Neurology	time_specific_VAS_global	time_specific_VAS_global4.8875 - time_specific_VAS_global7.1461	-0.484499	-0.867517	-0.10148	0.0143301	Significant
POF1B	OID30504	Q8WVV4	Inflammation_II	time_specific_VAS_global	time_specific_VAS_global4.8875 - time_specific_VAS_global7.1461	-0.244582	-0.437826	-0.051338	0.0143918	Significant
COL3A1	OID30379	P02461	Cardiometabolic_II	time_specific_VAS_global	time_specific_VAS_global4.8875 - time_specific_VAS_global7.1461	-0.164843	-0.294967	-0.0347204	0.0144165	Significant
CD58	OID20716	P19256	Inflammation	time_specific_VAS_global	time_specific_VAS_global4.8875 - time_specific_VAS_global7.1461	-0.0945536	-0.168943	-0.0201644	0.0144226	Significant
TOMM20	OID30353	Q15388	Cardiometabolic_II	time_specific_VAS_global	time_specific_VAS_global4.8875 - time_specific_VAS_global7.1461	-0.318945	-0.570672	-0.0672166	0.0144882	Significant
IL10RB	OID20696	Q08334	Inflammation	time_specific_VAS_global	time_specific_VAS_global4.8875 - time_specific_VAS_global7.1461	-0.147938	-0.264859	-0.0310168	0.0146191	Significant
TP53	OID21232	P04637	Oncology	time_specific_VAS_global	time_specific_VAS_global4.8875 - time_specific_VAS_global7.1461	-0.538952	-0.968642	-0.109262	0.0146207	Significant
RBKS	OID20986	Q9H477	Neurology	time_specific_VAS_global	time_specific_VAS_global4.8875 - time_specific_VAS_global7.1461	-0.286527	-0.513267	-0.059786	0.0146976	Significant
PMCH	OID30172	P20382	Cardiometabolic_II	time_specific_VAS_global	time_specific_VAS_global4.8875 - time_specific_VAS_global7.1461	-0.158347	-0.283399	-0.0332947	0.0147089	Significant
IGFBP4	OID21158	P22692	Neurology	time_specific_VAS_global	time_specific_VAS_global4.8875 - time_specific_VAS_global7.1461	-0.210228	-0.375943	-0.0445127	0.0147227	Significant
IL18RAP	OID20900	O95256	Neurology	time_specific_VAS_global	time_specific_VAS_global4.8875 - time_specific_VAS_global7.1461	0.362884	0.0747578	0.65101	0.0148379	Significant
IL20RA	OID20422	Q9UHF4	Inflammation	time_specific_VAS_global	time_specific_VAS_global4.8875 - time_specific_VAS_global7.1461	-0.230653	-0.414585	-0.0467204	0.0148921	Significant
TDO2	OID30910	P48775	Neurology_II	time_specific_VAS_global	time_specific_VAS_global4.8875 - time_specific_VAS_global7.1461	-0.633367	-1.13847	-0.128265	0.0148922	Significant
LYVE1	OID30728	Q9Y5Y7	Inflammation_II	time_specific_VAS_global	time_specific_VAS_global4.8875 - time_specific_VAS_global7.1461	0.142423	0.0289135	0.255932	0.0150675	Significant
ISLR2	OID20889	Q6UXK2	Neurology	time_specific_VAS_global	time_specific_VAS_global4.8875 - time_specific_VAS_global7.1461	-0.160906	-0.288164	-0.0336473	0.0151415	Significant
ROR1	OID20224	Q01973	Cardiometabolic	time_specific_VAS_global	time_specific_VAS_global4.8875 - time_specific_VAS_global7.1461	0.123364	0.0252223	0.221506	0.0152692	Significant
SLITRK2	OID21409	Q9H156	Oncology	time_specific_VAS_global	time_specific_VAS_global4.8875 - time_specific_VAS_global7.1461	-0.228256	-0.409908	-0.0466053	0.015277	Significant
SERPING1	OID30777	P05155	Inflammation_II	time_specific_VAS_global	time_specific_VAS_global4.8875 - time_specific_VAS_global7.1461	-0.0897745	-0.161301	-0.0182479	0.0153023	Significant
CLEC4D	OID20609	Q8WXI8	Inflammation	time_specific_VAS_global	time_specific_VAS_global4.8875 - time_specific_VAS_global7.1461	-0.314562	-0.566075	-0.0630484	0.0153766	Significant
CEP85	OID21241	Q6P2H3	Oncology	time_specific_VAS_global	time_specific_VAS_global4.8875 - time_specific_VAS_global7.1461	-0.320402	-0.575037	-0.0657673	0.0155169	Significant
PDGFRA	OID20133	P16234	Cardiometabolic	time_specific_VAS_global	time_specific_VAS_global4.8875 - time_specific_VAS_global7.1461	-0.171231	-0.308219	-0.0342425	0.0159786	Significant
BMPER	OID30615	Q8N8U9	Inflammation_II	time_specific_VAS_global	time_specific_VAS_global4.8875 - time_specific_VAS_global7.1461	-0.105532	-0.190173	-0.0208914	0.0160323	Significant
AMBN	OID20437	Q9NP70	Inflammation	time_specific_VAS_global	time_specific_VAS_global4.8875 - time_specific_VAS_global7.1461	-0.19707	-0.354722	-0.0394184	0.0162774	Significant
MEGF9	OID20285	Q9H1U4	Cardiometabolic	time_specific_VAS_global	time_specific_VAS_global4.8875 - time_specific_VAS_global7.1461	-0.120246	-0.216593	-0.0238979	0.0162895	Significant
HMMR	OID31175	O75330	Oncology_II	time_specific_VAS_global	time_specific_VAS_global4.8875 - time_specific_VAS_global7.1461	-0.5059	-0.911999	-0.099801	0.0163233	Significant
SSB	OID20818	P05455	Neurology	time_specific_VAS_global	time_specific_VAS_global4.8875 - time_specific_VAS_global7.1461	-0.287624	-0.520073	-0.0551751	0.0163678	Significant
PRELP	OID20766	P51888	Inflammation	time_specific_VAS_global	time_specific_VAS_global4.8875 - time_specific_VAS_global7.1461	-0.0813089	-0.146614	-0.0160034	0.0165152	Significant
PTS	OID20847	Q03393	Neurology	time_specific_VAS_global	time_specific_VAS_global4.8875 - time_specific_VAS_global7.1461	-0.408603	-0.739047	-0.0781583	0.0165417	Significant
LYAR	OID21264	Q9NX58	Oncology	time_specific_VAS_global	time_specific_VAS_global4.8875 - time_specific_VAS_global7.1461	-0.457449	-0.825512	-0.0893864	0.0165593	Significant
POLR2A	OID30440	P24928	Inflammation_II	time_specific_VAS_global	time_specific_VAS_global4.8875 - time_specific_VAS_global7.1461	-0.391377	-0.706144	-0.0766097	0.0166961	Significant
FOS	OID31221	P01100	Oncology_II	time_specific_VAS_global	time_specific_VAS_global4.8875 - time_specific_VAS_global7.1461	-0.903374	-1.63903	-0.167716	0.0168168	Significant
XPNPEP2	OID21508	O43895	Oncology	time_specific_VAS_global	time_specific_VAS_global4.8875 - time_specific_VAS_global7.1461	-0.170096	-0.307638	-0.0325548	0.0169573	Significant
ANGPTL3	OID20407	Q9Y5C1	Cardiometabolic	time_specific_VAS_global	time_specific_VAS_global4.8875 - time_specific_VAS_global7.1461	-0.161582	-0.292196	-0.0309677	0.0170141	Significant
BACH1	OID20505	O14867	Inflammation	time_specific_VAS_global	time_specific_VAS_global4.8875 - time_specific_VAS_global7.1461	-0.322393	-0.58466	-0.0601264	0.0172434	Significant
NUP50	OID30100	Q9UKX7	Cardiometabolic_II	time_specific_VAS_global	time_specific_VAS_global4.8875 - time_specific_VAS_global7.1461	-0.171587	-0.309964	-0.0332103	0.0172435	Significant
C19orf12	OID20804	Q9NSK7	Neurology	time_specific_VAS_global	time_specific_VAS_global4.8875 - time_specific_VAS_global7.1461	-0.530605	-0.964423	-0.0967867	0.017282	Significant
PAGR1	OID30206	Q9BTK6	Cardiometabolic_II	time_specific_VAS_global	time_specific_VAS_global4.8875 - time_specific_VAS_global7.1461	-0.279814	-0.507359	-0.0522682	0.017319	Significant
LRRFIP1	OID31344	Q32MZ4	Oncology_II	time_specific_VAS_global	time_specific_VAS_global4.8875 - time_specific_VAS_global7.1461	-0.298897	-0.543062	-0.0547334	0.017528	Significant
SEMA4D	OID21020	Q92854	Neurology	time_specific_VAS_global	time_specific_VAS_global4.8875 - time_specific_VAS_global7.1461	-0.167006	-0.303812	-0.0301994	0.0175461	Significant
TEF	OID30103	Q10587	Cardiometabolic_II	time_specific_VAS_global	time_specific_VAS_global4.8875 - time_specific_VAS_global7.1461	-0.310604	-0.563493	-0.0577155	0.017572	Significant
RETN	OID20327	Q9HD89	Cardiometabolic	time_specific_VAS_global	time_specific_VAS_global4.8875 - time_specific_VAS_global7.1461	-0.207203	-0.376402	-0.0380047	0.0176595	Significant
GALNT2	OID21423	Q10471	Oncology	time_specific_VAS_global	time_specific_VAS_global4.8875 - time_specific_VAS_global7.1461	-0.0996875	-0.181125	-0.0182504	0.0177709	Significant
NPM1	OID20961	P06748	Neurology	time_specific_VAS_global	time_specific_VAS_global4.8875 - time_specific_VAS_global7.1461	-0.448478	-0.816197	-0.0807585	0.0180013	Significant
COL15A1	OID30396	P39059	Cardiometabolic_II	time_specific_VAS_global	time_specific_VAS_global4.8875 - time_specific_VAS_global7.1461	0.132201	0.0238957	0.240506	0.0180722	Significant
BRD3	OID30093	Q15059	Cardiometabolic_II	time_specific_VAS_global	time_specific_VAS_global4.8875 - time_specific_VAS_global7.1461	-0.709642	-1.29351	-0.125778	0.0181205	Significant
WAS	OID20479	P42768	Inflammation	time_specific_VAS_global	time_specific_VAS_global4.8875 - time_specific_VAS_global7.1461	-0.427575	-0.780138	-0.075013	0.0181903	Significant
MAMDC2	OID30309	Q7Z304	Cardiometabolic_II	time_specific_VAS_global	time_specific_VAS_global4.8875 - time_specific_VAS_global7.1461	-0.246242	-0.44815	-0.0443341	0.0181921	Significant
PTPN1	OID20908	P18031	Neurology	time_specific_VAS_global	time_specific_VAS_global4.8875 - time_specific_VAS_global7.1461	-0.338197	-0.616706	-0.0596876	0.018383	Significant
NRTN	OID20465	Q99748	Inflammation	time_specific_VAS_global	time_specific_VAS_global4.8875 - time_specific_VAS_global7.1461	-0.41203	-0.752614	-0.0714453	0.0184209	Significant
ERBB4	OID21510	Q15303	Oncology	time_specific_VAS_global	time_specific_VAS_global4.8875 - time_specific_VAS_global7.1461	-0.101137	-0.184072	-0.0182014	0.0184213	Significant
MMP3	OID21083	P08254	Neurology	time_specific_VAS_global	time_specific_VAS_global4.8875 - time_specific_VAS_global7.1461	0.358653	0.0620851	0.65522	0.0184938	Significant

## Sheet: metacore_process_networks
#	Networks	FDR	In Data	Total	Network Objects from Active Data
1	Cell adhesion_Platelet-endothelium-leucocyte interactions	4.48264e-17	57	174	NF-kB p50/p50, Plasminogen, DDR1, IL-6, Endoglin, Occludin, I-kB, SHPS-1, PLAUR (uPAR), TGF-beta 1, IGFBP7, TGF-beta, L-selectin, gp130, PECAM1, Protein C inhibitor, CD72, Coagulation factor X, von Willebrand factor, VEGFR-2, VCAM1, SLAM, Plasmin, NF-kB, ITGA2, PDGF-R-alpha, Thrombin, Thrombospondin 4, NF-kB1 (p50), Collagen IV, PDGF receptor, IL-18, Endothelin-1, Plasma kallikrein, ICAM1, CCL2, …
2	Inflammation_Jak-STAT Pathway	1.15853e-16	58	185	IL-15, IL-2R gamma chain, IL-2R beta chain, MEK1(MAP2K1), IL-6, IL-2 receptor, MEK1/2, IFN-omega, SHPS-1, IL-7 receptor, PLAUR (uPAR), STAT2, IL-15 receptor, gp130, OSM receptor, IL-15RA, IL7RA, IFN-gamma receptor, GM-CSF receptor, Somatotropin, OSMR, IL-22 receptor, CCL13, CSF1, IL5RA, PDGF receptor, Leptin receptor, IL-31RA, CCL2, TNF-R1, IL-4R type I, IL-17 receptor, IL10RB, IL-10, Carboxypept…
3	Inflammation_Interferon signaling	1.64019e-15	42	110	MEK1(MAP2K1), IFNGR1, MEK1/2, IFN-omega, MIG, IDO1, STAT2, GBP1, IL28RA, IFNGR2, PTP-1B, IFN-gamma receptor, FasL(TNFSF6), iNOS, Apo-2L(TNFSF10), c-Fos, MICA, ICAM1, PKR, CCL2, Caspase-1, Caspase-8, IL10RB, ILT4, TLR3, I-TAC, IL-12, CCL8, KLF4, MICB, IL29, IL18RAP, CD86, SSAT, IFN-gamma, ILT3, TIMP1, FasR(CD95), MNDA, GBP2, IFN lambda receptor, CCL7
4	Inflammation_NK cell cytotoxicity	1.21399e-12	48	164	IL-15, IL-2R gamma chain, IL-2R beta chain, Lamin B, MEK1(MAP2K1), MHC class I, SAP, I-kB, MEK1/2, STAT2, c-Jun/c-Fos, DR5(TNFRSF10B), IL-15 receptor, CD94, IL-15RA, Caspase-10, IFN-gamma receptor, FasL(TNFSF6), NF-kB, Apo-2L(TNFSF10), c-Fos, MICA, ULBP2, ICAM1, Caspase-8, KLRK1 (NKG2D), CD48, ICAM2, NKp46, CD244, IL-12, KIR2DL3, LFA-3, MICB, IL-12 beta, IL-12 alpha, KIR2DS4, APEX, GM-CSF, IL-12R…
5	Proliferation_Lymphocyte proliferation	5.60595e-12	54	208	IL-15, IL-2R gamma chain, BCMA(TNFRSF17), IL-2R beta chain, CD27(TNFRSF7), BST2, MEK1(MAP2K1), CD28, CD30L (TNFSF8), I-kB, TR2(TNFRSF14), IL-2 receptor, TACI(TNFRSF13B), IL-7 receptor, TNF-R2, IL-15 receptor, CD80, OX40(TNFRSF4), IL-15RA, IL7RA, JNK(MAPK8-10), PKC-theta, NF-kB, CD45, IL4RA, CD5, APRIL(TNFSF13), c-Fos, IL5RA, IL-18, CD137(TNFRSF9), LIGHT(TNFSF14), IL-4R type I, IL10RB, IL-10, ATF-…
6	Immune response_Antigen presentation	1.07952e-11	51	193	NF-kB p50/p50, Cathepsin L, MHC class I, CD28, IFNGR1, PDIA3, Beta-2-microglobulin, I-kB, HLAA, IP-30, STAT2, CD80, CD94, IFNGR2, HLA-DRA1, PA28 (11S regulator), IFN-gamma receptor, CEACAM1, Legumain, NF-kB, CD74, CD45, NF-kB1 (p105), MICA, NF-kB1 (p50), HSP90, ULBP2, ICAM1, PSME2, HSP70, TNF-R1, KLRK1 (NKG2D), DC-SIGNR, ITGAL, ICAM2, Cathepsin S, KIR2DL3, LFA-3, Endoplasmin, MICB, NFYA, KIR2DS4,…
7	Inflammation_Amphoterin signaling	3.00118e-08	33	118	NF-kB p50/p50, MEK1(MAP2K1), IL-6, I-kB, MEK1/2, c-Jun/c-Fos, WASP, S100P, AP-1, JNK(MAPK8-10), IL-1 alpha, VCAM1, JNK2(MAPK9), IL1RN, NF-kB, NF-kB1 (p105), NF-kB1 (p50), ICAM1, MELC, CCL2, p38delta (MAPK13), IL-12, Actin, p38 MAPK, IL-12 beta, IL-12 alpha, c-Jun/c-Jun, Calgranulin C, H-Ras, NFKBIE, MRLC, c-Jun, TNF-alpha
8	Apoptosis_Apoptosis stimulation by external signals	3.5425e-08	37	144	CD27(TNFRSF7), MEK1(MAP2K1), Acid sphingomyelinase, I-kB, TNF-R2, TGF-beta 1, ErbB4(CTF), TGF-beta, DR5(TNFRSF10B), Bax, JNK(MAPK8-10), Caspase-10, ErbB4, FasL(TNFSF6), NF-kB, Apo-2L(TNFSF10), c-Fos, DR4(TNFRSF10A), DR6(TNFRSF21), p53 (mitochondrial), Leptin receptor, TrkB, LIGHT(TNFSF14), TNF-R1, NRAGE(MAGED1), Caspase-8, p53, ErbB4(ICD), Leptin, TGF-beta receptor type II, H-Ras, CD70(TNFSF7), C…
9	Apoptosis_Anti-apoptosis mediated by external signals via NF-kB	7.71946e-08	31	111	IL-15, BCMA(TNFRSF17), NIX, CD30L (TNFSF8), I-kB, TACI(TNFRSF13B), TNF-R2, PP2A regulatory, PKA-reg (cAMP-dependent), OX40(TNFRSF4), IL-15RA, VEGFR-2, GM-CSF receptor, NF-kB, PDGF-R-alpha, APRIL(TNFSF13), PDGF receptor, TNF-R1, Caspase-1, Caspase-8, p53, Fibronectin, CSF2RB, CD30(TNFRSF8), CSF2RA, GM-CSF, H-Ras, FN14(TNFRSF12A), RANK(TNFRSF11A), BAFF(TNFSF13B), TNF-alpha
10	Apoptosis_Anti-Apoptosis mediated by external signals via PI3K/AKT	1.08272e-07	49	233	NF-kB p50/p50, IL-15, CD28, IL-6, IL-2 receptor, CCL23, IL-7 receptor, VEGFR-1, PP2A regulatory, IL-15 receptor, CD80, Bax, PKA-reg (cAMP-dependent), IL-15RA, Caspase-10, VEGFR-2, GM-CSF receptor, NF-kB, PDGF-R-alpha, CD21, MICA, NF-kB1 (p50), Collagen IV, ULBP2, PDGF receptor, TrkB, SOD2, Gastrin 17, IL-4R type I, Caspase-1, p53, KLRK1 (NKG2D), HGF receptor (Met), Fibronectin, UFO, CSF2RB, FGFR4…
11	Immune response_Th17-derived cytokines	2.06171e-07	28	98	MEK1(MAP2K1), C/EBP, IL-6, I-kB, MIG, c-Jun/c-Fos, JNK(MAPK8-10), IL-26 receptor, NF-kB, iNOS, Beta-defensin 2, IL-22 receptor, c-Fos, ICAM1, CCL2, IL-17 receptor, IL10RB, IL-10, I-TAC, Stromelysin-1, NGAL, p38 MAPK, IL22RA1, GM-CSF, IL20RA, c-Jun, TIMP1, CCL7
12	Immune response_Phagocytosis	4.98209e-07	46	223	NF-kB p50/p50, IL-15, C/EBP, Dectin-1, I-kB, SHPS-1, c-Jun/c-Fos, WASP, CR1, Alpha-actinin 2, Alpha-actinin, IL-15RA, JNK(MAPK8-10), ILT2, JNK2(MAPK9), NF-kB, p67-phox, ITGAV, CD14, NF-kB1 (p105), c-Fos, CD21, NF-kB1 (p50), Fc gamma RII alpha, CD23, SR-BI, LBP, MELC, ITGA5, ILT4, Fibronectin, ERM proteins, p38delta (MAPK13), MSR1, Actin, p38 MAPK, Gelsolin, MARCO, NFKBIE, MRLC, Paxillin, c-Jun, B…
13	Inflammation_IL-4 signaling	5.30758e-07	30	115	c-Abl, MEK1(MAP2K1), IL-6, I-kB, MEK1/2, CD22, TGF-beta 1, c-Jun/c-Fos, CD80, Bax, CD72, HLA-DRA1, NF-kB, CD74, CD45, IL4RA, CCL13, CSF1, c-Fos, Fc gamma RII alpha, CD23, PRG2, CCL2, IL-4R type I, IL-10, I-TAC, GM-CSF, H-Ras, CD86, c-Jun
14	Inflammation_IL-12,15,18 signaling	8.47925e-07	20	59	NF-kB p50/p50, IL-15, I-kB, IL-15 receptor, AP-1, JNK(MAPK8-10), JNK2(MAPK9), NF-kB, NF-kB1 (p105), c-Fos, NF-kB1 (p50), IL-18, IL-18BP, ATF-2, IL-12, IL-12 beta, IL-12 alpha, IL-12RB1, IFN-gamma, c-Jun
15	Proteolysis_Connective tissue degradation	8.63624e-07	30	118	MMP-12, Plasminogen, Meprin, Prolidase, HAT, PLAUR (uPAR), ADAM-TS1, Protein C inhibitor, Plasmin, ADAM9, ADAM8, Aggrecanase-1, Collagen IV, Cathepsin O, CD23, Meprin A, beta, ADAM12, Alpha 1-antitrypsin, Furin, Fibronectin, Kallikrein 1, Tenascin-C, Stromelysin-1, Kallikrein 4, PLAU (UPA), Tissue kallikreins, LRP1, TIMP1, ADAM15, Collagen III
16	Chemotaxis	1.08035e-06	33	139	PD-ECGF (TdRPase), MEK1(MAP2K1), MEK1/2, CCL23, PLAUR (uPAR), MIG, CCL19, IL-1 alpha, Galpha(q)-specific peptide GPCRs, IL-16, CCL17, ENPP2, NF-kB, CD45, NCAM1, CX3CL1, Beta-defensin 2, ROBO2, IP10, CCL13, CCL18, CCL2, IL-10, ROBO1, I-TAC, Integrin, CCL8, p38 MAPK, H-Ras, PLAU (UPA), CD4, Cyr61, CCL7
17	Cell adhesion_Glycoconjugates	1.61078e-06	36	162	Siglec-8, 90K, Galectin-3, Galectin-1, SAP, Galectin-7, CD22, L-selectin, Sialoadhesin, SIGLEC5, Siglec-10, Fibulin-2, Neurocan, CD45, PKC, IP10, RTN4R, RHAMM, TrkB, CCL2, Siglec-E, Caspase-8, Fibronectin, Tenascin-C, Contactin 2, CD33, Siglec-6, Integrin, Leptin, Agrin, CCL8, Actin, FasR(CD95), BLNK, IL-3 receptor, Versican
18	Immune response_TCR signaling	3.34352e-06	37	174	NF-kB p50/p50, MEK1(MAP2K1), MHC class I, CD28, I-kB, MEK1/2, PD-1, WASP, CD80, AP-1, JNK(MAPK8-10), JNK2(MAPK9), PKC-theta, NF-kB, CD45, NF-kB1 (p105), c-Fos, PAG, MICA, NF-kB1 (p50), ICAM1, CD137(TNFRSF9), IL-10, ATF-2, p38delta (MAPK13), ICAM2, Calcineurin B (regulatory), Actin, MICB, p38 MAPK, GM-CSF, H-Ras, CD86, IFN-gamma, c-Jun, CD4, TNF-alpha
19	Cell adhesion_Cell-matrix interactions	5.55682e-06	41	207	90K, MMP-12, Galectin-3, Galectin-1, BETA-IG-H3, Galectin-7, ADAM-TS1, Fibulin-2, COMP, Neurocan, ADAM9, ITGA2, ITGAV, ITIH3, Aggrecanase-1, RHAMM, Collagen IV, ADAM12, Fibulin-3, LYVE-1, Tenascin-X, ITGA5, Fibronectin, CD38, Tenascin-C, LAMB1, Integrin, ITIH, Stromelysin-1, Agrin, Layilin, NOV, BCAM, COL4A4, CSPG4 (NG2), TIMP1, ITGA11, ADAM15, ITGB7, Versican, Collagen III
20	Inflammation_Kallikrein-kinin system	1.9169e-05	37	187	NF-kB p50/p50, Aminopeptidase P2, Plasminogen, MEK1(MAP2K1), I-kB, MEK1/2, PLAUR (uPAR), c-Jun/c-Fos, Protein C inhibitor, Coagulation factor X, AP-1, von Willebrand factor, Plasmin, Coagulation factor XIII, NF-kB, iNOS, PGES2, Kallikrein 8, Thrombin, c-Fos, Neprilysin, NF-kB1 (p50), PLA2, Plasma kallikrein, Alpha 1-antitrypsin, C1 inhibitor, Kallikrein 1, p38delta (MAPK13), nNOS, p38 MAPK, H-Ras…
21	Immune response_Phagosome in antigen presentation	2.01244e-05	44	241	NF-kB p50/p50, Cathepsin L, MHC class I, PDIA3, Beta-2-microglobulin, I-kB, SHPS-1, HLAA, WASP, Alpha-actinin 2, Alpha-actinin, JNK(MAPK8-10), HLA-DRA1, JNK2(MAPK9), PA28 (11S regulator), Legumain, NF-kB, CD74, CD14, NF-kB1 (p105), CD21, NF-kB1 (p50), Fc gamma RII alpha, HSP90, CD23, PSME2, LBP, HSP70, ITGA5, Fibronectin, ERM proteins, p38delta (MAPK13), Cathepsin S, Actin, Endoplasmin, p38 MAPK,…
22	Inflammation_TREM1 signaling	2.15602e-05	31	145	MEK1(MAP2K1), IL-6, I-kB, MEK1/2, c-Jun/c-Fos, Bax, CD83, JNK(MAPK8-10), JNK2(MAPK9), NF-kB, CD14, ICAM1, CCL2, p53, IL-10, ITGA5, p38delta (MAPK13), IL-12, Calcineurin B (regulatory), p38 MAPK, IL-12 beta, GM-CSF, H-Ras, CD86, IFN-gamma, c-Jun, TIMP1, PERM, CCL7, TNF-alpha, MD-2
23	Development_Blood vessel morphogenesis	2.1852e-05	42	227	NOTCH1 (NICD), Plasminogen, PD-ECGF (TdRPase), VEGFR-1, Angiogenin, Amphiregulin, IL-1 alpha, VEGFR-2, VCAM1, ErbB4, HIF-prolyl hydroxylase, Notch, Galpha(q)-specific peptide GPCRs, Angiopoietin 2, EDNRB, Plasmin, CEACAM1, NF-kB, NOTCH1 receptor, c-Fos, Transferrin, Endothelin-1, ICAM1, NOTCH1 (NEXT), Furin, PLGF, HGF receptor (Met), Fibronectin, Kallikrein 1, Epo, Thy-1, Troponin I, cardiac, ANG…
24	Development_Regulation of angiogenesis	2.56148e-05	41	221	IL-15, Plasminogen, PD-ECGF (TdRPase), IL-6, Endoglin, N-cadherin, I-kB, PLAUR (uPAR), VEGFR-1, Angiogenin, Ephrin-A receptors, IL-1 alpha, VEGFR-2, Ephrin-B receptor 4, Galpha(q)-specific peptide GPCRs, EDNRB, SHH, Plasmin, CEACAM1, NF-kB, PKC, Hedgehog, Ephrin-A, IL-18, Leptin receptor, Endothelin-1, TrkB, CCL2, DDAH1, Leptin, Secretogranin II, TGF-beta receptor type II, Annexin II, Troponin I,…
25	Apoptosis_Death Domain receptors & caspases in apoptosis	4.17824e-05	27	122	CD27(TNFRSF7), CD30L (TNFSF8), TR2(TNFRSF14), HtrA2, DR5(TNFRSF10B), Caspase-10, PARP-1, FasL(TNFSF6), TAX1BP1, PDCD6, Apo-2L(TNFSF10), DcR3(TNFRSF6B), DR4(TNFRSF10A), DR6(TNFRSF21), CD137(TNFRSF9), LIGHT(TNFSF14), TNF-R1, Caspase-1, Caspase-8, Rad51, NKp46, CD30(TNFRSF8), CD70(TNFSF7), FN14(TNFRSF12A), FasR(CD95), SODD, TNF-alpha
26	Proliferation_Negative regulation of cell proliferation	0.000154249	34	183	MEK1(MAP2K1), IL-6, CCL23, TGF-beta 1, ADAM-TS1, ING1, IGFBP7, TGF-beta, gp130, OSM receptor, IBP2, Amphiregulin, Calgizzarin, IL-1 alpha, VEGFR-2, WARS, IFN-gamma receptor, CREG1, OSMR, IBP4, p53 (mitochondrial), IBP1, PKR, Nucleophosmin, p53, nNOS, TGF-beta receptor type II, KLF4, H-Ras, IBP, IL-6 receptor, IFN-gamma, IL6RA, C/EBPalpha
27	Immune response_T helper cell differentiation	0.000194985	28	140	MEK1(MAP2K1), CD28, IL-6, TLR1, I-kB, IL-2 receptor, gp130, CD80, JNK(MAPK8-10), IFN-gamma receptor, PKC-theta, NF-kB, CD14, c-Fos, IL-18, CD137(TNFRSF9), LBP, IL-4R type I, ATF-2, IL-12, IL-12 beta, H-Ras, CD86, IL-6 receptor, IFN-gamma, c-Jun, CD4, MD-2
28	Inflammation_IL-10 anti-inflammatory response	0.000328586	20	87	NF-kB p50/p50, IL-6, Heme oxygenase 1, I-kB, IL-1 alpha, FasL(TNFSF6), NF-kB, NF-kB1 (p50), IL10RB, IL-10, p38delta (MAPK13), IL-12, p38 MAPK, IL-12 beta, IL-12 alpha, NFKBIE, IFN-gamma, TIMP1, FasR(CD95), TNF-alpha
29	Cell adhesion_Attractive and repulsive receptors	0.000329559	32	175	c-Abl, Galectin-1, Neogenin, Ephrin-A4, CD72, MENA, Ephrin-A receptors, VCAM1, Ephrin-B receptor 4, NCAM1, ITGA2, ROBO2, Collagen IV, Ephrin-A, Semaphorin 7A, Plexin B2, ICAM1, ITGA5, HGF receptor (Met), ICAM5, Fibronectin, ROBO1, SFK, Integrin, ITGAL, ICAM2, Actin, Ephrin-B receptors, Ephrin-A receptor 2, Semaphorin 4D, Paxillin, ICAM3
30	Inflammation_Histamine signaling	0.000337572	37	215	NF-kB p50/p50, MEK1(MAP2K1), IL-6, I-kB, c-Jun/c-Fos, WASP, PKA-reg (cAMP-dependent), AP-1, JNK(MAPK8-10), VCAM1, JNK2(MAPK9), NF-kB, iNOS, p67-phox, CD14, IP10, c-Fos, NF-kB1 (p50), IL-18, PLA2, ICAM1, CCL2, IL-10, p38delta (MAPK13), IL-12, Calcineurin B (regulatory), Actin, p38 MAPK, IL-12 beta, IL-12 alpha, c-Jun/c-Jun, GM-CSF, NFKBIE, CD86, IFN-gamma, c-Jun, TNF-alpha
31	Signal Transduction_TGF-beta, GDF and Activin signaling	0.000393033	29	154	RPTPkappa, Follistatin, MEK1(MAP2K1), IL-6, Endoglin, LTBP3, FSRP, PLAUR (uPAR), TGF-beta 1, PP2A regulatory, AP-1, JNK(MAPK8-10), TGF-beta receptor type III (betaglycan), NF-kB, PKC, c-Fos, ALK-1, Miz-1, p53, ATF-2, Integrin, FTase-alpha, TGF-beta receptor type II, p38 MAPK, H-Ras, c-Jun, ATF-2/c-Jun, C/EBPalpha, NOTCH1 precursor
32	Inflammation_Neutrophil activation	0.000706407	36	215	NF-kB p50/p50, IL-2R beta chain, MEK1(MAP2K1), IL-6, I-kB, IL-2 receptor, MEK1/2, TNF-R2, Syntaxin 7, c-Jun/c-Fos, AP-1, NF-kB, iNOS, CX3CL1, p67-phox, NF-kB1 (p50), PLA2, ICAM1, CCL2, TNF-R1, Caspase-8, IL-10, LTA4H, p38delta (MAPK13), ICAM2, Actin, p38 MAPK, c-Jun/c-Jun, H-Ras, NFKBIE, IFN-gamma, c-Jun, ATF-2/c-Jun, SODD, PERM, TNF-alpha
33	Inflammation_IFN-gamma signaling	0.00095231	22	109	IL-15, MEK1(MAP2K1), DAF, I-kB, MIG, IFN-gamma receptor, CCL17, NF-kB, iNOS, Factor B, IP10, IL-18, ICAM1, PKR, Caspase-8, ATF-2, IL-12, p38 MAPK, IL-12 beta, NFKBIE, IFN-gamma, Fc alpha receptor
34	Inflammation_IL-2 signaling	0.0012693	21	104	NF-kB p50/p50, IL-32 (NK4), MEK1(MAP2K1), I-kB, IL-2 receptor, MEK1/2, SHPS-1, c-Jun/c-Fos, AP-1, FasL(TNFSF6), NF-kB, CD45, c-Fos, NF-kB1 (p50), Calcineurin B (regulatory), Thy-1, p38 MAPK, Granulysin, H-Ras, NFKBIE, c-Jun
35	Inflammation_IL-6 signaling	0.0012693	23	119	NF-kB p50/p50, MEK1(MAP2K1), C/EBP, IL-6, I-kB, MEK1/2, SHPS-1, c-Jun/c-Fos, gp130, Bax, AP-1, NF-kB, c-Fos, NF-kB1 (p50), Alpha 1-antitrypsin, LBP, Fibronectin, H-Ras, NFKBIE, SERPINF2, IL-6 receptor, c-Jun, C/EBPalpha
36	Proliferation_Positive regulation cell proliferation	0.00230536	35	221	MEK1(MAP2K1), MEK1/2, VEGFR-1, gp130, PKA-reg (cAMP-dependent), HDGF, AP-1, Myeloblastin, PBEF, SLAM, SHH, GM-CSF receptor, IP10, CSF1, c-Fos, TACSTD2 (TROP2), Endothelin-1, MGF, IL-31RA, Gastrin 17, PLGF, HGF receptor (Met), ATF-2, nNOS, FLT3 ligand, IL-5 receptor, GM-CSF, H-Ras, MRLC, CSPG4 (NG2), c-Jun, TIMP1, LIFR, IL-3 receptor, LIF receptor
37	Development_EMT_Regulation of epithelial-to-mesenchymal transition	0.00289103	35	224	c-Abl, NOTCH1 (NICD), MEK1(MAP2K1), N-cadherin, Calcineurin B1, Occludin, I-kB, Keratin 8, ACTA2, TGF-beta 1, c-Jun/c-Fos, TGF-beta, OSM receptor, AP-1, JNK(MAPK8-10), NOTCH1 receptor, PDGF-R-alpha, c-Fos, PDGF receptor, Endothelin-1, NOTCH1 (NEXT), TNF-R1, HGF receptor (Met), Fibronectin, ATF-2, Vimentin, Keratin 18, Actin, TGF-beta receptor type II, p38 MAPK, H-Ras, c-Jun, TNF-alpha, LIF recept…
38	Development_Skeletal muscle development	0.00316449	25	143	MYBPC1, ACTA2, MYOM1, TGF-beta 1, Sirtuin1, SHH, Collagen IV, ADAM12, Dystrophin, MYBPC2, MELC, HGF receptor (Met), CRP3 (MLP), Titin, nNOS, Actin, MYL3, p38 MAPK, COL4A4, Nebulin, MRLC, Calpain 3, Actin muscle, Tropomyosin, ITGA11
39	Signal transduction_NOTCH signaling	0.00335915	36	235	NOTCH1 (NICD), NOTCH2 (2ICD), MEK1(MAP2K1), I-kB, MEK1/2, TGF-beta 1, DLL1, TGF-beta, JNK(MAPK8-10), Amphiregulin, SFRP3 (FRZB1), ErbB4, JNK2(MAPK9), NF-kB, MAGP2, NOTCH1 receptor, PDGF-R-alpha, NF-kB1 (p105), c-Fos, NF-kB1 (p50), PDGF receptor, NOTCH1 (NEXT), Furin, p53, NOTCH2 receptor, ATF-2, p38delta (MAPK13), TGF-beta receptor type II, IL-2R alpha chain, p38 MAPK, H-Ras, DLK, c-Jun, CD4, NOT…
40	Inflammation_Protein C signaling	0.00476492	20	108	NF-kB p50/p50, Plasminogen, IL-6, I-kB, Protein C inhibitor, Alpha-actinin 2, Alpha-actinin, Coagulation factor X, IL-1 alpha, Plasmin, NF-kB, Thrombin, NF-kB1 (p50), Plasma kallikrein, Protein S, Actin, NFKBIE, PLAU (UPA), c-Jun, TNF-alpha
41	Inflammation_MIF signaling	0.00545162	24	141	NF-kB p50/p50, IL-6, I-kB, c-Jun/c-Fos, PKA-reg (cAMP-dependent), JNK(MAPK8-10), IL-1 alpha, VCAM1, JNK2(MAPK9), NF-kB, CD74, iNOS, PKC, CD14, c-Fos, NF-kB1 (p50), PLA2, ICAM1, p53, Stromelysin-1, NFKBIE, IFN-gamma, c-Jun, TNF-alpha
42	Proteolysis_ECM remodeling	0.0100942	16	84	MMP-12, PLAUR (uPAR), Protein C inhibitor, Plasmin, Aggrecanase-1, Thrombin, Collagen IV, Alpha 1-antitrypsin, Fibronectin, Tenascin-C, Stromelysin-1, Kallikrein 4, PLAU (UPA), LRP1, TIMP1, Collagen III
43	Reproduction_Feeding and Neurohormone signaling	0.0114363	31	209	PAM, MEK1(MAP2K1), IL-6, PP2A regulatory, TGF-beta, Bax, PKA-reg (cAMP-dependent), MCH, Galpha(q)-specific peptide GPCRs, Somatotropin, NF-kB, ADAM9, c-Fos, Proepithelin, Endothelin-1, B4GT1, IBP1, MGF, HSP70, Integrin, ITGAL, TGF-beta receptor type II, HSP27, H-Ras, Cathepsin D, PREB, Paxillin, c-Jun, GHR, TNF-alpha, RPL14
44	Signal transduction_Nitric oxide signaling	0.0155757	16	88	NF-kB p50/p50, MEK1(MAP2K1), TGF-beta 1, Bax, AP-1, GM-CSF receptor, NF-kB, iNOS, c-Fos, Caspase-8, nNOS, p38 MAPK, GM-CSF, H-Ras, IFN-gamma, TNF-alpha
45	Apoptosis_Anti-Apoptosis mediated by external signals via MAPK and JAK/STAT	0.0155757	27	179	IL-15, MEK1(MAP2K1), NIX, IL-7 receptor, STAT2, IL-15 receptor, Bax, PKA-reg (cAMP-dependent), IL-15RA, JNK(MAPK8-10), GM-CSF receptor, PDGF-R-alpha, c-Fos, PDGF receptor, PKR, SOD2, Gastrin 17, Caspase-1, p53, ATF-2, Epo, FLT3 ligand, p38 MAPK, GM-CSF, H-Ras, c-Jun, TNF-alpha
46	Immune response_BCR pathway	0.0157871	22	137	NF-kB p50/p50, MEK1(MAP2K1), I-kB, MEK1/2, CD22, WASP, CD72, AP-1, JNK(MAPK8-10), JNK2(MAPK9), NF-kB, CD45, CD21, NF-kB1 (p50), ATF-2, Actin, H-Ras, NFKBIE, CD79B, c-Jun, BLNK, ATF-2/c-Jun
47	Inflammation_Innate inflammatory response	0.0173866	27	181	NF-kB p50/p50, IL-6, TLR1, I-kB, JNK(MAPK8-10), IL-1 alpha, JNK2(MAPK9), PKC-theta, NF-kB, iNOS, CD14, IP10, NF-kB1 (p50), IL-18, PLA2, LBP, IL1R-rp2, TLR3, I-TAC, p38delta (MAPK13), p38 MAPK, NFKBIE, sCD14, HSPA1A, c-Jun, TNF-alpha, MD-2
48	Inflammation_Complement system	0.0189861	14	75	C2, DAF, CR1, C4BP beta, MCP, MASP1, Factor B, CD21, C1 inhibitor, C2b, C1s, Factor Bb, CD59, C2a
49	Inflammation_IgE signaling	0.0189861	22	140	NF-kB p50/p50, MEK1(MAP2K1), IL-6, I-kB, MEK1/2, JNK(MAPK8-10), JNK2(MAPK9), PKC-theta, NF-kB, NF-kB1 (p50), PLA2, CCL2, ATF-2, Calcineurin B (regulatory), p38 MAPK, GM-CSF, H-Ras, NFKBIE, IFN-gamma, c-Jun, BLNK, TNF-alpha
50	Immune response_Innate immune response to RNA viral infection	0.0189861	15	83	IL-6, I-kB, IDO1, STAT2, Caspase-10, WARS, NF-kB, iNOS, IP10, PKR, RIG-I, Caspase-8, TLR3, I-TAC, c-Jun
51	Blood coagulation	0.0233701	16	93	Plasminogen, PLAUR (uPAR), Protein C inhibitor, Coagulation factor X, von Willebrand factor, C4BP beta, Plasmin, ITGA2, Thrombin, Collagen IV, Plasma kallikrein, Alpha 1-antitrypsin, C1 inhibitor, Protein S, SERPINF2, PLAU (UPA)
52	Cell cycle_G1-S Growth factor regulation	0.0416118	27	195	NF-kB p50/p50, MEK1(MAP2K1), LTBP3, I-kB, MEK1/2, TGF-beta 1, c-Jun/c-Fos, PP2A regulatory, TGF-beta, AP-1, JNK(MAPK8-10), VEGFR-2, JNK2(MAPK9), PKC-theta, NF-kB, PKC, PDGF-R-alpha, Thrombin, c-Fos, NF-kB1 (p50), Gastrin 17, HGF receptor (Met), TGF-beta receptor type II, c-Jun/c-Jun, H-Ras, NFKBIE, c-Jun
53	Cell adhesion_Leucocyte chemotaxis	0.0496329	25	180	CD28, CCL23, MIG, WASP, CD80, Alpha-actinin, CCL19, VCAM1, Galpha(q)-specific peptide GPCRs, CCL17, CX3CL1, IP10, CCL13, CCL18, ICAM1, CCL2, ICAM5, I-TAC, ICAM2, LFA-3, CD86, Paxillin, CD4, CCL7, ICAM3
Legend:
Networks	Metacore process network term
FDR	False discovery rate
In Data	Proteins significant in the model present in the Metacore process network
Total	Total number of proteins in the Metacore process network
Network Objects from Active Data	Proteins in the Metacore process network

## Sheet: protein_mapping
Metacore_1075prot_ass_w_PGA_process_networks
Process networks with FDR<0.05
Network #	Network name	Network FDR	Network Object Name	Input Entrez Gene IDs	Input molecule	Input value: estimate (difference in NPX value between contrast terms)	Molecule Name	Legend
1	Cell_adhesion_Platelet-endothelium-leucocyte_interactions	4.48264e-17	NF-kBp50/p50	4790	NFKB1	-0.37	nuclear factor kappa B subunit 1	Network name	Metacore process network name
1	Cell_adhesion_Platelet-endothelium-leucocyte_interactions	4.48264e-17	Plasminogen	5340	PLG	0.1	plasminogen	Network FDR	FDR in analysis
1	Cell_adhesion_Platelet-endothelium-leucocyte_interactions	4.48264e-17	DDR1	780	DDR1	-0.18	discoidin domain receptor tyrosine kinase 1	Network Object name	Protein names from Metacore
1	Cell_adhesion_Platelet-endothelium-leucocyte_interactions	4.48264e-17	IL-6	3569	IL6	-0.53	interleukin 6	Input Entrez Gene IDs	Entrez Gene ID's mapping to proteins
1	Cell_adhesion_Platelet-endothelium-leucocyte_interactions	4.48264e-17	Endoglin	2022	ENG	-0.08	endoglin	Input molecule	Protein symbols
1	Cell_adhesion_Platelet-endothelium-leucocyte_interactions	4.48264e-17	Occludin	100506658	OCLN	-0.36	occludin	Input value: estimate (difference in NPX value between contrast terms)	mean NPX difference from lme post-hoc model
1	Cell_adhesion_Platelet-endothelium-leucocyte_interactions	4.48264e-17	I-kB	4794	NFKBIE	-0.4	NFKB inhibitor epsilon	Molecule Name	full-length protein name
1	Cell_adhesion_Platelet-endothelium-leucocyte_interactions	4.48264e-17	SHPS-1	140885	SIRPA	-0.28	signal regulatory protein alpha
1	Cell_adhesion_Platelet-endothelium-leucocyte_interactions	4.48264e-17	PLAUR(uPAR)	5329	PLAUR	-0.26	plasminogen activator, urokinase receptor
1	Cell_adhesion_Platelet-endothelium-leucocyte_interactions	4.48264e-17	TGF-beta1	7040	TGFB1	-0.16	transforming growth factor beta 1
1	Cell_adhesion_Platelet-endothelium-leucocyte_interactions	4.48264e-17	IGFBP7	3490	IGFBP7	-0.19	insulin like growth factor binding protein 7
1	Cell_adhesion_Platelet-endothelium-leucocyte_interactions	4.48264e-17	TGF-beta	7040	TGFB1	-0.16	transforming growth factor beta 1
1	Cell_adhesion_Platelet-endothelium-leucocyte_interactions	4.48264e-17	L-selectin	6402	SELL	-0.23	selectin L
1	Cell_adhesion_Platelet-endothelium-leucocyte_interactions	4.48264e-17	gp130	3572	IL6ST	-0.16	interleukin 6 cytokine family signal transducer
1	Cell_adhesion_Platelet-endothelium-leucocyte_interactions	4.48264e-17	PECAM1	5175	PECAM1	-0.16	platelet and endothelial cell adhesion molecule 1
1	Cell_adhesion_Platelet-endothelium-leucocyte_interactions	4.48264e-17	ProteinCinhibitor	5104	SERPINA5	0.23	serpin family A member 5
1	Cell_adhesion_Platelet-endothelium-leucocyte_interactions	4.48264e-17	CD72	971	CD72	-0.61	CD72 molecule
1	Cell_adhesion_Platelet-endothelium-leucocyte_interactions	4.48264e-17	CoagulationfactorX	2159	F10	0.13	coagulation factor X
1	Cell_adhesion_Platelet-endothelium-leucocyte_interactions	4.48264e-17	vonWillebrandfactor	7450	VWF	-0.52	von Willebrand factor
1	Cell_adhesion_Platelet-endothelium-leucocyte_interactions	4.48264e-17	VEGFR-2	3791	KDR	-0.17	kinase insert domain receptor
1	Cell_adhesion_Platelet-endothelium-leucocyte_interactions	4.48264e-17	VCAM1	7412	VCAM1	-0.39	vascular cell adhesion molecule 1
1	Cell_adhesion_Platelet-endothelium-leucocyte_interactions	4.48264e-17	SLAM	6504	SLAMF1	-0.42	signaling lymphocytic activation molecule family member 1
1	Cell_adhesion_Platelet-endothelium-leucocyte_interactions	4.48264e-17	Plasmin	5340	PLG	0.1	plasminogen
1	Cell_adhesion_Platelet-endothelium-leucocyte_interactions	4.48264e-17	NF-kB	4790	NFKB1	-0.37	nuclear factor kappa B subunit 1
1	Cell_adhesion_Platelet-endothelium-leucocyte_interactions	4.48264e-17	ITGA2	3673	ITGA2	0.32	integrin subunit alpha 2
1	Cell_adhesion_Platelet-endothelium-leucocyte_interactions	4.48264e-17	PDGF-R-alpha	5156	PDGFRA	-0.17	platelet derived growth factor receptor alpha
1	Cell_adhesion_Platelet-endothelium-leucocyte_interactions	4.48264e-17	Thrombin	2147	F2	0.12	coagulation factor II, thrombin
1	Cell_adhesion_Platelet-endothelium-leucocyte_interactions	4.48264e-17	Thrombospondin4	7060	THBS4	-0.46	thrombospondin 4
1	Cell_adhesion_Platelet-endothelium-leucocyte_interactions	4.48264e-17	NF-kB1(p50)	4790	NFKB1	-0.37	nuclear factor kappa B subunit 1
1	Cell_adhesion_Platelet-endothelium-leucocyte_interactions	4.48264e-17	CollagenIV	1286	COL4A4	-0.9	collagen type IV alpha 4 chain
1	Cell_adhesion_Platelet-endothelium-leucocyte_interactions	4.48264e-17	PDGFreceptor	5156	PDGFRA	-0.17	platelet derived growth factor receptor alpha
1	Cell_adhesion_Platelet-endothelium-leucocyte_interactions	4.48264e-17	IL-18	3606	IL18	-0.46	interleukin 18
1	Cell_adhesion_Platelet-endothelium-leucocyte_interactions	4.48264e-17	Endothelin-1	1906	EDN1	-0.23	endothelin 1
1	Cell_adhesion_Platelet-endothelium-leucocyte_interactions	4.48264e-17	Plasmakallikrein	3818	KLKB1	0.15	kallikrein B1
1	Cell_adhesion_Platelet-endothelium-leucocyte_interactions	4.48264e-17	ICAM1	3383	ICAM1	-0.35	intercellular adhesion molecule 1
1	Cell_adhesion_Platelet-endothelium-leucocyte_interactions	4.48264e-17	CCL2	6347	CCL2	-0.68	C-C motif chemokine ligand 2
1	Cell_adhesion_Platelet-endothelium-leucocyte_interactions	4.48264e-17	HGFreceptor(Met)	4233	MET	-0.32	MET proto-oncogene, receptor tyrosine kinase
1	Cell_adhesion_Platelet-endothelium-leucocyte_interactions	4.48264e-17	C1inhibitor	710	SERPING1	-0.09	serpin family G member 1
1	Cell_adhesion_Platelet-endothelium-leucocyte_interactions	4.48264e-17	Fibronectin	2335	FN1	0.13	fibronectin 1
1	Cell_adhesion_Platelet-endothelium-leucocyte_interactions	4.48264e-17	ITGAL	3683	ITGAL	-0.6	integrin subunit alpha L
1	Cell_adhesion_Platelet-endothelium-leucocyte_interactions	4.48264e-17	ProteinS	5627	PROS1	0.13	protein S
1	Cell_adhesion_Platelet-endothelium-leucocyte_interactions	4.48264e-17	MSR1	4481	MSR1	-0.56	macrophage scavenger receptor 1
1	Cell_adhesion_Platelet-endothelium-leucocyte_interactions	4.48264e-17	LDLR	3949	LDLR	-0.3	low density lipoprotein receptor
1	Cell_adhesion_Platelet-endothelium-leucocyte_interactions	4.48264e-17	TGF-betareceptortypeII	7048	TGFBR2	-0.14	transforming growth factor beta receptor 2
1	Cell_adhesion_Platelet-endothelium-leucocyte_interactions	4.48264e-17	Endoplasmin	7184	HSP90B1	-0.5	heat shock protein 90 beta family member 1
1	Cell_adhesion_Platelet-endothelium-leucocyte_interactions	4.48264e-17	OLR1	4973	OLR1	-0.43	oxidized low density lipoprotein receptor 1
1	Cell_adhesion_Platelet-endothelium-leucocyte_interactions	4.48264e-17	NFKBIE	4794	NFKBIE	-0.4	NFKB inhibitor epsilon
1	Cell_adhesion_Platelet-endothelium-leucocyte_interactions	4.48264e-17	PLAU(UPA)	5328	PLAU	-0.23	plasminogen activator, urokinase
1	Cell_adhesion_Platelet-endothelium-leucocyte_interactions	4.48264e-17	Semaphorin4D	10507	SEMA4D	-0.17	semaphorin 4D
1	Cell_adhesion_Platelet-endothelium-leucocyte_interactions	4.48264e-17	LRP1	4035	LRP1	-0.16	LDL receptor related protein 1
1	Cell_adhesion_Platelet-endothelium-leucocyte_interactions	4.48264e-17	Angiostatin	5340	PLG	0.1	plasminogen
1	Cell_adhesion_Platelet-endothelium-leucocyte_interactions	4.48264e-17	Cyr61	3491	CCN1	-0.44	cellular communication network factor 1
1	Cell_adhesion_Platelet-endothelium-leucocyte_interactions	4.48264e-17	GPR56	9289	ADGRG1	-0.32	adhesion G protein-coupled receptor G1
1	Cell_adhesion_Platelet-endothelium-leucocyte_interactions	4.48264e-17	TNF-alpha	7124	TNF	-0.485	tumor necrosis factor
1	Cell_adhesion_Platelet-endothelium-leucocyte_interactions	4.48264e-17	CollagenIII	1281	COL3A1	-0.16	collagen type III alpha 1 chain
1	Cell_adhesion_Platelet-endothelium-leucocyte_interactions	4.48264e-17	Thrombospondin2	7058	THBS2	-0.18	thrombospondin 2
1	Cell_adhesion_Platelet-endothelium-leucocyte_interactions	4.48264e-17	IGFBP7/8	3490	IGFBP7	-0.19	insulin like growth factor binding protein 7
2	Inflammation_Jak-STAT_Pathway	1.15853e-16	IL-15	3600	IL15	-0.23	interleukin 15
2	Inflammation_Jak-STAT_Pathway	1.15853e-16	IL-2Rgammachain	3561	IL2RG	-0.32	interleukin 2 receptor subunit gamma
2	Inflammation_Jak-STAT_Pathway	1.15853e-16	IL-2Rbetachain	3560	IL2RB	-0.52	interleukin 2 receptor subunit beta
2	Inflammation_Jak-STAT_Pathway	1.15853e-16	MEK1(MAP2K1)	5604	MAP2K1	-0.68	mitogen-activated protein kinase kinase 1
2	Inflammation_Jak-STAT_Pathway	1.15853e-16	IL-6	3569	IL6	-0.53	interleukin 6
2	Inflammation_Jak-STAT_Pathway	1.15853e-16	IL-2receptor	3561	IL2RG	-0.32	interleukin 2 receptor subunit gamma
2	Inflammation_Jak-STAT_Pathway	1.15853e-16	MEK1/2	5604	MAP2K1	-0.68	mitogen-activated protein kinase kinase 1
2	Inflammation_Jak-STAT_Pathway	1.15853e-16	IFN-omega	3467	IFNW1	-0.31	interferon omega 1
2	Inflammation_Jak-STAT_Pathway	1.15853e-16	SHPS-1	140885	SIRPA	-0.28	signal regulatory protein alpha
2	Inflammation_Jak-STAT_Pathway	1.15853e-16	IL-7receptor	3561	IL2RG	-0.32	interleukin 2 receptor subunit gamma
2	Inflammation_Jak-STAT_Pathway	1.15853e-16	PLAUR(uPAR)	5329	PLAUR	-0.26	plasminogen activator, urokinase receptor
2	Inflammation_Jak-STAT_Pathway	1.15853e-16	STAT2	6773	STAT2	-0.89	signal transducer and activator of transcription 2
2	Inflammation_Jak-STAT_Pathway	1.15853e-16	IL-15receptor	3561	IL2RG	-0.32	interleukin 2 receptor subunit gamma
2	Inflammation_Jak-STAT_Pathway	1.15853e-16	gp130	3572	IL6ST	-0.16	interleukin 6 cytokine family signal transducer
2	Inflammation_Jak-STAT_Pathway	1.15853e-16	OSMreceptor	3572	IL6ST	-0.16	interleukin 6 cytokine family signal transducer
2	Inflammation_Jak-STAT_Pathway	1.15853e-16	IL-15RA	3601	IL15RA	-0.64	interleukin 15 receptor subunit alpha
2	Inflammation_Jak-STAT_Pathway	1.15853e-16	IL7RA	3575	IL7R	-0.14	interleukin 7 receptor
2	Inflammation_Jak-STAT_Pathway	1.15853e-16	IFN-gammareceptor	3459	IFNGR1	-0.16	interferon gamma receptor 1
2	Inflammation_Jak-STAT_Pathway	1.15853e-16	GM-CSFreceptor	1438	CSF2RA	-0.29	colony stimulating factor 2 receptor subunit alpha
2	Inflammation_Jak-STAT_Pathway	1.15853e-16	Somatotropin	2688	GH1	-0.55	growth hormone 1
2	Inflammation_Jak-STAT_Pathway	1.15853e-16	OSMR	9180	OSMR	-0.25	oncostatin M receptor
2	Inflammation_Jak-STAT_Pathway	1.15853e-16	IL-22receptor	3588	IL10RB	-0.15	interleukin 10 receptor subunit beta
2	Inflammation_Jak-STAT_Pathway	1.15853e-16	CCL13	6357	CCL13	-0.42	C-C motif chemokine ligand 13
2	Inflammation_Jak-STAT_Pathway	1.15853e-16	CSF1	1435	CSF1	-0.48	colony stimulating factor 1
2	Inflammation_Jak-STAT_Pathway	1.15853e-16	IL5RA	3568	IL5RA	-0.4	interleukin 5 receptor subunit alpha
2	Inflammation_Jak-STAT_Pathway	1.15853e-16	PDGFreceptor	5156	PDGFRA	-0.17	platelet derived growth factor receptor alpha
2	Inflammation_Jak-STAT_Pathway	1.15853e-16	Leptinreceptor	3953	LEPR	-0.38	leptin receptor
2	Inflammation_Jak-STAT_Pathway	1.15853e-16	IL-31RA	133396	IL31RA	0.34	interleukin 31 receptor A
2	Inflammation_Jak-STAT_Pathway	1.15853e-16	CCL2	6347	CCL2	-0.68	C-C motif chemokine ligand 2
2	Inflammation_Jak-STAT_Pathway	1.15853e-16	TNF-R1	7132	TNFRSF1A	-0.35	TNF receptor superfamily member 1A
2	Inflammation_Jak-STAT_Pathway	1.15853e-16	IL-4RtypeI	3561	IL2RG	-0.32	interleukin 2 receptor subunit gamma
2	Inflammation_Jak-STAT_Pathway	1.15853e-16	IL-17receptor	23765	IL17RA	-0.17	interleukin 17 receptor A
2	Inflammation_Jak-STAT_Pathway	1.15853e-16	IL10RB	3588	IL10RB	-0.15	interleukin 10 receptor subunit beta
2	Inflammation_Jak-STAT_Pathway	1.15853e-16	IL-10	3586	IL10	-0.73	interleukin 10
2	Inflammation_Jak-STAT_Pathway	1.15853e-16	CarboxypeptidaseH	1363	CPE	-0.19	carboxypeptidase E
2	Inflammation_Jak-STAT_Pathway	1.15853e-16	Leptin	3952	LEP	0.91	leptin
2	Inflammation_Jak-STAT_Pathway	1.15853e-16	CSF2RB	1439	CSF2RB	-0.41	colony stimulating factor 2 receptor subunit beta
2	Inflammation_Jak-STAT_Pathway	1.15853e-16	IL-12	3593	IL12B	-0.775	interleukin 12B
2	Inflammation_Jak-STAT_Pathway	1.15853e-16	CCL8	6355	CCL8	-1.11	C-C motif chemokine ligand 8
2	Inflammation_Jak-STAT_Pathway	1.15853e-16	CSF2RA	1438	CSF2RA	-0.29	colony stimulating factor 2 receptor subunit alpha
2	Inflammation_Jak-STAT_Pathway	1.15853e-16	Epo	2056	EPO	0.27	erythropoietin
2	Inflammation_Jak-STAT_Pathway	1.15853e-16	IL-12beta	3593	IL12B	-0.775	interleukin 12B
2	Inflammation_Jak-STAT_Pathway	1.15853e-16	IL-12alpha	3592	IL12A	-1.04	interleukin 12A
2	Inflammation_Jak-STAT_Pathway	1.15853e-16	IL-5receptor	1439	CSF2RB	-0.41	colony stimulating factor 2 receptor subunit beta
2	Inflammation_Jak-STAT_Pathway	1.15853e-16	GM-CSF	1437	CSF2	-0.36	colony stimulating factor 2
2	Inflammation_Jak-STAT_Pathway	1.15853e-16	IL-12RB1	3594	IL12RB1	-0.52	interleukin 12 receptor subunit beta 1
2	Inflammation_Jak-STAT_Pathway	1.15853e-16	IL29	282618	IFNL1	-1.92	interferon lambda 1
2	Inflammation_Jak-STAT_Pathway	1.15853e-16	H-Ras	3265	HRAS	-0.45	HRas proto-oncogene, GTPase
2	Inflammation_Jak-STAT_Pathway	1.15853e-16	PLAU(UPA)	5328	PLAU	-0.23	plasminogen activator, urokinase
2	Inflammation_Jak-STAT_Pathway	1.15853e-16	IL-6receptor	3572	IL6ST	-0.16	interleukin 6 cytokine family signal transducer
2	Inflammation_Jak-STAT_Pathway	1.15853e-16	IFN-gamma	3458	IFNG	-0.65	interferon gamma
2	Inflammation_Jak-STAT_Pathway	1.15853e-16	IL20RA	53832	IL20RA	-0.23	interleukin 20 receptor subunit alpha
2	Inflammation_Jak-STAT_Pathway	1.15853e-16	LIFR	3977	LIFR	-0.31	LIF receptor subunit alpha
2	Inflammation_Jak-STAT_Pathway	1.15853e-16	GHR	2690	GHR	0.2	growth hormone receptor
2	Inflammation_Jak-STAT_Pathway	1.15853e-16	IFNlambdareceptor	163702	IFNLR1	-0.51	interferon lambda receptor 1
2	Inflammation_Jak-STAT_Pathway	1.15853e-16	IL-3receptor	1439	CSF2RB	-0.41	colony stimulating factor 2 receptor subunit beta
2	Inflammation_Jak-STAT_Pathway	1.15853e-16	TNF-alpha	7124	TNF	-0.485	tumor necrosis factor
2	Inflammation_Jak-STAT_Pathway	1.15853e-16	LIFreceptor	3572	IL6ST	-0.16	interleukin 6 cytokine family signal transducer
3	Inflammation_Interferon_signaling	1.64019e-15	MEK1(MAP2K1)	5604	MAP2K1	-0.68	mitogen-activated protein kinase kinase 1
3	Inflammation_Interferon_signaling	1.64019e-15	IFNGR1	3459	IFNGR1	-0.16	interferon gamma receptor 1
3	Inflammation_Interferon_signaling	1.64019e-15	MEK1/2	5604	MAP2K1	-0.68	mitogen-activated protein kinase kinase 1
3	Inflammation_Interferon_signaling	1.64019e-15	IFN-omega	3467	IFNW1	-0.31	interferon omega 1
3	Inflammation_Interferon_signaling	1.64019e-15	MIG	4283	CXCL9	-0.82	C-X-C motif chemokine ligand 9
3	Inflammation_Interferon_signaling	1.64019e-15	IDO1	3620	IDO1	-1.42	indoleamine 2,3-dioxygenase 1
3	Inflammation_Interferon_signaling	1.64019e-15	STAT2	6773	STAT2	-0.89	signal transducer and activator of transcription 2
3	Inflammation_Interferon_signaling	1.64019e-15	GBP1	2633	GBP1	-2.1	guanylate binding protein 1
3	Inflammation_Interferon_signaling	1.64019e-15	IL28RA	163702	IFNLR1	-0.51	interferon lambda receptor 1
3	Inflammation_Interferon_signaling	1.64019e-15	IFNGR2	3460	IFNGR2	-0.36	interferon gamma receptor 2
3	Inflammation_Interferon_signaling	1.64019e-15	PTP-1B	5770	PTPN1	-0.34	protein tyrosine phosphatase non-receptor type 1
3	Inflammation_Interferon_signaling	1.64019e-15	IFN-gammareceptor	3459	IFNGR1	-0.16	interferon gamma receptor 1
3	Inflammation_Interferon_signaling	1.64019e-15	FasL(TNFSF6)	356	FASLG	-0.35	Fas ligand
3	Inflammation_Interferon_signaling	1.64019e-15	iNOS	4843	NOS2	-0.4	nitric oxide synthase 2
3	Inflammation_Interferon_signaling	1.64019e-15	Apo-2L(TNFSF10)	8743	TNFSF10	-0.2	TNF superfamily member 10
3	Inflammation_Interferon_signaling	1.64019e-15	c-Fos	2353	FOS	-0.9	Fos proto-oncogene, AP-1 transcription factor subunit
3	Inflammation_Interferon_signaling	1.64019e-15	MICA	100507436	MICA	-0.26	MHC class I polypeptide-related sequence A
3	Inflammation_Interferon_signaling	1.64019e-15	ICAM1	3383	ICAM1	-0.35	intercellular adhesion molecule 1
3	Inflammation_Interferon_signaling	1.64019e-15	PKR	5610	EIF2AK2	-0.88	eukaryotic translation initiation factor 2 alpha kinase 2
3	Inflammation_Interferon_signaling	1.64019e-15	CCL2	6347	CCL2	-0.68	C-C motif chemokine ligand 2
3	Inflammation_Interferon_signaling	1.64019e-15	Caspase-1	834	CASP1	-1.31	caspase 1
3	Inflammation_Interferon_signaling	1.64019e-15	Caspase-8	841	CASP8	-0.32	caspase 8
3	Inflammation_Interferon_signaling	1.64019e-15	IL10RB	3588	IL10RB	-0.15	interleukin 10 receptor subunit beta
3	Inflammation_Interferon_signaling	1.64019e-15	ILT4	10288	LILRB2	-0.49	leukocyte immunoglobulin like receptor B2
3	Inflammation_Interferon_signaling	1.64019e-15	TLR3	7098	TLR3	-0.37	toll like receptor 3
3	Inflammation_Interferon_signaling	1.64019e-15	I-TAC	6373	CXCL11	-1.37	C-X-C motif chemokine ligand 11
3	Inflammation_Interferon_signaling	1.64019e-15	IL-12	3593	IL12B	-0.775	interleukin 12B
3	Inflammation_Interferon_signaling	1.64019e-15	CCL8	6355	CCL8	-1.11	C-C motif chemokine ligand 8
3	Inflammation_Interferon_signaling	1.64019e-15	KLF4	9314	KLF4	-1.14	KLF transcription factor 4
3	Inflammation_Interferon_signaling	1.64019e-15	MICB	4277	MICB	-0.26	MHC class I polypeptide-related sequence B
3	Inflammation_Interferon_signaling	1.64019e-15	IL29	282618	IFNL1	-1.92	interferon lambda 1
3	Inflammation_Interferon_signaling	1.64019e-15	IL18RAP	8807	IL18RAP	0.36	interleukin 18 receptor accessory protein
3	Inflammation_Interferon_signaling	1.64019e-15	CD86	942	CD86	-0.46	CD86 molecule
3	Inflammation_Interferon_signaling	1.64019e-15	SSAT	6303	SAT1	-0.4	spermidine/spermine N1-acetyltransferase 1
3	Inflammation_Interferon_signaling	1.64019e-15	IFN-gamma	3458	IFNG	-0.65	interferon gamma
3	Inflammation_Interferon_signaling	1.64019e-15	ILT3	11006	LILRB4	-0.92	leukocyte immunoglobulin like receptor B4
3	Inflammation_Interferon_signaling	1.64019e-15	TIMP1	7076	TIMP1	-0.4	TIMP metallopeptidase inhibitor 1
3	Inflammation_Interferon_signaling	1.64019e-15	FasR(CD95)	355	FAS	-0.25	Fas cell surface death receptor
3	Inflammation_Interferon_signaling	1.64019e-15	MNDA	4332	MNDA	-0.61	myeloid cell nuclear differentiation antigen
3	Inflammation_Interferon_signaling	1.64019e-15	GBP2	2634	GBP2	-1.29	guanylate binding protein 2
3	Inflammation_Interferon_signaling	1.64019e-15	IFNlambdareceptor	163702	IFNLR1	-0.51	interferon lambda receptor 1
3	Inflammation_Interferon_signaling	1.64019e-15	CCL7	6354	CCL7	-1.5	C-C motif chemokine ligand 7
4	Inflammation_NK_cell_cytotoxicity	1.21399e-12	IL-15	3600	IL15	-0.23	interleukin 15
4	Inflammation_NK_cell_cytotoxicity	1.21399e-12	IL-2Rgammachain	3561	IL2RG	-0.32	interleukin 2 receptor subunit gamma
4	Inflammation_NK_cell_cytotoxicity	1.21399e-12	IL-2Rbetachain	3560	IL2RB	-0.52	interleukin 2 receptor subunit beta
4	Inflammation_NK_cell_cytotoxicity	1.21399e-12	LaminB	4001	LMNB1	-0.82	lamin B1
4	Inflammation_NK_cell_cytotoxicity	1.21399e-12	MEK1(MAP2K1)	5604	MAP2K1	-0.68	mitogen-activated protein kinase kinase 1
4	Inflammation_NK_cell_cytotoxicity	1.21399e-12	MHCclassI	567	B2M	-0.4	beta-2-microglobulin
4	Inflammation_NK_cell_cytotoxicity	1.21399e-12	SAP	4068	SH2D1A	-0.86	SH2 domain containing 1A
4	Inflammation_NK_cell_cytotoxicity	1.21399e-12	I-kB	4794	NFKBIE	-0.4	NFKB inhibitor epsilon
4	Inflammation_NK_cell_cytotoxicity	1.21399e-12	MEK1/2	5604	MAP2K1	-0.68	mitogen-activated protein kinase kinase 1
4	Inflammation_NK_cell_cytotoxicity	1.21399e-12	STAT2	6773	STAT2	-0.89	signal transducer and activator of transcription 2
4	Inflammation_NK_cell_cytotoxicity	1.21399e-12	c-Jun/c-Fos	2353	FOS	-0.9	Fos proto-oncogene, AP-1 transcription factor subunit
4	Inflammation_NK_cell_cytotoxicity	1.21399e-12	DR5(TNFRSF10B)	8795	TNFRSF10B	-0.27	TNF receptor superfamily member 10b
4	Inflammation_NK_cell_cytotoxicity	1.21399e-12	IL-15receptor	3561	IL2RG	-0.32	interleukin 2 receptor subunit gamma
4	Inflammation_NK_cell_cytotoxicity	1.21399e-12	CD94	3824	KLRD1	-0.36	killer cell lectin like receptor D1
4	Inflammation_NK_cell_cytotoxicity	1.21399e-12	IL-15RA	3601	IL15RA	-0.64	interleukin 15 receptor subunit alpha
4	Inflammation_NK_cell_cytotoxicity	1.21399e-12	Caspase-10	843	CASP10	-0.45	caspase 10
4	Inflammation_NK_cell_cytotoxicity	1.21399e-12	IFN-gammareceptor	3459	IFNGR1	-0.16	interferon gamma receptor 1
4	Inflammation_NK_cell_cytotoxicity	1.21399e-12	FasL(TNFSF6)	356	FASLG	-0.35	Fas ligand
4	Inflammation_NK_cell_cytotoxicity	1.21399e-12	NF-kB	4790	NFKB1	-0.37	nuclear factor kappa B subunit 1
4	Inflammation_NK_cell_cytotoxicity	1.21399e-12	Apo-2L(TNFSF10)	8743	TNFSF10	-0.2	TNF superfamily member 10
4	Inflammation_NK_cell_cytotoxicity	1.21399e-12	c-Fos	2353	FOS	-0.9	Fos proto-oncogene, AP-1 transcription factor subunit
4	Inflammation_NK_cell_cytotoxicity	1.21399e-12	MICA	100507436	MICA	-0.26	MHC class I polypeptide-related sequence A
4	Inflammation_NK_cell_cytotoxicity	1.21399e-12	ULBP2	80328	ULBP2	-0.26	UL16 binding protein 2
4	Inflammation_NK_cell_cytotoxicity	1.21399e-12	ICAM1	3383	ICAM1	-0.35	intercellular adhesion molecule 1
4	Inflammation_NK_cell_cytotoxicity	1.21399e-12	Caspase-8	841	CASP8	-0.32	caspase 8
4	Inflammation_NK_cell_cytotoxicity	1.21399e-12	KLRK1(NKG2D)	22914	KLRK1	-0.33	killer cell lectin like receptor K1
4	Inflammation_NK_cell_cytotoxicity	1.21399e-12	CD48	962	CD48	-0.49	CD48 molecule
4	Inflammation_NK_cell_cytotoxicity	1.21399e-12	ICAM2	3384	ICAM2	-0.44	intercellular adhesion molecule 2
4	Inflammation_NK_cell_cytotoxicity	1.21399e-12	NKp46	9437	NCR1	-0.33	natural cytotoxicity triggering receptor 1
4	Inflammation_NK_cell_cytotoxicity	1.21399e-12	CD244	51744	CD244	-0.18	CD244 molecule
4	Inflammation_NK_cell_cytotoxicity	1.21399e-12	IL-12	3593	IL12B	-0.775	interleukin 12B
4	Inflammation_NK_cell_cytotoxicity	1.21399e-12	KIR2DL3	3804	KIR2DL3	-0.55	killer cell immunoglobulin like receptor, two Ig domains and long cytoplasmic tail 3
4	Inflammation_NK_cell_cytotoxicity	1.21399e-12	LFA-3	965	CD58	-0.09	CD58 molecule
4	Inflammation_NK_cell_cytotoxicity	1.21399e-12	MICB	4277	MICB	-0.26	MHC class I polypeptide-related sequence B
4	Inflammation_NK_cell_cytotoxicity	1.21399e-12	IL-12beta	3593	IL12B	-0.775	interleukin 12B
4	Inflammation_NK_cell_cytotoxicity	1.21399e-12	IL-12alpha	3592	IL12A	-1.04	interleukin 12A
4	Inflammation_NK_cell_cytotoxicity	1.21399e-12	KIR2DS4	3809	KIR2DS4	-0.26	killer cell immunoglobulin like receptor, two Ig domains and short cytoplasmic tail 4
4	Inflammation_NK_cell_cytotoxicity	1.21399e-12	APEX	328	APEX1	-0.53	apurinic/apyrimidinic endodeoxyribonuclease 1
4	Inflammation_NK_cell_cytotoxicity	1.21399e-12	GM-CSF	1437	CSF2	-0.36	colony stimulating factor 2
4	Inflammation_NK_cell_cytotoxicity	1.21399e-12	IL-12RB1	3594	IL12RB1	-0.52	interleukin 12 receptor subunit beta 1
4	Inflammation_NK_cell_cytotoxicity	1.21399e-12	H-Ras	3265	HRAS	-0.45	HRas proto-oncogene, GTPase
4	Inflammation_NK_cell_cytotoxicity	1.21399e-12	NFKBIE	4794	NFKBIE	-0.4	NFKB inhibitor epsilon
4	Inflammation_NK_cell_cytotoxicity	1.21399e-12	CD59	966	CD59	-0.19	CD59 molecule (CD59 blood group)
4	Inflammation_NK_cell_cytotoxicity	1.21399e-12	IFN-gamma	3458	IFNG	-0.65	interferon gamma
4	Inflammation_NK_cell_cytotoxicity	1.21399e-12	c-Jun	3725	JUN	-0.55	Jun proto-oncogene, AP-1 transcription factor subunit
4	Inflammation_NK_cell_cytotoxicity	1.21399e-12	FasR(CD95)	355	FAS	-0.25	Fas cell surface death receptor
4	Inflammation_NK_cell_cytotoxicity	1.21399e-12	KIR2DL2	3803	KIR2DL2	-0.42	killer cell immunoglobulin like receptor, two Ig domains and long cytoplasmic tail 2
4	Inflammation_NK_cell_cytotoxicity	1.21399e-12	TNF-alpha	7124	TNF	-0.485	tumor necrosis factor
5	Proliferation_Lymphocyte_proliferation	5.60595e-12	IL-15	3600	IL15	-0.23	interleukin 15
5	Proliferation_Lymphocyte_proliferation	5.60595e-12	IL-2Rgammachain	3561	IL2RG	-0.32	interleukin 2 receptor subunit gamma
5	Proliferation_Lymphocyte_proliferation	5.60595e-12	BCMA(TNFRSF17)	608	TNFRSF17	-0.46	TNF receptor superfamily member 17
5	Proliferation_Lymphocyte_proliferation	5.60595e-12	IL-2Rbetachain	3560	IL2RB	-0.52	interleukin 2 receptor subunit beta
5	Proliferation_Lymphocyte_proliferation	5.60595e-12	CD27(TNFRSF7)	939	CD27	-0.54	CD27 molecule
5	Proliferation_Lymphocyte_proliferation	5.60595e-12	BST2	684	BST2	-0.84	bone marrow stromal cell antigen 2
5	Proliferation_Lymphocyte_proliferation	5.60595e-12	MEK1(MAP2K1)	5604	MAP2K1	-0.68	mitogen-activated protein kinase kinase 1
5	Proliferation_Lymphocyte_proliferation	5.60595e-12	CD28	940	CD28	-0.42	CD28 molecule
5	Proliferation_Lymphocyte_proliferation	5.60595e-12	CD30L(TNFSF8)	944	TNFSF8	-0.45	TNF superfamily member 8
5	Proliferation_Lymphocyte_proliferation	5.60595e-12	I-kB	4794	NFKBIE	-0.4	NFKB inhibitor epsilon
5	Proliferation_Lymphocyte_proliferation	5.60595e-12	TR2(TNFRSF14)	8764	TNFRSF14	-0.24	TNF receptor superfamily member 14
5	Proliferation_Lymphocyte_proliferation	5.60595e-12	IL-2receptor	3561	IL2RG	-0.32	interleukin 2 receptor subunit gamma
5	Proliferation_Lymphocyte_proliferation	5.60595e-12	TACI(TNFRSF13B)	23495	TNFRSF13B	-0.54	TNF receptor superfamily member 13B
5	Proliferation_Lymphocyte_proliferation	5.60595e-12	IL-7receptor	3561	IL2RG	-0.32	interleukin 2 receptor subunit gamma
5	Proliferation_Lymphocyte_proliferation	5.60595e-12	TNF-R2	7133	TNFRSF1B	-0.61	TNF receptor superfamily member 1B
5	Proliferation_Lymphocyte_proliferation	5.60595e-12	IL-15receptor	3561	IL2RG	-0.32	interleukin 2 receptor subunit gamma
5	Proliferation_Lymphocyte_proliferation	5.60595e-12	CD80	941	CD80	-0.71	CD80 molecule
5	Proliferation_Lymphocyte_proliferation	5.60595e-12	OX40(TNFRSF4)	7293	TNFRSF4	-0.4	TNF receptor superfamily member 4
5	Proliferation_Lymphocyte_proliferation	5.60595e-12	IL-15RA	3601	IL15RA	-0.64	interleukin 15 receptor subunit alpha
5	Proliferation_Lymphocyte_proliferation	5.60595e-12	IL7RA	3575	IL7R	-0.14	interleukin 7 receptor
5	Proliferation_Lymphocyte_proliferation	5.60595e-12	JNK(MAPK8-10)	5601	MAPK9	-0.33	mitogen-activated protein kinase 9
5	Proliferation_Lymphocyte_proliferation	5.60595e-12	PKC-theta	5588	PRKCQ	-0.24	protein kinase C theta
5	Proliferation_Lymphocyte_proliferation	5.60595e-12	NF-kB	4790	NFKB1	-0.37	nuclear factor kappa B subunit 1
5	Proliferation_Lymphocyte_proliferation	5.60595e-12	CD45	5788	PTPRC	-0.29	protein tyrosine phosphatase receptor type C
5	Proliferation_Lymphocyte_proliferation	5.60595e-12	IL4RA	3566	IL4R	-0.44	interleukin 4 receptor
5	Proliferation_Lymphocyte_proliferation	5.60595e-12	CD5	921	CD5	-0.38	CD5 molecule
5	Proliferation_Lymphocyte_proliferation	5.60595e-12	APRIL(TNFSF13)	8741	TNFSF13	-0.34	TNF superfamily member 13
5	Proliferation_Lymphocyte_proliferation	5.60595e-12	c-Fos	2353	FOS	-0.9	Fos proto-oncogene, AP-1 transcription factor subunit
5	Proliferation_Lymphocyte_proliferation	5.60595e-12	IL5RA	3568	IL5RA	-0.4	interleukin 5 receptor subunit alpha
5	Proliferation_Lymphocyte_proliferation	5.60595e-12	IL-18	3606	IL18	-0.46	interleukin 18
5	Proliferation_Lymphocyte_proliferation	5.60595e-12	CD137(TNFRSF9)	3604	TNFRSF9	-0.32	TNF receptor superfamily member 9
5	Proliferation_Lymphocyte_proliferation	5.60595e-12	LIGHT(TNFSF14)	8740	TNFSF14	-0.42	TNF superfamily member 14
5	Proliferation_Lymphocyte_proliferation	5.60595e-12	IL-4RtypeI	3561	IL2RG	-0.32	interleukin 2 receptor subunit gamma
5	Proliferation_Lymphocyte_proliferation	5.60595e-12	IL10RB	3588	IL10RB	-0.15	interleukin 10 receptor subunit beta
5	Proliferation_Lymphocyte_proliferation	5.60595e-12	IL-10	3586	IL10	-0.73	interleukin 10
5	Proliferation_Lymphocyte_proliferation	5.60595e-12	ATF-2	1386	ATF2	-0.43	activating transcription factor 2
5	Proliferation_Lymphocyte_proliferation	5.60595e-12	CD33	945	CD33	-0.35	CD33 molecule
5	Proliferation_Lymphocyte_proliferation	5.60595e-12	IL-12	3593	IL12B	-0.775	interleukin 12B
5	Proliferation_Lymphocyte_proliferation	5.60595e-12	CD30(TNFRSF8)	943	TNFRSF8	-0.56	TNF receptor superfamily member 8
5	Proliferation_Lymphocyte_proliferation	5.60595e-12	IL-2Ralphachain	3559	IL2RA	-0.56	interleukin 2 receptor subunit alpha
5	Proliferation_Lymphocyte_proliferation	5.60595e-12	IL-12beta	3593	IL12B	-0.775	interleukin 12B
5	Proliferation_Lymphocyte_proliferation	5.60595e-12	IL-12alpha	3592	IL12A	-1.04	interleukin 12A
5	Proliferation_Lymphocyte_proliferation	5.60595e-12	IL-5receptor	1439	CSF2RB	-0.41	colony stimulating factor 2 receptor subunit beta
5	Proliferation_Lymphocyte_proliferation	5.60595e-12	BAFF-R	115650	TNFRSF13C	-0.34	TNF receptor superfamily member 13C
5	Proliferation_Lymphocyte_proliferation	5.60595e-12	IL-12RB1	3594	IL12RB1	-0.52	interleukin 12 receptor subunit beta 1
5	Proliferation_Lymphocyte_proliferation	5.60595e-12	H-Ras	3265	HRAS	-0.45	HRas proto-oncogene, GTPase
5	Proliferation_Lymphocyte_proliferation	5.60595e-12	NFKBIE	4794	NFKBIE	-0.4	NFKB inhibitor epsilon
5	Proliferation_Lymphocyte_proliferation	5.60595e-12	CD86	942	CD86	-0.46	CD86 molecule
5	Proliferation_Lymphocyte_proliferation	5.60595e-12	CD70(TNFSF7)	970	CD70	-0.44	CD70 molecule
5	Proliferation_Lymphocyte_proliferation	5.60595e-12	IL20RA	53832	IL20RA	-0.23	interleukin 20 receptor subunit alpha
5	Proliferation_Lymphocyte_proliferation	5.60595e-12	c-Jun	3725	JUN	-0.55	Jun proto-oncogene, AP-1 transcription factor subunit
5	Proliferation_Lymphocyte_proliferation	5.60595e-12	RANK(TNFRSF11A)	8792	TNFRSF11A	-0.29	TNF receptor superfamily member 11a
5	Proliferation_Lymphocyte_proliferation	5.60595e-12	BAFF(TNFSF13B)	10673	TNFSF13B	-0.54	TNF superfamily member 13b
5	Proliferation_Lymphocyte_proliferation	5.60595e-12	TNF-alpha	7124	TNF	-0.485	tumor necrosis factor
6	Immune_response_Antigen_presentation	1.07952e-11	NF-kBp50/p50	4790	NFKB1	-0.37	nuclear factor kappa B subunit 1
6	Immune_response_Antigen_presentation	1.07952e-11	CathepsinL	1514	CTSL	-0.25	cathepsin L
6	Immune_response_Antigen_presentation	1.07952e-11	MHCclassI	567	B2M	-0.4	beta-2-microglobulin
6	Immune_response_Antigen_presentation	1.07952e-11	CD28	940	CD28	-0.42	CD28 molecule
6	Immune_response_Antigen_presentation	1.07952e-11	IFNGR1	3459	IFNGR1	-0.16	interferon gamma receptor 1
6	Immune_response_Antigen_presentation	1.07952e-11	PDIA3	2923	PDIA3	-0.22	protein disulfide isomerase family A member 3
6	Immune_response_Antigen_presentation	1.07952e-11	Beta-2-microglobulin	567	B2M	-0.4	beta-2-microglobulin
6	Immune_response_Antigen_presentation	1.07952e-11	I-kB	4794	NFKBIE	-0.4	NFKB inhibitor epsilon
6	Immune_response_Antigen_presentation	1.07952e-11	HLAA	3105	HLA-A	-0.44	major histocompatibility complex, class I, A
6	Immune_response_Antigen_presentation	1.07952e-11	IP-30	10437	IFI30	-0.62	IFI30 lysosomal thiol reductase
6	Immune_response_Antigen_presentation	1.07952e-11	STAT2	6773	STAT2	-0.89	signal transducer and activator of transcription 2
6	Immune_response_Antigen_presentation	1.07952e-11	CD80	941	CD80	-0.71	CD80 molecule
6	Immune_response_Antigen_presentation	1.07952e-11	CD94	3824	KLRD1	-0.36	killer cell lectin like receptor D1
6	Immune_response_Antigen_presentation	1.07952e-11	IFNGR2	3460	IFNGR2	-0.36	interferon gamma receptor 2
6	Immune_response_Antigen_presentation	1.07952e-11	HLA-DRA1	3122	HLA-DRA	-0.28	major histocompatibility complex, class II, DR alpha
6	Immune_response_Antigen_presentation	1.07952e-11	PA28(11Sregulator)	5720	PSME1	-0.29	proteasome activator subunit 1
6	Immune_response_Antigen_presentation	1.07952e-11	IFN-gammareceptor	3459	IFNGR1	-0.16	interferon gamma receptor 1
6	Immune_response_Antigen_presentation	1.07952e-11	CEACAM1	634	CEACAM1	-0.2	CEA cell adhesion molecule 1
6	Immune_response_Antigen_presentation	1.07952e-11	Legumain	5641	LGMN	-0.32	legumain
6	Immune_response_Antigen_presentation	1.07952e-11	NF-kB	4790	NFKB1	-0.37	nuclear factor kappa B subunit 1
6	Immune_response_Antigen_presentation	1.07952e-11	CD74	972	CD74	-0.6	CD74 molecule
6	Immune_response_Antigen_presentation	1.07952e-11	CD45	5788	PTPRC	-0.29	protein tyrosine phosphatase receptor type C
6	Immune_response_Antigen_presentation	1.07952e-11	NF-kB1(p105)	4790	NFKB1	-0.37	nuclear factor kappa B subunit 1
6	Immune_response_Antigen_presentation	1.07952e-11	MICA	100507436	MICA	-0.26	MHC class I polypeptide-related sequence A
6	Immune_response_Antigen_presentation	1.07952e-11	NF-kB1(p50)	4790	NFKB1	-0.37	nuclear factor kappa B subunit 1
6	Immune_response_Antigen_presentation	1.07952e-11	HSP90	7184	HSP90B1	-0.5	heat shock protein 90 beta family member 1
6	Immune_response_Antigen_presentation	1.07952e-11	ULBP2	80328	ULBP2	-0.26	UL16 binding protein 2
6	Immune_response_Antigen_presentation	1.07952e-11	ICAM1	3383	ICAM1	-0.35	intercellular adhesion molecule 1
6	Immune_response_Antigen_presentation	1.07952e-11	PSME2	5721	PSME2	-0.3	proteasome activator subunit 2
6	Immune_response_Antigen_presentation	1.07952e-11	HSP70	3306	HSPA2	-0.5	heat shock protein family A (Hsp70) member 2
6	Immune_response_Antigen_presentation	1.07952e-11	TNF-R1	7132	TNFRSF1A	-0.35	TNF receptor superfamily member 1A
6	Immune_response_Antigen_presentation	1.07952e-11	KLRK1(NKG2D)	22914	KLRK1	-0.33	killer cell lectin like receptor K1
6	Immune_response_Antigen_presentation	1.07952e-11	DC-SIGNR	10332	CLEC4M	-0.17	C-type lectin domain family 4 member M
6	Immune_response_Antigen_presentation	1.07952e-11	ITGAL	3683	ITGAL	-0.6	integrin subunit alpha L
6	Immune_response_Antigen_presentation	1.07952e-11	ICAM2	3384	ICAM2	-0.44	intercellular adhesion molecule 2
6	Immune_response_Antigen_presentation	1.07952e-11	CathepsinS	1520	CTSS	-0.25	cathepsin S
6	Immune_response_Antigen_presentation	1.07952e-11	KIR2DL3	3804	KIR2DL3	-0.55	killer cell immunoglobulin like receptor, two Ig domains and long cytoplasmic tail 3
6	Immune_response_Antigen_presentation	1.07952e-11	LFA-3	965	CD58	-0.09	CD58 molecule
6	Immune_response_Antigen_presentation	1.07952e-11	Endoplasmin	7184	HSP90B1	-0.5	heat shock protein 90 beta family member 1
6	Immune_response_Antigen_presentation	1.07952e-11	MICB	4277	MICB	-0.26	MHC class I polypeptide-related sequence B
6	Immune_response_Antigen_presentation	1.07952e-11	NFYA	4800	NFYA	-0.53	nuclear transcription factor Y subunit alpha
6	Immune_response_Antigen_presentation	1.07952e-11	KIR2DS4	3809	KIR2DS4	-0.26	killer cell immunoglobulin like receptor, two Ig domains and short cytoplasmic tail 4
6	Immune_response_Antigen_presentation	1.07952e-11	NFKBIE	4794	NFKBIE	-0.4	NFKB inhibitor epsilon
6	Immune_response_Antigen_presentation	1.07952e-11	CD86	942	CD86	-0.46	CD86 molecule
6	Immune_response_Antigen_presentation	1.07952e-11	PSME1	5720	PSME1	-0.29	proteasome activator subunit 1
6	Immune_response_Antigen_presentation	1.07952e-11	IFN-gamma	3458	IFNG	-0.65	interferon gamma
6	Immune_response_Antigen_presentation	1.07952e-11	CD209	30835	CD209	-0.22	CD209 molecule
6	Immune_response_Antigen_presentation	1.07952e-11	CD4	920	CD4	-0.31	CD4 molecule
6	Immune_response_Antigen_presentation	1.07952e-11	KIR2DL2	3803	KIR2DL2	-0.42	killer cell immunoglobulin like receptor, two Ig domains and long cytoplasmic tail 2
6	Immune_response_Antigen_presentation	1.07952e-11	TNF-alpha	7124	TNF	-0.485	tumor necrosis factor
6	Immune_response_Antigen_presentation	1.07952e-11	ICAM3	3385	ICAM3	-0.38	intercellular adhesion molecule 3
7	Inflammation_Amphoterin_signaling	3.00118e-08	NF-kBp50/p50	4790	NFKB1	-0.37	nuclear factor kappa B subunit 1
7	Inflammation_Amphoterin_signaling	3.00118e-08	MEK1(MAP2K1)	5604	MAP2K1	-0.68	mitogen-activated protein kinase kinase 1
7	Inflammation_Amphoterin_signaling	3.00118e-08	IL-6	3569	IL6	-0.53	interleukin 6
7	Inflammation_Amphoterin_signaling	3.00118e-08	I-kB	4794	NFKBIE	-0.4	NFKB inhibitor epsilon
7	Inflammation_Amphoterin_signaling	3.00118e-08	MEK1/2	5604	MAP2K1	-0.68	mitogen-activated protein kinase kinase 1
7	Inflammation_Amphoterin_signaling	3.00118e-08	c-Jun/c-Fos	2353	FOS	-0.9	Fos proto-oncogene, AP-1 transcription factor subunit
7	Inflammation_Amphoterin_signaling	3.00118e-08	WASP	7454	WAS	-0.43	WASP actin nucleation promoting factor
7	Inflammation_Amphoterin_signaling	3.00118e-08	S100P	6286	S100P	-0.29	S100 calcium binding protein P
7	Inflammation_Amphoterin_signaling	3.00118e-08	AP-1	2353	FOS	-0.9	Fos proto-oncogene, AP-1 transcription factor subunit
7	Inflammation_Amphoterin_signaling	3.00118e-08	JNK(MAPK8-10)	5601	MAPK9	-0.33	mitogen-activated protein kinase 9
7	Inflammation_Amphoterin_signaling	3.00118e-08	IL-1alpha	3552	IL1A	-0.28	interleukin 1 alpha
7	Inflammation_Amphoterin_signaling	3.00118e-08	VCAM1	7412	VCAM1	-0.39	vascular cell adhesion molecule 1
7	Inflammation_Amphoterin_signaling	3.00118e-08	JNK2(MAPK9)	5601	MAPK9	-0.33	mitogen-activated protein kinase 9
7	Inflammation_Amphoterin_signaling	3.00118e-08	IL1RN	3557	IL1RN	-0.87	interleukin 1 receptor antagonist
7	Inflammation_Amphoterin_signaling	3.00118e-08	NF-kB	4790	NFKB1	-0.37	nuclear factor kappa B subunit 1
7	Inflammation_Amphoterin_signaling	3.00118e-08	NF-kB1(p105)	4790	NFKB1	-0.37	nuclear factor kappa B subunit 1
7	Inflammation_Amphoterin_signaling	3.00118e-08	NF-kB1(p50)	4790	NFKB1	-0.37	nuclear factor kappa B subunit 1
7	Inflammation_Amphoterin_signaling	3.00118e-08	ICAM1	3383	ICAM1	-0.35	intercellular adhesion molecule 1
7	Inflammation_Amphoterin_signaling	3.00118e-08	MELC	4634	MYL3	-1.96	myosin light chain 3
7	Inflammation_Amphoterin_signaling	3.00118e-08	CCL2	6347	CCL2	-0.68	C-C motif chemokine ligand 2
7	Inflammation_Amphoterin_signaling	3.00118e-08	p38delta(MAPK13)	5603	MAPK13	-1.15	mitogen-activated protein kinase 13
7	Inflammation_Amphoterin_signaling	3.00118e-08	IL-12	3593	IL12B	-0.775	interleukin 12B
7	Inflammation_Amphoterin_signaling	3.00118e-08	Actin	59	ACTA2	-0.32	actin alpha 2, smooth muscle
7	Inflammation_Amphoterin_signaling	3.00118e-08	p38MAPK	5603	MAPK13	-1.15	mitogen-activated protein kinase 13
7	Inflammation_Amphoterin_signaling	3.00118e-08	IL-12beta	3593	IL12B	-0.775	interleukin 12B
7	Inflammation_Amphoterin_signaling	3.00118e-08	IL-12alpha	3592	IL12A	-1.04	interleukin 12A
7	Inflammation_Amphoterin_signaling	3.00118e-08	c-Jun/c-Jun	3725	JUN	-0.55	Jun proto-oncogene, AP-1 transcription factor subunit
7	Inflammation_Amphoterin_signaling	3.00118e-08	CalgranulinC	6283	S100A12	-0.62	S100 calcium binding protein A12
7	Inflammation_Amphoterin_signaling	3.00118e-08	H-Ras	3265	HRAS	-0.45	HRas proto-oncogene, GTPase
7	Inflammation_Amphoterin_signaling	3.00118e-08	NFKBIE	4794	NFKBIE	-0.4	NFKB inhibitor epsilon
7	Inflammation_Amphoterin_signaling	3.00118e-08	MRLC	29895	MYL11	-0.97	myosin light chain 11
7	Inflammation_Amphoterin_signaling	3.00118e-08	c-Jun	3725	JUN	-0.55	Jun proto-oncogene, AP-1 transcription factor subunit
7	Inflammation_Amphoterin_signaling	3.00118e-08	TNF-alpha	7124	TNF	-0.485	tumor necrosis factor
8	Apoptosis_Apoptosis_stimulation_by_external_signals	3.5425e-08	CD27(TNFRSF7)	939	CD27	-0.54	CD27 molecule
8	Apoptosis_Apoptosis_stimulation_by_external_signals	3.5425e-08	MEK1(MAP2K1)	5604	MAP2K1	-0.68	mitogen-activated protein kinase kinase 1
8	Apoptosis_Apoptosis_stimulation_by_external_signals	3.5425e-08	Acidsphingomyelinase	6609	SMPD1	-0.38	sphingomyelin phosphodiesterase 1
8	Apoptosis_Apoptosis_stimulation_by_external_signals	3.5425e-08	I-kB	4794	NFKBIE	-0.4	NFKB inhibitor epsilon
8	Apoptosis_Apoptosis_stimulation_by_external_signals	3.5425e-08	TNF-R2	7133	TNFRSF1B	-0.61	TNF receptor superfamily member 1B
8	Apoptosis_Apoptosis_stimulation_by_external_signals	3.5425e-08	TGF-beta1	7040	TGFB1	-0.16	transforming growth factor beta 1
8	Apoptosis_Apoptosis_stimulation_by_external_signals	3.5425e-08	ErbB4(CTF)	2066	ERBB4	-0.1	erb-b2 receptor tyrosine kinase 4
8	Apoptosis_Apoptosis_stimulation_by_external_signals	3.5425e-08	TGF-beta	7040	TGFB1	-0.16	transforming growth factor beta 1
8	Apoptosis_Apoptosis_stimulation_by_external_signals	3.5425e-08	DR5(TNFRSF10B)	8795	TNFRSF10B	-0.27	TNF receptor superfamily member 10b
8	Apoptosis_Apoptosis_stimulation_by_external_signals	3.5425e-08	Bax	581	BAX	-0.83	BCL2 associated X, apoptosis regulator
8	Apoptosis_Apoptosis_stimulation_by_external_signals	3.5425e-08	JNK(MAPK8-10)	5601	MAPK9	-0.33	mitogen-activated protein kinase 9
8	Apoptosis_Apoptosis_stimulation_by_external_signals	3.5425e-08	Caspase-10	843	CASP10	-0.45	caspase 10
8	Apoptosis_Apoptosis_stimulation_by_external_signals	3.5425e-08	ErbB4	2066	ERBB4	-0.1	erb-b2 receptor tyrosine kinase 4
8	Apoptosis_Apoptosis_stimulation_by_external_signals	3.5425e-08	FasL(TNFSF6)	356	FASLG	-0.35	Fas ligand
8	Apoptosis_Apoptosis_stimulation_by_external_signals	3.5425e-08	NF-kB	4790	NFKB1	-0.37	nuclear factor kappa B subunit 1
8	Apoptosis_Apoptosis_stimulation_by_external_signals	3.5425e-08	Apo-2L(TNFSF10)	8743	TNFSF10	-0.2	TNF superfamily member 10
8	Apoptosis_Apoptosis_stimulation_by_external_signals	3.5425e-08	c-Fos	2353	FOS	-0.9	Fos proto-oncogene, AP-1 transcription factor subunit
8	Apoptosis_Apoptosis_stimulation_by_external_signals	3.5425e-08	DR4(TNFRSF10A)	8797	TNFRSF10A	-0.33	TNF receptor superfamily member 10a
8	Apoptosis_Apoptosis_stimulation_by_external_signals	3.5425e-08	DR6(TNFRSF21)	27242	TNFRSF21	-0.5	TNF receptor superfamily member 21
8	Apoptosis_Apoptosis_stimulation_by_external_signals	3.5425e-08	p53(mitochondrial)	7157	TP53	-0.54	tumor protein p53
8	Apoptosis_Apoptosis_stimulation_by_external_signals	3.5425e-08	Leptinreceptor	3953	LEPR	-0.38	leptin receptor
8	Apoptosis_Apoptosis_stimulation_by_external_signals	3.5425e-08	TrkB	4915	NTRK2	0.17	neurotrophic receptor tyrosine kinase 2
8	Apoptosis_Apoptosis_stimulation_by_external_signals	3.5425e-08	LIGHT(TNFSF14)	8740	TNFSF14	-0.42	TNF superfamily member 14
8	Apoptosis_Apoptosis_stimulation_by_external_signals	3.5425e-08	TNF-R1	7132	TNFRSF1A	-0.35	TNF receptor superfamily member 1A
8	Apoptosis_Apoptosis_stimulation_by_external_signals	3.5425e-08	NRAGE(MAGED1)	9500	MAGED1	-0.47	MAGE family member D1
8	Apoptosis_Apoptosis_stimulation_by_external_signals	3.5425e-08	Caspase-8	841	CASP8	-0.32	caspase 8
8	Apoptosis_Apoptosis_stimulation_by_external_signals	3.5425e-08	p53	7157	TP53	-0.54	tumor protein p53
8	Apoptosis_Apoptosis_stimulation_by_external_signals	3.5425e-08	ErbB4(ICD)	2066	ERBB4	-0.1	erb-b2 receptor tyrosine kinase 4
8	Apoptosis_Apoptosis_stimulation_by_external_signals	3.5425e-08	Leptin	3952	LEP	0.91	leptin
8	Apoptosis_Apoptosis_stimulation_by_external_signals	3.5425e-08	TGF-betareceptortypeII	7048	TGFBR2	-0.14	transforming growth factor beta receptor 2
8	Apoptosis_Apoptosis_stimulation_by_external_signals	3.5425e-08	H-Ras	3265	HRAS	-0.45	HRas proto-oncogene, GTPase
8	Apoptosis_Apoptosis_stimulation_by_external_signals	3.5425e-08	CD70(TNFSF7)	970	CD70	-0.44	CD70 molecule
8	Apoptosis_Apoptosis_stimulation_by_external_signals	3.5425e-08	CathepsinD	1509	CTSD	-0.39	cathepsin D
8	Apoptosis_Apoptosis_stimulation_by_external_signals	3.5425e-08	c-Jun	3725	JUN	-0.55	Jun proto-oncogene, AP-1 transcription factor subunit
8	Apoptosis_Apoptosis_stimulation_by_external_signals	3.5425e-08	FasR(CD95)	355	FAS	-0.25	Fas cell surface death receptor
8	Apoptosis_Apoptosis_stimulation_by_external_signals	3.5425e-08	SODD	9530	BAG4	-0.63	BAG cochaperone 4
8	Apoptosis_Apoptosis_stimulation_by_external_signals	3.5425e-08	TNF-alpha	7124	TNF	-0.485	tumor necrosis factor
9	Apoptosis_Anti-apoptosis_mediated_by_external_signals_via_NF-kB	7.71946e-08	IL-15	3600	IL15	-0.23	interleukin 15
9	Apoptosis_Anti-apoptosis_mediated_by_external_signals_via_NF-kB	7.71946e-08	BCMA(TNFRSF17)	608	TNFRSF17	-0.46	TNF receptor superfamily member 17
9	Apoptosis_Anti-apoptosis_mediated_by_external_signals_via_NF-kB	7.71946e-08	NIX	665	BNIP3L	-0.35	BCL2 interacting protein 3 like
9	Apoptosis_Anti-apoptosis_mediated_by_external_signals_via_NF-kB	7.71946e-08	CD30L(TNFSF8)	944	TNFSF8	-0.45	TNF superfamily member 8
9	Apoptosis_Anti-apoptosis_mediated_by_external_signals_via_NF-kB	7.71946e-08	I-kB	4794	NFKBIE	-0.4	NFKB inhibitor epsilon
9	Apoptosis_Anti-apoptosis_mediated_by_external_signals_via_NF-kB	7.71946e-08	TACI(TNFRSF13B)	23495	TNFRSF13B	-0.54	TNF receptor superfamily member 13B
9	Apoptosis_Anti-apoptosis_mediated_by_external_signals_via_NF-kB	7.71946e-08	TNF-R2	7133	TNFRSF1B	-0.61	TNF receptor superfamily member 1B
9	Apoptosis_Anti-apoptosis_mediated_by_external_signals_via_NF-kB	7.71946e-08	PP2Aregulatory	5525	PPP2R5A	-0.61	protein phosphatase 2 regulatory subunit B'alpha
9	Apoptosis_Anti-apoptosis_mediated_by_external_signals_via_NF-kB	7.71946e-08	PKA-reg(cAMP-dependent)	5576	PRKAR2A	-0.57	protein kinase cAMP-dependent type II regulatory subunit alpha
9	Apoptosis_Anti-apoptosis_mediated_by_external_signals_via_NF-kB	7.71946e-08	OX40(TNFRSF4)	7293	TNFRSF4	-0.4	TNF receptor superfamily member 4
9	Apoptosis_Anti-apoptosis_mediated_by_external_signals_via_NF-kB	7.71946e-08	IL-15RA	3601	IL15RA	-0.64	interleukin 15 receptor subunit alpha
9	Apoptosis_Anti-apoptosis_mediated_by_external_signals_via_NF-kB	7.71946e-08	VEGFR-2	3791	KDR	-0.17	kinase insert domain receptor
9	Apoptosis_Anti-apoptosis_mediated_by_external_signals_via_NF-kB	7.71946e-08	GM-CSFreceptor	1438	CSF2RA	-0.29	colony stimulating factor 2 receptor subunit alpha
9	Apoptosis_Anti-apoptosis_mediated_by_external_signals_via_NF-kB	7.71946e-08	NF-kB	4790	NFKB1	-0.37	nuclear factor kappa B subunit 1
9	Apoptosis_Anti-apoptosis_mediated_by_external_signals_via_NF-kB	7.71946e-08	PDGF-R-alpha	5156	PDGFRA	-0.17	platelet derived growth factor receptor alpha
9	Apoptosis_Anti-apoptosis_mediated_by_external_signals_via_NF-kB	7.71946e-08	APRIL(TNFSF13)	8741	TNFSF13	-0.34	TNF superfamily member 13
9	Apoptosis_Anti-apoptosis_mediated_by_external_signals_via_NF-kB	7.71946e-08	PDGFreceptor	5156	PDGFRA	-0.17	platelet derived growth factor receptor alpha
9	Apoptosis_Anti-apoptosis_mediated_by_external_signals_via_NF-kB	7.71946e-08	TNF-R1	7132	TNFRSF1A	-0.35	TNF receptor superfamily member 1A
9	Apoptosis_Anti-apoptosis_mediated_by_external_signals_via_NF-kB	7.71946e-08	Caspase-1	834	CASP1	-1.31	caspase 1
9	Apoptosis_Anti-apoptosis_mediated_by_external_signals_via_NF-kB	7.71946e-08	Caspase-8	841	CASP8	-0.32	caspase 8
9	Apoptosis_Anti-apoptosis_mediated_by_external_signals_via_NF-kB	7.71946e-08	p53	7157	TP53	-0.54	tumor protein p53
9	Apoptosis_Anti-apoptosis_mediated_by_external_signals_via_NF-kB	7.71946e-08	Fibronectin	2335	FN1	0.13	fibronectin 1
9	Apoptosis_Anti-apoptosis_mediated_by_external_signals_via_NF-kB	7.71946e-08	CSF2RB	1439	CSF2RB	-0.41	colony stimulating factor 2 receptor subunit beta
9	Apoptosis_Anti-apoptosis_mediated_by_external_signals_via_NF-kB	7.71946e-08	CD30(TNFRSF8)	943	TNFRSF8	-0.56	TNF receptor superfamily member 8
9	Apoptosis_Anti-apoptosis_mediated_by_external_signals_via_NF-kB	7.71946e-08	CSF2RA	1438	CSF2RA	-0.29	colony stimulating factor 2 receptor subunit alpha
9	Apoptosis_Anti-apoptosis_mediated_by_external_signals_via_NF-kB	7.71946e-08	GM-CSF	1437	CSF2	-0.36	colony stimulating factor 2
9	Apoptosis_Anti-apoptosis_mediated_by_external_signals_via_NF-kB	7.71946e-08	H-Ras	3265	HRAS	-0.45	HRas proto-oncogene, GTPase
9	Apoptosis_Anti-apoptosis_mediated_by_external_signals_via_NF-kB	7.71946e-08	FN14(TNFRSF12A)	51330	TNFRSF12A	-0.45	TNF receptor superfamily member 12A
9	Apoptosis_Anti-apoptosis_mediated_by_external_signals_via_NF-kB	7.71946e-08	RANK(TNFRSF11A)	8792	TNFRSF11A	-0.29	TNF receptor superfamily member 11a
9	Apoptosis_Anti-apoptosis_mediated_by_external_signals_via_NF-kB	7.71946e-08	BAFF(TNFSF13B)	10673	TNFSF13B	-0.54	TNF superfamily member 13b
9	Apoptosis_Anti-apoptosis_mediated_by_external_signals_via_NF-kB	7.71946e-08	TNF-alpha	7124	TNF	-0.485	tumor necrosis factor
10	Apoptosis_Anti-Apoptosis_mediated_by_external_signals_via_PI3K/AKT	1.08272e-07	NF-kBp50/p50	4790	NFKB1	-0.37	nuclear factor kappa B subunit 1
10	Apoptosis_Anti-Apoptosis_mediated_by_external_signals_via_PI3K/AKT	1.08272e-07	IL-15	3600	IL15	-0.23	interleukin 15
10	Apoptosis_Anti-Apoptosis_mediated_by_external_signals_via_PI3K/AKT	1.08272e-07	CD28	940	CD28	-0.42	CD28 molecule
10	Apoptosis_Anti-Apoptosis_mediated_by_external_signals_via_PI3K/AKT	1.08272e-07	IL-6	3569	IL6	-0.53	interleukin 6
10	Apoptosis_Anti-Apoptosis_mediated_by_external_signals_via_PI3K/AKT	1.08272e-07	IL-2receptor	3561	IL2RG	-0.32	interleukin 2 receptor subunit gamma
10	Apoptosis_Anti-Apoptosis_mediated_by_external_signals_via_PI3K/AKT	1.08272e-07	CCL23	6368	CCL23	-0.25	C-C motif chemokine ligand 23
10	Apoptosis_Anti-Apoptosis_mediated_by_external_signals_via_PI3K/AKT	1.08272e-07	IL-7receptor	3561	IL2RG	-0.32	interleukin 2 receptor subunit gamma
10	Apoptosis_Anti-Apoptosis_mediated_by_external_signals_via_PI3K/AKT	1.08272e-07	VEGFR-1	2321	FLT1	-0.18	fms related receptor tyrosine kinase 1
10	Apoptosis_Anti-Apoptosis_mediated_by_external_signals_via_PI3K/AKT	1.08272e-07	PP2Aregulatory	5525	PPP2R5A	-0.61	protein phosphatase 2 regulatory subunit B'alpha
10	Apoptosis_Anti-Apoptosis_mediated_by_external_signals_via_PI3K/AKT	1.08272e-07	IL-15receptor	3561	IL2RG	-0.32	interleukin 2 receptor subunit gamma
10	Apoptosis_Anti-Apoptosis_mediated_by_external_signals_via_PI3K/AKT	1.08272e-07	CD80	941	CD80	-0.71	CD80 molecule
10	Apoptosis_Anti-Apoptosis_mediated_by_external_signals_via_PI3K/AKT	1.08272e-07	Bax	581	BAX	-0.83	BCL2 associated X, apoptosis regulator
10	Apoptosis_Anti-Apoptosis_mediated_by_external_signals_via_PI3K/AKT	1.08272e-07	PKA-reg(cAMP-dependent)	5576	PRKAR2A	-0.57	protein kinase cAMP-dependent type II regulatory subunit alpha
10	Apoptosis_Anti-Apoptosis_mediated_by_external_signals_via_PI3K/AKT	1.08272e-07	IL-15RA	3601	IL15RA	-0.64	interleukin 15 receptor subunit alpha
10	Apoptosis_Anti-Apoptosis_mediated_by_external_signals_via_PI3K/AKT	1.08272e-07	Caspase-10	843	CASP10	-0.45	caspase 10
10	Apoptosis_Anti-Apoptosis_mediated_by_external_signals_via_PI3K/AKT	1.08272e-07	VEGFR-2	3791	KDR	-0.17	kinase insert domain receptor
10	Apoptosis_Anti-Apoptosis_mediated_by_external_signals_via_PI3K/AKT	1.08272e-07	GM-CSFreceptor	1438	CSF2RA	-0.29	colony stimulating factor 2 receptor subunit alpha
10	Apoptosis_Anti-Apoptosis_mediated_by_external_signals_via_PI3K/AKT	1.08272e-07	NF-kB	4790	NFKB1	-0.37	nuclear factor kappa B subunit 1
10	Apoptosis_Anti-Apoptosis_mediated_by_external_signals_via_PI3K/AKT	1.08272e-07	PDGF-R-alpha	5156	PDGFRA	-0.17	platelet derived growth factor receptor alpha
10	Apoptosis_Anti-Apoptosis_mediated_by_external_signals_via_PI3K/AKT	1.08272e-07	CD21	1380	CR2	-0.24	complement C3d receptor 2
10	Apoptosis_Anti-Apoptosis_mediated_by_external_signals_via_PI3K/AKT	1.08272e-07	MICA	100507436	MICA	-0.26	MHC class I polypeptide-related sequence A
10	Apoptosis_Anti-Apoptosis_mediated_by_external_signals_via_PI3K/AKT	1.08272e-07	NF-kB1(p50)	4790	NFKB1	-0.37	nuclear factor kappa B subunit 1
10	Apoptosis_Anti-Apoptosis_mediated_by_external_signals_via_PI3K/AKT	1.08272e-07	CollagenIV	1286	COL4A4	-0.9	collagen type IV alpha 4 chain
10	Apoptosis_Anti-Apoptosis_mediated_by_external_signals_via_PI3K/AKT	1.08272e-07	ULBP2	80328	ULBP2	-0.26	UL16 binding protein 2
10	Apoptosis_Anti-Apoptosis_mediated_by_external_signals_via_PI3K/AKT	1.08272e-07	PDGFreceptor	5156	PDGFRA	-0.17	platelet derived growth factor receptor alpha
10	Apoptosis_Anti-Apoptosis_mediated_by_external_signals_via_PI3K/AKT	1.08272e-07	TrkB	4915	NTRK2	0.17	neurotrophic receptor tyrosine kinase 2
10	Apoptosis_Anti-Apoptosis_mediated_by_external_signals_via_PI3K/AKT	1.08272e-07	SOD2	6648	SOD2	-0.71	superoxide dismutase 2
10	Apoptosis_Anti-Apoptosis_mediated_by_external_signals_via_PI3K/AKT	1.08272e-07	Gastrin17	2520	GAST	0.52	gastrin
10	Apoptosis_Anti-Apoptosis_mediated_by_external_signals_via_PI3K/AKT	1.08272e-07	IL-4RtypeI	3561	IL2RG	-0.32	interleukin 2 receptor subunit gamma
10	Apoptosis_Anti-Apoptosis_mediated_by_external_signals_via_PI3K/AKT	1.08272e-07	Caspase-1	834	CASP1	-1.31	caspase 1
10	Apoptosis_Anti-Apoptosis_mediated_by_external_signals_via_PI3K/AKT	1.08272e-07	p53	7157	TP53	-0.54	tumor protein p53
10	Apoptosis_Anti-Apoptosis_mediated_by_external_signals_via_PI3K/AKT	1.08272e-07	KLRK1(NKG2D)	22914	KLRK1	-0.33	killer cell lectin like receptor K1
10	Apoptosis_Anti-Apoptosis_mediated_by_external_signals_via_PI3K/AKT	1.08272e-07	HGFreceptor(Met)	4233	MET	-0.32	MET proto-oncogene, receptor tyrosine kinase
10	Apoptosis_Anti-Apoptosis_mediated_by_external_signals_via_PI3K/AKT	1.08272e-07	Fibronectin	2335	FN1	0.13	fibronectin 1
10	Apoptosis_Anti-Apoptosis_mediated_by_external_signals_via_PI3K/AKT	1.08272e-07	UFO	558	AXL	-0.18	AXL receptor tyrosine kinase
10	Apoptosis_Anti-Apoptosis_mediated_by_external_signals_via_PI3K/AKT	1.08272e-07	CSF2RB	1439	CSF2RB	-0.41	colony stimulating factor 2 receptor subunit beta
10	Apoptosis_Anti-Apoptosis_mediated_by_external_signals_via_PI3K/AKT	1.08272e-07	FGFR4	2264	FGFR4	-0.32	fibroblast growth factor receptor 4
10	Apoptosis_Anti-Apoptosis_mediated_by_external_signals_via_PI3K/AKT	1.08272e-07	CSF2RA	1438	CSF2RA	-0.29	colony stimulating factor 2 receptor subunit alpha
10	Apoptosis_Anti-Apoptosis_mediated_by_external_signals_via_PI3K/AKT	1.08272e-07	FLT3ligand	2323	FLT3LG	-0.24	fms related receptor tyrosine kinase 3 ligand
10	Apoptosis_Anti-Apoptosis_mediated_by_external_signals_via_PI3K/AKT	1.08272e-07	MICB	4277	MICB	-0.26	MHC class I polypeptide-related sequence B
10	Apoptosis_Anti-Apoptosis_mediated_by_external_signals_via_PI3K/AKT	1.08272e-07	VEGFR-3	2324	FLT4	-0.4	fms related receptor tyrosine kinase 4
10	Apoptosis_Anti-Apoptosis_mediated_by_external_signals_via_PI3K/AKT	1.08272e-07	GM-CSF	1437	CSF2	-0.36	colony stimulating factor 2
10	Apoptosis_Anti-Apoptosis_mediated_by_external_signals_via_PI3K/AKT	1.08272e-07	H-Ras	3265	HRAS	-0.45	HRas proto-oncogene, GTPase
10	Apoptosis_Anti-Apoptosis_mediated_by_external_signals_via_PI3K/AKT	1.08272e-07	GFRalpha1	2674	GFRA1	-0.3	GDNF family receptor alpha 1
10	Apoptosis_Anti-Apoptosis_mediated_by_external_signals_via_PI3K/AKT	1.08272e-07	CD86	942	CD86	-0.46	CD86 molecule
10	Apoptosis_Anti-Apoptosis_mediated_by_external_signals_via_PI3K/AKT	1.08272e-07	FGF19	9965	FGF19	-0.36	fibroblast growth factor 19
10	Apoptosis_Anti-Apoptosis_mediated_by_external_signals_via_PI3K/AKT	1.08272e-07	Paxillin	5829	PXN	-0.77	paxillin
10	Apoptosis_Anti-Apoptosis_mediated_by_external_signals_via_PI3K/AKT	1.08272e-07	TNF-alpha	7124	TNF	-0.485	tumor necrosis factor
10	Apoptosis_Anti-Apoptosis_mediated_by_external_signals_via_PI3K/AKT	1.08272e-07	ErbB3	2065	ERBB3	-0.16	erb-b2 receptor tyrosine kinase 3
11	Immune_response_Th17-derived_cytokines	2.06171e-07	MEK1(MAP2K1)	5604	MAP2K1	-0.68	mitogen-activated protein kinase kinase 1
11	Immune_response_Th17-derived_cytokines	2.06171e-07	C/EBP	1050	CEBPA	-0.46	CCAAT enhancer binding protein alpha
11	Immune_response_Th17-derived_cytokines	2.06171e-07	IL-6	3569	IL6	-0.53	interleukin 6
11	Immune_response_Th17-derived_cytokines	2.06171e-07	I-kB	4794	NFKBIE	-0.4	NFKB inhibitor epsilon
11	Immune_response_Th17-derived_cytokines	2.06171e-07	MIG	4283	CXCL9	-0.82	C-X-C motif chemokine ligand 9
11	Immune_response_Th17-derived_cytokines	2.06171e-07	c-Jun/c-Fos	2353	FOS	-0.9	Fos proto-oncogene, AP-1 transcription factor subunit
11	Immune_response_Th17-derived_cytokines	2.06171e-07	JNK(MAPK8-10)	5601	MAPK9	-0.33	mitogen-activated protein kinase 9
11	Immune_response_Th17-derived_cytokines	2.06171e-07	IL-26receptor	3588	IL10RB	-0.15	interleukin 10 receptor subunit beta
11	Immune_response_Th17-derived_cytokines	2.06171e-07	NF-kB	4790	NFKB1	-0.37	nuclear factor kappa B subunit 1
11	Immune_response_Th17-derived_cytokines	2.06171e-07	iNOS	4843	NOS2	-0.4	nitric oxide synthase 2
11	Immune_response_Th17-derived_cytokines	2.06171e-07	Beta-defensin2	1673	DEFB4A	0.34	defensin beta 4A
11	Immune_response_Th17-derived_cytokines	2.06171e-07	IL-22receptor	3588	IL10RB	-0.15	interleukin 10 receptor subunit beta
11	Immune_response_Th17-derived_cytokines	2.06171e-07	c-Fos	2353	FOS	-0.9	Fos proto-oncogene, AP-1 transcription factor subunit
11	Immune_response_Th17-derived_cytokines	2.06171e-07	ICAM1	3383	ICAM1	-0.35	intercellular adhesion molecule 1
11	Immune_response_Th17-derived_cytokines	2.06171e-07	CCL2	6347	CCL2	-0.68	C-C motif chemokine ligand 2
11	Immune_response_Th17-derived_cytokines	2.06171e-07	IL-17receptor	23765	IL17RA	-0.17	interleukin 17 receptor A
11	Immune_response_Th17-derived_cytokines	2.06171e-07	IL10RB	3588	IL10RB	-0.15	interleukin 10 receptor subunit beta
11	Immune_response_Th17-derived_cytokines	2.06171e-07	IL-10	3586	IL10	-0.73	interleukin 10
11	Immune_response_Th17-derived_cytokines	2.06171e-07	I-TAC	6373	CXCL11	-1.37	C-X-C motif chemokine ligand 11
11	Immune_response_Th17-derived_cytokines	2.06171e-07	Stromelysin-1	4314	MMP3	0.36	matrix metallopeptidase 3
11	Immune_response_Th17-derived_cytokines	2.06171e-07	NGAL	3934	LCN2	-0.25	lipocalin 2
11	Immune_response_Th17-derived_cytokines	2.06171e-07	p38MAPK	5603	MAPK13	-1.15	mitogen-activated protein kinase 13
11	Immune_response_Th17-derived_cytokines	2.06171e-07	IL22RA1	58985	IL22RA1	-0.27	interleukin 22 receptor subunit alpha 1
11	Immune_response_Th17-derived_cytokines	2.06171e-07	GM-CSF	1437	CSF2	-0.36	colony stimulating factor 2
11	Immune_response_Th17-derived_cytokines	2.06171e-07	IL20RA	53832	IL20RA	-0.23	interleukin 20 receptor subunit alpha
11	Immune_response_Th17-derived_cytokines	2.06171e-07	c-Jun	3725	JUN	-0.55	Jun proto-oncogene, AP-1 transcription factor subunit
11	Immune_response_Th17-derived_cytokines	2.06171e-07	TIMP1	7076	TIMP1	-0.4	TIMP metallopeptidase inhibitor 1
11	Immune_response_Th17-derived_cytokines	2.06171e-07	CCL7	6354	CCL7	-1.5	C-C motif chemokine ligand 7
12	Immune_response_Phagocytosis	4.98209e-07	NF-kBp50/p50	4790	NFKB1	-0.37	nuclear factor kappa B subunit 1
12	Immune_response_Phagocytosis	4.98209e-07	IL-15	3600	IL15	-0.23	interleukin 15
12	Immune_response_Phagocytosis	4.98209e-07	C/EBP	1050	CEBPA	-0.46	CCAAT enhancer binding protein alpha
12	Immune_response_Phagocytosis	4.98209e-07	Dectin-1	64581	CLEC7A	-0.49	C-type lectin domain containing 7A
12	Immune_response_Phagocytosis	4.98209e-07	I-kB	4794	NFKBIE	-0.4	NFKB inhibitor epsilon
12	Immune_response_Phagocytosis	4.98209e-07	SHPS-1	140885	SIRPA	-0.28	signal regulatory protein alpha
12	Immune_response_Phagocytosis	4.98209e-07	c-Jun/c-Fos	2353	FOS	-0.9	Fos proto-oncogene, AP-1 transcription factor subunit
12	Immune_response_Phagocytosis	4.98209e-07	WASP	7454	WAS	-0.43	WASP actin nucleation promoting factor
12	Immune_response_Phagocytosis	4.98209e-07	CR1	1378	CR1	-0.18	complement C3b/C4b receptor 1 (Knops blood group)
12	Immune_response_Phagocytosis	4.98209e-07	Alpha-actinin2	88	ACTN2	-1.24	actinin alpha 2
12	Immune_response_Phagocytosis	4.98209e-07	Alpha-actinin	88	ACTN2	-1.24	actinin alpha 2
12	Immune_response_Phagocytosis	4.98209e-07	IL-15RA	3601	IL15RA	-0.64	interleukin 15 receptor subunit alpha
12	Immune_response_Phagocytosis	4.98209e-07	JNK(MAPK8-10)	5601	MAPK9	-0.33	mitogen-activated protein kinase 9
12	Immune_response_Phagocytosis	4.98209e-07	ILT2	10859	LILRB1	-0.42	leukocyte immunoglobulin like receptor B1
12	Immune_response_Phagocytosis	4.98209e-07	JNK2(MAPK9)	5601	MAPK9	-0.33	mitogen-activated protein kinase 9
12	Immune_response_Phagocytosis	4.98209e-07	NF-kB	4790	NFKB1	-0.37	nuclear factor kappa B subunit 1
12	Immune_response_Phagocytosis	4.98209e-07	p67-phox	4688	NCF2	-0.64	neutrophil cytosolic factor 2
12	Immune_response_Phagocytosis	4.98209e-07	ITGAV	3685	ITGAV	0.27	integrin subunit alpha V
12	Immune_response_Phagocytosis	4.98209e-07	CD14	929	CD14	-0.46	CD14 molecule
12	Immune_response_Phagocytosis	4.98209e-07	NF-kB1(p105)	4790	NFKB1	-0.37	nuclear factor kappa B subunit 1
12	Immune_response_Phagocytosis	4.98209e-07	c-Fos	2353	FOS	-0.9	Fos proto-oncogene, AP-1 transcription factor subunit
12	Immune_response_Phagocytosis	4.98209e-07	CD21	1380	CR2	-0.24	complement C3d receptor 2
12	Immune_response_Phagocytosis	4.98209e-07	NF-kB1(p50)	4790	NFKB1	-0.37	nuclear factor kappa B subunit 1
12	Immune_response_Phagocytosis	4.98209e-07	FcgammaRIIalpha	2212	FCGR2A	-0.3	Fc gamma receptor IIa
12	Immune_response_Phagocytosis	4.98209e-07	CD23	2208	FCER2	-0.47	Fc epsilon receptor II
12	Immune_response_Phagocytosis	4.98209e-07	SR-BI	949	SCARB1	-0.48	scavenger receptor class B member 1
12	Immune_response_Phagocytosis	4.98209e-07	LBP	3929	LBP	-0.41	lipopolysaccharide binding protein
12	Immune_response_Phagocytosis	4.98209e-07	MELC	4634	MYL3	-1.96	myosin light chain 3
12	Immune_response_Phagocytosis	4.98209e-07	ITGA5	3678	ITGA5	-0.15	integrin subunit alpha 5
12	Immune_response_Phagocytosis	4.98209e-07	ILT4	10288	LILRB2	-0.49	leukocyte immunoglobulin like receptor B2
12	Immune_response_Phagocytosis	4.98209e-07	Fibronectin	2335	FN1	0.13	fibronectin 1
12	Immune_response_Phagocytosis	4.98209e-07	ERMproteins	7430	EZR	-0.58	ezrin
12	Immune_response_Phagocytosis	4.98209e-07	p38delta(MAPK13)	5603	MAPK13	-1.15	mitogen-activated protein kinase 13
12	Immune_response_Phagocytosis	4.98209e-07	MSR1	4481	MSR1	-0.56	macrophage scavenger receptor 1
12	Immune_response_Phagocytosis	4.98209e-07	Actin	59	ACTA2	-0.32	actin alpha 2, smooth muscle
12	Immune_response_Phagocytosis	4.98209e-07	p38MAPK	5603	MAPK13	-1.15	mitogen-activated protein kinase 13
12	Immune_response_Phagocytosis	4.98209e-07	Gelsolin	2934	GSN	0.17	gelsolin
12	Immune_response_Phagocytosis	4.98209e-07	MARCO	8685	MARCO	-0.25	macrophage receptor with collagenous structure
12	Immune_response_Phagocytosis	4.98209e-07	NFKBIE	4794	NFKBIE	-0.4	NFKB inhibitor epsilon
12	Immune_response_Phagocytosis	4.98209e-07	MRLC	29895	MYL11	-0.97	myosin light chain 11
12	Immune_response_Phagocytosis	4.98209e-07	Paxillin	5829	PXN	-0.77	paxillin
12	Immune_response_Phagocytosis	4.98209e-07	c-Jun	3725	JUN	-0.55	Jun proto-oncogene, AP-1 transcription factor subunit
12	Immune_response_Phagocytosis	4.98209e-07	BLNK	29760	BLNK	-0.82	B cell linker
12	Immune_response_Phagocytosis	4.98209e-07	FGR	2268	FGR	-0.41	FGR proto-oncogene, Src family tyrosine kinase
12	Immune_response_Phagocytosis	4.98209e-07	VIL2(ezrin)	7430	EZR	-0.58	ezrin
12	Immune_response_Phagocytosis	4.98209e-07	Fcalphareceptor	2204	FCAR	-0.29	Fc alpha receptor
13	Inflammation_IL-4_signaling	5.30758e-07	c-Abl	25	ABL1	-0.39	ABL proto-oncogene 1, non-receptor tyrosine kinase
13	Inflammation_IL-4_signaling	5.30758e-07	MEK1(MAP2K1)	5604	MAP2K1	-0.68	mitogen-activated protein kinase kinase 1
13	Inflammation_IL-4_signaling	5.30758e-07	IL-6	3569	IL6	-0.53	interleukin 6
13	Inflammation_IL-4_signaling	5.30758e-07	I-kB	4794	NFKBIE	-0.4	NFKB inhibitor epsilon
13	Inflammation_IL-4_signaling	5.30758e-07	MEK1/2	5604	MAP2K1	-0.68	mitogen-activated protein kinase kinase 1
13	Inflammation_IL-4_signaling	5.30758e-07	CD22	933	CD22	-0.53	CD22 molecule
13	Inflammation_IL-4_signaling	5.30758e-07	TGF-beta1	7040	TGFB1	-0.16	transforming growth factor beta 1
13	Inflammation_IL-4_signaling	5.30758e-07	c-Jun/c-Fos	2353	FOS	-0.9	Fos proto-oncogene, AP-1 transcription factor subunit
13	Inflammation_IL-4_signaling	5.30758e-07	CD80	941	CD80	-0.71	CD80 molecule
13	Inflammation_IL-4_signaling	5.30758e-07	Bax	581	BAX	-0.83	BCL2 associated X, apoptosis regulator
13	Inflammation_IL-4_signaling	5.30758e-07	CD72	971	CD72	-0.61	CD72 molecule
13	Inflammation_IL-4_signaling	5.30758e-07	HLA-DRA1	3122	HLA-DRA	-0.28	major histocompatibility complex, class II, DR alpha
13	Inflammation_IL-4_signaling	5.30758e-07	NF-kB	4790	NFKB1	-0.37	nuclear factor kappa B subunit 1
13	Inflammation_IL-4_signaling	5.30758e-07	CD74	972	CD74	-0.6	CD74 molecule
13	Inflammation_IL-4_signaling	5.30758e-07	CD45	5788	PTPRC	-0.29	protein tyrosine phosphatase receptor type C
13	Inflammation_IL-4_signaling	5.30758e-07	IL4RA	3566	IL4R	-0.44	interleukin 4 receptor
13	Inflammation_IL-4_signaling	5.30758e-07	CCL13	6357	CCL13	-0.42	C-C motif chemokine ligand 13
13	Inflammation_IL-4_signaling	5.30758e-07	CSF1	1435	CSF1	-0.48	colony stimulating factor 1
13	Inflammation_IL-4_signaling	5.30758e-07	c-Fos	2353	FOS	-0.9	Fos proto-oncogene, AP-1 transcription factor subunit
13	Inflammation_IL-4_signaling	5.30758e-07	FcgammaRIIalpha	2212	FCGR2A	-0.3	Fc gamma receptor IIa
13	Inflammation_IL-4_signaling	5.30758e-07	CD23	2208	FCER2	-0.47	Fc epsilon receptor II
13	Inflammation_IL-4_signaling	5.30758e-07	PRG2	5553	PRG2	-0.24	proteoglycan 2, pro eosinophil major basic protein
13	Inflammation_IL-4_signaling	5.30758e-07	CCL2	6347	CCL2	-0.68	C-C motif chemokine ligand 2
13	Inflammation_IL-4_signaling	5.30758e-07	IL-4RtypeI	3561	IL2RG	-0.32	interleukin 2 receptor subunit gamma
13	Inflammation_IL-4_signaling	5.30758e-07	IL-10	3586	IL10	-0.73	interleukin 10
13	Inflammation_IL-4_signaling	5.30758e-07	I-TAC	6373	CXCL11	-1.37	C-X-C motif chemokine ligand 11
13	Inflammation_IL-4_signaling	5.30758e-07	GM-CSF	1437	CSF2	-0.36	colony stimulating factor 2
13	Inflammation_IL-4_signaling	5.30758e-07	H-Ras	3265	HRAS	-0.45	HRas proto-oncogene, GTPase
13	Inflammation_IL-4_signaling	5.30758e-07	CD86	942	CD86	-0.46	CD86 molecule
13	Inflammation_IL-4_signaling	5.30758e-07	c-Jun	3725	JUN	-0.55	Jun proto-oncogene, AP-1 transcription factor subunit
14	Inflammation_IL-12,15,18_signaling	8.47925e-07	NF-kBp50/p50	4790	NFKB1	-0.37	nuclear factor kappa B subunit 1
14	Inflammation_IL-12,15,18_signaling	8.47925e-07	IL-15	3600	IL15	-0.23	interleukin 15
14	Inflammation_IL-12,15,18_signaling	8.47925e-07	I-kB	4794	NFKBIE	-0.4	NFKB inhibitor epsilon
14	Inflammation_IL-12,15,18_signaling	8.47925e-07	IL-15receptor	3561	IL2RG	-0.32	interleukin 2 receptor subunit gamma
14	Inflammation_IL-12,15,18_signaling	8.47925e-07	AP-1	2353	FOS	-0.9	Fos proto-oncogene, AP-1 transcription factor subunit
14	Inflammation_IL-12,15,18_signaling	8.47925e-07	JNK(MAPK8-10)	5601	MAPK9	-0.33	mitogen-activated protein kinase 9
14	Inflammation_IL-12,15,18_signaling	8.47925e-07	JNK2(MAPK9)	5601	MAPK9	-0.33	mitogen-activated protein kinase 9
14	Inflammation_IL-12,15,18_signaling	8.47925e-07	NF-kB	4790	NFKB1	-0.37	nuclear factor kappa B subunit 1
14	Inflammation_IL-12,15,18_signaling	8.47925e-07	NF-kB1(p105)	4790	NFKB1	-0.37	nuclear factor kappa B subunit 1
14	Inflammation_IL-12,15,18_signaling	8.47925e-07	c-Fos	2353	FOS	-0.9	Fos proto-oncogene, AP-1 transcription factor subunit
14	Inflammation_IL-12,15,18_signaling	8.47925e-07	NF-kB1(p50)	4790	NFKB1	-0.37	nuclear factor kappa B subunit 1
14	Inflammation_IL-12,15,18_signaling	8.47925e-07	IL-18	3606	IL18	-0.46	interleukin 18
14	Inflammation_IL-12,15,18_signaling	8.47925e-07	IL-18BP	10068	IL18BP	-0.59	interleukin 18 binding protein
14	Inflammation_IL-12,15,18_signaling	8.47925e-07	ATF-2	1386	ATF2	-0.43	activating transcription factor 2
14	Inflammation_IL-12,15,18_signaling	8.47925e-07	IL-12	3593	IL12B	-0.775	interleukin 12B
14	Inflammation_IL-12,15,18_signaling	8.47925e-07	IL-12beta	3593	IL12B	-0.775	interleukin 12B
14	Inflammation_IL-12,15,18_signaling	8.47925e-07	IL-12alpha	3592	IL12A	-1.04	interleukin 12A
14	Inflammation_IL-12,15,18_signaling	8.47925e-07	IL-12RB1	3594	IL12RB1	-0.52	interleukin 12 receptor subunit beta 1
14	Inflammation_IL-12,15,18_signaling	8.47925e-07	IFN-gamma	3458	IFNG	-0.65	interferon gamma
14	Inflammation_IL-12,15,18_signaling	8.47925e-07	c-Jun	3725	JUN	-0.55	Jun proto-oncogene, AP-1 transcription factor subunit
15	Proteolysis_Connective_tissue_degradation	8.63624e-07	MMP-12	4321	MMP12	-0.49	matrix metallopeptidase 12
15	Proteolysis_Connective_tissue_degradation	8.63624e-07	Plasminogen	5340	PLG	0.1	plasminogen
15	Proteolysis_Connective_tissue_degradation	8.63624e-07	Meprin	4225	MEP1B	0.23	meprin A subunit beta
15	Proteolysis_Connective_tissue_degradation	8.63624e-07	Prolidase	5184	PEPD	-0.19	peptidase D
15	Proteolysis_Connective_tissue_degradation	8.63624e-07	HAT	9407	TMPRSS11D	-0.27	transmembrane serine protease 11D
15	Proteolysis_Connective_tissue_degradation	8.63624e-07	PLAUR(uPAR)	5329	PLAUR	-0.26	plasminogen activator, urokinase receptor
15	Proteolysis_Connective_tissue_degradation	8.63624e-07	ADAM-TS1	9510	ADAMTS1	-0.56	ADAM metallopeptidase with thrombospondin type 1 motif 1
15	Proteolysis_Connective_tissue_degradation	8.63624e-07	ProteinCinhibitor	5104	SERPINA5	0.23	serpin family A member 5
15	Proteolysis_Connective_tissue_degradation	8.63624e-07	Plasmin	5340	PLG	0.1	plasminogen
15	Proteolysis_Connective_tissue_degradation	8.63624e-07	ADAM9	8754	ADAM9	-0.34	ADAM metallopeptidase domain 9
15	Proteolysis_Connective_tissue_degradation	8.63624e-07	ADAM8	101	ADAM8	-0.43	ADAM metallopeptidase domain 8
15	Proteolysis_Connective_tissue_degradation	8.63624e-07	Aggrecanase-1	9507	ADAMTS4	-0.27	ADAM metallopeptidase with thrombospondin type 1 motif 4
15	Proteolysis_Connective_tissue_degradation	8.63624e-07	CollagenIV	1286	COL4A4	-0.9	collagen type IV alpha 4 chain
15	Proteolysis_Connective_tissue_degradation	8.63624e-07	CathepsinO	1519	CTSO	-0.22	cathepsin O
15	Proteolysis_Connective_tissue_degradation	8.63624e-07	CD23	2208	FCER2	-0.47	Fc epsilon receptor II
15	Proteolysis_Connective_tissue_degradation	8.63624e-07	MeprinA	#N/A	#N/A	#N/A	#N/A
15	Proteolysis_Connective_tissue_degradation	8.63624e-07	beta	#N/A	#N/A	#N/A	#N/A
15	Proteolysis_Connective_tissue_degradation	8.63624e-07	ADAM12	8038	ADAM12	-0.4	ADAM metallopeptidase domain 12
15	Proteolysis_Connective_tissue_degradation	8.63624e-07	Alpha1-antitrypsin	5265	SERPINA1	-0.16	serpin family A member 1
15	Proteolysis_Connective_tissue_degradation	8.63624e-07	Furin	5045	FURIN	-0.27	furin, paired basic amino acid cleaving enzyme
15	Proteolysis_Connective_tissue_degradation	8.63624e-07	Fibronectin	2335	FN1	0.13	fibronectin 1
15	Proteolysis_Connective_tissue_degradation	8.63624e-07	Kallikrein1	3816	KLK1	0.29	kallikrein 1
15	Proteolysis_Connective_tissue_degradation	8.63624e-07	Tenascin-C	3371	TNC	-0.22	tenascin C
15	Proteolysis_Connective_tissue_degradation	8.63624e-07	Stromelysin-1	4314	MMP3	0.36	matrix metallopeptidase 3
15	Proteolysis_Connective_tissue_degradation	8.63624e-07	Kallikrein4	9622	KLK4	-0.25	kallikrein related peptidase 4
15	Proteolysis_Connective_tissue_degradation	8.63624e-07	PLAU(UPA)	5328	PLAU	-0.23	plasminogen activator, urokinase
15	Proteolysis_Connective_tissue_degradation	8.63624e-07	Tissuekallikreins	3816	KLK1	0.29	kallikrein 1
15	Proteolysis_Connective_tissue_degradation	8.63624e-07	LRP1	4035	LRP1	-0.16	LDL receptor related protein 1
15	Proteolysis_Connective_tissue_degradation	8.63624e-07	TIMP1	7076	TIMP1	-0.4	TIMP metallopeptidase inhibitor 1
15	Proteolysis_Connective_tissue_degradation	8.63624e-07	ADAM15	8751	ADAM15	-0.22	ADAM metallopeptidase domain 15
15	Proteolysis_Connective_tissue_degradation	8.63624e-07	CollagenIII	1281	COL3A1	-0.16	collagen type III alpha 1 chain
16	Chemotaxis	1.08035e-06	PD-ECGF(TdRPase)	1890	TYMP	-0.92	thymidine phosphorylase
16	Chemotaxis	1.08035e-06	MEK1(MAP2K1)	5604	MAP2K1	-0.68	mitogen-activated protein kinase kinase 1
16	Chemotaxis	1.08035e-06	MEK1/2	5604	MAP2K1	-0.68	mitogen-activated protein kinase kinase 1
16	Chemotaxis	1.08035e-06	CCL23	6368	CCL23	-0.25	C-C motif chemokine ligand 23
16	Chemotaxis	1.08035e-06	PLAUR(uPAR)	5329	PLAUR	-0.26	plasminogen activator, urokinase receptor
16	Chemotaxis	1.08035e-06	MIG	4283	CXCL9	-0.82	C-X-C motif chemokine ligand 9
16	Chemotaxis	1.08035e-06	CCL19	6363	CCL19	-0.52	C-C motif chemokine ligand 19
16	Chemotaxis	1.08035e-06	IL-1alpha	3552	IL1A	-0.28	interleukin 1 alpha
16	Chemotaxis	1.08035e-06	Galpha(q)-specificpeptideGPCRs	1910	EDNRB	-0.11	endothelin receptor type B
16	Chemotaxis	1.08035e-06	IL-16	3603	IL16	-0.52	interleukin 16
16	Chemotaxis	1.08035e-06	CCL17	6361	CCL17	0.3	C-C motif chemokine ligand 17
16	Chemotaxis	1.08035e-06	ENPP2	5168	ENPP2	-0.35	ectonucleotide pyrophosphatase/phosphodiesterase 2
16	Chemotaxis	1.08035e-06	NF-kB	4790	NFKB1	-0.37	nuclear factor kappa B subunit 1
16	Chemotaxis	1.08035e-06	CD45	5788	PTPRC	-0.29	protein tyrosine phosphatase receptor type C
16	Chemotaxis	1.08035e-06	NCAM1	4684	NCAM1	-0.19	neural cell adhesion molecule 1
16	Chemotaxis	1.08035e-06	CX3CL1	6376	CX3CL1	-0.49	C-X3-C motif chemokine ligand 1
16	Chemotaxis	1.08035e-06	Beta-defensin2	1673	DEFB4A	0.34	defensin beta 4A
16	Chemotaxis	1.08035e-06	ROBO2	6092	ROBO2	0.15	roundabout guidance receptor 2
16	Chemotaxis	1.08035e-06	IP10	3627	CXCL10	-1.73	C-X-C motif chemokine ligand 10
16	Chemotaxis	1.08035e-06	CCL13	6357	CCL13	-0.42	C-C motif chemokine ligand 13
16	Chemotaxis	1.08035e-06	CCL18	6362	CCL18	-0.47	C-C motif chemokine ligand 18
16	Chemotaxis	1.08035e-06	CCL2	6347	CCL2	-0.68	C-C motif chemokine ligand 2
16	Chemotaxis	1.08035e-06	IL-10	3586	IL10	-0.73	interleukin 10
16	Chemotaxis	1.08035e-06	ROBO1	6091	ROBO1	-0.15	roundabout guidance receptor 1
16	Chemotaxis	1.08035e-06	I-TAC	6373	CXCL11	-1.37	C-X-C motif chemokine ligand 11
16	Chemotaxis	1.08035e-06	Integrin	3683	ITGAL	-0.6	integrin subunit alpha L
16	Chemotaxis	1.08035e-06	CCL8	6355	CCL8	-1.11	C-C motif chemokine ligand 8
16	Chemotaxis	1.08035e-06	p38MAPK	5603	MAPK13	-1.15	mitogen-activated protein kinase 13
16	Chemotaxis	1.08035e-06	H-Ras	3265	HRAS	-0.45	HRas proto-oncogene, GTPase
16	Chemotaxis	1.08035e-06	PLAU(UPA)	5328	PLAU	-0.23	plasminogen activator, urokinase
16	Chemotaxis	1.08035e-06	CD4	920	CD4	-0.31	CD4 molecule
16	Chemotaxis	1.08035e-06	Cyr61	3491	CCN1	-0.44	cellular communication network factor 1
16	Chemotaxis	1.08035e-06	CCL7	6354	CCL7	-1.5	C-C motif chemokine ligand 7
17	Cell_adhesion_Glycoconjugates	1.61078e-06	Siglec-8	27181	SIGLEC8	-0.29	sialic acid binding Ig like lectin 8
17	Cell_adhesion_Glycoconjugates	1.61078e-06	90K	3959	LGALS3BP	-0.38	galectin 3 binding protein
17	Cell_adhesion_Glycoconjugates	1.61078e-06	Galectin-3	3958	LGALS3	-0.34	galectin 3
17	Cell_adhesion_Glycoconjugates	1.61078e-06	Galectin-1	3956	LGALS1	-0.46	galectin 1
17	Cell_adhesion_Glycoconjugates	1.61078e-06	SAP	4068	SH2D1A	-0.86	SH2 domain containing 1A
17	Cell_adhesion_Glycoconjugates	1.61078e-06	Galectin-7	653499	LGALS7B	-0.16	galectin 7B
17	Cell_adhesion_Glycoconjugates	1.61078e-06	CD22	933	CD22	-0.53	CD22 molecule
17	Cell_adhesion_Glycoconjugates	1.61078e-06	L-selectin	6402	SELL	-0.23	selectin L
17	Cell_adhesion_Glycoconjugates	1.61078e-06	Sialoadhesin	6614	SIGLEC1	-1	sialic acid binding Ig like lectin 1
17	Cell_adhesion_Glycoconjugates	1.61078e-06	SIGLEC5	8778	SIGLEC5	-1.19	sialic acid binding Ig like lectin 5
17	Cell_adhesion_Glycoconjugates	1.61078e-06	Siglec-10	89790	SIGLEC10	-0.48	sialic acid binding Ig like lectin 10
17	Cell_adhesion_Glycoconjugates	1.61078e-06	Fibulin-2	2199	FBLN2	-0.41	fibulin 2
17	Cell_adhesion_Glycoconjugates	1.61078e-06	Neurocan	1463	NCAN	-0.24	neurocan
17	Cell_adhesion_Glycoconjugates	1.61078e-06	CD45	5788	PTPRC	-0.29	protein tyrosine phosphatase receptor type C
17	Cell_adhesion_Glycoconjugates	1.61078e-06	PKC	5588	PRKCQ	-0.24	protein kinase C theta
17	Cell_adhesion_Glycoconjugates	1.61078e-06	IP10	3627	CXCL10	-1.73	C-X-C motif chemokine ligand 10
17	Cell_adhesion_Glycoconjugates	1.61078e-06	RTN4R	65078	RTN4R	-0.28	reticulon 4 receptor
17	Cell_adhesion_Glycoconjugates	1.61078e-06	RHAMM	3161	HMMR	-0.51	hyaluronan mediated motility receptor
17	Cell_adhesion_Glycoconjugates	1.61078e-06	TrkB	4915	NTRK2	0.17	neurotrophic receptor tyrosine kinase 2
17	Cell_adhesion_Glycoconjugates	1.61078e-06	CCL2	6347	CCL2	-0.68	C-C motif chemokine ligand 2
17	Cell_adhesion_Glycoconjugates	1.61078e-06	Siglec-E	27180	SIGLEC9	-0.27	sialic acid binding Ig like lectin 9
17	Cell_adhesion_Glycoconjugates	1.61078e-06	Caspase-8	841	CASP8	-0.32	caspase 8
17	Cell_adhesion_Glycoconjugates	1.61078e-06	Fibronectin	2335	FN1	0.13	fibronectin 1
17	Cell_adhesion_Glycoconjugates	1.61078e-06	Tenascin-C	3371	TNC	-0.22	tenascin C
17	Cell_adhesion_Glycoconjugates	1.61078e-06	Contactin2	6900	CNTN2	-0.28	contactin 2
17	Cell_adhesion_Glycoconjugates	1.61078e-06	CD33	945	CD33	-0.35	CD33 molecule
17	Cell_adhesion_Glycoconjugates	1.61078e-06	Siglec-6	946	SIGLEC6	-0.32	sialic acid binding Ig like lectin 6
17	Cell_adhesion_Glycoconjugates	1.61078e-06	Integrin	3683	ITGAL	-0.6	integrin subunit alpha L
17	Cell_adhesion_Glycoconjugates	1.61078e-06	Leptin	3952	LEP	0.91	leptin
17	Cell_adhesion_Glycoconjugates	1.61078e-06	Agrin	375790	AGRN	-0.37	agrin
17	Cell_adhesion_Glycoconjugates	1.61078e-06	CCL8	6355	CCL8	-1.11	C-C motif chemokine ligand 8
17	Cell_adhesion_Glycoconjugates	1.61078e-06	Actin	59	ACTA2	-0.32	actin alpha 2, smooth muscle
17	Cell_adhesion_Glycoconjugates	1.61078e-06	FasR(CD95)	355	FAS	-0.25	Fas cell surface death receptor
17	Cell_adhesion_Glycoconjugates	1.61078e-06	BLNK	29760	BLNK	-0.82	B cell linker
17	Cell_adhesion_Glycoconjugates	1.61078e-06	IL-3receptor	1439	CSF2RB	-0.41	colony stimulating factor 2 receptor subunit beta
17	Cell_adhesion_Glycoconjugates	1.61078e-06	Versican	1462	VCAN	-0.2	versican
18	Immune_response_TCR_signaling	3.34352e-06	NF-kBp50/p50	4790	NFKB1	-0.37	nuclear factor kappa B subunit 1
18	Immune_response_TCR_signaling	3.34352e-06	MEK1(MAP2K1)	5604	MAP2K1	-0.68	mitogen-activated protein kinase kinase 1
18	Immune_response_TCR_signaling	3.34352e-06	MHCclassI	567	B2M	-0.4	beta-2-microglobulin
18	Immune_response_TCR_signaling	3.34352e-06	CD28	940	CD28	-0.42	CD28 molecule
18	Immune_response_TCR_signaling	3.34352e-06	I-kB	4794	NFKBIE	-0.4	NFKB inhibitor epsilon
18	Immune_response_TCR_signaling	3.34352e-06	MEK1/2	5604	MAP2K1	-0.68	mitogen-activated protein kinase kinase 1
18	Immune_response_TCR_signaling	3.34352e-06	PD-1	5133	PDCD1	-0.58	programmed cell death 1
18	Immune_response_TCR_signaling	3.34352e-06	WASP	7454	WAS	-0.43	WASP actin nucleation promoting factor
18	Immune_response_TCR_signaling	3.34352e-06	CD80	941	CD80	-0.71	CD80 molecule
18	Immune_response_TCR_signaling	3.34352e-06	AP-1	2353	FOS	-0.9	Fos proto-oncogene, AP-1 transcription factor subunit
18	Immune_response_TCR_signaling	3.34352e-06	JNK(MAPK8-10)	5601	MAPK9	-0.33	mitogen-activated protein kinase 9
18	Immune_response_TCR_signaling	3.34352e-06	JNK2(MAPK9)	5601	MAPK9	-0.33	mitogen-activated protein kinase 9
18	Immune_response_TCR_signaling	3.34352e-06	PKC-theta	5588	PRKCQ	-0.24	protein kinase C theta
18	Immune_response_TCR_signaling	3.34352e-06	NF-kB	4790	NFKB1	-0.37	nuclear factor kappa B subunit 1
18	Immune_response_TCR_signaling	3.34352e-06	CD45	5788	PTPRC	-0.29	protein tyrosine phosphatase receptor type C
18	Immune_response_TCR_signaling	3.34352e-06	NF-kB1(p105)	4790	NFKB1	-0.37	nuclear factor kappa B subunit 1
18	Immune_response_TCR_signaling	3.34352e-06	c-Fos	2353	FOS	-0.9	Fos proto-oncogene, AP-1 transcription factor subunit
18	Immune_response_TCR_signaling	3.34352e-06	PAG	55824	PAG1	-0.59	phosphoprotein membrane anchor with glycosphingolipid microdomains 1
18	Immune_response_TCR_signaling	3.34352e-06	MICA	100507436	MICA	-0.26	MHC class I polypeptide-related sequence A
18	Immune_response_TCR_signaling	3.34352e-06	NF-kB1(p50)	4790	NFKB1	-0.37	nuclear factor kappa B subunit 1
18	Immune_response_TCR_signaling	3.34352e-06	ICAM1	3383	ICAM1	-0.35	intercellular adhesion molecule 1
18	Immune_response_TCR_signaling	3.34352e-06	CD137(TNFRSF9)	3604	TNFRSF9	-0.32	TNF receptor superfamily member 9
18	Immune_response_TCR_signaling	3.34352e-06	IL-10	3586	IL10	-0.73	interleukin 10
18	Immune_response_TCR_signaling	3.34352e-06	ATF-2	1386	ATF2	-0.43	activating transcription factor 2
18	Immune_response_TCR_signaling	3.34352e-06	p38delta(MAPK13)	5603	MAPK13	-1.15	mitogen-activated protein kinase 13
18	Immune_response_TCR_signaling	3.34352e-06	ICAM2	3384	ICAM2	-0.44	intercellular adhesion molecule 2
18	Immune_response_TCR_signaling	3.34352e-06	CalcineurinB(regulatory)	5534	PPP3R1	-0.45	protein phosphatase 3 regulatory subunit B, alpha
18	Immune_response_TCR_signaling	3.34352e-06	Actin	59	ACTA2	-0.32	actin alpha 2, smooth muscle
18	Immune_response_TCR_signaling	3.34352e-06	MICB	4277	MICB	-0.26	MHC class I polypeptide-related sequence B
18	Immune_response_TCR_signaling	3.34352e-06	p38MAPK	5603	MAPK13	-1.15	mitogen-activated protein kinase 13
18	Immune_response_TCR_signaling	3.34352e-06	GM-CSF	1437	CSF2	-0.36	colony stimulating factor 2
18	Immune_response_TCR_signaling	3.34352e-06	H-Ras	3265	HRAS	-0.45	HRas proto-oncogene, GTPase
18	Immune_response_TCR_signaling	3.34352e-06	CD86	942	CD86	-0.46	CD86 molecule
18	Immune_response_TCR_signaling	3.34352e-06	IFN-gamma	3458	IFNG	-0.65	interferon gamma
18	Immune_response_TCR_signaling	3.34352e-06	c-Jun	3725	JUN	-0.55	Jun proto-oncogene, AP-1 transcription factor subunit
18	Immune_response_TCR_signaling	3.34352e-06	CD4	920	CD4	-0.31	CD4 molecule
18	Immune_response_TCR_signaling	3.34352e-06	TNF-alpha	7124	TNF	-0.485	tumor necrosis factor
19	Cell_adhesion_Cell-matrix_interactions	5.55682e-06	90K	3959	LGALS3BP	-0.38	galectin 3 binding protein
19	Cell_adhesion_Cell-matrix_interactions	5.55682e-06	MMP-12	4321	MMP12	-0.49	matrix metallopeptidase 12
19	Cell_adhesion_Cell-matrix_interactions	5.55682e-06	Galectin-3	3958	LGALS3	-0.34	galectin 3
19	Cell_adhesion_Cell-matrix_interactions	5.55682e-06	Galectin-1	3956	LGALS1	-0.46	galectin 1
19	Cell_adhesion_Cell-matrix_interactions	5.55682e-06	BETA-IG-H3	7045	TGFBI	-0.16	transforming growth factor beta induced
19	Cell_adhesion_Cell-matrix_interactions	5.55682e-06	Galectin-7	653499	LGALS7B	-0.16	galectin 7B
19	Cell_adhesion_Cell-matrix_interactions	5.55682e-06	ADAM-TS1	9510	ADAMTS1	-0.56	ADAM metallopeptidase with thrombospondin type 1 motif 1
19	Cell_adhesion_Cell-matrix_interactions	5.55682e-06	Fibulin-2	2199	FBLN2	-0.41	fibulin 2
19	Cell_adhesion_Cell-matrix_interactions	5.55682e-06	COMP	1311	COMP	0.19	cartilage oligomeric matrix protein
19	Cell_adhesion_Cell-matrix_interactions	5.55682e-06	Neurocan	1463	NCAN	-0.24	neurocan
19	Cell_adhesion_Cell-matrix_interactions	5.55682e-06	ADAM9	8754	ADAM9	-0.34	ADAM metallopeptidase domain 9
19	Cell_adhesion_Cell-matrix_interactions	5.55682e-06	ITGA2	3673	ITGA2	0.32	integrin subunit alpha 2
19	Cell_adhesion_Cell-matrix_interactions	5.55682e-06	ITGAV	3685	ITGAV	0.27	integrin subunit alpha V
19	Cell_adhesion_Cell-matrix_interactions	5.55682e-06	ITIH3	3699	ITIH3	-0.35	inter-alpha-trypsin inhibitor heavy chain 3
19	Cell_adhesion_Cell-matrix_interactions	5.55682e-06	Aggrecanase-1	9507	ADAMTS4	-0.27	ADAM metallopeptidase with thrombospondin type 1 motif 4
19	Cell_adhesion_Cell-matrix_interactions	5.55682e-06	RHAMM	3161	HMMR	-0.51	hyaluronan mediated motility receptor
19	Cell_adhesion_Cell-matrix_interactions	5.55682e-06	CollagenIV	1286	COL4A4	-0.9	collagen type IV alpha 4 chain
19	Cell_adhesion_Cell-matrix_interactions	5.55682e-06	ADAM12	8038	ADAM12	-0.4	ADAM metallopeptidase domain 12
19	Cell_adhesion_Cell-matrix_interactions	5.55682e-06	Fibulin-3	2202	EFEMP1	-0.33	EGF containing fibulin extracellular matrix protein 1
19	Cell_adhesion_Cell-matrix_interactions	5.55682e-06	LYVE-1	10894	LYVE1	0.14	lymphatic vessel endothelial hyaluronan receptor 1
19	Cell_adhesion_Cell-matrix_interactions	5.55682e-06	Tenascin-X	7148	TNXB	0.21	tenascin XB
19	Cell_adhesion_Cell-matrix_interactions	5.55682e-06	ITGA5	3678	ITGA5	-0.15	integrin subunit alpha 5
19	Cell_adhesion_Cell-matrix_interactions	5.55682e-06	Fibronectin	2335	FN1	0.13	fibronectin 1
19	Cell_adhesion_Cell-matrix_interactions	5.55682e-06	CD38	952	CD38	-0.44	CD38 molecule
19	Cell_adhesion_Cell-matrix_interactions	5.55682e-06	Tenascin-C	3371	TNC	-0.22	tenascin C
19	Cell_adhesion_Cell-matrix_interactions	5.55682e-06	LAMB1	3912	LAMB1	-0.16	laminin subunit beta 1
19	Cell_adhesion_Cell-matrix_interactions	5.55682e-06	Integrin	3683	ITGAL	-0.6	integrin subunit alpha L
19	Cell_adhesion_Cell-matrix_interactions	5.55682e-06	ITIH	3697	ITIH1	0.2	inter-alpha-trypsin inhibitor heavy chain 1
19	Cell_adhesion_Cell-matrix_interactions	5.55682e-06	Stromelysin-1	4314	MMP3	0.36	matrix metallopeptidase 3
19	Cell_adhesion_Cell-matrix_interactions	5.55682e-06	Agrin	375790	AGRN	-0.37	agrin
19	Cell_adhesion_Cell-matrix_interactions	5.55682e-06	Layilin	143903	LAYN	-0.37	layilin
19	Cell_adhesion_Cell-matrix_interactions	5.55682e-06	NOV	4856	CCN3	0.37	cellular communication network factor 3
19	Cell_adhesion_Cell-matrix_interactions	5.55682e-06	BCAM	4059	BCAM	-0.19	basal cell adhesion molecule (Lutheran blood group)
19	Cell_adhesion_Cell-matrix_interactions	5.55682e-06	COL4A4	1286	COL4A4	-0.9	collagen type IV alpha 4 chain
19	Cell_adhesion_Cell-matrix_interactions	5.55682e-06	CSPG4(NG2)	1464	CSPG4	-0.25	chondroitin sulfate proteoglycan 4
19	Cell_adhesion_Cell-matrix_interactions	5.55682e-06	TIMP1	7076	TIMP1	-0.4	TIMP metallopeptidase inhibitor 1
19	Cell_adhesion_Cell-matrix_interactions	5.55682e-06	ITGA11	22801	ITGA11	0.37	integrin subunit alpha 11
19	Cell_adhesion_Cell-matrix_interactions	5.55682e-06	ADAM15	8751	ADAM15	-0.22	ADAM metallopeptidase domain 15
19	Cell_adhesion_Cell-matrix_interactions	5.55682e-06	ITGB7	3695	ITGB7	-0.34	integrin subunit beta 7
19	Cell_adhesion_Cell-matrix_interactions	5.55682e-06	Versican	1462	VCAN	-0.2	versican
19	Cell_adhesion_Cell-matrix_interactions	5.55682e-06	CollagenIII	1281	COL3A1	-0.16	collagen type III alpha 1 chain
20	Inflammation_Kallikrein-kinin_system	1.9169e-05	NF-kBp50/p50	4790	NFKB1	-0.37	nuclear factor kappa B subunit 1
20	Inflammation_Kallikrein-kinin_system	1.9169e-05	AminopeptidaseP2	7512	XPNPEP2	-0.17	X-prolyl aminopeptidase 2
20	Inflammation_Kallikrein-kinin_system	1.9169e-05	Plasminogen	5340	PLG	0.1	plasminogen
20	Inflammation_Kallikrein-kinin_system	1.9169e-05	MEK1(MAP2K1)	5604	MAP2K1	-0.68	mitogen-activated protein kinase kinase 1
20	Inflammation_Kallikrein-kinin_system	1.9169e-05	I-kB	4794	NFKBIE	-0.4	NFKB inhibitor epsilon
20	Inflammation_Kallikrein-kinin_system	1.9169e-05	MEK1/2	5604	MAP2K1	-0.68	mitogen-activated protein kinase kinase 1
20	Inflammation_Kallikrein-kinin_system	1.9169e-05	PLAUR(uPAR)	5329	PLAUR	-0.26	plasminogen activator, urokinase receptor
20	Inflammation_Kallikrein-kinin_system	1.9169e-05	c-Jun/c-Fos	2353	FOS	-0.9	Fos proto-oncogene, AP-1 transcription factor subunit
20	Inflammation_Kallikrein-kinin_system	1.9169e-05	ProteinCinhibitor	5104	SERPINA5	0.23	serpin family A member 5
20	Inflammation_Kallikrein-kinin_system	1.9169e-05	CoagulationfactorX	2159	F10	0.13	coagulation factor X
20	Inflammation_Kallikrein-kinin_system	1.9169e-05	AP-1	2353	FOS	-0.9	Fos proto-oncogene, AP-1 transcription factor subunit
20	Inflammation_Kallikrein-kinin_system	1.9169e-05	vonWillebrandfactor	7450	VWF	-0.52	von Willebrand factor
20	Inflammation_Kallikrein-kinin_system	1.9169e-05	Plasmin	5340	PLG	0.1	plasminogen
20	Inflammation_Kallikrein-kinin_system	1.9169e-05	CoagulationfactorXIII	2165	F13B	0.13	coagulation factor XIII B chain
20	Inflammation_Kallikrein-kinin_system	1.9169e-05	NF-kB	4790	NFKB1	-0.37	nuclear factor kappa B subunit 1
20	Inflammation_Kallikrein-kinin_system	1.9169e-05	iNOS	4843	NOS2	-0.4	nitric oxide synthase 2
20	Inflammation_Kallikrein-kinin_system	1.9169e-05	PGES2	80142	PTGES2	-0.71	prostaglandin E synthase 2
20	Inflammation_Kallikrein-kinin_system	1.9169e-05	Kallikrein8	11202	KLK8	0.23	kallikrein related peptidase 8
20	Inflammation_Kallikrein-kinin_system	1.9169e-05	Thrombin	2147	F2	0.12	coagulation factor II, thrombin
20	Inflammation_Kallikrein-kinin_system	1.9169e-05	c-Fos	2353	FOS	-0.9	Fos proto-oncogene, AP-1 transcription factor subunit
20	Inflammation_Kallikrein-kinin_system	1.9169e-05	Neprilysin	4311	MME	0.33	membrane metalloendopeptidase
20	Inflammation_Kallikrein-kinin_system	1.9169e-05	NF-kB1(p50)	4790	NFKB1	-0.37	nuclear factor kappa B subunit 1
20	Inflammation_Kallikrein-kinin_system	1.9169e-05	PLA2	5320	PLA2G2A	-0.47	phospholipase A2 group IIA
20	Inflammation_Kallikrein-kinin_system	1.9169e-05	Plasmakallikrein	3818	KLKB1	0.15	kallikrein B1
20	Inflammation_Kallikrein-kinin_system	1.9169e-05	Alpha1-antitrypsin	5265	SERPINA1	-0.16	serpin family A member 1
20	Inflammation_Kallikrein-kinin_system	1.9169e-05	C1inhibitor	710	SERPING1	-0.09	serpin family G member 1
20	Inflammation_Kallikrein-kinin_system	1.9169e-05	Kallikrein1	3816	KLK1	0.29	kallikrein 1
20	Inflammation_Kallikrein-kinin_system	1.9169e-05	p38delta(MAPK13)	5603	MAPK13	-1.15	mitogen-activated protein kinase 13
20	Inflammation_Kallikrein-kinin_system	1.9169e-05	nNOS	4842	NOS1	-0.96	nitric oxide synthase 1
20	Inflammation_Kallikrein-kinin_system	1.9169e-05	p38MAPK	5603	MAPK13	-1.15	mitogen-activated protein kinase 13
20	Inflammation_Kallikrein-kinin_system	1.9169e-05	H-Ras	3265	HRAS	-0.45	HRas proto-oncogene, GTPase
20	Inflammation_Kallikrein-kinin_system	1.9169e-05	NFKBIE	4794	NFKBIE	-0.4	NFKB inhibitor epsilon
20	Inflammation_Kallikrein-kinin_system	1.9169e-05	Kallikrein4	9622	KLK4	-0.25	kallikrein related peptidase 4
20	Inflammation_Kallikrein-kinin_system	1.9169e-05	SERPINF2	5345	SERPINF2	0.11	serpin family F member 2
20	Inflammation_Kallikrein-kinin_system	1.9169e-05	PLAU(UPA)	5328	PLAU	-0.23	plasminogen activator, urokinase
20	Inflammation_Kallikrein-kinin_system	1.9169e-05	Tissuekallikreins	3816	KLK1	0.29	kallikrein 1
20	Inflammation_Kallikrein-kinin_system	1.9169e-05	Angiostatin	5340	PLG	0.1	plasminogen
21	Immune_response_Phagosome_in_antigen_presentation	2.01244e-05	NF-kBp50/p50	4790	NFKB1	-0.37	nuclear factor kappa B subunit 1
21	Immune_response_Phagosome_in_antigen_presentation	2.01244e-05	CathepsinL	1514	CTSL	-0.25	cathepsin L
21	Immune_response_Phagosome_in_antigen_presentation	2.01244e-05	MHCclassI	567	B2M	-0.4	beta-2-microglobulin
21	Immune_response_Phagosome_in_antigen_presentation	2.01244e-05	PDIA3	2923	PDIA3	-0.22	protein disulfide isomerase family A member 3
21	Immune_response_Phagosome_in_antigen_presentation	2.01244e-05	Beta-2-microglobulin	567	B2M	-0.4	beta-2-microglobulin
21	Immune_response_Phagosome_in_antigen_presentation	2.01244e-05	I-kB	4794	NFKBIE	-0.4	NFKB inhibitor epsilon
21	Immune_response_Phagosome_in_antigen_presentation	2.01244e-05	SHPS-1	140885	SIRPA	-0.28	signal regulatory protein alpha
21	Immune_response_Phagosome_in_antigen_presentation	2.01244e-05	HLAA	3105	HLA-A	-0.44	major histocompatibility complex, class I, A
21	Immune_response_Phagosome_in_antigen_presentation	2.01244e-05	WASP	7454	WAS	-0.43	WASP actin nucleation promoting factor
21	Immune_response_Phagosome_in_antigen_presentation	2.01244e-05	Alpha-actinin2	88	ACTN2	-1.24	actinin alpha 2
21	Immune_response_Phagosome_in_antigen_presentation	2.01244e-05	Alpha-actinin	88	ACTN2	-1.24	actinin alpha 2
21	Immune_response_Phagosome_in_antigen_presentation	2.01244e-05	JNK(MAPK8-10)	5601	MAPK9	-0.33	mitogen-activated protein kinase 9
21	Immune_response_Phagosome_in_antigen_presentation	2.01244e-05	HLA-DRA1	3122	HLA-DRA	-0.28	major histocompatibility complex, class II, DR alpha
21	Immune_response_Phagosome_in_antigen_presentation	2.01244e-05	JNK2(MAPK9)	5601	MAPK9	-0.33	mitogen-activated protein kinase 9
21	Immune_response_Phagosome_in_antigen_presentation	2.01244e-05	PA28(11Sregulator)	5720	PSME1	-0.29	proteasome activator subunit 1
21	Immune_response_Phagosome_in_antigen_presentation	2.01244e-05	Legumain	5641	LGMN	-0.32	legumain
21	Immune_response_Phagosome_in_antigen_presentation	2.01244e-05	NF-kB	4790	NFKB1	-0.37	nuclear factor kappa B subunit 1
21	Immune_response_Phagosome_in_antigen_presentation	2.01244e-05	CD74	972	CD74	-0.6	CD74 molecule
21	Immune_response_Phagosome_in_antigen_presentation	2.01244e-05	CD14	929	CD14	-0.46	CD14 molecule
21	Immune_response_Phagosome_in_antigen_presentation	2.01244e-05	NF-kB1(p105)	4790	NFKB1	-0.37	nuclear factor kappa B subunit 1
21	Immune_response_Phagosome_in_antigen_presentation	2.01244e-05	CD21	1380	CR2	-0.24	complement C3d receptor 2
21	Immune_response_Phagosome_in_antigen_presentation	2.01244e-05	NF-kB1(p50)	4790	NFKB1	-0.37	nuclear factor kappa B subunit 1
21	Immune_response_Phagosome_in_antigen_presentation	2.01244e-05	FcgammaRIIalpha	2212	FCGR2A	-0.3	Fc gamma receptor IIa
21	Immune_response_Phagosome_in_antigen_presentation	2.01244e-05	HSP90	7184	HSP90B1	-0.5	heat shock protein 90 beta family member 1
21	Immune_response_Phagosome_in_antigen_presentation	2.01244e-05	CD23	2208	FCER2	-0.47	Fc epsilon receptor II
21	Immune_response_Phagosome_in_antigen_presentation	2.01244e-05	PSME2	5721	PSME2	-0.3	proteasome activator subunit 2
21	Immune_response_Phagosome_in_antigen_presentation	2.01244e-05	LBP	3929	LBP	-0.41	lipopolysaccharide binding protein
21	Immune_response_Phagosome_in_antigen_presentation	2.01244e-05	HSP70	3306	HSPA2	-0.5	heat shock protein family A (Hsp70) member 2
21	Immune_response_Phagosome_in_antigen_presentation	2.01244e-05	ITGA5	3678	ITGA5	-0.15	integrin subunit alpha 5
21	Immune_response_Phagosome_in_antigen_presentation	2.01244e-05	Fibronectin	2335	FN1	0.13	fibronectin 1
21	Immune_response_Phagosome_in_antigen_presentation	2.01244e-05	ERMproteins	7430	EZR	-0.58	ezrin
21	Immune_response_Phagosome_in_antigen_presentation	2.01244e-05	p38delta(MAPK13)	5603	MAPK13	-1.15	mitogen-activated protein kinase 13
21	Immune_response_Phagosome_in_antigen_presentation	2.01244e-05	CathepsinS	1520	CTSS	-0.25	cathepsin S
21	Immune_response_Phagosome_in_antigen_presentation	2.01244e-05	Actin	59	ACTA2	-0.32	actin alpha 2, smooth muscle
21	Immune_response_Phagosome_in_antigen_presentation	2.01244e-05	Endoplasmin	7184	HSP90B1	-0.5	heat shock protein 90 beta family member 1
21	Immune_response_Phagosome_in_antigen_presentation	2.01244e-05	p38MAPK	5603	MAPK13	-1.15	mitogen-activated protein kinase 13
21	Immune_response_Phagosome_in_antigen_presentation	2.01244e-05	Gelsolin	2934	GSN	0.17	gelsolin
21	Immune_response_Phagosome_in_antigen_presentation	2.01244e-05	NFKBIE	4794	NFKBIE	-0.4	NFKB inhibitor epsilon
21	Immune_response_Phagosome_in_antigen_presentation	2.01244e-05	PSME1	5720	PSME1	-0.29	proteasome activator subunit 1
21	Immune_response_Phagosome_in_antigen_presentation	2.01244e-05	LRP1	4035	LRP1	-0.16	LDL receptor related protein 1
21	Immune_response_Phagosome_in_antigen_presentation	2.01244e-05	Paxillin	5829	PXN	-0.77	paxillin
21	Immune_response_Phagosome_in_antigen_presentation	2.01244e-05	BLNK	29760	BLNK	-0.82	B cell linker
21	Immune_response_Phagosome_in_antigen_presentation	2.01244e-05	FGR	2268	FGR	-0.41	FGR proto-oncogene, Src family tyrosine kinase
21	Immune_response_Phagosome_in_antigen_presentation	2.01244e-05	VIL2(ezrin)	7430	EZR	-0.58	ezrin
22	Inflammation_TREM1_signaling	2.15602e-05	MEK1(MAP2K1)	5604	MAP2K1	-0.68	mitogen-activated protein kinase kinase 1
22	Inflammation_TREM1_signaling	2.15602e-05	IL-6	3569	IL6	-0.53	interleukin 6
22	Inflammation_TREM1_signaling	2.15602e-05	I-kB	4794	NFKBIE	-0.4	NFKB inhibitor epsilon
22	Inflammation_TREM1_signaling	2.15602e-05	MEK1/2	5604	MAP2K1	-0.68	mitogen-activated protein kinase kinase 1
22	Inflammation_TREM1_signaling	2.15602e-05	c-Jun/c-Fos	2353	FOS	-0.9	Fos proto-oncogene, AP-1 transcription factor subunit
22	Inflammation_TREM1_signaling	2.15602e-05	Bax	581	BAX	-0.83	BCL2 associated X, apoptosis regulator
22	Inflammation_TREM1_signaling	2.15602e-05	CD83	9308	CD83	-0.45	CD83 molecule
22	Inflammation_TREM1_signaling	2.15602e-05	JNK(MAPK8-10)	5601	MAPK9	-0.33	mitogen-activated protein kinase 9
22	Inflammation_TREM1_signaling	2.15602e-05	JNK2(MAPK9)	5601	MAPK9	-0.33	mitogen-activated protein kinase 9
22	Inflammation_TREM1_signaling	2.15602e-05	NF-kB	4790	NFKB1	-0.37	nuclear factor kappa B subunit 1
22	Inflammation_TREM1_signaling	2.15602e-05	CD14	929	CD14	-0.46	CD14 molecule
22	Inflammation_TREM1_signaling	2.15602e-05	ICAM1	3383	ICAM1	-0.35	intercellular adhesion molecule 1
22	Inflammation_TREM1_signaling	2.15602e-05	CCL2	6347	CCL2	-0.68	C-C motif chemokine ligand 2
22	Inflammation_TREM1_signaling	2.15602e-05	p53	7157	TP53	-0.54	tumor protein p53
22	Inflammation_TREM1_signaling	2.15602e-05	IL-10	3586	IL10	-0.73	interleukin 10
22	Inflammation_TREM1_signaling	2.15602e-05	ITGA5	3678	ITGA5	-0.15	integrin subunit alpha 5
22	Inflammation_TREM1_signaling	2.15602e-05	p38delta(MAPK13)	5603	MAPK13	-1.15	mitogen-activated protein kinase 13
22	Inflammation_TREM1_signaling	2.15602e-05	IL-12	3593	IL12B	-0.775	interleukin 12B
22	Inflammation_TREM1_signaling	2.15602e-05	CalcineurinB(regulatory)	5534	PPP3R1	-0.45	protein phosphatase 3 regulatory subunit B, alpha
22	Inflammation_TREM1_signaling	2.15602e-05	p38MAPK	5603	MAPK13	-1.15	mitogen-activated protein kinase 13
22	Inflammation_TREM1_signaling	2.15602e-05	IL-12beta	3593	IL12B	-0.775	interleukin 12B
22	Inflammation_TREM1_signaling	2.15602e-05	GM-CSF	1437	CSF2	-0.36	colony stimulating factor 2
22	Inflammation_TREM1_signaling	2.15602e-05	H-Ras	3265	HRAS	-0.45	HRas proto-oncogene, GTPase
22	Inflammation_TREM1_signaling	2.15602e-05	CD86	942	CD86	-0.46	CD86 molecule
22	Inflammation_TREM1_signaling	2.15602e-05	IFN-gamma	3458	IFNG	-0.65	interferon gamma
22	Inflammation_TREM1_signaling	2.15602e-05	c-Jun	3725	JUN	-0.55	Jun proto-oncogene, AP-1 transcription factor subunit
22	Inflammation_TREM1_signaling	2.15602e-05	TIMP1	7076	TIMP1	-0.4	TIMP metallopeptidase inhibitor 1
22	Inflammation_TREM1_signaling	2.15602e-05	PERM	4353	MPO	-0.37	myeloperoxidase
22	Inflammation_TREM1_signaling	2.15602e-05	CCL7	6354	CCL7	-1.5	C-C motif chemokine ligand 7
22	Inflammation_TREM1_signaling	2.15602e-05	TNF-alpha	7124	TNF	-0.485	tumor necrosis factor
22	Inflammation_TREM1_signaling	2.15602e-05	MD-2	23643	LY96	-0.2	lymphocyte antigen 96
23	Development_Blood_vessel_morphogenesis	2.1852e-05	NOTCH1(NICD)	4851	NOTCH1	-0.15	notch receptor 1
23	Development_Blood_vessel_morphogenesis	2.1852e-05	Plasminogen	5340	PLG	0.1	plasminogen
23	Development_Blood_vessel_morphogenesis	2.1852e-05	PD-ECGF(TdRPase)	1890	TYMP	-0.92	thymidine phosphorylase
23	Development_Blood_vessel_morphogenesis	2.1852e-05	VEGFR-1	2321	FLT1	-0.18	fms related receptor tyrosine kinase 1
23	Development_Blood_vessel_morphogenesis	2.1852e-05	Angiogenin	283	ANG	0.14	angiogenin
23	Development_Blood_vessel_morphogenesis	2.1852e-05	Amphiregulin	374	AREG	-0.36	amphiregulin
23	Development_Blood_vessel_morphogenesis	2.1852e-05	IL-1alpha	3552	IL1A	-0.28	interleukin 1 alpha
23	Development_Blood_vessel_morphogenesis	2.1852e-05	VEGFR-2	3791	KDR	-0.17	kinase insert domain receptor
23	Development_Blood_vessel_morphogenesis	2.1852e-05	VCAM1	7412	VCAM1	-0.39	vascular cell adhesion molecule 1
23	Development_Blood_vessel_morphogenesis	2.1852e-05	ErbB4	2066	ERBB4	-0.1	erb-b2 receptor tyrosine kinase 4
23	Development_Blood_vessel_morphogenesis	2.1852e-05	HIF-prolylhydroxylase	54583	EGLN1	-0.6	egl-9 family hypoxia inducible factor 1
23	Development_Blood_vessel_morphogenesis	2.1852e-05	Notch	4851	NOTCH1	-0.15	notch receptor 1
23	Development_Blood_vessel_morphogenesis	2.1852e-05	Galpha(q)-specificpeptideGPCRs	1910	EDNRB	-0.11	endothelin receptor type B
23	Development_Blood_vessel_morphogenesis	2.1852e-05	Angiopoietin2	285	ANGPT2	-0.63	angiopoietin 2
23	Development_Blood_vessel_morphogenesis	2.1852e-05	EDNRB	1910	EDNRB	-0.11	endothelin receptor type B
23	Development_Blood_vessel_morphogenesis	2.1852e-05	Plasmin	5340	PLG	0.1	plasminogen
23	Development_Blood_vessel_morphogenesis	2.1852e-05	CEACAM1	634	CEACAM1	-0.2	CEA cell adhesion molecule 1
23	Development_Blood_vessel_morphogenesis	2.1852e-05	NF-kB	4790	NFKB1	-0.37	nuclear factor kappa B subunit 1
23	Development_Blood_vessel_morphogenesis	2.1852e-05	NOTCH1receptor	4851	NOTCH1	-0.15	notch receptor 1
23	Development_Blood_vessel_morphogenesis	2.1852e-05	c-Fos	2353	FOS	-0.9	Fos proto-oncogene, AP-1 transcription factor subunit
23	Development_Blood_vessel_morphogenesis	2.1852e-05	Transferrin	7018	TF	0.16	transferrin
23	Development_Blood_vessel_morphogenesis	2.1852e-05	Endothelin-1	1906	EDN1	-0.23	endothelin 1
23	Development_Blood_vessel_morphogenesis	2.1852e-05	ICAM1	3383	ICAM1	-0.35	intercellular adhesion molecule 1
23	Development_Blood_vessel_morphogenesis	2.1852e-05	NOTCH1(NEXT)	4851	NOTCH1	-0.15	notch receptor 1
23	Development_Blood_vessel_morphogenesis	2.1852e-05	Furin	5045	FURIN	-0.27	furin, paired basic amino acid cleaving enzyme
23	Development_Blood_vessel_morphogenesis	2.1852e-05	PLGF	5228	PGF	-0.24	placental growth factor
23	Development_Blood_vessel_morphogenesis	2.1852e-05	HGFreceptor(Met)	4233	MET	-0.32	MET proto-oncogene, receptor tyrosine kinase
23	Development_Blood_vessel_morphogenesis	2.1852e-05	Fibronectin	2335	FN1	0.13	fibronectin 1
23	Development_Blood_vessel_morphogenesis	2.1852e-05	Kallikrein1	3816	KLK1	0.29	kallikrein 1
23	Development_Blood_vessel_morphogenesis	2.1852e-05	Epo	2056	EPO	0.27	erythropoietin
23	Development_Blood_vessel_morphogenesis	2.1852e-05	Thy-1	7070	THY1	-0.23	Thy-1 cell surface antigen
23	Development_Blood_vessel_morphogenesis	2.1852e-05	TroponinI	#N/A	#N/A	#N/A	#N/A
23	Development_Blood_vessel_morphogenesis	2.1852e-05	cardiac	#N/A	#N/A	#N/A	#N/A
23	Development_Blood_vessel_morphogenesis	2.1852e-05	ANGPTL3	27329	ANGPTL3	-0.16	angiopoietin like 3
23	Development_Blood_vessel_morphogenesis	2.1852e-05	VEGFR-3	2324	FLT4	-0.4	fms related receptor tyrosine kinase 4
23	Development_Blood_vessel_morphogenesis	2.1852e-05	TIE	7075	TIE1	-0.31	tyrosine kinase with immunoglobulin like and EGF like domains 1
23	Development_Blood_vessel_morphogenesis	2.1852e-05	Angiopoietin3	9068	ANGPTL1	-0.36	angiopoietin like 1
23	Development_Blood_vessel_morphogenesis	2.1852e-05	H-Ras	3265	HRAS	-0.45	HRas proto-oncogene, GTPase
23	Development_Blood_vessel_morphogenesis	2.1852e-05	Tissuekallikreins	3816	KLK1	0.29	kallikrein 1
23	Development_Blood_vessel_morphogenesis	2.1852e-05	EGLN1	54583	EGLN1	-0.6	egl-9 family hypoxia inducible factor 1
23	Development_Blood_vessel_morphogenesis	2.1852e-05	Cyr61	3491	CCN1	-0.44	cellular communication network factor 1
23	Development_Blood_vessel_morphogenesis	2.1852e-05	NOTCH1precursor	4851	NOTCH1	-0.15	notch receptor 1
23	Development_Blood_vessel_morphogenesis	2.1852e-05	IGFBP7/8	3490	IGFBP7	-0.19	insulin like growth factor binding protein 7
24	Development_Regulation_of_angiogenesis	2.56148e-05	IL-15	3600	IL15	-0.23	interleukin 15
24	Development_Regulation_of_angiogenesis	2.56148e-05	Plasminogen	5340	PLG	0.1	plasminogen
24	Development_Regulation_of_angiogenesis	2.56148e-05	PD-ECGF(TdRPase)	1890	TYMP	-0.92	thymidine phosphorylase
24	Development_Regulation_of_angiogenesis	2.56148e-05	IL-6	3569	IL6	-0.53	interleukin 6
24	Development_Regulation_of_angiogenesis	2.56148e-05	Endoglin	2022	ENG	-0.08	endoglin
24	Development_Regulation_of_angiogenesis	2.56148e-05	N-cadherin	1000	CDH2	-0.35	cadherin 2
24	Development_Regulation_of_angiogenesis	2.56148e-05	I-kB	4794	NFKBIE	-0.4	NFKB inhibitor epsilon
24	Development_Regulation_of_angiogenesis	2.56148e-05	PLAUR(uPAR)	5329	PLAUR	-0.26	plasminogen activator, urokinase receptor
24	Development_Regulation_of_angiogenesis	2.56148e-05	VEGFR-1	2321	FLT1	-0.18	fms related receptor tyrosine kinase 1
24	Development_Regulation_of_angiogenesis	2.56148e-05	Angiogenin	283	ANG	0.14	angiogenin
24	Development_Regulation_of_angiogenesis	2.56148e-05	Ephrin-Areceptors	1969	EPHA2	-0.27	EPH receptor A2
24	Development_Regulation_of_angiogenesis	2.56148e-05	IL-1alpha	3552	IL1A	-0.28	interleukin 1 alpha
24	Development_Regulation_of_angiogenesis	2.56148e-05	VEGFR-2	3791	KDR	-0.17	kinase insert domain receptor
24	Development_Regulation_of_angiogenesis	2.56148e-05	Ephrin-Breceptor4	2050	EPHB4	-0.22	EPH receptor B4
24	Development_Regulation_of_angiogenesis	2.56148e-05	Galpha(q)-specificpeptideGPCRs	1910	EDNRB	-0.11	endothelin receptor type B
24	Development_Regulation_of_angiogenesis	2.56148e-05	EDNRB	1910	EDNRB	-0.11	endothelin receptor type B
24	Development_Regulation_of_angiogenesis	2.56148e-05	SHH	6469	SHH	-0.16	sonic hedgehog signaling molecule
24	Development_Regulation_of_angiogenesis	2.56148e-05	Plasmin	5340	PLG	0.1	plasminogen
24	Development_Regulation_of_angiogenesis	2.56148e-05	CEACAM1	634	CEACAM1	-0.2	CEA cell adhesion molecule 1
24	Development_Regulation_of_angiogenesis	2.56148e-05	NF-kB	4790	NFKB1	-0.37	nuclear factor kappa B subunit 1
24	Development_Regulation_of_angiogenesis	2.56148e-05	PKC	5588	PRKCQ	-0.24	protein kinase C theta
24	Development_Regulation_of_angiogenesis	2.56148e-05	Hedgehog	6469	SHH	-0.16	sonic hedgehog signaling molecule
24	Development_Regulation_of_angiogenesis	2.56148e-05	Ephrin-A	1945	EFNA4	-0.29	ephrin A4
24	Development_Regulation_of_angiogenesis	2.56148e-05	IL-18	3606	IL18	-0.46	interleukin 18
24	Development_Regulation_of_angiogenesis	2.56148e-05	Leptinreceptor	3953	LEPR	-0.38	leptin receptor
24	Development_Regulation_of_angiogenesis	2.56148e-05	Endothelin-1	1906	EDN1	-0.23	endothelin 1
24	Development_Regulation_of_angiogenesis	2.56148e-05	TrkB	4915	NTRK2	0.17	neurotrophic receptor tyrosine kinase 2
24	Development_Regulation_of_angiogenesis	2.56148e-05	CCL2	6347	CCL2	-0.68	C-C motif chemokine ligand 2
24	Development_Regulation_of_angiogenesis	2.56148e-05	DDAH1	23576	DDAH1	-0.57	dimethylarginine dimethylaminohydrolase 1
24	Development_Regulation_of_angiogenesis	2.56148e-05	Leptin	3952	LEP	0.91	leptin
24	Development_Regulation_of_angiogenesis	2.56148e-05	SecretograninII	7857	SCG2	-0.15	secretogranin II
24	Development_Regulation_of_angiogenesis	2.56148e-05	TGF-betareceptortypeII	7048	TGFBR2	-0.14	transforming growth factor beta receptor 2
24	Development_Regulation_of_angiogenesis	2.56148e-05	AnnexinII	302	ANXA2	-0.62	annexin A2
24	Development_Regulation_of_angiogenesis	2.56148e-05	TroponinI	#N/A	#N/A	#N/A	#N/A
24	Development_Regulation_of_angiogenesis	2.56148e-05	cardiac	#N/A	#N/A	#N/A	#N/A
24	Development_Regulation_of_angiogenesis	2.56148e-05	Ephrin-Breceptors	2050	EPHB4	-0.22	EPH receptor B4
24	Development_Regulation_of_angiogenesis	2.56148e-05	VEGFR-3	2324	FLT4	-0.4	fms related receptor tyrosine kinase 4
24	Development_Regulation_of_angiogenesis	2.56148e-05	TIE	7075	TIE1	-0.31	tyrosine kinase with immunoglobulin like and EGF like domains 1
24	Development_Regulation_of_angiogenesis	2.56148e-05	H-Ras	3265	HRAS	-0.45	HRas proto-oncogene, GTPase
24	Development_Regulation_of_angiogenesis	2.56148e-05	CathepsinB	1508	CTSB	-0.22	cathepsin B
24	Development_Regulation_of_angiogenesis	2.56148e-05	Angiostatin	5340	PLG	0.1	plasminogen
24	Development_Regulation_of_angiogenesis	2.56148e-05	IGFBP7/8	3490	IGFBP7	-0.19	insulin like growth factor binding protein 7
25	Apoptosis_Death_Domain_receptors_&_caspases_in_apoptosis	4.17824e-05	CD27(TNFRSF7)	939	CD27	-0.54	CD27 molecule
25	Apoptosis_Death_Domain_receptors_&_caspases_in_apoptosis	4.17824e-05	CD30L(TNFSF8)	944	TNFSF8	-0.45	TNF superfamily member 8
25	Apoptosis_Death_Domain_receptors_&_caspases_in_apoptosis	4.17824e-05	TR2(TNFRSF14)	8764	TNFRSF14	-0.24	TNF receptor superfamily member 14
25	Apoptosis_Death_Domain_receptors_&_caspases_in_apoptosis	4.17824e-05	HtrA2	27429	HTRA2	-0.46	HtrA serine peptidase 2
25	Apoptosis_Death_Domain_receptors_&_caspases_in_apoptosis	4.17824e-05	DR5(TNFRSF10B)	8795	TNFRSF10B	-0.27	TNF receptor superfamily member 10b
25	Apoptosis_Death_Domain_receptors_&_caspases_in_apoptosis	4.17824e-05	Caspase-10	843	CASP10	-0.45	caspase 10
25	Apoptosis_Death_Domain_receptors_&_caspases_in_apoptosis	4.17824e-05	PARP-1	142	PARP1	-1	poly(ADP-ribose) polymerase 1
25	Apoptosis_Death_Domain_receptors_&_caspases_in_apoptosis	4.17824e-05	FasL(TNFSF6)	356	FASLG	-0.35	Fas ligand
25	Apoptosis_Death_Domain_receptors_&_caspases_in_apoptosis	4.17824e-05	TAX1BP1	8887	TAX1BP1	-0.32	Tax1 binding protein 1
25	Apoptosis_Death_Domain_receptors_&_caspases_in_apoptosis	4.17824e-05	PDCD6	10016	PDCD6	-0.31	programmed cell death 6
25	Apoptosis_Death_Domain_receptors_&_caspases_in_apoptosis	4.17824e-05	Apo-2L(TNFSF10)	8743	TNFSF10	-0.2	TNF superfamily member 10
25	Apoptosis_Death_Domain_receptors_&_caspases_in_apoptosis	4.17824e-05	DcR3(TNFRSF6B)	8771	TNFRSF6B	-0.97	TNF receptor superfamily member 6b
25	Apoptosis_Death_Domain_receptors_&_caspases_in_apoptosis	4.17824e-05	DR4(TNFRSF10A)	8797	TNFRSF10A	-0.33	TNF receptor superfamily member 10a
25	Apoptosis_Death_Domain_receptors_&_caspases_in_apoptosis	4.17824e-05	DR6(TNFRSF21)	27242	TNFRSF21	-0.5	TNF receptor superfamily member 21
25	Apoptosis_Death_Domain_receptors_&_caspases_in_apoptosis	4.17824e-05	CD137(TNFRSF9)	3604	TNFRSF9	-0.32	TNF receptor superfamily member 9
25	Apoptosis_Death_Domain_receptors_&_caspases_in_apoptosis	4.17824e-05	LIGHT(TNFSF14)	8740	TNFSF14	-0.42	TNF superfamily member 14
25	Apoptosis_Death_Domain_receptors_&_caspases_in_apoptosis	4.17824e-05	TNF-R1	7132	TNFRSF1A	-0.35	TNF receptor superfamily member 1A
25	Apoptosis_Death_Domain_receptors_&_caspases_in_apoptosis	4.17824e-05	Caspase-1	834	CASP1	-1.31	caspase 1
25	Apoptosis_Death_Domain_receptors_&_caspases_in_apoptosis	4.17824e-05	Caspase-8	841	CASP8	-0.32	caspase 8
25	Apoptosis_Death_Domain_receptors_&_caspases_in_apoptosis	4.17824e-05	Rad51	5888	RAD51	-0.59	RAD51 recombinase
25	Apoptosis_Death_Domain_receptors_&_caspases_in_apoptosis	4.17824e-05	NKp46	9437	NCR1	-0.33	natural cytotoxicity triggering receptor 1
25	Apoptosis_Death_Domain_receptors_&_caspases_in_apoptosis	4.17824e-05	CD30(TNFRSF8)	943	TNFRSF8	-0.56	TNF receptor superfamily member 8
25	Apoptosis_Death_Domain_receptors_&_caspases_in_apoptosis	4.17824e-05	CD70(TNFSF7)	970	CD70	-0.44	CD70 molecule
25	Apoptosis_Death_Domain_receptors_&_caspases_in_apoptosis	4.17824e-05	FN14(TNFRSF12A)	51330	TNFRSF12A	-0.45	TNF receptor superfamily member 12A
25	Apoptosis_Death_Domain_receptors_&_caspases_in_apoptosis	4.17824e-05	FasR(CD95)	355	FAS	-0.25	Fas cell surface death receptor
25	Apoptosis_Death_Domain_receptors_&_caspases_in_apoptosis	4.17824e-05	SODD	9530	BAG4	-0.63	BAG cochaperone 4
25	Apoptosis_Death_Domain_receptors_&_caspases_in_apoptosis	4.17824e-05	TNF-alpha	7124	TNF	-0.485	tumor necrosis factor
26	Proliferation_Negative_regulation_of_cell_proliferation	0.000154249	MEK1(MAP2K1)	5604	MAP2K1	-0.68	mitogen-activated protein kinase kinase 1
26	Proliferation_Negative_regulation_of_cell_proliferation	0.000154249	IL-6	3569	IL6	-0.53	interleukin 6
26	Proliferation_Negative_regulation_of_cell_proliferation	0.000154249	CCL23	6368	CCL23	-0.25	C-C motif chemokine ligand 23
26	Proliferation_Negative_regulation_of_cell_proliferation	0.000154249	TGF-beta1	7040	TGFB1	-0.16	transforming growth factor beta 1
26	Proliferation_Negative_regulation_of_cell_proliferation	0.000154249	ADAM-TS1	9510	ADAMTS1	-0.56	ADAM metallopeptidase with thrombospondin type 1 motif 1
26	Proliferation_Negative_regulation_of_cell_proliferation	0.000154249	ING1	3621	ING1	-0.67	inhibitor of growth family member 1
26	Proliferation_Negative_regulation_of_cell_proliferation	0.000154249	IGFBP7	3490	IGFBP7	-0.19	insulin like growth factor binding protein 7
26	Proliferation_Negative_regulation_of_cell_proliferation	0.000154249	TGF-beta	7040	TGFB1	-0.16	transforming growth factor beta 1
26	Proliferation_Negative_regulation_of_cell_proliferation	0.000154249	gp130	3572	IL6ST	-0.16	interleukin 6 cytokine family signal transducer
26	Proliferation_Negative_regulation_of_cell_proliferation	0.000154249	OSMreceptor	3572	IL6ST	-0.16	interleukin 6 cytokine family signal transducer
26	Proliferation_Negative_regulation_of_cell_proliferation	0.000154249	IBP2	3485	IGFBP2	-0.84	insulin like growth factor binding protein 2
26	Proliferation_Negative_regulation_of_cell_proliferation	0.000154249	Amphiregulin	374	AREG	-0.36	amphiregulin
26	Proliferation_Negative_regulation_of_cell_proliferation	0.000154249	Calgizzarin	6282	S100A11	-0.5	S100 calcium binding protein A11
26	Proliferation_Negative_regulation_of_cell_proliferation	0.000154249	IL-1alpha	3552	IL1A	-0.28	interleukin 1 alpha
26	Proliferation_Negative_regulation_of_cell_proliferation	0.000154249	VEGFR-2	3791	KDR	-0.17	kinase insert domain receptor
26	Proliferation_Negative_regulation_of_cell_proliferation	0.000154249	WARS	7453	WARS1	-0.75	tryptophanyl-tRNA synthetase 1
26	Proliferation_Negative_regulation_of_cell_proliferation	0.000154249	IFN-gammareceptor	3459	IFNGR1	-0.16	interferon gamma receptor 1
26	Proliferation_Negative_regulation_of_cell_proliferation	0.000154249	CREG1	8804	CREG1	-0.27	cellular repressor of E1A stimulated genes 1
26	Proliferation_Negative_regulation_of_cell_proliferation	0.000154249	OSMR	9180	OSMR	-0.25	oncostatin M receptor
26	Proliferation_Negative_regulation_of_cell_proliferation	0.000154249	IBP4	3487	IGFBP4	-0.21	insulin like growth factor binding protein 4
26	Proliferation_Negative_regulation_of_cell_proliferation	0.000154249	p53(mitochondrial)	7157	TP53	-0.54	tumor protein p53
26	Proliferation_Negative_regulation_of_cell_proliferation	0.000154249	IBP1	3484	IGFBP1	-0.9	insulin like growth factor binding protein 1
26	Proliferation_Negative_regulation_of_cell_proliferation	0.000154249	PKR	5610	EIF2AK2	-0.88	eukaryotic translation initiation factor 2 alpha kinase 2
26	Proliferation_Negative_regulation_of_cell_proliferation	0.000154249	Nucleophosmin	4869	NPM1	-0.45	nucleophosmin 1
26	Proliferation_Negative_regulation_of_cell_proliferation	0.000154249	p53	7157	TP53	-0.54	tumor protein p53
26	Proliferation_Negative_regulation_of_cell_proliferation	0.000154249	nNOS	4842	NOS1	-0.96	nitric oxide synthase 1
26	Proliferation_Negative_regulation_of_cell_proliferation	0.000154249	TGF-betareceptortypeII	7048	TGFBR2	-0.14	transforming growth factor beta receptor 2
26	Proliferation_Negative_regulation_of_cell_proliferation	0.000154249	KLF4	9314	KLF4	-1.14	KLF transcription factor 4
26	Proliferation_Negative_regulation_of_cell_proliferation	0.000154249	H-Ras	3265	HRAS	-0.45	HRas proto-oncogene, GTPase
26	Proliferation_Negative_regulation_of_cell_proliferation	0.000154249	IBP	3485	IGFBP2	-0.84	insulin like growth factor binding protein 2
26	Proliferation_Negative_regulation_of_cell_proliferation	0.000154249	IL-6receptor	3572	IL6ST	-0.16	interleukin 6 cytokine family signal transducer
26	Proliferation_Negative_regulation_of_cell_proliferation	0.000154249	IFN-gamma	3458	IFNG	-0.65	interferon gamma
26	Proliferation_Negative_regulation_of_cell_proliferation	0.000154249	IL6RA	3570	IL6R	-0.24	interleukin 6 receptor
26	Proliferation_Negative_regulation_of_cell_proliferation	0.000154249	C/EBPalpha	1050	CEBPA	-0.46	CCAAT enhancer binding protein alpha
27	Immune_response_T_helper_cell_differentiation	0.000194985	MEK1(MAP2K1)	5604	MAP2K1	-0.68	mitogen-activated protein kinase kinase 1
27	Immune_response_T_helper_cell_differentiation	0.000194985	CD28	940	CD28	-0.42	CD28 molecule
27	Immune_response_T_helper_cell_differentiation	0.000194985	IL-6	3569	IL6	-0.53	interleukin 6
27	Immune_response_T_helper_cell_differentiation	0.000194985	TLR1	7096	TLR1	-0.24	toll like receptor 1
27	Immune_response_T_helper_cell_differentiation	0.000194985	I-kB	4794	NFKBIE	-0.4	NFKB inhibitor epsilon
27	Immune_response_T_helper_cell_differentiation	0.000194985	IL-2receptor	3561	IL2RG	-0.32	interleukin 2 receptor subunit gamma
27	Immune_response_T_helper_cell_differentiation	0.000194985	gp130	3572	IL6ST	-0.16	interleukin 6 cytokine family signal transducer
27	Immune_response_T_helper_cell_differentiation	0.000194985	CD80	941	CD80	-0.71	CD80 molecule
27	Immune_response_T_helper_cell_differentiation	0.000194985	JNK(MAPK8-10)	5601	MAPK9	-0.33	mitogen-activated protein kinase 9
27	Immune_response_T_helper_cell_differentiation	0.000194985	IFN-gammareceptor	3459	IFNGR1	-0.16	interferon gamma receptor 1
27	Immune_response_T_helper_cell_differentiation	0.000194985	PKC-theta	5588	PRKCQ	-0.24	protein kinase C theta
27	Immune_response_T_helper_cell_differentiation	0.000194985	NF-kB	4790	NFKB1	-0.37	nuclear factor kappa B subunit 1
27	Immune_response_T_helper_cell_differentiation	0.000194985	CD14	929	CD14	-0.46	CD14 molecule
27	Immune_response_T_helper_cell_differentiation	0.000194985	c-Fos	2353	FOS	-0.9	Fos proto-oncogene, AP-1 transcription factor subunit
27	Immune_response_T_helper_cell_differentiation	0.000194985	IL-18	3606	IL18	-0.46	interleukin 18
27	Immune_response_T_helper_cell_differentiation	0.000194985	CD137(TNFRSF9)	3604	TNFRSF9	-0.32	TNF receptor superfamily member 9
27	Immune_response_T_helper_cell_differentiation	0.000194985	LBP	3929	LBP	-0.41	lipopolysaccharide binding protein
27	Immune_response_T_helper_cell_differentiation	0.000194985	IL-4RtypeI	3561	IL2RG	-0.32	interleukin 2 receptor subunit gamma
27	Immune_response_T_helper_cell_differentiation	0.000194985	ATF-2	1386	ATF2	-0.43	activating transcription factor 2
27	Immune_response_T_helper_cell_differentiation	0.000194985	IL-12	3593	IL12B	-0.775	interleukin 12B
27	Immune_response_T_helper_cell_differentiation	0.000194985	IL-12beta	3593	IL12B	-0.775	interleukin 12B
27	Immune_response_T_helper_cell_differentiation	0.000194985	H-Ras	3265	HRAS	-0.45	HRas proto-oncogene, GTPase
27	Immune_response_T_helper_cell_differentiation	0.000194985	CD86	942	CD86	-0.46	CD86 molecule
27	Immune_response_T_helper_cell_differentiation	0.000194985	IL-6receptor	3572	IL6ST	-0.16	interleukin 6 cytokine family signal transducer
27	Immune_response_T_helper_cell_differentiation	0.000194985	IFN-gamma	3458	IFNG	-0.65	interferon gamma
27	Immune_response_T_helper_cell_differentiation	0.000194985	c-Jun	3725	JUN	-0.55	Jun proto-oncogene, AP-1 transcription factor subunit
27	Immune_response_T_helper_cell_differentiation	0.000194985	CD4	920	CD4	-0.31	CD4 molecule
27	Immune_response_T_helper_cell_differentiation	0.000194985	MD-2	23643	LY96	-0.2	lymphocyte antigen 96
28	Inflammation_IL-10_anti-inflammatory_response	0.000328586	NF-kBp50/p50	4790	NFKB1	-0.37	nuclear factor kappa B subunit 1
28	Inflammation_IL-10_anti-inflammatory_response	0.000328586	IL-6	3569	IL6	-0.53	interleukin 6
28	Inflammation_IL-10_anti-inflammatory_response	0.000328586	Hemeoxygenase1	3162	HMOX1	-0.64	heme oxygenase 1
28	Inflammation_IL-10_anti-inflammatory_response	0.000328586	I-kB	4794	NFKBIE	-0.4	NFKB inhibitor epsilon
28	Inflammation_IL-10_anti-inflammatory_response	0.000328586	IL-1alpha	3552	IL1A	-0.28	interleukin 1 alpha
28	Inflammation_IL-10_anti-inflammatory_response	0.000328586	FasL(TNFSF6)	356	FASLG	-0.35	Fas ligand
28	Inflammation_IL-10_anti-inflammatory_response	0.000328586	NF-kB	4790	NFKB1	-0.37	nuclear factor kappa B subunit 1
28	Inflammation_IL-10_anti-inflammatory_response	0.000328586	NF-kB1(p50)	4790	NFKB1	-0.37	nuclear factor kappa B subunit 1
28	Inflammation_IL-10_anti-inflammatory_response	0.000328586	IL10RB	3588	IL10RB	-0.15	interleukin 10 receptor subunit beta
28	Inflammation_IL-10_anti-inflammatory_response	0.000328586	IL-10	3586	IL10	-0.73	interleukin 10
28	Inflammation_IL-10_anti-inflammatory_response	0.000328586	p38delta(MAPK13)	5603	MAPK13	-1.15	mitogen-activated protein kinase 13
28	Inflammation_IL-10_anti-inflammatory_response	0.000328586	IL-12	3593	IL12B	-0.775	interleukin 12B
28	Inflammation_IL-10_anti-inflammatory_response	0.000328586	p38MAPK	5603	MAPK13	-1.15	mitogen-activated protein kinase 13
28	Inflammation_IL-10_anti-inflammatory_response	0.000328586	IL-12beta	3593	IL12B	-0.775	interleukin 12B
28	Inflammation_IL-10_anti-inflammatory_response	0.000328586	IL-12alpha	3592	IL12A	-1.04	interleukin 12A
28	Inflammation_IL-10_anti-inflammatory_response	0.000328586	NFKBIE	4794	NFKBIE	-0.4	NFKB inhibitor epsilon
28	Inflammation_IL-10_anti-inflammatory_response	0.000328586	IFN-gamma	3458	IFNG	-0.65	interferon gamma
28	Inflammation_IL-10_anti-inflammatory_response	0.000328586	TIMP1	7076	TIMP1	-0.4	TIMP metallopeptidase inhibitor 1
28	Inflammation_IL-10_anti-inflammatory_response	0.000328586	FasR(CD95)	355	FAS	-0.25	Fas cell surface death receptor
28	Inflammation_IL-10_anti-inflammatory_response	0.000328586	TNF-alpha	7124	TNF	-0.485	tumor necrosis factor
29	Cell_adhesion_Attractive_and_repulsive_receptors	0.000329559	c-Abl	25	ABL1	-0.39	ABL proto-oncogene 1, non-receptor tyrosine kinase
29	Cell_adhesion_Attractive_and_repulsive_receptors	0.000329559	Galectin-1	3956	LGALS1	-0.46	galectin 1
29	Cell_adhesion_Attractive_and_repulsive_receptors	0.000329559	Neogenin	4756	NEO1	-0.1	neogenin 1
29	Cell_adhesion_Attractive_and_repulsive_receptors	0.000329559	Ephrin-A4	1945	EFNA4	-0.29	ephrin A4
29	Cell_adhesion_Attractive_and_repulsive_receptors	0.000329559	CD72	971	CD72	-0.61	CD72 molecule
29	Cell_adhesion_Attractive_and_repulsive_receptors	0.000329559	MENA	55740	ENAH	-0.56	ENAH actin regulator
29	Cell_adhesion_Attractive_and_repulsive_receptors	0.000329559	Ephrin-Areceptors	1969	EPHA2	-0.27	EPH receptor A2
29	Cell_adhesion_Attractive_and_repulsive_receptors	0.000329559	VCAM1	7412	VCAM1	-0.39	vascular cell adhesion molecule 1
29	Cell_adhesion_Attractive_and_repulsive_receptors	0.000329559	Ephrin-Breceptor4	2050	EPHB4	-0.22	EPH receptor B4
29	Cell_adhesion_Attractive_and_repulsive_receptors	0.000329559	NCAM1	4684	NCAM1	-0.19	neural cell adhesion molecule 1
29	Cell_adhesion_Attractive_and_repulsive_receptors	0.000329559	ITGA2	3673	ITGA2	0.32	integrin subunit alpha 2
29	Cell_adhesion_Attractive_and_repulsive_receptors	0.000329559	ROBO2	6092	ROBO2	0.15	roundabout guidance receptor 2
29	Cell_adhesion_Attractive_and_repulsive_receptors	0.000329559	CollagenIV	1286	COL4A4	-0.9	collagen type IV alpha 4 chain
29	Cell_adhesion_Attractive_and_repulsive_receptors	0.000329559	Ephrin-A	1945	EFNA4	-0.29	ephrin A4
29	Cell_adhesion_Attractive_and_repulsive_receptors	0.000329559	Semaphorin7A	8482	SEMA7A	-0.31	semaphorin 7A (JohnMiltonHagen blood group)
29	Cell_adhesion_Attractive_and_repulsive_receptors	0.000329559	PlexinB2	23654	PLXNB2	-0.14	plexin B2
29	Cell_adhesion_Attractive_and_repulsive_receptors	0.000329559	ICAM1	3383	ICAM1	-0.35	intercellular adhesion molecule 1
29	Cell_adhesion_Attractive_and_repulsive_receptors	0.000329559	ITGA5	3678	ITGA5	-0.15	integrin subunit alpha 5
29	Cell_adhesion_Attractive_and_repulsive_receptors	0.000329559	HGFreceptor(Met)	4233	MET	-0.32	MET proto-oncogene, receptor tyrosine kinase
29	Cell_adhesion_Attractive_and_repulsive_receptors	0.000329559	ICAM5	7087	ICAM5	0.2	intercellular adhesion molecule 5
29	Cell_adhesion_Attractive_and_repulsive_receptors	0.000329559	Fibronectin	2335	FN1	0.13	fibronectin 1
29	Cell_adhesion_Attractive_and_repulsive_receptors	0.000329559	ROBO1	6091	ROBO1	-0.15	roundabout guidance receptor 1
29	Cell_adhesion_Attractive_and_repulsive_receptors	0.000329559	SFK	2268	FGR	-0.41	FGR proto-oncogene, Src family tyrosine kinase
29	Cell_adhesion_Attractive_and_repulsive_receptors	0.000329559	Integrin	3683	ITGAL	-0.6	integrin subunit alpha L
29	Cell_adhesion_Attractive_and_repulsive_receptors	0.000329559	ITGAL	3683	ITGAL	-0.6	integrin subunit alpha L
29	Cell_adhesion_Attractive_and_repulsive_receptors	0.000329559	ICAM2	3384	ICAM2	-0.44	intercellular adhesion molecule 2
29	Cell_adhesion_Attractive_and_repulsive_receptors	0.000329559	Actin	59	ACTA2	-0.32	actin alpha 2, smooth muscle
29	Cell_adhesion_Attractive_and_repulsive_receptors	0.000329559	Ephrin-Breceptors	2050	EPHB4	-0.22	EPH receptor B4
29	Cell_adhesion_Attractive_and_repulsive_receptors	0.000329559	Ephrin-Areceptor2	1969	EPHA2	-0.27	EPH receptor A2
29	Cell_adhesion_Attractive_and_repulsive_receptors	0.000329559	Semaphorin4D	10507	SEMA4D	-0.17	semaphorin 4D
29	Cell_adhesion_Attractive_and_repulsive_receptors	0.000329559	Paxillin	5829	PXN	-0.77	paxillin
29	Cell_adhesion_Attractive_and_repulsive_receptors	0.000329559	ICAM3	3385	ICAM3	-0.38	intercellular adhesion molecule 3
30	Inflammation_Histamine_signaling	0.000337572	NF-kBp50/p50	4790	NFKB1	-0.37	nuclear factor kappa B subunit 1
30	Inflammation_Histamine_signaling	0.000337572	MEK1(MAP2K1)	5604	MAP2K1	-0.68	mitogen-activated protein kinase kinase 1
30	Inflammation_Histamine_signaling	0.000337572	IL-6	3569	IL6	-0.53	interleukin 6
30	Inflammation_Histamine_signaling	0.000337572	I-kB	4794	NFKBIE	-0.4	NFKB inhibitor epsilon
30	Inflammation_Histamine_signaling	0.000337572	c-Jun/c-Fos	2353	FOS	-0.9	Fos proto-oncogene, AP-1 transcription factor subunit
30	Inflammation_Histamine_signaling	0.000337572	WASP	7454	WAS	-0.43	WASP actin nucleation promoting factor
30	Inflammation_Histamine_signaling	0.000337572	PKA-reg(cAMP-dependent)	5576	PRKAR2A	-0.57	protein kinase cAMP-dependent type II regulatory subunit alpha
30	Inflammation_Histamine_signaling	0.000337572	AP-1	2353	FOS	-0.9	Fos proto-oncogene, AP-1 transcription factor subunit
30	Inflammation_Histamine_signaling	0.000337572	JNK(MAPK8-10)	5601	MAPK9	-0.33	mitogen-activated protein kinase 9
30	Inflammation_Histamine_signaling	0.000337572	VCAM1	7412	VCAM1	-0.39	vascular cell adhesion molecule 1
30	Inflammation_Histamine_signaling	0.000337572	JNK2(MAPK9)	5601	MAPK9	-0.33	mitogen-activated protein kinase 9
30	Inflammation_Histamine_signaling	0.000337572	NF-kB	4790	NFKB1	-0.37	nuclear factor kappa B subunit 1
30	Inflammation_Histamine_signaling	0.000337572	iNOS	4843	NOS2	-0.4	nitric oxide synthase 2
30	Inflammation_Histamine_signaling	0.000337572	p67-phox	4688	NCF2	-0.64	neutrophil cytosolic factor 2
30	Inflammation_Histamine_signaling	0.000337572	CD14	929	CD14	-0.46	CD14 molecule
30	Inflammation_Histamine_signaling	0.000337572	IP10	3627	CXCL10	-1.73	C-X-C motif chemokine ligand 10
30	Inflammation_Histamine_signaling	0.000337572	c-Fos	2353	FOS	-0.9	Fos proto-oncogene, AP-1 transcription factor subunit
30	Inflammation_Histamine_signaling	0.000337572	NF-kB1(p50)	4790	NFKB1	-0.37	nuclear factor kappa B subunit 1
30	Inflammation_Histamine_signaling	0.000337572	IL-18	3606	IL18	-0.46	interleukin 18
30	Inflammation_Histamine_signaling	0.000337572	PLA2	5320	PLA2G2A	-0.47	phospholipase A2 group IIA
30	Inflammation_Histamine_signaling	0.000337572	ICAM1	3383	ICAM1	-0.35	intercellular adhesion molecule 1
30	Inflammation_Histamine_signaling	0.000337572	CCL2	6347	CCL2	-0.68	C-C motif chemokine ligand 2
30	Inflammation_Histamine_signaling	0.000337572	IL-10	3586	IL10	-0.73	interleukin 10
30	Inflammation_Histamine_signaling	0.000337572	p38delta(MAPK13)	5603	MAPK13	-1.15	mitogen-activated protein kinase 13
30	Inflammation_Histamine_signaling	0.000337572	IL-12	3593	IL12B	-0.775	interleukin 12B
30	Inflammation_Histamine_signaling	0.000337572	CalcineurinB(regulatory)	5534	PPP3R1	-0.45	protein phosphatase 3 regulatory subunit B, alpha
30	Inflammation_Histamine_signaling	0.000337572	Actin	59	ACTA2	-0.32	actin alpha 2, smooth muscle
30	Inflammation_Histamine_signaling	0.000337572	p38MAPK	5603	MAPK13	-1.15	mitogen-activated protein kinase 13
30	Inflammation_Histamine_signaling	0.000337572	IL-12beta	3593	IL12B	-0.775	interleukin 12B
30	Inflammation_Histamine_signaling	0.000337572	IL-12alpha	3592	IL12A	-1.04	interleukin 12A
30	Inflammation_Histamine_signaling	0.000337572	c-Jun/c-Jun	3725	JUN	-0.55	Jun proto-oncogene, AP-1 transcription factor subunit
30	Inflammation_Histamine_signaling	0.000337572	GM-CSF	1437	CSF2	-0.36	colony stimulating factor 2
30	Inflammation_Histamine_signaling	0.000337572	NFKBIE	4794	NFKBIE	-0.4	NFKB inhibitor epsilon
30	Inflammation_Histamine_signaling	0.000337572	CD86	942	CD86	-0.46	CD86 molecule
30	Inflammation_Histamine_signaling	0.000337572	IFN-gamma	3458	IFNG	-0.65	interferon gamma
30	Inflammation_Histamine_signaling	0.000337572	c-Jun	3725	JUN	-0.55	Jun proto-oncogene, AP-1 transcription factor subunit
30	Inflammation_Histamine_signaling	0.000337572	TNF-alpha	7124	TNF	-0.485	tumor necrosis factor
31	Signal_Transduction_TGF-beta,_GDF_and_Activin_signaling	0.000393033	RPTPkappa	5796	PTPRK	-0.25	protein tyrosine phosphatase receptor type K
31	Signal_Transduction_TGF-beta,_GDF_and_Activin_signaling	0.000393033	Follistatin	10468	FST	-0.31	follistatin
31	Signal_Transduction_TGF-beta,_GDF_and_Activin_signaling	0.000393033	MEK1(MAP2K1)	5604	MAP2K1	-0.68	mitogen-activated protein kinase kinase 1
31	Signal_Transduction_TGF-beta,_GDF_and_Activin_signaling	0.000393033	IL-6	3569	IL6	-0.53	interleukin 6
31	Signal_Transduction_TGF-beta,_GDF_and_Activin_signaling	0.000393033	Endoglin	2022	ENG	-0.08	endoglin
31	Signal_Transduction_TGF-beta,_GDF_and_Activin_signaling	0.000393033	LTBP3	4054	LTBP3	-0.47	latent transforming growth factor beta binding protein 3
31	Signal_Transduction_TGF-beta,_GDF_and_Activin_signaling	0.000393033	FSRP	10272	FSTL3	-0.22	follistatin like 3
31	Signal_Transduction_TGF-beta,_GDF_and_Activin_signaling	0.000393033	PLAUR(uPAR)	5329	PLAUR	-0.26	plasminogen activator, urokinase receptor
31	Signal_Transduction_TGF-beta,_GDF_and_Activin_signaling	0.000393033	TGF-beta1	7040	TGFB1	-0.16	transforming growth factor beta 1
31	Signal_Transduction_TGF-beta,_GDF_and_Activin_signaling	0.000393033	PP2Aregulatory	5525	PPP2R5A	-0.61	protein phosphatase 2 regulatory subunit B'alpha
31	Signal_Transduction_TGF-beta,_GDF_and_Activin_signaling	0.000393033	AP-1	2353	FOS	-0.9	Fos proto-oncogene, AP-1 transcription factor subunit
31	Signal_Transduction_TGF-beta,_GDF_and_Activin_signaling	0.000393033	JNK(MAPK8-10)	5601	MAPK9	-0.33	mitogen-activated protein kinase 9
31	Signal_Transduction_TGF-beta,_GDF_and_Activin_signaling	0.000393033	TGF-betareceptortypeIII(betaglycan)	7049	TGFBR3	0.12	transforming growth factor beta receptor 3
31	Signal_Transduction_TGF-beta,_GDF_and_Activin_signaling	0.000393033	NF-kB	4790	NFKB1	-0.37	nuclear factor kappa B subunit 1
31	Signal_Transduction_TGF-beta,_GDF_and_Activin_signaling	0.000393033	PKC	5588	PRKCQ	-0.24	protein kinase C theta
31	Signal_Transduction_TGF-beta,_GDF_and_Activin_signaling	0.000393033	c-Fos	2353	FOS	-0.9	Fos proto-oncogene, AP-1 transcription factor subunit
31	Signal_Transduction_TGF-beta,_GDF_and_Activin_signaling	0.000393033	ALK-1	94	ACVRL1	-0.26	activin A receptor like type 1
31	Signal_Transduction_TGF-beta,_GDF_and_Activin_signaling	0.000393033	Miz-1	7709	ZBTB17	-0.77	zinc finger and BTB domain containing 17
31	Signal_Transduction_TGF-beta,_GDF_and_Activin_signaling	0.000393033	p53	7157	TP53	-0.54	tumor protein p53
31	Signal_Transduction_TGF-beta,_GDF_and_Activin_signaling	0.000393033	ATF-2	1386	ATF2	-0.43	activating transcription factor 2
31	Signal_Transduction_TGF-beta,_GDF_and_Activin_signaling	0.000393033	Integrin	3683	ITGAL	-0.6	integrin subunit alpha L
31	Signal_Transduction_TGF-beta,_GDF_and_Activin_signaling	0.000393033	FTase-alpha	2339	FNTA	-0.44	farnesyltransferase, CAAX box, subunit alpha
31	Signal_Transduction_TGF-beta,_GDF_and_Activin_signaling	0.000393033	TGF-betareceptortypeII	7048	TGFBR2	-0.14	transforming growth factor beta receptor 2
31	Signal_Transduction_TGF-beta,_GDF_and_Activin_signaling	0.000393033	p38MAPK	5603	MAPK13	-1.15	mitogen-activated protein kinase 13
31	Signal_Transduction_TGF-beta,_GDF_and_Activin_signaling	0.000393033	H-Ras	3265	HRAS	-0.45	HRas proto-oncogene, GTPase
31	Signal_Transduction_TGF-beta,_GDF_and_Activin_signaling	0.000393033	c-Jun	3725	JUN	-0.55	Jun proto-oncogene, AP-1 transcription factor subunit
31	Signal_Transduction_TGF-beta,_GDF_and_Activin_signaling	0.000393033	ATF-2/c-Jun	3725	JUN	-0.55	Jun proto-oncogene, AP-1 transcription factor subunit
31	Signal_Transduction_TGF-beta,_GDF_and_Activin_signaling	0.000393033	C/EBPalpha	1050	CEBPA	-0.46	CCAAT enhancer binding protein alpha
31	Signal_Transduction_TGF-beta,_GDF_and_Activin_signaling	0.000393033	NOTCH1precursor	4851	NOTCH1	-0.15	notch receptor 1
32	Inflammation_Neutrophil_activation	0.000706407	NF-kBp50/p50	4790	NFKB1	-0.37	nuclear factor kappa B subunit 1
32	Inflammation_Neutrophil_activation	0.000706407	IL-2Rbetachain	3560	IL2RB	-0.52	interleukin 2 receptor subunit beta
32	Inflammation_Neutrophil_activation	0.000706407	MEK1(MAP2K1)	5604	MAP2K1	-0.68	mitogen-activated protein kinase kinase 1
32	Inflammation_Neutrophil_activation	0.000706407	IL-6	3569	IL6	-0.53	interleukin 6
32	Inflammation_Neutrophil_activation	0.000706407	I-kB	4794	NFKBIE	-0.4	NFKB inhibitor epsilon
32	Inflammation_Neutrophil_activation	0.000706407	IL-2receptor	3561	IL2RG	-0.32	interleukin 2 receptor subunit gamma
32	Inflammation_Neutrophil_activation	0.000706407	MEK1/2	5604	MAP2K1	-0.68	mitogen-activated protein kinase kinase 1
32	Inflammation_Neutrophil_activation	0.000706407	TNF-R2	7133	TNFRSF1B	-0.61	TNF receptor superfamily member 1B
32	Inflammation_Neutrophil_activation	0.000706407	Syntaxin7	8417	STX7	-0.21	syntaxin 7
32	Inflammation_Neutrophil_activation	0.000706407	c-Jun/c-Fos	2353	FOS	-0.9	Fos proto-oncogene, AP-1 transcription factor subunit
32	Inflammation_Neutrophil_activation	0.000706407	AP-1	2353	FOS	-0.9	Fos proto-oncogene, AP-1 transcription factor subunit
32	Inflammation_Neutrophil_activation	0.000706407	NF-kB	4790	NFKB1	-0.37	nuclear factor kappa B subunit 1
32	Inflammation_Neutrophil_activation	0.000706407	iNOS	4843	NOS2	-0.4	nitric oxide synthase 2
32	Inflammation_Neutrophil_activation	0.000706407	CX3CL1	6376	CX3CL1	-0.49	C-X3-C motif chemokine ligand 1
32	Inflammation_Neutrophil_activation	0.000706407	p67-phox	4688	NCF2	-0.64	neutrophil cytosolic factor 2
32	Inflammation_Neutrophil_activation	0.000706407	NF-kB1(p50)	4790	NFKB1	-0.37	nuclear factor kappa B subunit 1
32	Inflammation_Neutrophil_activation	0.000706407	PLA2	5320	PLA2G2A	-0.47	phospholipase A2 group IIA
32	Inflammation_Neutrophil_activation	0.000706407	ICAM1	3383	ICAM1	-0.35	intercellular adhesion molecule 1
32	Inflammation_Neutrophil_activation	0.000706407	CCL2	6347	CCL2	-0.68	C-C motif chemokine ligand 2
32	Inflammation_Neutrophil_activation	0.000706407	TNF-R1	7132	TNFRSF1A	-0.35	TNF receptor superfamily member 1A
32	Inflammation_Neutrophil_activation	0.000706407	Caspase-8	841	CASP8	-0.32	caspase 8
32	Inflammation_Neutrophil_activation	0.000706407	IL-10	3586	IL10	-0.73	interleukin 10
32	Inflammation_Neutrophil_activation	0.000706407	LTA4H	4048	LTA4H	-0.16	leukotriene A4 hydrolase
32	Inflammation_Neutrophil_activation	0.000706407	p38delta(MAPK13)	5603	MAPK13	-1.15	mitogen-activated protein kinase 13
32	Inflammation_Neutrophil_activation	0.000706407	ICAM2	3384	ICAM2	-0.44	intercellular adhesion molecule 2
32	Inflammation_Neutrophil_activation	0.000706407	Actin	59	ACTA2	-0.32	actin alpha 2, smooth muscle
32	Inflammation_Neutrophil_activation	0.000706407	p38MAPK	5603	MAPK13	-1.15	mitogen-activated protein kinase 13
32	Inflammation_Neutrophil_activation	0.000706407	c-Jun/c-Jun	3725	JUN	-0.55	Jun proto-oncogene, AP-1 transcription factor subunit
32	Inflammation_Neutrophil_activation	0.000706407	H-Ras	3265	HRAS	-0.45	HRas proto-oncogene, GTPase
32	Inflammation_Neutrophil_activation	0.000706407	NFKBIE	4794	NFKBIE	-0.4	NFKB inhibitor epsilon
32	Inflammation_Neutrophil_activation	0.000706407	IFN-gamma	3458	IFNG	-0.65	interferon gamma
32	Inflammation_Neutrophil_activation	0.000706407	c-Jun	3725	JUN	-0.55	Jun proto-oncogene, AP-1 transcription factor subunit
32	Inflammation_Neutrophil_activation	0.000706407	ATF-2/c-Jun	3725	JUN	-0.55	Jun proto-oncogene, AP-1 transcription factor subunit
32	Inflammation_Neutrophil_activation	0.000706407	SODD	9530	BAG4	-0.63	BAG cochaperone 4
32	Inflammation_Neutrophil_activation	0.000706407	PERM	4353	MPO	-0.37	myeloperoxidase
32	Inflammation_Neutrophil_activation	0.000706407	TNF-alpha	7124	TNF	-0.485	tumor necrosis factor
33	Inflammation_IFN-gamma_signaling	0.00095231	IL-15	3600	IL15	-0.23	interleukin 15
33	Inflammation_IFN-gamma_signaling	0.00095231	MEK1(MAP2K1)	5604	MAP2K1	-0.68	mitogen-activated protein kinase kinase 1
33	Inflammation_IFN-gamma_signaling	0.00095231	DAF	1604	CD55	-0.21	CD55 molecule (Cromer blood group)
33	Inflammation_IFN-gamma_signaling	0.00095231	I-kB	4794	NFKBIE	-0.4	NFKB inhibitor epsilon
33	Inflammation_IFN-gamma_signaling	0.00095231	MIG	4283	CXCL9	-0.82	C-X-C motif chemokine ligand 9
33	Inflammation_IFN-gamma_signaling	0.00095231	IFN-gammareceptor	3459	IFNGR1	-0.16	interferon gamma receptor 1
33	Inflammation_IFN-gamma_signaling	0.00095231	CCL17	6361	CCL17	0.3	C-C motif chemokine ligand 17
33	Inflammation_IFN-gamma_signaling	0.00095231	NF-kB	4790	NFKB1	-0.37	nuclear factor kappa B subunit 1
33	Inflammation_IFN-gamma_signaling	0.00095231	iNOS	4843	NOS2	-0.4	nitric oxide synthase 2
33	Inflammation_IFN-gamma_signaling	0.00095231	FactorB	629	CFB	-0.17	complement factor B
33	Inflammation_IFN-gamma_signaling	0.00095231	IP10	3627	CXCL10	-1.73	C-X-C motif chemokine ligand 10
33	Inflammation_IFN-gamma_signaling	0.00095231	IL-18	3606	IL18	-0.46	interleukin 18
33	Inflammation_IFN-gamma_signaling	0.00095231	ICAM1	3383	ICAM1	-0.35	intercellular adhesion molecule 1
33	Inflammation_IFN-gamma_signaling	0.00095231	PKR	5610	EIF2AK2	-0.88	eukaryotic translation initiation factor 2 alpha kinase 2
33	Inflammation_IFN-gamma_signaling	0.00095231	Caspase-8	841	CASP8	-0.32	caspase 8
33	Inflammation_IFN-gamma_signaling	0.00095231	ATF-2	1386	ATF2	-0.43	activating transcription factor 2
33	Inflammation_IFN-gamma_signaling	0.00095231	IL-12	3593	IL12B	-0.775	interleukin 12B
33	Inflammation_IFN-gamma_signaling	0.00095231	p38MAPK	5603	MAPK13	-1.15	mitogen-activated protein kinase 13
33	Inflammation_IFN-gamma_signaling	0.00095231	IL-12beta	3593	IL12B	-0.775	interleukin 12B
33	Inflammation_IFN-gamma_signaling	0.00095231	NFKBIE	4794	NFKBIE	-0.4	NFKB inhibitor epsilon
33	Inflammation_IFN-gamma_signaling	0.00095231	IFN-gamma	3458	IFNG	-0.65	interferon gamma
33	Inflammation_IFN-gamma_signaling	0.00095231	Fcalphareceptor	2204	FCAR	-0.29	Fc alpha receptor
34	Inflammation_IL-2_signaling	0.0012693	NF-kBp50/p50	4790	NFKB1	-0.37	nuclear factor kappa B subunit 1
34	Inflammation_IL-2_signaling	0.0012693	IL-32(NK4)	9235	IL32	-0.7	interleukin 32
34	Inflammation_IL-2_signaling	0.0012693	MEK1(MAP2K1)	5604	MAP2K1	-0.68	mitogen-activated protein kinase kinase 1
34	Inflammation_IL-2_signaling	0.0012693	I-kB	4794	NFKBIE	-0.4	NFKB inhibitor epsilon
34	Inflammation_IL-2_signaling	0.0012693	IL-2receptor	3561	IL2RG	-0.32	interleukin 2 receptor subunit gamma
34	Inflammation_IL-2_signaling	0.0012693	MEK1/2	5604	MAP2K1	-0.68	mitogen-activated protein kinase kinase 1
34	Inflammation_IL-2_signaling	0.0012693	SHPS-1	140885	SIRPA	-0.28	signal regulatory protein alpha
34	Inflammation_IL-2_signaling	0.0012693	c-Jun/c-Fos	2353	FOS	-0.9	Fos proto-oncogene, AP-1 transcription factor subunit
34	Inflammation_IL-2_signaling	0.0012693	AP-1	2353	FOS	-0.9	Fos proto-oncogene, AP-1 transcription factor subunit
34	Inflammation_IL-2_signaling	0.0012693	FasL(TNFSF6)	356	FASLG	-0.35	Fas ligand
34	Inflammation_IL-2_signaling	0.0012693	NF-kB	4790	NFKB1	-0.37	nuclear factor kappa B subunit 1
34	Inflammation_IL-2_signaling	0.0012693	CD45	5788	PTPRC	-0.29	protein tyrosine phosphatase receptor type C
34	Inflammation_IL-2_signaling	0.0012693	c-Fos	2353	FOS	-0.9	Fos proto-oncogene, AP-1 transcription factor subunit
34	Inflammation_IL-2_signaling	0.0012693	NF-kB1(p50)	4790	NFKB1	-0.37	nuclear factor kappa B subunit 1
34	Inflammation_IL-2_signaling	0.0012693	CalcineurinB(regulatory)	5534	PPP3R1	-0.45	protein phosphatase 3 regulatory subunit B, alpha
34	Inflammation_IL-2_signaling	0.0012693	Thy-1	7070	THY1	-0.23	Thy-1 cell surface antigen
34	Inflammation_IL-2_signaling	0.0012693	p38MAPK	5603	MAPK13	-1.15	mitogen-activated protein kinase 13
34	Inflammation_IL-2_signaling	0.0012693	Granulysin	10578	GNLY	-0.43	granulysin
34	Inflammation_IL-2_signaling	0.0012693	H-Ras	3265	HRAS	-0.45	HRas proto-oncogene, GTPase
34	Inflammation_IL-2_signaling	0.0012693	NFKBIE	4794	NFKBIE	-0.4	NFKB inhibitor epsilon
34	Inflammation_IL-2_signaling	0.0012693	c-Jun	3725	JUN	-0.55	Jun proto-oncogene, AP-1 transcription factor subunit
35	Inflammation_IL-6_signaling	0.0012693	NF-kBp50/p50	4790	NFKB1	-0.37	nuclear factor kappa B subunit 1
35	Inflammation_IL-6_signaling	0.0012693	MEK1(MAP2K1)	5604	MAP2K1	-0.68	mitogen-activated protein kinase kinase 1
35	Inflammation_IL-6_signaling	0.0012693	C/EBP	1050	CEBPA	-0.46	CCAAT enhancer binding protein alpha
35	Inflammation_IL-6_signaling	0.0012693	IL-6	3569	IL6	-0.53	interleukin 6
35	Inflammation_IL-6_signaling	0.0012693	I-kB	4794	NFKBIE	-0.4	NFKB inhibitor epsilon
35	Inflammation_IL-6_signaling	0.0012693	MEK1/2	5604	MAP2K1	-0.68	mitogen-activated protein kinase kinase 1
35	Inflammation_IL-6_signaling	0.0012693	SHPS-1	140885	SIRPA	-0.28	signal regulatory protein alpha
35	Inflammation_IL-6_signaling	0.0012693	c-Jun/c-Fos	2353	FOS	-0.9	Fos proto-oncogene, AP-1 transcription factor subunit
35	Inflammation_IL-6_signaling	0.0012693	gp130	3572	IL6ST	-0.16	interleukin 6 cytokine family signal transducer
35	Inflammation_IL-6_signaling	0.0012693	Bax	581	BAX	-0.83	BCL2 associated X, apoptosis regulator
35	Inflammation_IL-6_signaling	0.0012693	AP-1	2353	FOS	-0.9	Fos proto-oncogene, AP-1 transcription factor subunit
35	Inflammation_IL-6_signaling	0.0012693	NF-kB	4790	NFKB1	-0.37	nuclear factor kappa B subunit 1
35	Inflammation_IL-6_signaling	0.0012693	c-Fos	2353	FOS	-0.9	Fos proto-oncogene, AP-1 transcription factor subunit
35	Inflammation_IL-6_signaling	0.0012693	NF-kB1(p50)	4790	NFKB1	-0.37	nuclear factor kappa B subunit 1
35	Inflammation_IL-6_signaling	0.0012693	Alpha1-antitrypsin	5265	SERPINA1	-0.16	serpin family A member 1
35	Inflammation_IL-6_signaling	0.0012693	LBP	3929	LBP	-0.41	lipopolysaccharide binding protein
35	Inflammation_IL-6_signaling	0.0012693	Fibronectin	2335	FN1	0.13	fibronectin 1
35	Inflammation_IL-6_signaling	0.0012693	H-Ras	3265	HRAS	-0.45	HRas proto-oncogene, GTPase
35	Inflammation_IL-6_signaling	0.0012693	NFKBIE	4794	NFKBIE	-0.4	NFKB inhibitor epsilon
35	Inflammation_IL-6_signaling	0.0012693	SERPINF2	5345	SERPINF2	0.11	serpin family F member 2
35	Inflammation_IL-6_signaling	0.0012693	IL-6receptor	3572	IL6ST	-0.16	interleukin 6 cytokine family signal transducer
35	Inflammation_IL-6_signaling	0.0012693	c-Jun	3725	JUN	-0.55	Jun proto-oncogene, AP-1 transcription factor subunit
35	Inflammation_IL-6_signaling	0.0012693	C/EBPalpha	1050	CEBPA	-0.46	CCAAT enhancer binding protein alpha
36	Proliferation_Positive_regulation_cell_proliferation	0.00230536	MEK1(MAP2K1)	5604	MAP2K1	-0.68	mitogen-activated protein kinase kinase 1
36	Proliferation_Positive_regulation_cell_proliferation	0.00230536	MEK1/2	5604	MAP2K1	-0.68	mitogen-activated protein kinase kinase 1
36	Proliferation_Positive_regulation_cell_proliferation	0.00230536	VEGFR-1	2321	FLT1	-0.18	fms related receptor tyrosine kinase 1
36	Proliferation_Positive_regulation_cell_proliferation	0.00230536	gp130	3572	IL6ST	-0.16	interleukin 6 cytokine family signal transducer
36	Proliferation_Positive_regulation_cell_proliferation	0.00230536	PKA-reg(cAMP-dependent)	5576	PRKAR2A	-0.57	protein kinase cAMP-dependent type II regulatory subunit alpha
36	Proliferation_Positive_regulation_cell_proliferation	0.00230536	HDGF	3068	HDGF	-0.29	heparin binding growth factor
36	Proliferation_Positive_regulation_cell_proliferation	0.00230536	AP-1	2353	FOS	-0.9	Fos proto-oncogene, AP-1 transcription factor subunit
36	Proliferation_Positive_regulation_cell_proliferation	0.00230536	Myeloblastin	5657	PRTN3	-0.39	proteinase 3
36	Proliferation_Positive_regulation_cell_proliferation	0.00230536	PBEF	10135	NAMPT	-0.44	nicotinamide phosphoribosyltransferase
36	Proliferation_Positive_regulation_cell_proliferation	0.00230536	SLAM	6504	SLAMF1	-0.42	signaling lymphocytic activation molecule family member 1
36	Proliferation_Positive_regulation_cell_proliferation	0.00230536	SHH	6469	SHH	-0.16	sonic hedgehog signaling molecule
36	Proliferation_Positive_regulation_cell_proliferation	0.00230536	GM-CSFreceptor	1438	CSF2RA	-0.29	colony stimulating factor 2 receptor subunit alpha
36	Proliferation_Positive_regulation_cell_proliferation	0.00230536	IP10	3627	CXCL10	-1.73	C-X-C motif chemokine ligand 10
36	Proliferation_Positive_regulation_cell_proliferation	0.00230536	CSF1	1435	CSF1	-0.48	colony stimulating factor 1
36	Proliferation_Positive_regulation_cell_proliferation	0.00230536	c-Fos	2353	FOS	-0.9	Fos proto-oncogene, AP-1 transcription factor subunit
36	Proliferation_Positive_regulation_cell_proliferation	0.00230536	TACSTD2(TROP2)	4070	TACSTD2	-0.16	tumor associated calcium signal transducer 2
36	Proliferation_Positive_regulation_cell_proliferation	0.00230536	Endothelin-1	1906	EDN1	-0.23	endothelin 1
36	Proliferation_Positive_regulation_cell_proliferation	0.00230536	MGF	4254	KITLG	0.23	KIT ligand
36	Proliferation_Positive_regulation_cell_proliferation	0.00230536	IL-31RA	133396	IL31RA	0.34	interleukin 31 receptor A
36	Proliferation_Positive_regulation_cell_proliferation	0.00230536	Gastrin17	2520	GAST	0.52	gastrin
36	Proliferation_Positive_regulation_cell_proliferation	0.00230536	PLGF	5228	PGF	-0.24	placental growth factor
36	Proliferation_Positive_regulation_cell_proliferation	0.00230536	HGFreceptor(Met)	4233	MET	-0.32	MET proto-oncogene, receptor tyrosine kinase
36	Proliferation_Positive_regulation_cell_proliferation	0.00230536	ATF-2	1386	ATF2	-0.43	activating transcription factor 2
36	Proliferation_Positive_regulation_cell_proliferation	0.00230536	nNOS	4842	NOS1	-0.96	nitric oxide synthase 1
36	Proliferation_Positive_regulation_cell_proliferation	0.00230536	FLT3ligand	2323	FLT3LG	-0.24	fms related receptor tyrosine kinase 3 ligand
36	Proliferation_Positive_regulation_cell_proliferation	0.00230536	IL-5receptor	1439	CSF2RB	-0.41	colony stimulating factor 2 receptor subunit beta
36	Proliferation_Positive_regulation_cell_proliferation	0.00230536	GM-CSF	1437	CSF2	-0.36	colony stimulating factor 2
36	Proliferation_Positive_regulation_cell_proliferation	0.00230536	H-Ras	3265	HRAS	-0.45	HRas proto-oncogene, GTPase
36	Proliferation_Positive_regulation_cell_proliferation	0.00230536	MRLC	29895	MYL11	-0.97	myosin light chain 11
36	Proliferation_Positive_regulation_cell_proliferation	0.00230536	CSPG4(NG2)	1464	CSPG4	-0.25	chondroitin sulfate proteoglycan 4
36	Proliferation_Positive_regulation_cell_proliferation	0.00230536	c-Jun	3725	JUN	-0.55	Jun proto-oncogene, AP-1 transcription factor subunit
36	Proliferation_Positive_regulation_cell_proliferation	0.00230536	TIMP1	7076	TIMP1	-0.4	TIMP metallopeptidase inhibitor 1
36	Proliferation_Positive_regulation_cell_proliferation	0.00230536	LIFR	3977	LIFR	-0.31	LIF receptor subunit alpha
36	Proliferation_Positive_regulation_cell_proliferation	0.00230536	IL-3receptor	1439	CSF2RB	-0.41	colony stimulating factor 2 receptor subunit beta
36	Proliferation_Positive_regulation_cell_proliferation	0.00230536	LIFreceptor	3572	IL6ST	-0.16	interleukin 6 cytokine family signal transducer
37	Development_EMT_Regulation_of_epithelial-to-mesenchymal_transition	0.00289103	c-Abl	25	ABL1	-0.39	ABL proto-oncogene 1, non-receptor tyrosine kinase
37	Development_EMT_Regulation_of_epithelial-to-mesenchymal_transition	0.00289103	NOTCH1(NICD)	4851	NOTCH1	-0.15	notch receptor 1
37	Development_EMT_Regulation_of_epithelial-to-mesenchymal_transition	0.00289103	MEK1(MAP2K1)	5604	MAP2K1	-0.68	mitogen-activated protein kinase kinase 1
37	Development_EMT_Regulation_of_epithelial-to-mesenchymal_transition	0.00289103	N-cadherin	1000	CDH2	-0.35	cadherin 2
37	Development_EMT_Regulation_of_epithelial-to-mesenchymal_transition	0.00289103	CalcineurinB1	5534	PPP3R1	-0.45	protein phosphatase 3 regulatory subunit B, alpha
37	Development_EMT_Regulation_of_epithelial-to-mesenchymal_transition	0.00289103	Occludin	100506658	OCLN	-0.36	occludin
37	Development_EMT_Regulation_of_epithelial-to-mesenchymal_transition	0.00289103	I-kB	4794	NFKBIE	-0.4	NFKB inhibitor epsilon
37	Development_EMT_Regulation_of_epithelial-to-mesenchymal_transition	0.00289103	Keratin8	3856	KRT8	-0.94	keratin 8
37	Development_EMT_Regulation_of_epithelial-to-mesenchymal_transition	0.00289103	ACTA2	59	ACTA2	-0.32	actin alpha 2, smooth muscle
37	Development_EMT_Regulation_of_epithelial-to-mesenchymal_transition	0.00289103	TGF-beta1	7040	TGFB1	-0.16	transforming growth factor beta 1
37	Development_EMT_Regulation_of_epithelial-to-mesenchymal_transition	0.00289103	c-Jun/c-Fos	2353	FOS	-0.9	Fos proto-oncogene, AP-1 transcription factor subunit
37	Development_EMT_Regulation_of_epithelial-to-mesenchymal_transition	0.00289103	TGF-beta	7040	TGFB1	-0.16	transforming growth factor beta 1
37	Development_EMT_Regulation_of_epithelial-to-mesenchymal_transition	0.00289103	OSMreceptor	3572	IL6ST	-0.16	interleukin 6 cytokine family signal transducer
37	Development_EMT_Regulation_of_epithelial-to-mesenchymal_transition	0.00289103	AP-1	2353	FOS	-0.9	Fos proto-oncogene, AP-1 transcription factor subunit
37	Development_EMT_Regulation_of_epithelial-to-mesenchymal_transition	0.00289103	JNK(MAPK8-10)	5601	MAPK9	-0.33	mitogen-activated protein kinase 9
37	Development_EMT_Regulation_of_epithelial-to-mesenchymal_transition	0.00289103	NOTCH1receptor	4851	NOTCH1	-0.15	notch receptor 1
37	Development_EMT_Regulation_of_epithelial-to-mesenchymal_transition	0.00289103	PDGF-R-alpha	5156	PDGFRA	-0.17	platelet derived growth factor receptor alpha
37	Development_EMT_Regulation_of_epithelial-to-mesenchymal_transition	0.00289103	c-Fos	2353	FOS	-0.9	Fos proto-oncogene, AP-1 transcription factor subunit
37	Development_EMT_Regulation_of_epithelial-to-mesenchymal_transition	0.00289103	PDGFreceptor	5156	PDGFRA	-0.17	platelet derived growth factor receptor alpha
37	Development_EMT_Regulation_of_epithelial-to-mesenchymal_transition	0.00289103	Endothelin-1	1906	EDN1	-0.23	endothelin 1
37	Development_EMT_Regulation_of_epithelial-to-mesenchymal_transition	0.00289103	NOTCH1(NEXT)	4851	NOTCH1	-0.15	notch receptor 1
37	Development_EMT_Regulation_of_epithelial-to-mesenchymal_transition	0.00289103	TNF-R1	7132	TNFRSF1A	-0.35	TNF receptor superfamily member 1A
37	Development_EMT_Regulation_of_epithelial-to-mesenchymal_transition	0.00289103	HGFreceptor(Met)	4233	MET	-0.32	MET proto-oncogene, receptor tyrosine kinase
37	Development_EMT_Regulation_of_epithelial-to-mesenchymal_transition	0.00289103	Fibronectin	2335	FN1	0.13	fibronectin 1
37	Development_EMT_Regulation_of_epithelial-to-mesenchymal_transition	0.00289103	ATF-2	1386	ATF2	-0.43	activating transcription factor 2
37	Development_EMT_Regulation_of_epithelial-to-mesenchymal_transition	0.00289103	Vimentin	7431	VIM	-0.75	vimentin
37	Development_EMT_Regulation_of_epithelial-to-mesenchymal_transition	0.00289103	Keratin18	3875	KRT18	-0.63	keratin 18
37	Development_EMT_Regulation_of_epithelial-to-mesenchymal_transition	0.00289103	Actin	59	ACTA2	-0.32	actin alpha 2, smooth muscle
37	Development_EMT_Regulation_of_epithelial-to-mesenchymal_transition	0.00289103	TGF-betareceptortypeII	7048	TGFBR2	-0.14	transforming growth factor beta receptor 2
37	Development_EMT_Regulation_of_epithelial-to-mesenchymal_transition	0.00289103	p38MAPK	5603	MAPK13	-1.15	mitogen-activated protein kinase 13
37	Development_EMT_Regulation_of_epithelial-to-mesenchymal_transition	0.00289103	H-Ras	3265	HRAS	-0.45	HRas proto-oncogene, GTPase
37	Development_EMT_Regulation_of_epithelial-to-mesenchymal_transition	0.00289103	c-Jun	3725	JUN	-0.55	Jun proto-oncogene, AP-1 transcription factor subunit
37	Development_EMT_Regulation_of_epithelial-to-mesenchymal_transition	0.00289103	TNF-alpha	7124	TNF	-0.485	tumor necrosis factor
37	Development_EMT_Regulation_of_epithelial-to-mesenchymal_transition	0.00289103	LIFreceptor	3572	IL6ST	-0.16	interleukin 6 cytokine family signal transducer
37	Development_EMT_Regulation_of_epithelial-to-mesenchymal_transition	0.00289103	CollagenIII	1281	COL3A1	-0.16	collagen type III alpha 1 chain
38	Development_Skeletal_muscle_development	0.00316449	MYBPC1	4604	MYBPC1	-1.91	myosin binding protein C1
38	Development_Skeletal_muscle_development	0.00316449	ACTA2	59	ACTA2	-0.32	actin alpha 2, smooth muscle
38	Development_Skeletal_muscle_development	0.00316449	MYOM1	8736	MYOM1	-0.82	myomesin 1
38	Development_Skeletal_muscle_development	0.00316449	TGF-beta1	7040	TGFB1	-0.16	transforming growth factor beta 1
38	Development_Skeletal_muscle_development	0.00316449	Sirtuin1	23411	SIRT1	-0.27	sirtuin 1
38	Development_Skeletal_muscle_development	0.00316449	SHH	6469	SHH	-0.16	sonic hedgehog signaling molecule
38	Development_Skeletal_muscle_development	0.00316449	CollagenIV	1286	COL4A4	-0.9	collagen type IV alpha 4 chain
38	Development_Skeletal_muscle_development	0.00316449	ADAM12	8038	ADAM12	-0.4	ADAM metallopeptidase domain 12
38	Development_Skeletal_muscle_development	0.00316449	Dystrophin	1756	DMD	-0.7	dystrophin
38	Development_Skeletal_muscle_development	0.00316449	MYBPC2	4606	MYBPC2	-0.9	myosin binding protein C2
38	Development_Skeletal_muscle_development	0.00316449	MELC	4634	MYL3	-1.96	myosin light chain 3
38	Development_Skeletal_muscle_development	0.00316449	HGFreceptor(Met)	4233	MET	-0.32	MET proto-oncogene, receptor tyrosine kinase
38	Development_Skeletal_muscle_development	0.00316449	CRP3(MLP)	8048	CSRP3	-1.84	cysteine and glycine rich protein 3
38	Development_Skeletal_muscle_development	0.00316449	Titin	7273	TTN	-0.77	titin
38	Development_Skeletal_muscle_development	0.00316449	nNOS	4842	NOS1	-0.96	nitric oxide synthase 1
38	Development_Skeletal_muscle_development	0.00316449	Actin	59	ACTA2	-0.32	actin alpha 2, smooth muscle
38	Development_Skeletal_muscle_development	0.00316449	MYL3	4634	MYL3	-1.96	myosin light chain 3
38	Development_Skeletal_muscle_development	0.00316449	p38MAPK	5603	MAPK13	-1.15	mitogen-activated protein kinase 13
38	Development_Skeletal_muscle_development	0.00316449	COL4A4	1286	COL4A4	-0.9	collagen type IV alpha 4 chain
38	Development_Skeletal_muscle_development	0.00316449	Nebulin	4703	NEB	-0.9	nebulin
38	Development_Skeletal_muscle_development	0.00316449	MRLC	29895	MYL11	-0.97	myosin light chain 11
38	Development_Skeletal_muscle_development	0.00316449	Calpain3	825	CAPN3	-0.82	calpain 3
38	Development_Skeletal_muscle_development	0.00316449	Actinmuscle	59	ACTA2	-0.32	actin alpha 2, smooth muscle
38	Development_Skeletal_muscle_development	0.00316449	Tropomyosin	7170	TPM3	-0.96	tropomyosin 3
38	Development_Skeletal_muscle_development	0.00316449	ITGA11	22801	ITGA11	0.37	integrin subunit alpha 11
39	Signal_transduction_NOTCH_signaling	0.00335915	NOTCH1(NICD)	4851	NOTCH1	-0.15	notch receptor 1
39	Signal_transduction_NOTCH_signaling	0.00335915	NOTCH2(2ICD)	4853	NOTCH2	-0.16	notch receptor 2
39	Signal_transduction_NOTCH_signaling	0.00335915	MEK1(MAP2K1)	5604	MAP2K1	-0.68	mitogen-activated protein kinase kinase 1
39	Signal_transduction_NOTCH_signaling	0.00335915	I-kB	4794	NFKBIE	-0.4	NFKB inhibitor epsilon
39	Signal_transduction_NOTCH_signaling	0.00335915	MEK1/2	5604	MAP2K1	-0.68	mitogen-activated protein kinase kinase 1
39	Signal_transduction_NOTCH_signaling	0.00335915	TGF-beta1	7040	TGFB1	-0.16	transforming growth factor beta 1
39	Signal_transduction_NOTCH_signaling	0.00335915	DLL1	28514	DLL1	-0.38	delta like canonical Notch ligand 1
39	Signal_transduction_NOTCH_signaling	0.00335915	TGF-beta	7040	TGFB1	-0.16	transforming growth factor beta 1
39	Signal_transduction_NOTCH_signaling	0.00335915	JNK(MAPK8-10)	5601	MAPK9	-0.33	mitogen-activated protein kinase 9
39	Signal_transduction_NOTCH_signaling	0.00335915	Amphiregulin	374	AREG	-0.36	amphiregulin
39	Signal_transduction_NOTCH_signaling	0.00335915	SFRP3(FRZB1)	2487	FRZB	-0.17	frizzled related protein
39	Signal_transduction_NOTCH_signaling	0.00335915	ErbB4	2066	ERBB4	-0.1	erb-b2 receptor tyrosine kinase 4
39	Signal_transduction_NOTCH_signaling	0.00335915	JNK2(MAPK9)	5601	MAPK9	-0.33	mitogen-activated protein kinase 9
39	Signal_transduction_NOTCH_signaling	0.00335915	NF-kB	4790	NFKB1	-0.37	nuclear factor kappa B subunit 1
39	Signal_transduction_NOTCH_signaling	0.00335915	MAGP2	8076	MFAP5	0.91	microfibril associated protein 5
39	Signal_transduction_NOTCH_signaling	0.00335915	NOTCH1receptor	4851	NOTCH1	-0.15	notch receptor 1
39	Signal_transduction_NOTCH_signaling	0.00335915	PDGF-R-alpha	5156	PDGFRA	-0.17	platelet derived growth factor receptor alpha
39	Signal_transduction_NOTCH_signaling	0.00335915	NF-kB1(p105)	4790	NFKB1	-0.37	nuclear factor kappa B subunit 1
39	Signal_transduction_NOTCH_signaling	0.00335915	c-Fos	2353	FOS	-0.9	Fos proto-oncogene, AP-1 transcription factor subunit
39	Signal_transduction_NOTCH_signaling	0.00335915	NF-kB1(p50)	4790	NFKB1	-0.37	nuclear factor kappa B subunit 1
39	Signal_transduction_NOTCH_signaling	0.00335915	PDGFreceptor	5156	PDGFRA	-0.17	platelet derived growth factor receptor alpha
39	Signal_transduction_NOTCH_signaling	0.00335915	NOTCH1(NEXT)	4851	NOTCH1	-0.15	notch receptor 1
39	Signal_transduction_NOTCH_signaling	0.00335915	Furin	5045	FURIN	-0.27	furin, paired basic amino acid cleaving enzyme
39	Signal_transduction_NOTCH_signaling	0.00335915	p53	7157	TP53	-0.54	tumor protein p53
39	Signal_transduction_NOTCH_signaling	0.00335915	NOTCH2receptor	4853	NOTCH2	-0.16	notch receptor 2
39	Signal_transduction_NOTCH_signaling	0.00335915	ATF-2	1386	ATF2	-0.43	activating transcription factor 2
39	Signal_transduction_NOTCH_signaling	0.00335915	p38delta(MAPK13)	5603	MAPK13	-1.15	mitogen-activated protein kinase 13
39	Signal_transduction_NOTCH_signaling	0.00335915	TGF-betareceptortypeII	7048	TGFBR2	-0.14	transforming growth factor beta receptor 2
39	Signal_transduction_NOTCH_signaling	0.00335915	IL-2Ralphachain	3559	IL2RA	-0.56	interleukin 2 receptor subunit alpha
39	Signal_transduction_NOTCH_signaling	0.00335915	p38MAPK	5603	MAPK13	-1.15	mitogen-activated protein kinase 13
39	Signal_transduction_NOTCH_signaling	0.00335915	H-Ras	3265	HRAS	-0.45	HRas proto-oncogene, GTPase
39	Signal_transduction_NOTCH_signaling	0.00335915	DLK	8788	DLK1	-0.48	delta like non-canonical Notch ligand 1
39	Signal_transduction_NOTCH_signaling	0.00335915	c-Jun	3725	JUN	-0.55	Jun proto-oncogene, AP-1 transcription factor subunit
39	Signal_transduction_NOTCH_signaling	0.00335915	CD4	920	CD4	-0.31	CD4 molecule
39	Signal_transduction_NOTCH_signaling	0.00335915	NOTCH1precursor	4851	NOTCH1	-0.15	notch receptor 1
39	Signal_transduction_NOTCH_signaling	0.00335915	ErbB3	2065	ERBB3	-0.16	erb-b2 receptor tyrosine kinase 3
40	Inflammation_Protein_C_signaling	0.00476492	NF-kBp50/p50	4790	NFKB1	-0.37	nuclear factor kappa B subunit 1
40	Inflammation_Protein_C_signaling	0.00476492	Plasminogen	5340	PLG	0.1	plasminogen
40	Inflammation_Protein_C_signaling	0.00476492	IL-6	3569	IL6	-0.53	interleukin 6
40	Inflammation_Protein_C_signaling	0.00476492	I-kB	4794	NFKBIE	-0.4	NFKB inhibitor epsilon
40	Inflammation_Protein_C_signaling	0.00476492	ProteinCinhibitor	5104	SERPINA5	0.23	serpin family A member 5
40	Inflammation_Protein_C_signaling	0.00476492	Alpha-actinin2	88	ACTN2	-1.24	actinin alpha 2
40	Inflammation_Protein_C_signaling	0.00476492	Alpha-actinin	88	ACTN2	-1.24	actinin alpha 2
40	Inflammation_Protein_C_signaling	0.00476492	CoagulationfactorX	2159	F10	0.13	coagulation factor X
40	Inflammation_Protein_C_signaling	0.00476492	IL-1alpha	3552	IL1A	-0.28	interleukin 1 alpha
40	Inflammation_Protein_C_signaling	0.00476492	Plasmin	5340	PLG	0.1	plasminogen
40	Inflammation_Protein_C_signaling	0.00476492	NF-kB	4790	NFKB1	-0.37	nuclear factor kappa B subunit 1
40	Inflammation_Protein_C_signaling	0.00476492	Thrombin	2147	F2	0.12	coagulation factor II, thrombin
40	Inflammation_Protein_C_signaling	0.00476492	NF-kB1(p50)	4790	NFKB1	-0.37	nuclear factor kappa B subunit 1
40	Inflammation_Protein_C_signaling	0.00476492	Plasmakallikrein	3818	KLKB1	0.15	kallikrein B1
40	Inflammation_Protein_C_signaling	0.00476492	ProteinS	5627	PROS1	0.13	protein S
40	Inflammation_Protein_C_signaling	0.00476492	Actin	59	ACTA2	-0.32	actin alpha 2, smooth muscle
40	Inflammation_Protein_C_signaling	0.00476492	NFKBIE	4794	NFKBIE	-0.4	NFKB inhibitor epsilon
40	Inflammation_Protein_C_signaling	0.00476492	PLAU(UPA)	5328	PLAU	-0.23	plasminogen activator, urokinase
40	Inflammation_Protein_C_signaling	0.00476492	c-Jun	3725	JUN	-0.55	Jun proto-oncogene, AP-1 transcription factor subunit
40	Inflammation_Protein_C_signaling	0.00476492	TNF-alpha	7124	TNF	-0.485	tumor necrosis factor
41	Inflammation_MIF_signaling	0.00545162	NF-kBp50/p50	4790	NFKB1	-0.37	nuclear factor kappa B subunit 1
41	Inflammation_MIF_signaling	0.00545162	IL-6	3569	IL6	-0.53	interleukin 6
41	Inflammation_MIF_signaling	0.00545162	I-kB	4794	NFKBIE	-0.4	NFKB inhibitor epsilon
41	Inflammation_MIF_signaling	0.00545162	c-Jun/c-Fos	2353	FOS	-0.9	Fos proto-oncogene, AP-1 transcription factor subunit
41	Inflammation_MIF_signaling	0.00545162	PKA-reg(cAMP-dependent)	5576	PRKAR2A	-0.57	protein kinase cAMP-dependent type II regulatory subunit alpha
41	Inflammation_MIF_signaling	0.00545162	JNK(MAPK8-10)	5601	MAPK9	-0.33	mitogen-activated protein kinase 9
41	Inflammation_MIF_signaling	0.00545162	IL-1alpha	3552	IL1A	-0.28	interleukin 1 alpha
41	Inflammation_MIF_signaling	0.00545162	VCAM1	7412	VCAM1	-0.39	vascular cell adhesion molecule 1
41	Inflammation_MIF_signaling	0.00545162	JNK2(MAPK9)	5601	MAPK9	-0.33	mitogen-activated protein kinase 9
41	Inflammation_MIF_signaling	0.00545162	NF-kB	4790	NFKB1	-0.37	nuclear factor kappa B subunit 1
41	Inflammation_MIF_signaling	0.00545162	CD74	972	CD74	-0.6	CD74 molecule
41	Inflammation_MIF_signaling	0.00545162	iNOS	4843	NOS2	-0.4	nitric oxide synthase 2
41	Inflammation_MIF_signaling	0.00545162	PKC	5588	PRKCQ	-0.24	protein kinase C theta
41	Inflammation_MIF_signaling	0.00545162	CD14	929	CD14	-0.46	CD14 molecule
41	Inflammation_MIF_signaling	0.00545162	c-Fos	2353	FOS	-0.9	Fos proto-oncogene, AP-1 transcription factor subunit
41	Inflammation_MIF_signaling	0.00545162	NF-kB1(p50)	4790	NFKB1	-0.37	nuclear factor kappa B subunit 1
41	Inflammation_MIF_signaling	0.00545162	PLA2	5320	PLA2G2A	-0.47	phospholipase A2 group IIA
41	Inflammation_MIF_signaling	0.00545162	ICAM1	3383	ICAM1	-0.35	intercellular adhesion molecule 1
41	Inflammation_MIF_signaling	0.00545162	p53	7157	TP53	-0.54	tumor protein p53
41	Inflammation_MIF_signaling	0.00545162	Stromelysin-1	4314	MMP3	0.36	matrix metallopeptidase 3
41	Inflammation_MIF_signaling	0.00545162	NFKBIE	4794	NFKBIE	-0.4	NFKB inhibitor epsilon
41	Inflammation_MIF_signaling	0.00545162	IFN-gamma	3458	IFNG	-0.65	interferon gamma
41	Inflammation_MIF_signaling	0.00545162	c-Jun	3725	JUN	-0.55	Jun proto-oncogene, AP-1 transcription factor subunit
41	Inflammation_MIF_signaling	0.00545162	TNF-alpha	7124	TNF	-0.485	tumor necrosis factor
42	Proteolysis_ECM_remodeling	0.0100942	MMP-12	4321	MMP12	-0.49	matrix metallopeptidase 12
42	Proteolysis_ECM_remodeling	0.0100942	PLAUR(uPAR)	5329	PLAUR	-0.26	plasminogen activator, urokinase receptor
42	Proteolysis_ECM_remodeling	0.0100942	ProteinCinhibitor	5104	SERPINA5	0.23	serpin family A member 5
42	Proteolysis_ECM_remodeling	0.0100942	Plasmin	5340	PLG	0.1	plasminogen
42	Proteolysis_ECM_remodeling	0.0100942	Aggrecanase-1	9507	ADAMTS4	-0.27	ADAM metallopeptidase with thrombospondin type 1 motif 4
42	Proteolysis_ECM_remodeling	0.0100942	Thrombin	2147	F2	0.12	coagulation factor II, thrombin
42	Proteolysis_ECM_remodeling	0.0100942	CollagenIV	1286	COL4A4	-0.9	collagen type IV alpha 4 chain
42	Proteolysis_ECM_remodeling	0.0100942	Alpha1-antitrypsin	5265	SERPINA1	-0.16	serpin family A member 1
42	Proteolysis_ECM_remodeling	0.0100942	Fibronectin	2335	FN1	0.13	fibronectin 1
42	Proteolysis_ECM_remodeling	0.0100942	Tenascin-C	3371	TNC	-0.22	tenascin C
42	Proteolysis_ECM_remodeling	0.0100942	Stromelysin-1	4314	MMP3	0.36	matrix metallopeptidase 3
42	Proteolysis_ECM_remodeling	0.0100942	Kallikrein4	9622	KLK4	-0.25	kallikrein related peptidase 4
42	Proteolysis_ECM_remodeling	0.0100942	PLAU(UPA)	5328	PLAU	-0.23	plasminogen activator, urokinase
42	Proteolysis_ECM_remodeling	0.0100942	LRP1	4035	LRP1	-0.16	LDL receptor related protein 1
42	Proteolysis_ECM_remodeling	0.0100942	TIMP1	7076	TIMP1	-0.4	TIMP metallopeptidase inhibitor 1
42	Proteolysis_ECM_remodeling	0.0100942	CollagenIII	1281	COL3A1	-0.16	collagen type III alpha 1 chain
43	Reproduction_Feeding_and_Neurohormone_signaling_	0.0114363	PAM	5066	PAM	-0.27	peptidylglycine alpha-amidating monooxygenase
43	Reproduction_Feeding_and_Neurohormone_signaling_	0.0114363	MEK1(MAP2K1)	5604	MAP2K1	-0.68	mitogen-activated protein kinase kinase 1
43	Reproduction_Feeding_and_Neurohormone_signaling_	0.0114363	IL-6	3569	IL6	-0.53	interleukin 6
43	Reproduction_Feeding_and_Neurohormone_signaling_	0.0114363	PP2Aregulatory	5525	PPP2R5A	-0.61	protein phosphatase 2 regulatory subunit B'alpha
43	Reproduction_Feeding_and_Neurohormone_signaling_	0.0114363	TGF-beta	7040	TGFB1	-0.16	transforming growth factor beta 1
43	Reproduction_Feeding_and_Neurohormone_signaling_	0.0114363	Bax	581	BAX	-0.83	BCL2 associated X, apoptosis regulator
43	Reproduction_Feeding_and_Neurohormone_signaling_	0.0114363	PKA-reg(cAMP-dependent)	5576	PRKAR2A	-0.57	protein kinase cAMP-dependent type II regulatory subunit alpha
43	Reproduction_Feeding_and_Neurohormone_signaling_	0.0114363	MCH	5367	PMCH	-0.16	pro-melanin concentrating hormone
43	Reproduction_Feeding_and_Neurohormone_signaling_	0.0114363	Galpha(q)-specificpeptideGPCRs	1910	EDNRB	-0.11	endothelin receptor type B
43	Reproduction_Feeding_and_Neurohormone_signaling_	0.0114363	Somatotropin	2688	GH1	-0.55	growth hormone 1
43	Reproduction_Feeding_and_Neurohormone_signaling_	0.0114363	NF-kB	4790	NFKB1	-0.37	nuclear factor kappa B subunit 1
43	Reproduction_Feeding_and_Neurohormone_signaling_	0.0114363	ADAM9	8754	ADAM9	-0.34	ADAM metallopeptidase domain 9
43	Reproduction_Feeding_and_Neurohormone_signaling_	0.0114363	c-Fos	2353	FOS	-0.9	Fos proto-oncogene, AP-1 transcription factor subunit
43	Reproduction_Feeding_and_Neurohormone_signaling_	0.0114363	Proepithelin	2896	GRN	-0.65	granulin precursor
43	Reproduction_Feeding_and_Neurohormone_signaling_	0.0114363	Endothelin-1	1906	EDN1	-0.23	endothelin 1
43	Reproduction_Feeding_and_Neurohormone_signaling_	0.0114363	B4GT1	2683	B4GALT1	-0.32	beta-1,4-galactosyltransferase 1
43	Reproduction_Feeding_and_Neurohormone_signaling_	0.0114363	IBP1	3484	IGFBP1	-0.9	insulin like growth factor binding protein 1
43	Reproduction_Feeding_and_Neurohormone_signaling_	0.0114363	MGF	4254	KITLG	0.23	KIT ligand
43	Reproduction_Feeding_and_Neurohormone_signaling_	0.0114363	HSP70	3306	HSPA2	-0.5	heat shock protein family A (Hsp70) member 2
43	Reproduction_Feeding_and_Neurohormone_signaling_	0.0114363	Integrin	3683	ITGAL	-0.6	integrin subunit alpha L
43	Reproduction_Feeding_and_Neurohormone_signaling_	0.0114363	ITGAL	3683	ITGAL	-0.6	integrin subunit alpha L
43	Reproduction_Feeding_and_Neurohormone_signaling_	0.0114363	TGF-betareceptortypeII	7048	TGFBR2	-0.14	transforming growth factor beta receptor 2
43	Reproduction_Feeding_and_Neurohormone_signaling_	0.0114363	HSP27	3315	HSPB1	-0.34	heat shock protein family B (small) member 1
43	Reproduction_Feeding_and_Neurohormone_signaling_	0.0114363	H-Ras	3265	HRAS	-0.45	HRas proto-oncogene, GTPase
43	Reproduction_Feeding_and_Neurohormone_signaling_	0.0114363	CathepsinD	1509	CTSD	-0.39	cathepsin D
43	Reproduction_Feeding_and_Neurohormone_signaling_	0.0114363	PREB	10113	PREB	-0.35	prolactin regulatory element binding
43	Reproduction_Feeding_and_Neurohormone_signaling_	0.0114363	Paxillin	5829	PXN	-0.77	paxillin
43	Reproduction_Feeding_and_Neurohormone_signaling_	0.0114363	c-Jun	3725	JUN	-0.55	Jun proto-oncogene, AP-1 transcription factor subunit
43	Reproduction_Feeding_and_Neurohormone_signaling_	0.0114363	GHR	2690	GHR	0.2	growth hormone receptor
43	Reproduction_Feeding_and_Neurohormone_signaling_	0.0114363	TNF-alpha	7124	TNF	-0.485	tumor necrosis factor
43	Reproduction_Feeding_and_Neurohormone_signaling_	0.0114363	RPL14	9045	RPL14	-0.41	ribosomal protein L14
44	Signal_transduction_Nitric_oxide_signaling	0.0155757	NF-kBp50/p50	4790	NFKB1	-0.37	nuclear factor kappa B subunit 1
44	Signal_transduction_Nitric_oxide_signaling	0.0155757	MEK1(MAP2K1)	5604	MAP2K1	-0.68	mitogen-activated protein kinase kinase 1
44	Signal_transduction_Nitric_oxide_signaling	0.0155757	TGF-beta1	7040	TGFB1	-0.16	transforming growth factor beta 1
44	Signal_transduction_Nitric_oxide_signaling	0.0155757	Bax	581	BAX	-0.83	BCL2 associated X, apoptosis regulator
44	Signal_transduction_Nitric_oxide_signaling	0.0155757	AP-1	2353	FOS	-0.9	Fos proto-oncogene, AP-1 transcription factor subunit
44	Signal_transduction_Nitric_oxide_signaling	0.0155757	GM-CSFreceptor	1438	CSF2RA	-0.29	colony stimulating factor 2 receptor subunit alpha
44	Signal_transduction_Nitric_oxide_signaling	0.0155757	NF-kB	4790	NFKB1	-0.37	nuclear factor kappa B subunit 1
44	Signal_transduction_Nitric_oxide_signaling	0.0155757	iNOS	4843	NOS2	-0.4	nitric oxide synthase 2
44	Signal_transduction_Nitric_oxide_signaling	0.0155757	c-Fos	2353	FOS	-0.9	Fos proto-oncogene, AP-1 transcription factor subunit
44	Signal_transduction_Nitric_oxide_signaling	0.0155757	Caspase-8	841	CASP8	-0.32	caspase 8
44	Signal_transduction_Nitric_oxide_signaling	0.0155757	nNOS	4842	NOS1	-0.96	nitric oxide synthase 1
44	Signal_transduction_Nitric_oxide_signaling	0.0155757	p38MAPK	5603	MAPK13	-1.15	mitogen-activated protein kinase 13
44	Signal_transduction_Nitric_oxide_signaling	0.0155757	GM-CSF	1437	CSF2	-0.36	colony stimulating factor 2
44	Signal_transduction_Nitric_oxide_signaling	0.0155757	H-Ras	3265	HRAS	-0.45	HRas proto-oncogene, GTPase
44	Signal_transduction_Nitric_oxide_signaling	0.0155757	IFN-gamma	3458	IFNG	-0.65	interferon gamma
44	Signal_transduction_Nitric_oxide_signaling	0.0155757	TNF-alpha	7124	TNF	-0.485	tumor necrosis factor
45	Apoptosis_Anti-Apoptosis_mediated_by_external_signals_via_MAPK_and_JAK/STAT	0.0155757	IL-15	3600	IL15	-0.23	interleukin 15
45	Apoptosis_Anti-Apoptosis_mediated_by_external_signals_via_MAPK_and_JAK/STAT	0.0155757	MEK1(MAP2K1)	5604	MAP2K1	-0.68	mitogen-activated protein kinase kinase 1
45	Apoptosis_Anti-Apoptosis_mediated_by_external_signals_via_MAPK_and_JAK/STAT	0.0155757	NIX	665	BNIP3L	-0.35	BCL2 interacting protein 3 like
45	Apoptosis_Anti-Apoptosis_mediated_by_external_signals_via_MAPK_and_JAK/STAT	0.0155757	IL-7receptor	3561	IL2RG	-0.32	interleukin 2 receptor subunit gamma
45	Apoptosis_Anti-Apoptosis_mediated_by_external_signals_via_MAPK_and_JAK/STAT	0.0155757	STAT2	6773	STAT2	-0.89	signal transducer and activator of transcription 2
45	Apoptosis_Anti-Apoptosis_mediated_by_external_signals_via_MAPK_and_JAK/STAT	0.0155757	IL-15receptor	3561	IL2RG	-0.32	interleukin 2 receptor subunit gamma
45	Apoptosis_Anti-Apoptosis_mediated_by_external_signals_via_MAPK_and_JAK/STAT	0.0155757	Bax	581	BAX	-0.83	BCL2 associated X, apoptosis regulator
45	Apoptosis_Anti-Apoptosis_mediated_by_external_signals_via_MAPK_and_JAK/STAT	0.0155757	PKA-reg(cAMP-dependent)	5576	PRKAR2A	-0.57	protein kinase cAMP-dependent type II regulatory subunit alpha
45	Apoptosis_Anti-Apoptosis_mediated_by_external_signals_via_MAPK_and_JAK/STAT	0.0155757	IL-15RA	3601	IL15RA	-0.64	interleukin 15 receptor subunit alpha
45	Apoptosis_Anti-Apoptosis_mediated_by_external_signals_via_MAPK_and_JAK/STAT	0.0155757	JNK(MAPK8-10)	5601	MAPK9	-0.33	mitogen-activated protein kinase 9
45	Apoptosis_Anti-Apoptosis_mediated_by_external_signals_via_MAPK_and_JAK/STAT	0.0155757	GM-CSFreceptor	1438	CSF2RA	-0.29	colony stimulating factor 2 receptor subunit alpha
45	Apoptosis_Anti-Apoptosis_mediated_by_external_signals_via_MAPK_and_JAK/STAT	0.0155757	PDGF-R-alpha	5156	PDGFRA	-0.17	platelet derived growth factor receptor alpha
45	Apoptosis_Anti-Apoptosis_mediated_by_external_signals_via_MAPK_and_JAK/STAT	0.0155757	c-Fos	2353	FOS	-0.9	Fos proto-oncogene, AP-1 transcription factor subunit
45	Apoptosis_Anti-Apoptosis_mediated_by_external_signals_via_MAPK_and_JAK/STAT	0.0155757	PDGFreceptor	5156	PDGFRA	-0.17	platelet derived growth factor receptor alpha
45	Apoptosis_Anti-Apoptosis_mediated_by_external_signals_via_MAPK_and_JAK/STAT	0.0155757	PKR	5610	EIF2AK2	-0.88	eukaryotic translation initiation factor 2 alpha kinase 2
45	Apoptosis_Anti-Apoptosis_mediated_by_external_signals_via_MAPK_and_JAK/STAT	0.0155757	SOD2	6648	SOD2	-0.71	superoxide dismutase 2
45	Apoptosis_Anti-Apoptosis_mediated_by_external_signals_via_MAPK_and_JAK/STAT	0.0155757	Gastrin17	2520	GAST	0.52	gastrin
45	Apoptosis_Anti-Apoptosis_mediated_by_external_signals_via_MAPK_and_JAK/STAT	0.0155757	Caspase-1	834	CASP1	-1.31	caspase 1
45	Apoptosis_Anti-Apoptosis_mediated_by_external_signals_via_MAPK_and_JAK/STAT	0.0155757	p53	7157	TP53	-0.54	tumor protein p53
45	Apoptosis_Anti-Apoptosis_mediated_by_external_signals_via_MAPK_and_JAK/STAT	0.0155757	ATF-2	1386	ATF2	-0.43	activating transcription factor 2
45	Apoptosis_Anti-Apoptosis_mediated_by_external_signals_via_MAPK_and_JAK/STAT	0.0155757	Epo	2056	EPO	0.27	erythropoietin
45	Apoptosis_Anti-Apoptosis_mediated_by_external_signals_via_MAPK_and_JAK/STAT	0.0155757	FLT3ligand	2323	FLT3LG	-0.24	fms related receptor tyrosine kinase 3 ligand
45	Apoptosis_Anti-Apoptosis_mediated_by_external_signals_via_MAPK_and_JAK/STAT	0.0155757	p38MAPK	5603	MAPK13	-1.15	mitogen-activated protein kinase 13
45	Apoptosis_Anti-Apoptosis_mediated_by_external_signals_via_MAPK_and_JAK/STAT	0.0155757	GM-CSF	1437	CSF2	-0.36	colony stimulating factor 2
45	Apoptosis_Anti-Apoptosis_mediated_by_external_signals_via_MAPK_and_JAK/STAT	0.0155757	H-Ras	3265	HRAS	-0.45	HRas proto-oncogene, GTPase
45	Apoptosis_Anti-Apoptosis_mediated_by_external_signals_via_MAPK_and_JAK/STAT	0.0155757	c-Jun	3725	JUN	-0.55	Jun proto-oncogene, AP-1 transcription factor subunit
45	Apoptosis_Anti-Apoptosis_mediated_by_external_signals_via_MAPK_and_JAK/STAT	0.0155757	TNF-alpha	7124	TNF	-0.485	tumor necrosis factor
46	Immune_response_BCR_pathway	0.0157871	NF-kBp50/p50	4790	NFKB1	-0.37	nuclear factor kappa B subunit 1
46	Immune_response_BCR_pathway	0.0157871	MEK1(MAP2K1)	5604	MAP2K1	-0.68	mitogen-activated protein kinase kinase 1
46	Immune_response_BCR_pathway	0.0157871	I-kB	4794	NFKBIE	-0.4	NFKB inhibitor epsilon
46	Immune_response_BCR_pathway	0.0157871	MEK1/2	5604	MAP2K1	-0.68	mitogen-activated protein kinase kinase 1
46	Immune_response_BCR_pathway	0.0157871	CD22	933	CD22	-0.53	CD22 molecule
46	Immune_response_BCR_pathway	0.0157871	WASP	7454	WAS	-0.43	WASP actin nucleation promoting factor
46	Immune_response_BCR_pathway	0.0157871	CD72	971	CD72	-0.61	CD72 molecule
46	Immune_response_BCR_pathway	0.0157871	AP-1	2353	FOS	-0.9	Fos proto-oncogene, AP-1 transcription factor subunit
46	Immune_response_BCR_pathway	0.0157871	JNK(MAPK8-10)	5601	MAPK9	-0.33	mitogen-activated protein kinase 9
46	Immune_response_BCR_pathway	0.0157871	JNK2(MAPK9)	5601	MAPK9	-0.33	mitogen-activated protein kinase 9
46	Immune_response_BCR_pathway	0.0157871	NF-kB	4790	NFKB1	-0.37	nuclear factor kappa B subunit 1
46	Immune_response_BCR_pathway	0.0157871	CD45	5788	PTPRC	-0.29	protein tyrosine phosphatase receptor type C
46	Immune_response_BCR_pathway	0.0157871	CD21	1380	CR2	-0.24	complement C3d receptor 2
46	Immune_response_BCR_pathway	0.0157871	NF-kB1(p50)	4790	NFKB1	-0.37	nuclear factor kappa B subunit 1
46	Immune_response_BCR_pathway	0.0157871	ATF-2	1386	ATF2	-0.43	activating transcription factor 2
46	Immune_response_BCR_pathway	0.0157871	Actin	59	ACTA2	-0.32	actin alpha 2, smooth muscle
46	Immune_response_BCR_pathway	0.0157871	H-Ras	3265	HRAS	-0.45	HRas proto-oncogene, GTPase
46	Immune_response_BCR_pathway	0.0157871	NFKBIE	4794	NFKBIE	-0.4	NFKB inhibitor epsilon
46	Immune_response_BCR_pathway	0.0157871	CD79B	974	CD79B	-0.66	CD79b molecule
46	Immune_response_BCR_pathway	0.0157871	c-Jun	3725	JUN	-0.55	Jun proto-oncogene, AP-1 transcription factor subunit
46	Immune_response_BCR_pathway	0.0157871	BLNK	29760	BLNK	-0.82	B cell linker
46	Immune_response_BCR_pathway	0.0157871	ATF-2/c-Jun	3725	JUN	-0.55	Jun proto-oncogene, AP-1 transcription factor subunit
47	Inflammation_Innate_inflammatory_response	0.0173866	NF-kBp50/p50	4790	NFKB1	-0.37	nuclear factor kappa B subunit 1
47	Inflammation_Innate_inflammatory_response	0.0173866	IL-6	3569	IL6	-0.53	interleukin 6
47	Inflammation_Innate_inflammatory_response	0.0173866	TLR1	7096	TLR1	-0.24	toll like receptor 1
47	Inflammation_Innate_inflammatory_response	0.0173866	I-kB	4794	NFKBIE	-0.4	NFKB inhibitor epsilon
47	Inflammation_Innate_inflammatory_response	0.0173866	JNK(MAPK8-10)	5601	MAPK9	-0.33	mitogen-activated protein kinase 9
47	Inflammation_Innate_inflammatory_response	0.0173866	IL-1alpha	3552	IL1A	-0.28	interleukin 1 alpha
47	Inflammation_Innate_inflammatory_response	0.0173866	JNK2(MAPK9)	5601	MAPK9	-0.33	mitogen-activated protein kinase 9
47	Inflammation_Innate_inflammatory_response	0.0173866	PKC-theta	5588	PRKCQ	-0.24	protein kinase C theta
47	Inflammation_Innate_inflammatory_response	0.0173866	NF-kB	4790	NFKB1	-0.37	nuclear factor kappa B subunit 1
47	Inflammation_Innate_inflammatory_response	0.0173866	iNOS	4843	NOS2	-0.4	nitric oxide synthase 2
47	Inflammation_Innate_inflammatory_response	0.0173866	CD14	929	CD14	-0.46	CD14 molecule
47	Inflammation_Innate_inflammatory_response	0.0173866	IP10	3627	CXCL10	-1.73	C-X-C motif chemokine ligand 10
47	Inflammation_Innate_inflammatory_response	0.0173866	NF-kB1(p50)	4790	NFKB1	-0.37	nuclear factor kappa B subunit 1
47	Inflammation_Innate_inflammatory_response	0.0173866	IL-18	3606	IL18	-0.46	interleukin 18
47	Inflammation_Innate_inflammatory_response	0.0173866	PLA2	5320	PLA2G2A	-0.47	phospholipase A2 group IIA
47	Inflammation_Innate_inflammatory_response	0.0173866	LBP	3929	LBP	-0.41	lipopolysaccharide binding protein
47	Inflammation_Innate_inflammatory_response	0.0173866	IL1R-rp2	8808	IL1RL2	0.12	interleukin 1 receptor like 2
47	Inflammation_Innate_inflammatory_response	0.0173866	TLR3	7098	TLR3	-0.37	toll like receptor 3
47	Inflammation_Innate_inflammatory_response	0.0173866	I-TAC	6373	CXCL11	-1.37	C-X-C motif chemokine ligand 11
47	Inflammation_Innate_inflammatory_response	0.0173866	p38delta(MAPK13)	5603	MAPK13	-1.15	mitogen-activated protein kinase 13
47	Inflammation_Innate_inflammatory_response	0.0173866	p38MAPK	5603	MAPK13	-1.15	mitogen-activated protein kinase 13
47	Inflammation_Innate_inflammatory_response	0.0173866	NFKBIE	4794	NFKBIE	-0.4	NFKB inhibitor epsilon
47	Inflammation_Innate_inflammatory_response	0.0173866	sCD14	929	CD14	-0.46	CD14 molecule
47	Inflammation_Innate_inflammatory_response	0.0173866	HSPA1A	3303	HSPA1A	-0.51	heat shock protein family A (Hsp70) member 1A
47	Inflammation_Innate_inflammatory_response	0.0173866	c-Jun	3725	JUN	-0.55	Jun proto-oncogene, AP-1 transcription factor subunit
47	Inflammation_Innate_inflammatory_response	0.0173866	TNF-alpha	7124	TNF	-0.485	tumor necrosis factor
47	Inflammation_Innate_inflammatory_response	0.0173866	MD-2	23643	LY96	-0.2	lymphocyte antigen 96
48	Inflammation_Complement_system	0.0189861	C2	717	C2	-0.14	complement C2
48	Inflammation_Complement_system	0.0189861	DAF	1604	CD55	-0.21	CD55 molecule (Cromer blood group)
48	Inflammation_Complement_system	0.0189861	CR1	1378	CR1	-0.18	complement C3b/C4b receptor 1 (Knops blood group)
48	Inflammation_Complement_system	0.0189861	C4BPbeta	725	C4BPB	-0.47	complement component 4 binding protein beta
48	Inflammation_Complement_system	0.0189861	MCP	4179	CD46	-0.15	CD46 molecule
48	Inflammation_Complement_system	0.0189861	MASP1	5648	MASP1	-0.13	MBL associated serine protease 1
48	Inflammation_Complement_system	0.0189861	FactorB	629	CFB	-0.17	complement factor B
48	Inflammation_Complement_system	0.0189861	CD21	1380	CR2	-0.24	complement C3d receptor 2
48	Inflammation_Complement_system	0.0189861	C1inhibitor	710	SERPING1	-0.09	serpin family G member 1
48	Inflammation_Complement_system	0.0189861	C2b	717	C2	-0.14	complement C2
48	Inflammation_Complement_system	0.0189861	C1s	716	C1S	-0.12	complement C1s
48	Inflammation_Complement_system	0.0189861	FactorBb	629	CFB	-0.17	complement factor B
48	Inflammation_Complement_system	0.0189861	CD59	966	CD59	-0.19	CD59 molecule (CD59 blood group)
48	Inflammation_Complement_system	0.0189861	C2a	717	C2	-0.14	complement C2
49	Inflammation_IgE_signaling	0.0189861	NF-kBp50/p50	4790	NFKB1	-0.37	nuclear factor kappa B subunit 1
49	Inflammation_IgE_signaling	0.0189861	MEK1(MAP2K1)	5604	MAP2K1	-0.68	mitogen-activated protein kinase kinase 1
49	Inflammation_IgE_signaling	0.0189861	IL-6	3569	IL6	-0.53	interleukin 6
49	Inflammation_IgE_signaling	0.0189861	I-kB	4794	NFKBIE	-0.4	NFKB inhibitor epsilon
49	Inflammation_IgE_signaling	0.0189861	MEK1/2	5604	MAP2K1	-0.68	mitogen-activated protein kinase kinase 1
49	Inflammation_IgE_signaling	0.0189861	JNK(MAPK8-10)	5601	MAPK9	-0.33	mitogen-activated protein kinase 9
49	Inflammation_IgE_signaling	0.0189861	JNK2(MAPK9)	5601	MAPK9	-0.33	mitogen-activated protein kinase 9
49	Inflammation_IgE_signaling	0.0189861	PKC-theta	5588	PRKCQ	-0.24	protein kinase C theta
49	Inflammation_IgE_signaling	0.0189861	NF-kB	4790	NFKB1	-0.37	nuclear factor kappa B subunit 1
49	Inflammation_IgE_signaling	0.0189861	NF-kB1(p50)	4790	NFKB1	-0.37	nuclear factor kappa B subunit 1
49	Inflammation_IgE_signaling	0.0189861	PLA2	5320	PLA2G2A	-0.47	phospholipase A2 group IIA
49	Inflammation_IgE_signaling	0.0189861	CCL2	6347	CCL2	-0.68	C-C motif chemokine ligand 2
49	Inflammation_IgE_signaling	0.0189861	ATF-2	1386	ATF2	-0.43	activating transcription factor 2
49	Inflammation_IgE_signaling	0.0189861	CalcineurinB(regulatory)	5534	PPP3R1	-0.45	protein phosphatase 3 regulatory subunit B, alpha
49	Inflammation_IgE_signaling	0.0189861	p38MAPK	5603	MAPK13	-1.15	mitogen-activated protein kinase 13
49	Inflammation_IgE_signaling	0.0189861	GM-CSF	1437	CSF2	-0.36	colony stimulating factor 2
49	Inflammation_IgE_signaling	0.0189861	H-Ras	3265	HRAS	-0.45	HRas proto-oncogene, GTPase
49	Inflammation_IgE_signaling	0.0189861	NFKBIE	4794	NFKBIE	-0.4	NFKB inhibitor epsilon
49	Inflammation_IgE_signaling	0.0189861	IFN-gamma	3458	IFNG	-0.65	interferon gamma
49	Inflammation_IgE_signaling	0.0189861	c-Jun	3725	JUN	-0.55	Jun proto-oncogene, AP-1 transcription factor subunit
49	Inflammation_IgE_signaling	0.0189861	BLNK	29760	BLNK	-0.82	B cell linker
49	Inflammation_IgE_signaling	0.0189861	TNF-alpha	7124	TNF	-0.485	tumor necrosis factor
50	Immune_response_Innate_immune_response_to_RNA_viral_infection_	0.0189861	IL-6	3569	IL6	-0.53	interleukin 6
50	Immune_response_Innate_immune_response_to_RNA_viral_infection_	0.0189861	I-kB	4794	NFKBIE	-0.4	NFKB inhibitor epsilon
50	Immune_response_Innate_immune_response_to_RNA_viral_infection_	0.0189861	IDO1	3620	IDO1	-1.42	indoleamine 2,3-dioxygenase 1
50	Immune_response_Innate_immune_response_to_RNA_viral_infection_	0.0189861	STAT2	6773	STAT2	-0.89	signal transducer and activator of transcription 2
50	Immune_response_Innate_immune_response_to_RNA_viral_infection_	0.0189861	Caspase-10	843	CASP10	-0.45	caspase 10
50	Immune_response_Innate_immune_response_to_RNA_viral_infection_	0.0189861	WARS	7453	WARS1	-0.75	tryptophanyl-tRNA synthetase 1
[truncated: 77 more rows]
