# Supplementary material for: Discovery of tissue-specific proteomic signatures in juvenile dermatomyositis highlights pathways reflecting persistent disease activity, clinical heterogeneity, and myositis-specific autoantibody subtype
Source: Ann Rheum Dis. Author manuscript; Available in PMC 2026 Feb 22. (PMC12925510; doi:10.1016/j.ard.2025.07.020)
Supplement: Supplementary Table S5 [file NIHMS2147268-supplement-Supplementary_Table_S5.xlsx]

## Sheet: DA_tissue proteins
Protein	Tissue		Legend
MYL3	muscle		Protein	Protein name found to be significantly associated with JDM disease activity measured by physician global VAS score
USP28	muscle		Tissue	Name of tissue from the Human protein atlas in which that protein is "tissue enriched" or "tissue-enhanced"
CHCHD10	muscle
NGRN	muscle
CORO6	muscle
CSRP3	muscle
PLA2G15	muscle
SDHB	muscle
IDI2	muscle
PRKAR2A	muscle
GOT1	muscle
IL6R	muscle
NDUFS6	muscle
CAPN3	muscle
COX5B	muscle
DGCR6	muscle
DUSP29	muscle
HSPB6	muscle
CLIC5	muscle
ECHDC3	muscle
CA3	muscle
ANK2	muscle
PADI2	muscle
EGLN1	muscle
TTN	muscle
HSPA2	muscle
BAG3	muscle
SEMA6C	muscle
GPD1	muscle
CEP85	muscle
SERPINB8	skin
KLF4	skin
SDC1	skin
BLMH	skin
IL18	skin
EFNA4	skin
IL34	skin
ARHGEF5	skin
SERPINA12	skin
EPHB6	skin
WFDC12	skin
POSTN	skin
KLK8	skin
TACSTD2	skin
OBP2B	skin
COMP	skin
S100A3	skin
IL1RL2	skin
POF1B	skin
IL20RA	skin
ICAM2	endothelial
ITM2A	endothelial
IL33	endothelial
LIFR	endothelial
VCAM1	endothelial
CLEC1A	endothelial
EPHB4	endothelial
SWAP70	endothelial
LEPR	endothelial
IL18BP	endothelial
ICAM1	endothelial
ACVRL1	endothelial
OSMR	endothelial
VAMP5	endothelial
CX3CL1	endothelial
IL3RA	endothelial
LAYN	endothelial
FLT1	endothelial
CTHRC1	endothelial
NOTCH1	endothelial
GBP4	endothelial
ADAM15	endothelial
CRIP2	endothelial
STC1	endothelial
CCL23	endothelial
TNFRSF4	endothelial
CLEC4M	endothelial
ADAMTS4	endothelial
SEMA3F	endothelial
EDN1	endothelial
PEAR1	endothelial
RPGR	endothelial
C1QTNF5	endothelial
HEG1	endothelial
TGFBR2	endothelial
ADAMTS1	endothelial
HHEX	endothelial
EDNRB	endothelial
PCDH17	endothelial
PECAM1	endothelial
IL6	endothelial
RSPO3	endothelial
TGFBR3	endothelial
SRPX	endothelial
IGFBP4	endothelial
COL15A1	endothelial

## Sheet: Muscle_HPA proteins
Gene		Legend
MYH1		Gene	All proteins from the human protein atlas classified as "tissue enriched" or "tissue enhanced" in human muscle
ACTN3
MINAR2
MYH4
PRAMEF9
ENSG00000288654
ENSG00000285025
ENSG00000289490
FGF8
PPP1R27
CHRNG
IDI2
CHRNA10
JSRP1
ENSG00000291315
LBX1
IGFN1
MYLK2
KLHL30
MYOD1
CHRND
CHRNA1
KLHL34
PCNT
PPDPFL
PPM1N
RASA4B
DUSP29
ENSG00000289767
ACTA1
CHMP1B
ENSG00000250349
ENSG00000286143
MAFA
MUSTN1
ASB16
C4orf54
CA3
EEF1A2
FBXO32
HOXC10
LSMEM1
MSS51
MYADML2
PRKAG3
TRIM63
BCDIN3D
CLCN1
ENSG00000273049
ENSG00000289653
ENSG00000290149
KBTBD13
NFIC
OBSCN
PGPEP1L
SNAI3
TAL2
TMEM70
VGLL2
AAMDC
ABCC9
ABRA
ACACB
ACADM
ACADS
ACADVL
ACO2
ACOT6
ACSL1
ACSS2
ACYP2
ADCY9
ADHFE1
ADRM1
AFAP1L1
AFG3L2
AIMP2
AK3
AKAP1
ALKBH5
AMDHD1
AMOTL1
AMPD3
ANK2
ANKRD9
APOBEC2
APOL5
ARID5B
ARIH1
ARL6IP6
ARRDC2
ART5
ASB10
ASB15
ASB4
ASB8
ATOH8
ATP2B2
ATP5F1B
ATP5F1D
ATP5ME
ATP5PB
ATXN7L2
AVIL
B3GALT1
BAG3
BCL2L13
BCL6
BHLHE41
BLCAP
BOP1
BTBD1
BTBD6
BVES
BZW2
C12orf73
C15orf61
C1orf127
C1orf21
C1QTNF9
C22orf39
CAB39
CACNA2D1
CACNA2D3
CAMK2G
CAND2
CAP2
CAPN3
CARM1
CCDC43
CCDC69
CCR3
CD99L2
CDC37L1
CDH13
CDKN2AIPNL
CDNF
CECR2
CEP85
CES3
CFAP46
CFAP61
CHAC1
CHAF1B
CHCHD10
CHRNB1
CIPC
CLCN4
CLIC5
CLIP4
CMBL
CNKSR1
CNTFR
COA8
COBL
COQ9
CORO6
COX10
COX5A
COX5B
COX7B
COX7C
CRAT
CRYAB
CS
CSDE1
CSRP3
CTDNEP1
CUL4A
CYB5R1
CYC1
DAPK2
DBNDD1
DCUN1D2
DENND2C
DEPTOR
DES
DGCR6
DGKD
DHRS7
DIAPH1
DLD
DNAJB5
DNASE1L1
DOK5
DOK7
DPF3
DPRX
DUSP13
DUSP3
DVL1
DYRK1B
DYSF
E2F8
ECH1
ECHDC3
ECPAS
EEPD1
EFR3B
EGLN1
EHBP1L1
EIF3J
EIF4G1
EMC10
EMC6
ENAM
ENDOG
ENSG00000131152
ENSG00000203546
ENSG00000206549
ENSG00000255432
ENSG00000256500
ENSG00000257767
ENSG00000260914
ENSG00000261717
ENSG00000262660
ENSG00000263620
ENSG00000267001
ENSG00000267318
ENSG00000267952
ENSG00000268083
ENSG00000268163
ENSG00000268434
ENSG00000268790
ENSG00000269590
ENSG00000283765
ENSG00000284526
ENSG00000285133
ENSG00000285625
ENSG00000285976
ENSG00000288529
ENSG00000288636
ENSG00000288695
ENSG00000289491
ENSG00000289747
ENTREP1
EPDR1
EPM2A
ERCC4
ERFE
ESRRA
ETFA
EYA4
FAM166B
FAM184B
FAM220A
FAM222B
FAM47E-STBD1
FAM78A
FBXL17
FBXO10
FBXO31
FGF13
FHIP1A
FHOD1
FILIP1
FKBP3
FKBP5
FLII
FLNC
FOXO1
FRMD3
FXR2
FXYD1
FYCO1
FZD9
GADD45A
GAMT
GBE1
GDNF
GLRX
GLRX5
GLUL
GMPR
GOT1
GPATCH4
GPD1
GPD1L
GPR157
GPT2
GREB1L
GRSF1
GTF2IRD1
GYG1
H4C8
HADHA
HADHB
HCFC1R1
HDAC4
HECTD1
HEXIM2
HIF1AN
HINT3
HOMER1
HOXA10
HOXC11
HOXC8
HOXC9
HS3ST5
HSPA2
HSPB6
HSPB8
HTD2
HYAL4
IGDCC4
IGF2R
IL12RB2
IL6R
ILRUN
IMPA2
IPO13
IQSEC2
ITGA7
ITGB1BP2
ITGB6
ITIH6
JPH2
KBTBD12
KCNJ11
KCNQ5
KCNS3
KCNT1
KEAP1
KIAA0408
KIAA1217
KIF13A
KLHDC3
KLHL21
KLHL31
KLHL38
KLLN
KPNA3
KPNA4
LGR5
LIMCH1
LIMS3
LIMS4
LIN7B
LMCD1
LMO1
LMOD3
LPIN1
LRRC39
LRRC3B
LRRC66
LRTM1
LSMEM2
MACROD1
MAP2K2
MAP2K6
MAP3K20
MAP3K7CL
MAP4
MAP7D1
MAPT
MAST2
MDH2
MEF2C
MEF2D
MESP1
MFN2
MIB2
MID1IP1
MIOS
MKKS
MKNK2
MLF1
MLXIP
MN1
MRLN
MRPL14
MRPL15
MRPL41
MRPS15
MRPS24
MSTN
MT-ND5
MT-ND6
MT1X
MUSK
MYBPH
MYH13
MYH14
MYH3
MYL3
MYL6B
MYO18A
MYO18B
MYORG
MYOZ2
MYPN
NAA50
NANOS1
NATD1
NDRG2
NDUFA12
NDUFAF5
NDUFB11
NDUFB3
NDUFB4
NDUFB9
NDUFS1
NDUFS2
NDUFS3
NDUFS6
NDUFS7
NDUFV2
NDUFV3
NEDD4
NEDD8-MDP1
NEURL1
NFE2L1
NFIX
NGRN
NIPSNAP3B
NNT
NODAL
NPHP1
NPLOC4
NRDC
NT5C3A
NT5M
NTF4
NXPE3
OGDH
OIP5
OPN4
OPRK1
ORAI1
OSBPL11
OSBPL6
P2RY2
PABPC4
PADI2
PAM16
PARVB
PAX3
PAX7
PCBD2
PCDHB1
PDCD2L
PDGFA
PDHA1
PDHX
PDK2
PDK4
PDLIM1
PDLIM7
PEBP4
PFKFB3
PGBD4
PHKB
PHTF2
PHYH
PINK1
PITX2
PITX3
PKDCC
PKM
PLA2G15
PLA2G4C
PLCD3
PLCL2
PLEC
PLEKHF1
PLIN4
PLIN5
POLR3E
POPDC3
PPM1J
PPP1R14C
PPP1R1A
PPP1R3B
PPP1R3C
PPP1R3F
PPP3CB
PRADC1
PREP
PRKAA2
PRKAB2
PRKACA
PRKAR2A
PRKN
PROB1
PRODH
PRR33
PSMA7
PSMC1
PSMD2
PSMD3
PSMD8
PSME4
PTGDR2
PTGES3L-AARSD1
PTP4A1
PTPN3
RAB12
RAB5IF
RAPGEF1
RASGRP3
RASL10B
RBFOX1
RBM38
RCSD1
RETREG1
RGMA
RHOBTB1
RILP
RILPL1
RNF123
RNF144B
RNF157
RORC
RPL3L
RPP14
RPP25L
RPUSD4
RRAGD
RXRA
RXRG
RYR3
S100A1
SAGSIN1
SAMD4A
SAMM50
SCN1B
SDHA
SDHB
SELENOW
SEMA6C
SGCB
SGCD
SH2B2
SH2D1B
SH3RF2
SHISA2
SHISA4
SIM1
SIX1
SIX2
SLC16A10
SLC16A3
SLC19A2
SLC20A2
SLC22A3
SLC22A5
SLC25A12
SLC25A30
SLC25A48
SLC2A4
SLC2A5
SLC43A2
SLC7A6
SLCO5A1
SLITRK4
SMARCD3
SMIM4
SNN
SNRNP25
SNTA1
SPAG7
SPDYE12
SPDYE2B
SPEGNB
SPTB
SQSTM1
SRPK3
SSH2
ST3GAL3
STBD1
STIMATE-MUSTN1
STK25
STRIP2
SUCLA2
SUPT20HL2
SVIL
SYNE2
SYNM
SYNPO2
TACC2
TARS3
TBC1D17
TBC1D4
TBPL2
TBX15
TCEA3
TCF15
TEAD4
TFEB
TM6SF1
TMEM108
TMEM11
TMEM140
TMEM143
TMEM201
TMEM233
TMEM38A
TMEM38B
TMOD1
TOM1
TPI1
TPM1
TPT1
TRAK1
TRDN
TRIM45
TRIM7
TRIP10
TRO
TRPT1
TTLL11
TTN
TUBA4A
TUBA8
TWF2
UACA
UBAC1
UBE2B
UBE2D1
UBE2D4
UBE2G1
UBFD1
UBR3
ULBP3
UQCR11
UQCRB
UQCRC1
UQCRFS1
USO1
USP2
USP25
USP28
USP38
VDAC1
WDR62
WIPF3
WIPI1
WNK2
WNT9A
WWP1
XPO4
YBX1
YWHAG
ZBED1
ZBTB47
ZFAND5
ZNF423
ZNF530
ZNF703
ZNF784
ZNF865
ZYG11B

## Sheet: Skin_HPA proteins
Gene		Legend
AADACL3		Gene	All proteins from the human protein atlas classified as "tissue enriched" or "tissue enhanced" in human skin
ABCA12
ACP7
ACSM6
ADGRF4
AHNAK2
AJUBA
ALS2CL
ALX3
ANKK1
ANKRD22
ANKRD35
ANO9
ANXA8
APCDD1
AQP3
ARHGEF19
ARHGEF5
ARSF
ASCL2
ASPHD2
ATP2C2
ATP6V1C2
AVPI1
AWAT1
B3GNT4
BCL11A
BCL2L10
BICD2
BLMH
BTBD16
C15orf62
C19orf33
C1orf74
C1QTNF12
C1QTNF9B
C2CD4D
C3orf52
C6orf132
CA12
CALML3
CAMSAP3
CAPNS2
CARD14
CASZ1
CBLC
CCDC120
CCDC3
CCL22
CDC42BPG
CELSR1
CELSR2
CENPP
CERS3
CES4A
CGB7
CLCA2
CLDN1
CLIC3
COL6A5
COL7A1
COMP
CPA4
CRYBG2
CTAGE4
CTAGE8
CTNNBIP1
CWH43
CXADR
CXCL14
CYP26B1
CYP27C1
CYP4F22
DAPL1
DCST2
DEGS2
DLK2
DLX4
DLX5
DSP
DUOX1
DUSP14
DUSP7
EEF2K
EFNA3
EFNA4
EGLN3
EGR3
ENSG00000255439
ENSG00000268533
ENSG00000273554
EPHB3
EPHB6
EPHX3
EPS8L1
ESYT3
ETDC
ETV7
EVPL
EVPLL
EXPH5
FAM110A
FAM25A
FAM25G
FAM83B
FAM83G
FBXO27
FCER1A
FCHO1
FGF22
FGFR3
FOXN1
FZD10
GAL3ST4
GATA3
GGT6
GLTP
GPC1
GPC2
GPNMB
GPR12
GPR87
GPRIN2
GRHL1
GRHL2
GRHL3
GSDMC
GSTT2
H2BK1
HCAR2
HCAR3
HES2
HES5
HLA-DQB2
HOPX
HOXA9
HOXC11
HR
IFFO2
IGSF22
IGSF9
IL17RE
IL18
IL1RL2
IL20
IL20RA
IL34
INAVA
INKA1
IQANK1
IRF6
IRX2
IRX3
IRX4
IRX5
IRX6
ITGB4
ITPRID1
JUP
KLC3
KLF4
KLF5
KLF8
KLK11
KLK14
KLK8
KREMEN2
KRT16
KRT17
KRT36
KRT6B
KRTAP4-1
KRTAP5-2
KRTAP5-7
LAD1
LFNG
LGALSL
LRP4
LRRC15
LTB4R
LTB4R2
LY6D
LY6G6F
LYPD3
LYPD6B
METRNL
MFSD2A
MMP27
MPIG6B
MPZL3
MRGPRX2
MST1R
MYC
MYCL
NCCRP1
NECTIN1
NECTIN4
NIPAL1
NIPAL4
NMU
NOD2
NPAS1
NPY4R
NR1D1
NSG1
NTF4
NXPH4
OBP2B
OLFM2
OVOL1
PAK6
PARD6G
PAX3
PERP
PGLYRP3
PHLDB3
PKP3
PLA2G3
PLA2G4D
PLCH2
PLEKHN1
PNLIPRP3
POF1B
POSTN
PPFIA3
PPP1R13L
PPP1R14C
PROM2
PRRX2
PTGS1
PTK6
PYCARD
RAB25
RAB38
RAB3D
RAB7B
RAPGEFL1
RARG
RASSF10
REEP4
RHOV
RIN1
RNF222
RNF225
RNF39
RORA
RPTN
S100A5
S1PR5
SAPCD1
SBSN
SCEL
SDC1
SDR16C5
SDR42E1
SDR9C7
SERPINB12
SERPINB2
SERPINB5
SERPINB8
SH3RF2
SLC10A6
SLC2A1
SLC39A2
SLC44A5
SLC45A2
SLC46A2
SLC6A2
SLC6A9
SLURP2
SOX15
SP6
SPINK5
SPRR2B
SPRR2E
SPTBN2
SPTSSB
SRY
STAC2
SULT1E1
SULT2B1
SYT8
TACSTD2
TBPL2
TENT5B
TET3
TFAP2A
TFAP2C
TGM5
TLCD3A
TMEM154
TMEM40
TMEM79
TMEM86A
TMPRSS11F
TMPRSS13
TNFRSF18
TNFRSF19
TNS4
TP53AIP1
TP63
TP73
TREX2
TRIM29
TSPAN10
TUFT1
UCN2
UGT3A2
USH1G
VANGL2
VSIG8
WNT10A
WNT4
WNT7B
XG
XKRX
ZNF273
ZNF385A
ZNF750
KRTAP4-7
KRTAP9-3
KRTAP4-9
KRTAP2-1
KRTAP9-4
KRTAP9-8
KRTAP2-2
KRTAP4-6
KRTAP1-1
KRTAP3-1
KRTAP1-3
KRTAP4-12
KRTAP9-9
KRTAP4-8
KRTAP9-2
KRTAP4-2
KRTAP3-3
KRTAP4-4
KRTAP4-3
KRTAP2-4
KRTAP4-5
KRTAP19-1
CDSN
KRTAP7-1
KRTAP2-3
KRTAP10-2
LCE1D
KRTAP4-11
KRTAP8-1
KRTAP19-5
KRTAP10-3
KRTAP5-3
KRTAP9-7
KRTAP10-1
LORICRIN
KRTAP10-8
KRTAP10-9
KRTAP12-3
KRTAP10-5
KRTAP1-5
KRTAP10-10
KRTAP11-1
KRTAP10-7
KRTAP10-11
KRT33B
KRT2
KRTAP12-1
KRTAP10-4
PSORS1C2
KRTAP17-1
KRTAP12-2
KRTAP10-12
KRT81
KRT85
KRT27
KRT25
LCE1E
TYR
KRT86
DCT
KRTAP13-1
FABP9
KRT83
KRT82
ENSG00000236543
KRTAP24-1
MLANA
WFDC5
FLG
KRT35
SPRR2G
KRT38
KRTAP9-6
CASP14
THEM5
ALOXE3
CST6
KRT34
KRT71
KRTAP6-1
LCE1C
LCE2D
SPRR5
KRT79
NEU2
PRR9
AADACL2
BPIFC
KRT33A
SPRR4
CCL27
DSG1
IGFL3
LCE2B
ASPRV1
HOXC13
KRTAP29-1
LCE1F
C1orf68
CLEC2A
KPRP
KRTAP16-1
FLG2
KRT28
KRT37
KRT75
KRTAP5-4
LAMB4
LCE2A
LCE2C
KRT10
KRT77
KRTAP26-1
SERPINA12
DMKN
KLRF2
LCE6A
LIPK
LIPM
KRTAP1-4
LCE1A
KRTAP10-6
LCE1B
LY6G6C
CDX4
IGFL2
KRT1
KRTAP3-2
TCHH
VSIG10L2
ELOVL3
GSDMA
KRTAP20-2
LIPN
DSC1
IL37
KRT73
LCE5A
POU2F3
POU3F1
ACER1
AWAT2
DCD
DLX3
KLK5
KLK9
KRT31
KRTAP13-2
LCE4A
MT4
CALML5
CARD18
DSG4
GPRC5D
KRT26
KRT39
KRTAP5-5
LCE7A
PLA2G4E
PLA2G4F
TINCR
ALOX12B
CD207
COL17A1
EPPK1
GAN
GJB4
HS3ST6
KCNJ18
KCNK7
KRT14
KRTAP5-11
LGALS7B
NKPD1
PNPLA1
RNF227
S100A3
SLC24A5
TMEM45A
DEGS1
IL1F10
KRT80
LYPD5
WFDC12

## Sheet: Endothelial_HPA proteins
Gene		Legend
TPO		Gene	All proteins from the human protein atlas classified as "tissue enriched" or "tissue enhanced" in endothelial cells
BMX
OLFM1
C1QTNF5
C20orf204
CPLX1
FCGR2B
CLEC1B
FLT1
FOXC1
MAPK12
C2CD4C
DNASE1L3
ICAM4
CLEC4M
EXOC3L1
FAM107A
KIF17
NR5A2
PTCHD3
STAB2
VCAM1
C2CD4B
CRIP2
LEPR
RASA4
RFLNB
A2M
ACVRL1
ADAM15
ADAMTS1
ADAMTS4
ADAMTS9
ADGRF5
AFAP1L1
ANXA2R
APLN
APOL3
ARAP3
ARHGAP29
ARHGAP31
ARHGEF15
ART4
ATOH8
BDKRB2
BMP6
BMPR2
CALCRL
CALHM5
CARD10
CARD6
CASKIN2
CASP12
CAV1
CAVIN1
CAVIN2
CCDC68
CCDC85B
CCL14
CCL23
CCN2
CD34
CD93
CDH24
CDH5
CLEC1A
CLEC3B
CLIC2
CNTNAP3B
COL15A1
COL4A1
CPXM2
CRHBP
CSF3
CTHRC1
CX3CL1
CXCL12
CYP1A1
CYTL1
DCHS1
DEPP1
DIPK1B
DKK2
DLL4
DOCK6
DYNLT5
DYSF
EBF3
EDN1
EDNRB
EFCC1
EFNB2
EGFL7
EHD3
ELFN1
EMP1
ENSG00000284969
ENTPD1
EPAS1
EPHB4
ESM1
ETS1
EXOC3L2
F2R
F2RL3
F8
FAM124B
FAM167B
FAM241A
FAM43A
FAT4
FGD5
FGF23
FLI1
FMO2
FOXC2
FOXF1
FZD4
GALNT15
GASK1B
GBP4
GGT5
GIMAP6
GIPC3
GJA4
GPR146
GPR68
GRAP
GRAPL
HEG1
HHEX
HIF3A
HLA-E
HLX
HMCN1
HOXD10
HOXD9
HSPA12B
HSPG2
ICAM1
ICAM2
IFI27
IFI44
IFI44L
IFITM1
IGFBP4
IL18BP
IL33
IL3RA
IL6
ITGA1
ITGA10
ITM2A
JAG2
JAM2
JCAD
KCTD12
KIF26A
KLF2
LAYN
LDLRAD2
LIFR
LIMS2
LMCD1
LMO2
LRRC70
MADCAM1
MAP3K6
MAPK11
MCAM
MCF2L
MEOX2
MFNG
MLKL
MRTFB
NES
NEURL1B
NHSL2
NOS3
NOSTRIN
NOTCH1
NOVA2
NPDC1
NPR1
NRN1
NRP1
NUAK1
OLFML2A
OR52N5
OSMR
PABPC4L
PALM2AKAP2
PALMD
PCDH1
PCDH17
PDE2A
PDGFB
PEAR1
PECAM1
PIK3R3
PKHD1L1
PKN3
PLA1A
PLAT
PLSCR4
PLXND1
PODXL
PRKCH
PRSS23
PRX
PTPRB
PXDN
QRFPR
RAPGEF3
RASSF9
RGS3
RHOJ
RIPOR1
RND1
RPGR
RSPO3
S1PR1
SCARF1
SELP
SEMA3F
SEMA6B
SH2D3C
SHANK3
SHE
SHISA3
SLC2A3
SLC9A3R2
SLCO4A1
SMAD1
SMAD6
SNAI1
SNCG
SNRK
SOCS2
SOCS3
SOX17
SOX7
SPAAR
SPARC
SPARCL1
SPNS2
SPRY1
SPRY4
SRPX
ST8SIA6
STAB1
STARD8
STC1
STING1
STOM
SULT1C4
SWAP70
SYT15
SYT15B
TAL1
TAS2R31
TBXA2R
TGFBR2
TGFBR3
TGM2
THBD
THSD1
TIMP3
TM4SF1
TMEM100
TMEM121
TMEM204
TMEM255B
TMEM273
TMEM44
TMTC1
TNFRSF10D
TNFRSF4
TNS2
TRAPPC3L
TSPAN18
TSPAN7
VAMP5
VEGFC
WWTR1
XAF1
ZNF366
ZNF792
LCN6
SELE
