# Supplementary material for: Discovery of tissue-specific proteomic signatures in juvenile dermatomyositis highlights pathways reflecting persistent disease activity, clinical heterogeneity, and myositis-specific autoantibody subtype
Source: Ann Rheum Dis. Author manuscript; Available in PMC 2026 Feb 22. (PMC12925510; doi:10.1016/j.ard.2025.07.020)
Supplement: Supplementary Table S6 [file NIHMS2147268-supplement-Supplementary_Table_S6.xlsx]

## Sheet: Tissue proteins in Olink
Protein		Legend
SPINK5		Protein	intersection of proteins in the Olink Explore panel and "tissue enriched" or "tissue enhanced" in the Human protein atlas in muscle, skin, or endothelial cells
LRTM1
GPC1
CLIC5
IGF2R
CCL14
IL1RL2
MN1
EDNRB
TNFRSF19
CD207
CSF3
COX5B
IL12RB2
TACSTD2
CDNF
RILP
TPT1
FLT1
UBAC1
ITGB6
SEMA6C
COMP
SPTBN2
ADAMTS1
DSG4
TP73
KLK14
HSPB6
LAYN
CES3
IGFBP4
DGCR6
SNCG
PODXL
EFNB2
BAG3
ICAM1
CORO6
RPGR
WFDC12
FGF23
FABP9
ARHGEF5
EPHB6
DUSP29
FZD10
CA12
MYL6B
RSPO3
CX3CL1
ITM2A
PECAM1
PADI2
SELP
CXCL12
NECTIN1
PRKAG3
OBP2B
USO1
CD99L2
ART5
HSPG2
VCAM1
SDC1
SERPINB8
NRN1
CD93
PLA2G15
IL6R
CTHRC1
ACVRL1
FOXO1
S100A3
GPNMB
SEMA3F
COL15A1
NFIC
NRP1
CPA4
SBSN
GATA3
FCER1A
GPD1
STAB2
EGFL7
CST6
IGDCC4
GMPR
CEP85
GRSF1
GLRX
CLEC4M
SCARF1
CLEC3B
KLF4
STC1
NECTIN4
C1QTNF5
DCUN1D2
HLA-E
TSPAN7
IL20
TFAP2A
POSTN
UBE2B
C1QTNF9
TGFBR2
TNFRSF4
NPDC1
CXCL14
ADAMTS4
GLRX5
USP28
EDN1
WNT9A
GOT1
COL4A1
IL3RA
CLEC1B
CD34
GGT5
NOTCH1
THSD1
HEG1
JAM2
EHD3
IL6
PDGFA
RGMA
CELSR2
GIPC3
CLEC1A
SELE
TWF2
CAPN3
CDSN
ADGRF5
GTF2IRD1
KRT14
HSPA2
SERPINA12
AAMDC
MAP2K6
SPARC
SWAP70
CCL27
ANK2
TIMP3
USP25
AMPD3
TBC1D17
BLMH
GBP4
ADAM15
NTF4
IL34
ITGB1BP2
KLK8
REEP4
AHNAK2
GDNF
DUSP13
KLK11
CXADR
LEPR
MCAM
MSTN
F2R
HHEX
SDHB
PTPRB
THBD
CCL23
ACADM
FCGR2B
IL18
PCDH17
EPPK1
VEGFC
IL18BP
MYL3
EFNA4
CSRP3
SMAD1
FKBP5
NGRN
IGSF9
CHCHD10
ECHDC3
DLL4
TGFBR3
POF1B
EGLN1
IDI2
LYPD3
SLC9A3R2
DAPK2
CRIP2
NDUFS6
PEAR1
PRKAR2A
CYTL1
TGM2
CSDE1
SRPX
OSMR
EPHB4
XG
PLAT
CDH5
DUSP3
ICAM2
IL20RA
ICAM4
LY6D
MAPT
CRHBP
SPARCL1
CCN2
NOS3
IL33
MYH4
SERPINB5
KRT17
ACSL1
VAMP5
ESM1
CPXM2
CA3
NPR1
ATP5F1D
PDGFB
EVPL
EIF4G1
PCDH1
PKN3
PDLIM7
LIFR
GAMT
CCL22
TTN
MPIG6B

## Sheet: CHAQ
Assay	OlinkID	UniProt	Panel	term	contrast	estimate	conf.low	conf.high	Adjusted_pval	Threshold	Tissue		Legend:
ACVRL1	OID20999	P37023	Neurology	time_sp_chaq	time_sp_chaq0.9222 - time_sp_chaq1.828	-0.236844	-0.38155	-0.0921392	0.00179413	Significant	endothelial		Comparison: lme model with post-hoc testing comparing NPX values for all JDM to CHAQ (childhood health assessmenet questionairre, 0-3.0) with site and individual as a random effect
ANK2	OID30161	Q01484	Cardiometabolic_II	time_sp_chaq	time_sp_chaq0.9222 - time_sp_chaq1.828	-0.509638	-0.806227	-0.213049	0.00103454	Significant	muscle		Assay	Protein measured
BAG3	OID20972	O95817	Neurology	time_sp_chaq	time_sp_chaq0.9222 - time_sp_chaq1.828	-0.379597	-0.609888	-0.149306	0.00162365	Significant	muscle		OlinkID	Olink specific ID of protein measured
BLMH	OID20336	Q13867	Cardiometabolic	time_sp_chaq	time_sp_chaq0.9222 - time_sp_chaq1.828	-0.367075	-0.540249	-0.193902	7.14654427026098e-05	Significant	skin		UniProt	UniProt ID of protein measured
C1QTNF5	OID30618	Q9BXJ0	Inflammation_II	time_sp_chaq	time_sp_chaq0.9222 - time_sp_chaq1.828	-0.150301	-0.268619	-0.0319836	0.0136485	Significant	endothelial		Panel	Name of Olink panel from which protein was measured as Explore panel is 4 combined panels
CA3	OID20271	P07451	Cardiometabolic	time_sp_chaq	time_sp_chaq0.9222 - time_sp_chaq1.828	-0.613209	-0.969217	-0.257202	0.00106566	Significant	muscle		term	variable tested in linear mixed effects model
CAPN3	OID31384	P20807	Oncology_II	time_sp_chaq	time_sp_chaq0.9222 - time_sp_chaq1.828	-0.701678	-1.11789	-0.285469	0.00132952	Significant	muscle		contrast	comparison in post-hoc testing
CCL23	OID20693	P55773	Inflammation	time_sp_chaq	time_sp_chaq0.9222 - time_sp_chaq1.828	-0.234136	-0.415137	-0.0531348	0.0122549	Significant	endothelial		estimate	difference in means of NPX values for 1 standard deviation difference in the numerical variable (CHAQ)
CD93	OID20397	Q9NPY3	Cardiometabolic	time_sp_chaq	time_sp_chaq0.9222 - time_sp_chaq1.828	-0.213575	-0.37485	-0.0522998	0.0101958	Significant	endothelial		conf.low	confidence interval for the mean (lower end)
CEP85	OID21241	Q6P2H3	Oncology	time_sp_chaq	time_sp_chaq0.9222 - time_sp_chaq1.828	-0.426858	-0.682648	-0.171068	0.0016078	Significant	muscle		conf.high	confidence interval for the mean (upper end)
CHCHD10	OID31116	Q8WYQ3	Neurology_II	time_sp_chaq	time_sp_chaq0.9222 - time_sp_chaq1.828	-1.05189	-1.43961	-0.664165	8.48740366833683e-07	Significant	muscle		Adjusted_pval	adjusted p value in post-hoc lmer; only proteins meeting padj<0.05 in lme model included in post-hoc testing
CLEC4M	OID30405	Q9H2X3	Cardiometabolic_II	time_sp_chaq	time_sp_chaq0.9222 - time_sp_chaq1.828	-0.181596	-0.310485	-0.0527065	0.00654869	Significant	endothelial		Threshold:	meeting adjp<0.05 in linear mixed effects model post-hoc
CLIC5	OID30890	Q9NZA1	Neurology_II	time_sp_chaq	time_sp_chaq0.9222 - time_sp_chaq1.828	-0.469575	-0.713528	-0.225622	0.000280381	Significant	muscle		Tissue:	tissue from which protein is classified as "tissue enriched" or "tissue enhanced" in the Human protein atlas
COMP	OID20405	P49747	Cardiometabolic	time_sp_chaq	time_sp_chaq0.9222 - time_sp_chaq1.828	0.243349	0.0917799	0.394918	0.00210716	Significant	skin
CORO6	OID30870	Q6QEF8	Neurology_II	time_sp_chaq	time_sp_chaq0.9222 - time_sp_chaq1.828	-1.17527	-1.66162	-0.688926	1.3148740808046e-05	Significant	muscle		time_sp_chaq	chaq value at the time point measured (Baseline or 6 month follow up)
COX5B	OID21297	P10606	Oncology	time_sp_chaq	time_sp_chaq0.9222 - time_sp_chaq1.828	-0.742896	-1.06162	-0.424168	1.63820300097891e-05	Significant	muscle
CRIP2	OID20901	P52943	Neurology	time_sp_chaq	time_sp_chaq0.9222 - time_sp_chaq1.828	-0.406788	-0.634583	-0.178994	0.000699787	Significant	endothelial
CSRP3	OID30176	P50461	Cardiometabolic_II	time_sp_chaq	time_sp_chaq0.9222 - time_sp_chaq1.828	-1.4552	-2.14298	-0.767417	8.23177874288501e-05	Significant	muscle
CTHRC1	OID30393	Q96CG8	Cardiometabolic_II	time_sp_chaq	time_sp_chaq0.9222 - time_sp_chaq1.828	-0.24353	-0.377821	-0.109239	0.000569596	Significant	endothelial
CX3CL1	OID20976	P78423	Neurology	time_sp_chaq	time_sp_chaq0.9222 - time_sp_chaq1.828	-0.364444	-0.610068	-0.118821	0.00421359	Significant	endothelial
DGCR6	OID30859	Q14129	Neurology_II	time_sp_chaq	time_sp_chaq0.9222 - time_sp_chaq1.828	-0.903082	-1.34816	-0.458007	0.000133106	Significant	muscle
DUSP29	OID30935	Q68J44	Neurology_II	time_sp_chaq	time_sp_chaq0.9222 - time_sp_chaq1.828	-0.882864	-1.50255	-0.263174	0.00600929	Significant	muscle
ECHDC3	OID30293	Q96DC8	Cardiometabolic_II	time_sp_chaq	time_sp_chaq0.9222 - time_sp_chaq1.828	-0.59197	-0.956913	-0.227026	0.00192006	Significant	muscle
EFNA4	OID20935	P52798	Neurology	time_sp_chaq	time_sp_chaq0.9222 - time_sp_chaq1.828	-0.278031	-0.44709	-0.108973	0.00170608	Significant	skin
EGLN1	OID20572	Q9GZT9	Inflammation	time_sp_chaq	time_sp_chaq0.9222 - time_sp_chaq1.828	-0.680209	-1.05006	-0.310357	0.00049205	Significant	muscle
EIF4G1	OID20625	Q04637	Inflammation	time_sp_chaq	time_sp_chaq0.9222 - time_sp_chaq1.828	-0.457192	-0.759909	-0.154474	0.00368357	Significant	muscle
EPHB4	OID20242	P54760	Cardiometabolic	time_sp_chaq	time_sp_chaq0.9222 - time_sp_chaq1.828	-0.185767	-0.31216	-0.0593745	0.0053994	Significant	endothelial
EPPK1	OID30250	P58107	Cardiometabolic_II	time_sp_chaq	time_sp_chaq0.9222 - time_sp_chaq1.828	-0.365894	-0.648883	-0.0829051	0.0121134	Significant	skin
GBP4	OID20845	Q96PP9	Neurology	time_sp_chaq	time_sp_chaq0.9222 - time_sp_chaq1.828	-0.23135	-0.387292	-0.0754073	0.00452066	Significant	endothelial
GDNF	OID20861	P39905	Neurology	time_sp_chaq	time_sp_chaq0.9222 - time_sp_chaq1.828	-0.25747	-0.419911	-0.095029	0.00252052	Significant	muscle
GOT1	OID30417	P17174	Cardiometabolic_II	time_sp_chaq	time_sp_chaq0.9222 - time_sp_chaq1.828	-0.870022	-1.25662	-0.483422	2.84542008184408e-05	Significant	muscle
GPC1	OID21438	P35052	Oncology	time_sp_chaq	time_sp_chaq0.9222 - time_sp_chaq1.828	-0.255642	-0.446198	-0.0650862	0.00931922	Significant	skin
GPD1	OID31358	P21695	Oncology_II	time_sp_chaq	time_sp_chaq0.9222 - time_sp_chaq1.828	-0.539282	-0.893674	-0.184891	0.00342045	Significant	muscle
HHEX	OID31107	Q03014	Neurology_II	time_sp_chaq	time_sp_chaq0.9222 - time_sp_chaq1.828	-0.421458	-0.679346	-0.16357	0.00177179	Significant	endothelial
HSPA2	OID31424	P54652	Oncology_II	time_sp_chaq	time_sp_chaq0.9222 - time_sp_chaq1.828	-0.463204	-0.822429	-0.103978	0.0122555	Significant	muscle
HSPB6	OID21408	O14558	Oncology	time_sp_chaq	time_sp_chaq0.9222 - time_sp_chaq1.828	-0.478338	-0.787497	-0.16918	0.00311968	Significant	muscle
ICAM2	OID20248	P13598	Cardiometabolic	time_sp_chaq	time_sp_chaq0.9222 - time_sp_chaq1.828	-0.289556	-0.485456	-0.0936558	0.00463498	Significant	endothelial
IDI2	OID20823	Q9BXS1	Neurology	time_sp_chaq	time_sp_chaq0.9222 - time_sp_chaq1.828	-0.89553	-1.4351	-0.355956	0.00148122	Significant	muscle
IL18	OID20694	Q14116	Inflammation	time_sp_chaq	time_sp_chaq0.9222 - time_sp_chaq1.828	-0.361414	-0.615543	-0.107286	0.00599933	Significant	skin
IL18BP	OID20348	O95998	Cardiometabolic	time_sp_chaq	time_sp_chaq0.9222 - time_sp_chaq1.828	-0.399374	-0.680939	-0.11781	0.00609755	Significant	endothelial
IL33	OID20428	O95760	Inflammation	time_sp_chaq	time_sp_chaq0.9222 - time_sp_chaq1.828	-0.284306	-0.44931	-0.119302	0.00100356	Significant	endothelial
IL34	OID20809	Q6ZMJ4	Neurology	time_sp_chaq	time_sp_chaq0.9222 - time_sp_chaq1.828	-0.50408	-0.877792	-0.130367	0.00933555	Significant	skin
IL3RA	OID20461	P26951	Inflammation	time_sp_chaq	time_sp_chaq0.9222 - time_sp_chaq1.828	-0.270975	-0.476281	-0.0656697	0.010547	Significant	endothelial
KLF4	OID30808	O43474	Neurology_II	time_sp_chaq	time_sp_chaq0.9222 - time_sp_chaq1.828	-1.03194	-1.52103	-0.54285	7.63275884506148e-05	Significant	skin
LAYN	OID20970	Q6UX15	Neurology	time_sp_chaq	time_sp_chaq0.9222 - time_sp_chaq1.828	-0.363415	-0.570939	-0.155891	0.00083676	Significant	endothelial
MYH4	OID30061	Q9Y623	Cardiometabolic_II	time_sp_chaq	time_sp_chaq0.9222 - time_sp_chaq1.828	-0.546131	-0.887706	-0.204556	0.00221694	Significant	muscle
MYL3	OID30251	P08590	Cardiometabolic_II	time_sp_chaq	time_sp_chaq0.9222 - time_sp_chaq1.828	-1.22972	-1.82869	-0.63075	0.000112792	Significant	muscle
NDUFS6	OID21224	O75380	Oncology	time_sp_chaq	time_sp_chaq0.9222 - time_sp_chaq1.828	-0.952978	-1.35364	-0.552319	1.32186175892477e-05	Significant	muscle
NFIC	OID30988	P08651	Neurology_II	time_sp_chaq	time_sp_chaq0.9222 - time_sp_chaq1.828	-0.407396	-0.667508	-0.147284	0.0026326	Significant	muscle
NGRN	OID31115	Q9NPE2	Neurology_II	time_sp_chaq	time_sp_chaq0.9222 - time_sp_chaq1.828	-0.468066	-0.65691	-0.279222	5.81253398305939e-06	Significant	muscle
PADI2	OID20467	Q9Y2J8	Inflammation	time_sp_chaq	time_sp_chaq0.9222 - time_sp_chaq1.828	-0.989403	-1.4801	-0.498705	0.000146565	Significant	muscle
PCDH17	OID20132	O14917	Cardiometabolic	time_sp_chaq	time_sp_chaq0.9222 - time_sp_chaq1.828	-0.222508	-0.385641	-0.0593741	0.00855062	Significant	endothelial
PECAM1	OID21131	P16284	Neurology	time_sp_chaq	time_sp_chaq0.9222 - time_sp_chaq1.828	-0.236784	-0.369783	-0.103784	0.0007794	Significant	endothelial
PLA2G15	OID21473	Q8NCC3	Oncology	time_sp_chaq	time_sp_chaq0.9222 - time_sp_chaq1.828	-0.333469	-0.483083	-0.183856	3.50372827928181e-05	Significant	muscle
POSTN	OID30410	Q15063	Cardiometabolic_II	time_sp_chaq	time_sp_chaq0.9222 - time_sp_chaq1.828	-0.290204	-0.475114	-0.105294	0.00258288	Significant	skin
PRKAR2A	OID31119	P13861	Neurology_II	time_sp_chaq	time_sp_chaq0.9222 - time_sp_chaq1.828	-0.595111	-0.872325	-0.317898	6.94272169175987e-05	Significant	muscle
S100A3	OID31352	P33764	Oncology_II	time_sp_chaq	time_sp_chaq0.9222 - time_sp_chaq1.828	-0.276846	-0.47403	-0.0796621	0.00666385	Significant	skin
SDC1	OID20169	P18827	Cardiometabolic	time_sp_chaq	time_sp_chaq0.9222 - time_sp_chaq1.828	-0.534832	-0.885382	-0.184282	0.00338094	Significant	skin
SDHB	OID31436	P21912	Oncology_II	time_sp_chaq	time_sp_chaq0.9222 - time_sp_chaq1.828	-0.800027	-1.12231	-0.477742	5.3120834631095e-06	Significant	muscle
SEMA6C	OID30531	Q9H3T2	Inflammation_II	time_sp_chaq	time_sp_chaq0.9222 - time_sp_chaq1.828	-0.242082	-0.404148	-0.0800155	0.00417059	Significant	muscle
SERPINB8	OID20630	P50452	Inflammation	time_sp_chaq	time_sp_chaq0.9222 - time_sp_chaq1.828	-0.699485	-1.02558	-0.373392	6.42373458650186e-05	Significant	skin
STC1	OID21014	P52823	Neurology	time_sp_chaq	time_sp_chaq0.9222 - time_sp_chaq1.828	-0.355385	-0.597037	-0.113732	0.00472878	Significant	endothelial
SWAP70	OID31477	Q9UH65	Oncology_II	time_sp_chaq	time_sp_chaq0.9222 - time_sp_chaq1.828	-0.491179	-0.72722	-0.255137	9.44444515103308e-05	Significant	endothelial
TGFBR2	OID21493	P37173	Oncology	time_sp_chaq	time_sp_chaq0.9222 - time_sp_chaq1.828	-0.162191	-0.274517	-0.0498656	0.00559187	Significant	endothelial
TGFBR3	OID20255	Q03167	Cardiometabolic	time_sp_chaq	time_sp_chaq0.9222 - time_sp_chaq1.828	0.188962	0.0719106	0.306012	0.00261509	Significant	endothelial
TNFRSF4	OID20653	P43489	Inflammation	time_sp_chaq	time_sp_chaq0.9222 - time_sp_chaq1.828	-0.473508	-0.746099	-0.200916	0.000915012	Significant	endothelial
TTN	OID30108	Q8WZ42	Cardiometabolic_II	time_sp_chaq	time_sp_chaq0.9222 - time_sp_chaq1.828	-0.726891	-1.27013	-0.183649	0.00957557	Significant	muscle
USP28	OID31084	Q96RU2	Neurology_II	time_sp_chaq	time_sp_chaq0.9222 - time_sp_chaq1.828	-0.831364	-1.16281	-0.499918	4.24143668264853e-06	Significant	muscle
VAMP5	OID20071	O95183	Cardiometabolic	time_sp_chaq	time_sp_chaq0.9222 - time_sp_chaq1.828	-0.499151	-0.765519	-0.232783	0.000442974	Significant	endothelial
VCAM1	OID20396	P19320	Cardiometabolic	time_sp_chaq	time_sp_chaq0.9222 - time_sp_chaq1.828	-0.310173	-0.47467	-0.145676	0.00036782	Significant	endothelial
WFDC12	OID21462	Q8WWY7	Oncology	time_sp_chaq	time_sp_chaq0.9222 - time_sp_chaq1.828	0.317579	0.122111	0.513047	0.00199648	Significant	skin

## Sheet: PGA Muscle
Assay	OlinkID	UniProt	Panel	term	contrast	estimate	conf.low	conf.high	Adjusted_pval	Threshold	Tissue		Legend:
ACVRL1	OID20999	P37023	Neurology	time_sp_phymusc	time_sp_phymusc3.6781 - time_sp_phymusc6.3125	-0.337947	-0.462105	-0.213789	1.71274325634515e-06	Significant	endothelial		Comparison: lme model with post-hoc testing comparing NPX values for all JDM to Physician Global VAS for muscle (0-10) with site and individual as a random effect
ADAM15	OID20109	Q13444	Cardiometabolic	time_sp_phymusc	time_sp_phymusc3.6781 - time_sp_phymusc6.3125	-0.231313	-0.370173	-0.0924536	0.00154528	Significant	endothelial		Assay	Protein measured
ADAMTS1	OID30528	Q9UHI8	Inflammation_II	time_sp_phymusc	time_sp_phymusc3.6781 - time_sp_phymusc6.3125	-0.698452	-1.09523	-0.301675	0.000779021	Significant	endothelial		OlinkID	Olink specific ID of protein measured
ADAMTS4	OID30471	O75173	Inflammation_II	time_sp_phymusc	time_sp_phymusc3.6781 - time_sp_phymusc6.3125	-0.439319	-0.627971	-0.250667	2.3278583184957e-05	Significant	endothelial		UniProt	UniProt ID of protein measured
ANK2	OID30161	Q01484	Cardiometabolic_II	time_sp_phymusc	time_sp_phymusc3.6781 - time_sp_phymusc6.3125	-0.599797	-0.866989	-0.332606	2.82618944311673e-05	Significant	muscle		Panel	Name of Olink panel from which protein was measured as Explore panel is 4 combined panels
ARHGEF5	OID30871	Q12774	Neurology_II	time_sp_phymusc	time_sp_phymusc3.6781 - time_sp_phymusc6.3125	-0.341112	-0.579498	-0.102726	0.00568029	Significant	skin		term	variable tested in linear mixed effects model
ART5	OID30828	Q96L15	Neurology_II	time_sp_phymusc	time_sp_phymusc3.6781 - time_sp_phymusc6.3125	-0.491956	-0.869623	-0.114289	0.0113968	Significant	muscle		contrast	comparison in post-hoc testing
BAG3	OID20972	O95817	Neurology	time_sp_phymusc	time_sp_phymusc3.6781 - time_sp_phymusc6.3125	-0.384431	-0.61001	-0.158853	0.00111198	Significant	muscle		estimate	difference in means of NPX values for 1 standard deviation difference in the numerical variable (PGA muscle)
BLMH	OID20336	Q13867	Cardiometabolic	time_sp_phymusc	time_sp_phymusc3.6781 - time_sp_phymusc6.3125	-0.423509	-0.581432	-0.265586	1.23576933334202e-06	Significant	skin		conf.low	confidence interval for the mean (lower end)
C1QTNF5	OID30618	Q9BXJ0	Inflammation_II	time_sp_phymusc	time_sp_phymusc3.6781 - time_sp_phymusc6.3125	-0.223426	-0.341312	-0.105541	0.000332542	Significant	endothelial		conf.high	confidence interval for the mean (upper end)
CA3	OID20271	P07451	Cardiometabolic	time_sp_phymusc	time_sp_phymusc3.6781 - time_sp_phymusc6.3125	-0.615585	-0.980656	-0.250513	0.00125642	Significant	muscle		Adjusted_pval	adjusted p value in post-hoc lmer; only proteins meeting padj<0.05 in lme model included in post-hoc testing
CAPN3	OID31384	P20807	Oncology_II	time_sp_phymusc	time_sp_phymusc3.6781 - time_sp_phymusc6.3125	-1.03956	-1.43411	-0.645017	1.43195163081598e-06	Significant	muscle		Threshold:	meeting adjp<0.05 in linear mixed effects model post-hoc
CCL23	OID20693	P55773	Inflammation	time_sp_phymusc	time_sp_phymusc3.6781 - time_sp_phymusc6.3125	-0.280788	-0.454654	-0.106923	0.00207823	Significant	endothelial		Tissue:	tissue from which protein is classified as "tissue enriched" or "tissue enhanced" in the Human protein atlas
CD93	OID20397	Q9NPY3	Cardiometabolic	time_sp_phymusc	time_sp_phymusc3.6781 - time_sp_phymusc6.3125	-0.302353	-0.448168	-0.156537	9.45364329930069e-05	Significant	endothelial
CDNF	OID21318	Q49AH0	Oncology	time_sp_phymusc	time_sp_phymusc3.6781 - time_sp_phymusc6.3125	-0.205936	-0.369723	-0.0421498	0.0144626	Significant	muscle		time_sp_phymusc	PGA muscle value at the time point measured (Baseline or 6 month follow up)
CHCHD10	OID31116	Q8WYQ3	Neurology_II	time_sp_phymusc	time_sp_phymusc3.6781 - time_sp_phymusc6.3125	-1.29188	-1.63197	-0.951788	9.08350514530193e-11	Significant	muscle
CLEC1A	OID20099	Q8NC01	Cardiometabolic	time_sp_phymusc	time_sp_phymusc3.6781 - time_sp_phymusc6.3125	-0.36827	-0.533463	-0.203077	6.18283559231114e-05	Significant	endothelial
CLEC4M	OID30405	Q9H2X3	Cardiometabolic_II	time_sp_phymusc	time_sp_phymusc3.6781 - time_sp_phymusc6.3125	-0.181185	-0.298917	-0.0634523	0.00329834	Significant	endothelial
CLIC5	OID30890	Q9NZA1	Neurology_II	time_sp_phymusc	time_sp_phymusc3.6781 - time_sp_phymusc6.3125	-0.456563	-0.668793	-0.244332	5.44931637311102e-05	Significant	muscle
CORO6	OID30870	Q6QEF8	Neurology_II	time_sp_phymusc	time_sp_phymusc3.6781 - time_sp_phymusc6.3125	-1.57747	-2.03051	-1.12443	2.9662201762221e-09	Significant	muscle
COX5B	OID21297	P10606	Oncology	time_sp_phymusc	time_sp_phymusc3.6781 - time_sp_phymusc6.3125	-0.656742	-0.964258	-0.349225	6.12796409696583e-05	Significant	muscle
CRIP2	OID20901	P52943	Neurology	time_sp_phymusc	time_sp_phymusc3.6781 - time_sp_phymusc6.3125	-0.512082	-0.707688	-0.316475	1.9718462551225e-06	Significant	endothelial
CSRP3	OID30176	P50461	Cardiometabolic_II	time_sp_phymusc	time_sp_phymusc3.6781 - time_sp_phymusc6.3125	-2.0627	-2.73089	-1.39451	3.74326042716251e-08	Significant	muscle
CTHRC1	OID30393	Q96CG8	Cardiometabolic_II	time_sp_phymusc	time_sp_phymusc3.6781 - time_sp_phymusc6.3125	-0.354965	-0.475244	-0.234686	1.4821875178222e-07	Significant	endothelial
CX3CL1	OID20976	P78423	Neurology	time_sp_phymusc	time_sp_phymusc3.6781 - time_sp_phymusc6.3125	-0.391118	-0.629358	-0.152879	0.00165026	Significant	endothelial
DGCR6	OID30859	Q14129	Neurology_II	time_sp_phymusc	time_sp_phymusc3.6781 - time_sp_phymusc6.3125	-0.987358	-1.46914	-0.505581	0.000111925	Significant	muscle
DUSP29	OID30935	Q68J44	Neurology_II	time_sp_phymusc	time_sp_phymusc3.6781 - time_sp_phymusc6.3125	-1.19324	-1.72657	-0.659898	2.97180786919633e-05	Significant	muscle
ECHDC3	OID30293	Q96DC8	Cardiometabolic_II	time_sp_phymusc	time_sp_phymusc3.6781 - time_sp_phymusc6.3125	-0.669233	-1.01483	-0.323637	0.00024886	Significant	muscle
EDN1	OID30224	P05305	Cardiometabolic_II	time_sp_phymusc	time_sp_phymusc3.6781 - time_sp_phymusc6.3125	-0.254755	-0.431633	-0.0778775	0.00596802	Significant	endothelial
EDNRB	OID30421	P24530	Inflammation_II	time_sp_phymusc	time_sp_phymusc3.6781 - time_sp_phymusc6.3125	-0.160845	-0.260715	-0.0609758	0.00245929	Significant	endothelial
EFNA4	OID20935	P52798	Neurology	time_sp_phymusc	time_sp_phymusc3.6781 - time_sp_phymusc6.3125	-0.319609	-0.480841	-0.158377	0.000194023	Significant	skin
EGFL7	OID21252	Q9UHF1	Oncology	time_sp_phymusc	time_sp_phymusc3.6781 - time_sp_phymusc6.3125	-0.251488	-0.445414	-0.0575614	0.0117573	Significant	endothelial
EGLN1	OID20572	Q9GZT9	Inflammation	time_sp_phymusc	time_sp_phymusc3.6781 - time_sp_phymusc6.3125	-0.651358	-1.05145	-0.251261	0.00178478	Significant	muscle
EPHB4	OID20242	P54760	Cardiometabolic	time_sp_phymusc	time_sp_phymusc3.6781 - time_sp_phymusc6.3125	-0.306085	-0.406457	-0.205712	1.44069749933378e-06	Significant	endothelial
EPHB6	OID20982	O15197	Neurology	time_sp_phymusc	time_sp_phymusc3.6781 - time_sp_phymusc6.3125	-0.279683	-0.435763	-0.123604	0.000792306	Significant	skin
FLT1	OID21301	P17948	Oncology	time_sp_phymusc	time_sp_phymusc3.6781 - time_sp_phymusc6.3125	-0.148656	-0.24607	-0.0512425	0.00327179	Significant	endothelial
GATA3	OID31219	P23771	Oncology_II	time_sp_phymusc	time_sp_phymusc3.6781 - time_sp_phymusc6.3125	-0.971756	-1.5526	-0.390916	0.0014871	Significant	skin
GBP4	OID20845	Q96PP9	Neurology	time_sp_phymusc	time_sp_phymusc3.6781 - time_sp_phymusc6.3125	-0.287177	-0.447881	-0.126473	0.000740011	Significant	endothelial
GOT1	OID30417	P17174	Cardiometabolic_II	time_sp_phymusc	time_sp_phymusc3.6781 - time_sp_phymusc6.3125	-0.763441	-1.14591	-0.380968	0.000161976	Significant	muscle
GPC1	OID21438	P35052	Oncology	time_sp_phymusc	time_sp_phymusc3.6781 - time_sp_phymusc6.3125	-0.364652	-0.539071	-0.190233	8.37984156152933e-05	Significant	skin
HEG1	OID30579	Q9ULI3	Inflammation_II	time_sp_phymusc	time_sp_phymusc3.6781 - time_sp_phymusc6.3125	-0.137891	-0.232803	-0.0429786	0.00542814	Significant	endothelial
HSPA2	OID31424	P54652	Oncology_II	time_sp_phymusc	time_sp_phymusc3.6781 - time_sp_phymusc6.3125	-0.585937	-0.897598	-0.274276	0.000355152	Significant	muscle
HSPB6	OID21408	O14558	Oncology	time_sp_phymusc	time_sp_phymusc3.6781 - time_sp_phymusc6.3125	-0.807641	-1.09053	-0.524754	3.77896403129192e-07	Significant	muscle
ICAM1	OID20411	P05362	Cardiometabolic	time_sp_phymusc	time_sp_phymusc3.6781 - time_sp_phymusc6.3125	-0.29027	-0.455174	-0.125367	0.000777316	Significant	endothelial
ICAM2	OID20248	P13598	Cardiometabolic	time_sp_phymusc	time_sp_phymusc3.6781 - time_sp_phymusc6.3125	-0.575849	-0.721097	-0.4306	1.7673954476932e-08	Significant	endothelial
IDI2	OID20823	Q9BXS1	Neurology	time_sp_phymusc	time_sp_phymusc3.6781 - time_sp_phymusc6.3125	-1.13558	-1.64903	-0.622123	3.6481602113352e-05	Significant	muscle
IGFBP4	OID21158	P22692	Neurology	time_sp_phymusc	time_sp_phymusc3.6781 - time_sp_phymusc6.3125	-0.30347	-0.510197	-0.0967436	0.00501323	Significant	endothelial
IL18	OID20694	Q14116	Inflammation	time_sp_phymusc	time_sp_phymusc3.6781 - time_sp_phymusc6.3125	-0.455283	-0.677203	-0.233364	0.000110253	Significant	skin
IL18BP	OID20348	O95998	Cardiometabolic	time_sp_phymusc	time_sp_phymusc3.6781 - time_sp_phymusc6.3125	-0.525892	-0.768842	-0.282942	4.95094199333362e-05	Significant	endothelial
IL33	OID20428	O95760	Inflammation	time_sp_phymusc	time_sp_phymusc3.6781 - time_sp_phymusc6.3125	-0.370937	-0.540205	-0.201668	4.08589054023043e-05	Significant	endothelial
IL34	OID20809	Q6ZMJ4	Neurology	time_sp_phymusc	time_sp_phymusc3.6781 - time_sp_phymusc6.3125	-0.432245	-0.771034	-0.0934554	0.0136575	Significant	skin
IL3RA	OID20461	P26951	Inflammation	time_sp_phymusc	time_sp_phymusc3.6781 - time_sp_phymusc6.3125	-0.317314	-0.51288	-0.121748	0.00185233	Significant	endothelial
IL6R	OID20385	P08887	Cardiometabolic	time_sp_phymusc	time_sp_phymusc3.6781 - time_sp_phymusc6.3125	-0.258133	-0.394849	-0.121416	0.000495818	Significant	muscle
ITM2A	OID20504	O43736	Inflammation	time_sp_phymusc	time_sp_phymusc3.6781 - time_sp_phymusc6.3125	-0.42991	-0.577683	-0.282137	4.88353295033518e-07	Significant	endothelial
KLF4	OID30808	O43474	Neurology_II	time_sp_phymusc	time_sp_phymusc3.6781 - time_sp_phymusc6.3125	-1.18412	-1.65684	-0.71139	4.01101802084039e-06	Significant	skin
LAYN	OID20970	Q6UX15	Neurology	time_sp_phymusc	time_sp_phymusc3.6781 - time_sp_phymusc6.3125	-0.504749	-0.689272	-0.320226	7.73869158190994e-07	Significant	endothelial
LEPR	OID20128	P48357	Cardiometabolic	time_sp_phymusc	time_sp_phymusc3.6781 - time_sp_phymusc6.3125	-0.427434	-0.605075	-0.249793	1.9725971623655e-05	Significant	endothelial
LIFR	OID20606	P42702	Inflammation	time_sp_phymusc	time_sp_phymusc3.6781 - time_sp_phymusc6.3125	-0.206153	-0.353988	-0.0583179	0.00696673	Significant	endothelial
MCAM	OID20343	P43121	Cardiometabolic	time_sp_phymusc	time_sp_phymusc3.6781 - time_sp_phymusc6.3125	-0.245285	-0.427766	-0.0628039	0.00973438	Significant	endothelial
MSTN	OID20115	O14793	Cardiometabolic	time_sp_phymusc	time_sp_phymusc3.6781 - time_sp_phymusc6.3125	0.38133	0.0922712	0.670389	0.0104709	Significant	muscle
MYL3	OID30251	P08590	Cardiometabolic_II	time_sp_phymusc	time_sp_phymusc3.6781 - time_sp_phymusc6.3125	-1.90876	-2.40803	-1.40949	7.29027150708855e-11	Significant	muscle
NDUFS6	OID21224	O75380	Oncology	time_sp_phymusc	time_sp_phymusc3.6781 - time_sp_phymusc6.3125	-1.11454	-1.49688	-0.732192	1.52311367818428e-07	Significant	muscle
NGRN	OID31115	Q9NPE2	Neurology_II	time_sp_phymusc	time_sp_phymusc3.6781 - time_sp_phymusc6.3125	-0.505834	-0.678102	-0.333566	1.28039248586548e-07	Significant	muscle
NOS3	OID20834	P29474	Neurology	time_sp_phymusc	time_sp_phymusc3.6781 - time_sp_phymusc6.3125	-0.437637	-0.703981	-0.171294	0.00161965	Significant	endothelial
NOTCH1	OID20311	P46531	Cardiometabolic	time_sp_phymusc	time_sp_phymusc3.6781 - time_sp_phymusc6.3125	-0.159921	-0.258286	-0.0615562	0.00199666	Significant	endothelial
OBP2B	OID20980	Q9NPH6	Neurology	time_sp_phymusc	time_sp_phymusc3.6781 - time_sp_phymusc6.3125	-0.227583	-0.38952	-0.0656458	0.00721985	Significant	skin
OSMR	OID20356	Q99650	Cardiometabolic	time_sp_phymusc	time_sp_phymusc3.6781 - time_sp_phymusc6.3125	-0.278869	-0.410188	-0.14755	9.80122301806701e-05	Significant	endothelial
PADI2	OID20467	Q9Y2J8	Inflammation	time_sp_phymusc	time_sp_phymusc3.6781 - time_sp_phymusc6.3125	-1.11975	-1.58364	-0.655858	7.96719390610601e-06	Significant	muscle
PCDH17	OID20132	O14917	Cardiometabolic	time_sp_phymusc	time_sp_phymusc3.6781 - time_sp_phymusc6.3125	-0.289117	-0.475023	-0.103211	0.00279133	Significant	endothelial
PEAR1	OID20257	Q5VY43	Cardiometabolic	time_sp_phymusc	time_sp_phymusc3.6781 - time_sp_phymusc6.3125	-0.17361	-0.281765	-0.0654544	0.00276557	Significant	endothelial
PLA2G15	OID21473	Q8NCC3	Oncology	time_sp_phymusc	time_sp_phymusc3.6781 - time_sp_phymusc6.3125	-0.313831	-0.461909	-0.165754	6.86224816990852e-05	Significant	muscle
POSTN	OID30410	Q15063	Cardiometabolic_II	time_sp_phymusc	time_sp_phymusc3.6781 - time_sp_phymusc6.3125	-0.440268	-0.59767	-0.282865	4.66613883681767e-07	Significant	skin
PRKAR2A	OID31119	P13861	Neurology_II	time_sp_phymusc	time_sp_phymusc3.6781 - time_sp_phymusc6.3125	-0.470587	-0.753589	-0.187585	0.00147671	Significant	muscle
RSPO3	OID21415	Q9BXY4	Oncology	time_sp_phymusc	time_sp_phymusc3.6781 - time_sp_phymusc6.3125	-0.246942	-0.422909	-0.0709756	0.00663892	Significant	endothelial
S100A3	OID31352	P33764	Oncology_II	time_sp_phymusc	time_sp_phymusc3.6781 - time_sp_phymusc6.3125	-0.267369	-0.462921	-0.0718169	0.00816947	Significant	skin
SDC1	OID20169	P18827	Cardiometabolic	time_sp_phymusc	time_sp_phymusc3.6781 - time_sp_phymusc6.3125	-0.507745	-0.845476	-0.170015	0.00374349	Significant	skin
SDHB	OID31436	P21912	Oncology_II	time_sp_phymusc	time_sp_phymusc3.6781 - time_sp_phymusc6.3125	-0.783458	-1.11071	-0.456203	9.14134726504634e-06	Significant	muscle
SEMA3F	OID20186	Q13275	Cardiometabolic	time_sp_phymusc	time_sp_phymusc3.6781 - time_sp_phymusc6.3125	-0.260224	-0.401961	-0.118487	0.000544633	Significant	endothelial
SEMA6C	OID30531	Q9H3T2	Inflammation_II	time_sp_phymusc	time_sp_phymusc3.6781 - time_sp_phymusc6.3125	-0.289929	-0.448392	-0.131466	0.000522409	Significant	muscle
SERPINA12	OID20219	Q8IW75	Cardiometabolic	time_sp_phymusc	time_sp_phymusc3.6781 - time_sp_phymusc6.3125	0.449953	0.156687	0.74322	0.00381522	Significant	skin
SERPINB8	OID20630	P50452	Inflammation	time_sp_phymusc	time_sp_phymusc3.6781 - time_sp_phymusc6.3125	-0.775552	-1.07604	-0.475061	2.19549946257044e-06	Significant	skin
SNCG	OID20971	O76070	Neurology	time_sp_phymusc	time_sp_phymusc3.6781 - time_sp_phymusc6.3125	-0.340022	-0.60556	-0.0744843	0.0128284	Significant	endothelial
SRPX	OID30310	P78539	Cardiometabolic_II	time_sp_phymusc	time_sp_phymusc3.6781 - time_sp_phymusc6.3125	-0.510998	-0.76287	-0.259126	0.000130305	Significant	endothelial
STC1	OID21014	P52823	Neurology	time_sp_phymusc	time_sp_phymusc3.6781 - time_sp_phymusc6.3125	-0.435462	-0.671501	-0.199422	0.000451134	Significant	endothelial
SWAP70	OID31477	Q9UH65	Oncology_II	time_sp_phymusc	time_sp_phymusc3.6781 - time_sp_phymusc6.3125	-0.495031	-0.72219	-0.267873	4.91711678365843e-05	Significant	endothelial
TGFBR2	OID21493	P37173	Oncology	time_sp_phymusc	time_sp_phymusc3.6781 - time_sp_phymusc6.3125	-0.224277	-0.331116	-0.117438	0.000117206	Significant	endothelial
TGFBR3	OID20255	Q03167	Cardiometabolic	time_sp_phymusc	time_sp_phymusc3.6781 - time_sp_phymusc6.3125	0.164504	0.0381537	0.290855	0.0127582	Significant	endothelial
TNFRSF4	OID20653	P43489	Inflammation	time_sp_phymusc	time_sp_phymusc3.6781 - time_sp_phymusc6.3125	-0.50936	-0.75588	-0.26284	9.95250713876422e-05	Significant	endothelial
TTN	OID30108	Q8WZ42	Cardiometabolic_II	time_sp_phymusc	time_sp_phymusc3.6781 - time_sp_phymusc6.3125	-1.03258	-1.59178	-0.473388	0.000451334	Significant	muscle
USP28	OID31084	Q96RU2	Neurology_II	time_sp_phymusc	time_sp_phymusc3.6781 - time_sp_phymusc6.3125	-1.0765	-1.3557	-0.79731	8.00855148891205e-11	Significant	muscle
VAMP5	OID20071	O95183	Cardiometabolic	time_sp_phymusc	time_sp_phymusc3.6781 - time_sp_phymusc6.3125	-0.558154	-0.817414	-0.298893	5.81539821977678e-05	Significant	endothelial
VCAM1	OID20396	P19320	Cardiometabolic	time_sp_phymusc	time_sp_phymusc3.6781 - time_sp_phymusc6.3125	-0.330426	-0.489379	-0.171474	9.12026214486637e-05	Significant	endothelial
WFDC12	OID21462	Q8WWY7	Oncology	time_sp_phymusc	time_sp_phymusc3.6781 - time_sp_phymusc6.3125	0.27625	0.075931	0.476569	0.00768662	Significant	skin

## Sheet: PGA Skin
Assay	OlinkID	UniProt	Panel	term	contrast	estimate	conf.low	conf.high	Adjusted_pval	Threshold	Tissue		Legend:
ICAM2	OID20248	P13598	Cardiometabolic	time_sp_physkin	time_sp_physkin3.7297 - time_sp_physkin6.1157	-0.360881	-0.535757	-0.186004	0.00016077	Significant	endothelial		Comparison: lme model with post-hoc testing comparing NPX values for all JDM to Physician Global VAS for skin (0-10) with site and individual as a random effect
IL34	OID20809	Q6ZMJ4	Neurology	time_sp_physkin	time_sp_physkin3.7297 - time_sp_physkin6.1157	-0.536979	-0.820702	-0.253257	0.000473741	Significant	skin		Assay	Protein measured
IL6R	OID20385	P08887	Cardiometabolic	time_sp_physkin	time_sp_physkin3.7297 - time_sp_physkin6.1157	-0.247619	-0.368136	-0.127102	0.000198927	Significant	muscle		OlinkID	Olink specific ID of protein measured
													UniProt	UniProt ID of protein measured
													Panel	Name of Olink panel from which protein was measured as Explore panel is 4 combined panels
													term	variable tested in linear mixed effects model
													contrast	comparison in post-hoc testing
													estimate	difference in means of NPX values for 1 standard deviation difference in the numerical variable (PGA skin)
													conf.low	confidence interval for the mean (lower end)
													conf.high	confidence interval for the mean (upper end)
													Adjusted_pval	adjusted p value in post-hoc lmer; only proteins meeting padj<0.05 in lme model included in post-hoc testing
													Threshold:	meeting adjp<0.05 in linear mixed effects model post-hoc
													Tissue:	tissue from which protein is classified as "tissue enriched" or "tissue enhanced" in the Human protein atlas
													time_sp_physkin	PGA mskin value at the time point measured (Baseline or 6 month follow up)
