# Supplementary material for: Discovery of tissue-specific proteomic signatures in juvenile dermatomyositis highlights pathways reflecting persistent disease activity, clinical heterogeneity, and myositis-specific autoantibody subtype
Source: Ann Rheum Dis. Author manuscript; Available in PMC 2026 Feb 22. (PMC12925510; doi:10.1016/j.ard.2025.07.020)
Supplement: Supplementary Table S7 [file NIHMS2147268-supplement-Supplementary_Table_S7.xlsx]

## Sheet: Tif1y_table
TIF1-y Table at Baseline	Positive	Negative	P-Value	Distribution
# of subjects	23	32
# Subjects Per Source (%)			0.832
CARRA	11 (47.8)	16 (50.0)
Duke	4 (17.4)	5 (15.6)
U-M	2 (8.7)	5 (15.6)
UCSF	6 (26.1)	6 (18.8)
# Biological Female (%)	17 (73.9)	22 (68.8)	0.909
Time to Diagnosis (median [IQR])	3.0 [1.8, 5.2]	3.5 [1.6, 5.3]	0.946	nonnorm
# Elevated Muscle Enzymes (now or previously) (%)	19 (82.6)	30 (93.8)	0.385
# History of symmetric proximal muscle weakness (%)	20 (87.0)	31 (96.9)	0.317
# History of rash consistent with JDM Present (%)	23 (100.0)	27 (84.4)	0.13
# Subjects have ever taken glucocorticoids/steroids (%)	4 (17.4)	2 (6.2)	0.385
# Subjects have ever taken immunomodulatory medications (%)	4 (17.4)	1 (3.1)	0.18
Physician Global Assessment (median [IQR])	6.0 [5.0, 7.3]	6.0 [5.0, 7.0]	0.526	nonnorm
Physician Global Muscle Disease Activity (median [IQR])	4.0 [2.6, 5.0]	5.0 [4.0, 7.0]	0.087	nonnorm
Physician Global Skin Disease Activity (median [IQR])	6.0 [4.0, 6.0]	4.0 [2.0, 5.5]	0.023	nonnorm
Patient/Parent Global (median [IQR])	5.0 [3.5, 6.5]	5.3 [4.6, 7.0]	0.431	nonnorm
CHAQ Disability Index (median [IQR])	0.6 [0.1, 1.5]	1.5 [0.5, 2.2]	0.08	nonnorm
CDASI Total Activity Score (median [IQR])	18.0 [12.8, 27.0]	7.5 [4.0, 14.0]	0.001	nonnorm
Total CMAS Score (median [IQR])	45.0 [43.0, 49.0]	28.0 [22.0, 41.0]	0.079	nonnorm
MMT8 Status (median [IQR])	69.5 [51.5, 76.3]	60.0 [48.5, 70.0]	0.384	nonnorm
CK (median [IQR])	275.0 [74.0, 824.0]	321.0 [99.5, 1231.0]	0.391	nonnorm
LDH (median [IQR])	424.0 [317.8, 901.0]	559.5 [446.0, 1159.8]	0.235	nonnorm
Aldolase (median [IQR])	12.6 [10.2, 22.5]	20.0 [11.6, 40.3]	0.208	nonnorm
AST (median [IQR])	54.0 [30.5, 94.0]	85.0 [61.0, 158.0]	0.021	nonnorm
ALT (median [IQR])	34.0 [22.0, 49.0]	53.0 [21.5, 115.0]	0.314	nonnorm
# Fever due to myositis (%)	2 (8.7)	8 (25.8)	0.213
# Fatigue due to myositis (%)	12 (54.5)	28 (90.3)	0.008
# Weight loss (>5%) due to myositis (%)	0 (0.0)	9 (29.0)	0.019
# Arthritis due to myositis (%)	3 (13.0)	17 (54.8)	0.004
# Pulmonary Involvement (respiratory muscle weakness) (%)	1 (4.3)	2 (6.9)	1
# Interstitial Lung Disease (%)	0 (0.0)	1 (3.7)	1
# Gottron's papules or Gottron's sign(%)	23 (100.0)	24 (75.0)	0.027
# Heliotrope Rash (%)	21 (91.3)	20 (64.5)	0.051
# Cutaneous Ulceration (%)	1 (4.5)	4 (12.5)	0.608
# Periungual Capillary Loop Changes (%)	20 (90.9)	23 (71.9)	0.173
# Current Calcinosis (%)	0 (0.0)	1 (5.0)	1
		*Percentages are out of non-missing values tested
Chi-squared testing was used for comparing site differences; otherwise t-test is used to calculate p-values except where "nonnorm" is indicated where a Mann-Whitney U test was used
Abbreviations:TIF1-y: transcription intermediary factor 1-gamma, CARRA: Childhood Arthritis and Rheumatology Research Alliance, U-M: University of Michigan, UCSF: University of California, San Francisco, IQR: Inter-quartile range, CHAQ: Childhood Health Assessment Questionnaire, CDASI: Cutaneous Dermatomyositis Disease Area and Severity Index Score, CMAS: Childhood Myositis Assessment Scale, MMT8…
Legend
Positive	Positive for TIF1y
Negative	Negative for TIF1y
p-value	p-value comparing variable between groups: Chi-squared testing was used for comparing site differences; otherwise t-test is used to calculate p-values except where "nonnorm" is indicated where a Mann-Whitney U test was used
Distribution	If non-normal test was used
