# Supplementary material for: Discovery of tissue-specific proteomic signatures in juvenile dermatomyositis highlights pathways reflecting persistent disease activity, clinical heterogeneity, and myositis-specific autoantibody subtype
Source: Ann Rheum Dis. Author manuscript; Available in PMC 2026 Feb 22. (PMC12925510; doi:10.1016/j.ard.2025.07.020)
Supplement: Supplementary Table S8 [file NIHMS2147268-supplement-Supplementary_Table_S8.xlsx]

## Sheet: NXP2_table
NXP2 Table at Baseline	Positive	Negative	P-Value	Distribution
# of subjects	14	41
# Subjects Per Source (%)			0.029
CARRA	5 (35.7)	22 (53.7)
Duke	2 (14.3)	7 (17.1)
U-M	5 (35.7)	2 (4.9)
UCSF	2 (14.3)	10 (24.4)
# Biological Female (%)	11 (78.6)	28 (68.3)	0.696
Time to Diagnosis (median [IQR])	3.1 [2.0, 4.8]	3.8 [1.6, 6.0]	0.721	nonnorm
# Elevated Muscle Enzymes (now or previously) (%)	13 (92.9)	36 (87.8)	0.978
# History of symmetric proximal muscle weakness (%)	14 (100.0)	37 (90.2)	0.479
# History of rash consistent with JDM Present (%)	12 (85.7)	38 (92.7)	0.807
# Subjects have ever taken glucocorticoids/steroids (%)	0 (0.0)	6 (14.6)	0.308
# Subjects have ever taken immunomodulatory medications (%)	0 (0.0)	5 (12.2)	0.405
Physician Global Assessment (median [IQR])	6.8 [6.0, 7.0]	5.0 [5.0, 7.0]	0.197	nonnorm
Physician Global Muscle Disease Activity (median [IQR])	6.5 [5.0, 7.4]	4.0 [2.0, 5.0]	0.005	nonnorm
Physician Global Skin Disease Activity (median [IQR])	3.0 [1.3, 4.8]	5.5 [4.0, 6.0]	0.006	nonnorm
Patient/Parent Global (median [IQR])	6.0 [5.0, 8.0]	5.0 [3.0, 7.0]	0.117	nonnorm
CHAQ Disability Index (median [IQR])	2.0 [0.9, 2.3]	0.8 [0.4, 1.8]	0.087	nonnorm
CDASI Total Activity Score (median [IQR])	7.0 [3.0, 13.0]	14.0 [8.0, 21.5]	0.029	nonnorm
Total CMAS Score (median [IQR])	24.5 [17.0, 36.5]	43.5 [27.3, 48.5]	0.048	nonnorm
MMT8 Status (median [IQR])	52.0 [47.3, 57.5]	69.5 [51.5, 75.8]	0.08	nonnorm
CK (median [IQR])	639.0 [164.3, 1914.5]	250.5 [71.8, 830.0]	0.105	nonnorm
LDH (median [IQR])	623.5 [473.5, 1120.0]	473.0 [337.0, 1063.8]	0.167	nonnorm
Aldolase (median [IQR])	20.0 [14.3, 32.4]	14.1 [9.0, 35.0]	0.249	nonnorm
AST (median [IQR])	75.0 [61.0, 139.0]	72.5 [44.3, 129.0]	0.252	nonnorm
ALT (median [IQR])	34.0 [20.8, 53.0]	42.0 [23.8, 103.8]	0.554	nonnorm
# Fever due to myositis (%)	1 (7.1)	9 (22.5)	0.382
# Fatigue due to myositis (%)	13 (92.9)	27 (69.2)	0.161
# Weight loss (>5%) due to myositis (%)	4 (30.8)	5 (12.8)	0.29
# Arthritis due to myositis (%)	5 (38.5)	15 (36.6)	1
# Pulmonary Involvement (respiratory muscle weakness) (%)	1 (8.3)	2 (5.0)	1
# Interstitial Lung Disease (%)	0 (0.0)	1 (2.7)	1
# Gottron's papules or Gottron's sign(%)	10 (71.4)	37 (90.2)	0.199
# Heliotrope Rash (%)	10 (71.4)	31 (77.5)	0.925
# Cutaneous Ulceration (%)	0 (0.0)	5 (12.5)	0.394
# Periungual Capillary Loop Changes (%)	12 (85.7)	31 (77.5)	0.786
# Current Calcinosis (%)	0 (0.0)	1 (5.0)	1
	*Percentages are out of non-missing values tested
Chi-squared testing was used for comparing site differences; otherwise t-test is used to calculate p-values except where "nonnorm" is indicated where a Mann-Whitney U test was used
Abbreviations:NXP2: nuclear matrix protein 2, CARRA: Childhood Arthritis and Rheumatology Research Alliance, U-M: University of Michigan, UCSF: University of California, San Francisco, IQR: Inter-quartile range, CHAQ: Childhood Health Assessment Questionnaire, CDASI: Cutaneous Dermatomyositis Disease Area and Severity Index Score, CMAS: Childhood Myositis Assessment Scale, MMT8: Manual Muscle Tes…
Legend
Positive	Positive for NXP2
Negative	Negative for NXP2
p-value	p-value comparing variable between groups: Chi-squared testing was used for comparing site differences; otherwise t-test is used to calculate p-values except where "nonnorm" is indicated where a Mann-Whitney U test was used
Distribution	If non-normal test was used
