# Supplementary material for: Discovery of tissue-specific proteomic signatures in juvenile dermatomyositis highlights pathways reflecting persistent disease activity, clinical heterogeneity, and myositis-specific autoantibody subtype
Source: Ann Rheum Dis. Author manuscript; Available in PMC 2026 Feb 22. (PMC12925510; doi:10.1016/j.ard.2025.07.020)
Supplement: Supplementary Table S9 [file NIHMS2147268-supplement-Supplementary_Table_S9.xlsx]

## Sheet: MDA5_table
MDA5 Table at Baseline	Positive	Negative	P-Value	Distribution
# of subjects	9	46
# Subjects Per Source (%)			0.27
CARRA	7 (77.8)	20 (43.5)
Duke	1 (11.1)	8 (17.4)
U-M	0 (0.0)	7 (15.2)
UCSF	1 (11.1)	11 (23.9)
# Biological Female (%)	5 (55.6)	34 (73.9)	0.479
Time to Diagnosis (median [IQR])	1.6 [1.5, 3.8]	4.0 [2.0, 5.7]	0.198	nonnorm
# Elevated Muscle Enzymes (now or previously) (%)	9 (100.0)	40 (87.0)	0.573
# History of symmetric proximal muscle weakness (%)	9 (100.0)	42 (91.3%)	0.656
# History of rash consistent with JDM Present (%)	8 (88.9)	42 (91.3)	1
# Subjects have ever taken glucocorticoids/steroids (%)	1 (11.1)	5 (10.9)	1
# Subjects have ever taken immunomodulatory medications (%)	1 (11.1)	4 (8.7)	1
Physician Global Assessment (median [IQR])	5.0 [5.0, 7.0]	6.0 [5.0, 7.0]	0.917	nonnorm
Physician Global Muscle Disease Activity (median [IQR])	3.0 [2.0, 4.1]	5.0 [3.8, 7.0]	0.09	nonnorm
Physician Global Skin Disease Activity (median [IQR])	5.0 [3.4, 6.4]	5.0 [3.0, 6.0]	0.532	nonnorm
Patient/Parent Global (median [IQR])	5.0 [4.5, 7.0]	5.0 [3.9, 7.0]	0.958	nonnorm
CHAQ Disability Index (median [IQR])	1.4 [0.4, 1.9]	0.9 [0.4, 2.1]	0.818	nonnorm
CDASI Total Activity Score (median [IQR])	11.0 [7.5, 16.3]	13.0 [4.5, 22.8]	0.847	nonnorm
Total CMAS Score (median [IQR])	28.0 [28.0, 45.0]	35.0 [22.0, 45.0]	0.453	nonnorm
MMT8 Status (median [IQR])	75.5 [75.3, 75.8]	60.0 [48.5, 70.8]	0.123	nonnorm
CK (median [IQR])	195.5 [67.3, 539.9]	333.0 [97.3, 1200.5]	0.264	nonnorm
LDH (median [IQR])	860.0 [323.3, 1340.5]	524.0 [392.3, 954.0]	0.791	nonnorm
Aldolase (median [IQR])	9.1 [9.1, 19.3]	18.0 [10.9, 38.9]	0.234	nonnorm
AST (median [IQR])	128.0 [86.0, 175.0]	66.0 [47.0, 115.0]	0.017	nonnorm
ALT (median [IQR])	101.0 [85.0, 118.0]	33.0 [19.0, 56.0]	0.009	nonnorm
# Fever due to myositis (%)	3 (37.5)	7 (15.2)	0.315
# Fatigue due to myositis (%)	7 (87.5)	33 (73.3)	0.68
# Weight loss (>5%) due to myositis (%)	2 (22.2)	7 (16.3)	1
# Arthritis due to myositis (%)	7 (77.8)	13 (28.9)	0.017
# Pulmonary Involvement (respiratory muscle weakness) (%)	0 (0.0)	3 (7.0)	0.976
# Interstitial Lung Disease (%)	1 (12.5)	0 (0.0)	0.349
# Gottron's papules or Gottron's sign(%)	8 (88.9)	39 (84.8)	1
# Heliotrope Rash (%)	6 (66.7)	35 (77.8)	0.776
# Cutaneous Ulceration (%)	4 (44.4)	1 (2.2)	0.001
# Periungual Capillary Loop Changes (%)	7 (77.8)	36 (80.0)	1
# Current Calcinosis (%)	0 (0.0)	1 (3.7)	1
	*Percentages are out of non-missing values tested
Chi-squared testing was used for comparing site differences; otherwise t-test is used to calculate p-values except where "nonnorm" is indicated where a Mann-Whitney U test was used
Abbreviations: MDA5: melanoma differentiation-associated protein 5, CARRA: Childhood Arthritis and Rheumatology Research Alliance, U-M: University of Michigan, UCSF: University of California, San Francisco, IQR: Inter-quartile range, CHAQ: Childhood Health Assessment Questionnaire, CDASI: Cutaneous Dermatomyositis Disease Area and Severity Index Score, CMAS: Childhood Myositis Assessment Scale, M…
Legend
Positive	Positive for MDA5
Negative	Negative for MDA5
p-value	p-value comparing variable between groups: Chi-squared testing was used for comparing site differences; otherwise t-test is used to calculate p-values except where "nonnorm" is indicated where a Mann-Whitney U test was used
Distribution	If non-normal test was used
