# Supplementary material for: Discovery of tissue-specific proteomic signatures in juvenile dermatomyositis highlights pathways reflecting persistent disease activity, clinical heterogeneity, and myositis-specific autoantibody subtype
Source: Ann Rheum Dis. Author manuscript; Available in PMC 2026 Feb 22. (PMC12925510; doi:10.1016/j.ard.2025.07.020)
Supplement: Supplementary Table S10 [file NIHMS2147268-supplement-Supplementary_Table_S10.xlsx]

## Sheet: nxp2_lmer_results
Assay	OlinkID	UniProt	Panel	term	contrast	estimate	conf.low	conf.high	Adjusted_pval	Threshold	Adjusted_pval_lmer	sig_proteins		Legend:
LAMA4	OID20769	Q16363	Inflammation	antimmj_omrf	antimmj_omrf1 - antimmj_omrf2	1.49972	0.95898	2.04045	8.59558601131005e-07	Significant	0.00249014	Significant		Comparison: lme model with post-hoc testing comparing NXP2 positive JDM to NXP2 negative JDM with site as a random effect
COL15A1	OID30396	P39059	Cardiometabolic_II	antimmj_omrf	antimmj_omrf1 - antimmj_omrf2	0.657364	0.366104	0.948624	3.29425451669424e-05	Significant	0.0288595	Significant		Assay	Protein measured
MMP13	OID20807	P45452	Neurology	antimmj_omrf	antimmj_omrf1 - antimmj_omrf2	1.04059	0.576856	1.50433	3.6077155412259e-05	Significant	0.0288595	Significant		OlinkID	Olink specific ID of protein measured
CLEC14A	OID21090	Q86T13	Neurology	antimmj_omrf	antimmj_omrf1 - antimmj_omrf2	0.937194	0.516839	1.35755	3.9847491521344e-05	Significant	0.0288595	Significant		UniProt	UniProt ID of protein measured
BRK1	OID20883	Q8WUW1	Neurology	antimmj_omrf	antimmj_omrf1 - antimmj_omrf2	0.997839	0.526505	1.46917	8.67009967979092e-05	Significant	0.0443854	Significant		Panel	Name of Olink panel from which protein was measured as Explore panel is 4 combined panels
PRND	OID31124	Q9UKY0	Neurology_II	antimmj_omrf	antimmj_omrf1 - antimmj_omrf2	1.68216	0.874612	2.4897	0.000107257	Significant	0.0443854	Significant		term	variable tested in linear mixed effects model
ACHE	OID30585	P22303	Inflammation_II	antimmj_omrf	antimmj_omrf1 - antimmj_omrf2	1.29078	0.667375	1.91419	0.000117947	Significant	0.0443854	Significant		contrast	comparison in post-hoc testing
PGF	OID20673	P49763	Inflammation	antimmj_omrf	antimmj_omrf1 - antimmj_omrf2	0.772525	0.398282	1.14677	0.000122569	Significant	0.0443854	Significant		estimate	numeric difference in mean NPX values between groups accounting for the random effect
COL4A1	OID20208	P02462	Cardiometabolic	antimmj_omrf	antimmj_omrf1 - antimmj_omrf2	0.823766	0.411455	1.23608	0.000188901	Significant	0.0608052	Significant		conf.low	confidence interval for the mean (lower end)
FGF23	OID21411	Q9GZV9	Oncology	antimmj_omrf	antimmj_omrf1 - antimmj_omrf2	1.03895	0.509059	1.56885	0.000242184	Significant	0.0701607	Significant		conf.high	confidence interval for the mean (upper end)
ACVRL1	OID20999	P37023	Neurology	antimmj_omrf	antimmj_omrf1 - antimmj_omrf2	0.669168	0.318363	1.01997	0.000338609	Significant	0.0891773	Significant		Adjusted_pval	adjusted p-value for the post-hoc test
HMOX1	OID20217	P09601	Cardiometabolic	antimmj_omrf	antimmj_omrf1 - antimmj_omrf2	1.1129	0.511887	1.71392	0.000483883	Significant	0.114867	Not_significant		Threshold:	meeting adjp<0.05 in linear mixed effects post-hoc model
HS6ST1	OID21441	O60243	Oncology	antimmj_omrf	antimmj_omrf1 - antimmj_omrf2	1.50647	0.675195	2.33774	0.000635287	Significant	0.114867	Not_significant		Adjusted_pval_lmer	adjusted p-value in linear mixed effects model
ACSL1	OID30080	P33121	Cardiometabolic_II	antimmj_omrf	antimmj_omrf1 - antimmj_omrf2	0.834044	0.370375	1.29771	0.000673203	Significant	0.114867	Not_significant		sig_proteins	proteins meeting threshold of adjusted_pval<0.1 in the lme and adjusted p-value in the post-hoc lme <0.05
GDF15	OID20251	Q99988	Cardiometabolic	antimmj_omrf	antimmj_omrf1 - antimmj_omrf2	1.32166	0.58495	2.05838	0.000693574	Significant	0.114867	Not_significant
AGRN	OID20786	O00468	Inflammation	antimmj_omrf	antimmj_omrf1 - antimmj_omrf2	0.838078	0.370835	1.30532	0.000698836	Significant	0.114867	Not_significant		antimmj_omrf	NXP2 positive or negative status
ADM	OID21467	P35318	Oncology	antimmj_omrf	antimmj_omrf1 - antimmj_omrf2	0.906198	0.400652	1.41174	0.000702401	Significant	0.114867	Not_significant
PRTG	OID21443	Q2VWP7	Oncology	antimmj_omrf	antimmj_omrf1 - antimmj_omrf2	0.566566	0.246854	0.886277	0.000801223	Significant	0.114867	Not_significant
AKAP12	OID30571	Q02952	Inflammation_II	antimmj_omrf	antimmj_omrf1 - antimmj_omrf2	0.674607	0.291921	1.05729	0.00084179	Significant	0.114867	Not_significant
EPHA2	OID21342	P29317	Oncology	antimmj_omrf	antimmj_omrf1 - antimmj_omrf2	0.727144	0.31424	1.14005	0.000851968	Significant	0.114867	Not_significant
FGF7	OID31241	P21781	Oncology_II	antimmj_omrf	antimmj_omrf1 - antimmj_omrf2	1.86098	0.800711	2.92125	0.000882067	Significant	0.114867	Not_significant
DRAXIN	OID20917	Q8NBI3	Neurology	antimmj_omrf	antimmj_omrf1 - antimmj_omrf2	1.30657	0.561618	2.05153	0.0008994	Significant	0.114867	Not_significant
FSTL1	OID30254	Q12841	Cardiometabolic_II	antimmj_omrf	antimmj_omrf1 - antimmj_omrf2	0.434584	0.186421	0.682746	0.000911956	Significant	0.114867	Not_significant
CD34	OID21025	P28906	Neurology	antimmj_omrf	antimmj_omrf1 - antimmj_omrf2	0.500353	0.212431	0.788276	0.000988027	Significant	0.115814	Not_significant
RGMB	OID21045	Q6NW40	Neurology	antimmj_omrf	antimmj_omrf1 - antimmj_omrf2	0.730735	0.306153	1.15532	0.0010871	Significant	0.115814	Not_significant
NEFL	OID20871	P07196	Neurology	antimmj_omrf	antimmj_omrf1 - antimmj_omrf2	1.3465	0.563644	2.12936	0.00109913	Significant	0.115814	Not_significant
EDNRB	OID30421	P24530	Inflammation_II	antimmj_omrf	antimmj_omrf1 - antimmj_omrf2	0.583531	0.24312	0.923943	0.00113658	Significant	0.115814	Not_significant
CHCHD10	OID31116	Q8WYQ3	Neurology_II	antimmj_omrf	antimmj_omrf1 - antimmj_omrf2	1.6527	0.687518	2.61789	0.00114611	Significant	0.115814	Not_significant
DLK1	OID20295	P80370	Cardiometabolic	antimmj_omrf	antimmj_omrf1 - antimmj_omrf2	1.39372	0.57716	2.21028	0.00118501	Significant	0.115814	Not_significant
CCN4	OID21444	O95388	Oncology	antimmj_omrf	antimmj_omrf1 - antimmj_omrf2	0.618806	0.255985	0.981628	0.00119932	Significant	0.115814	Not_significant
TGFBR2	OID21493	P37173	Oncology	antimmj_omrf	antimmj_omrf1 - antimmj_omrf2	0.526767	0.216307	0.837227	0.00125964	Significant	0.117716	Not_significant
CPTP	OID30106	Q5TA50	Cardiometabolic_II	antimmj_omrf	antimmj_omrf1 - antimmj_omrf2	0.723679	0.29453	1.15283	0.00134138	Significant	0.121437	Not_significant
ANGPT2	OID21463	O15123	Oncology	antimmj_omrf	antimmj_omrf1 - antimmj_omrf2	0.753264	0.304508	1.20202	0.00140544	Significant	0.122645	Not_significant
TNFRSF12A	OID21482	Q9NP84	Oncology	antimmj_omrf	antimmj_omrf1 - antimmj_omrf2	1.0366	0.415713	1.6575	0.00148361	Significant	0.122645	Not_significant
FLRT2	OID20946	O43155	Neurology	antimmj_omrf	antimmj_omrf1 - antimmj_omrf2	0.586052	0.234409	0.937694	0.00151286	Significant	0.122645	Not_significant
DIPK2B	OID30582	Q9H7Y0	Inflammation_II	antimmj_omrf	antimmj_omrf1 - antimmj_omrf2	0.600347	0.239516	0.961177	0.00153709	Significant	0.122645	Not_significant
PSTPIP2	OID30596	Q9H939	Inflammation_II	antimmj_omrf	antimmj_omrf1 - antimmj_omrf2	-1.46512	-2.34666	-0.583589	0.0015685	Significant	0.122645	Not_significant
ENTPD2	OID21260	Q9Y5L3	Oncology	antimmj_omrf	antimmj_omrf1 - antimmj_omrf2	0.89805	0.354892	1.44121	0.00163523	Significant	0.122645	Not_significant
GUCA2A	OID21101	Q02747	Neurology	antimmj_omrf	antimmj_omrf1 - antimmj_omrf2	0.43592	0.171896	0.699943	0.0016631	Significant	0.122645	Not_significant
GPC1	OID21438	P35052	Oncology	antimmj_omrf	antimmj_omrf1 - antimmj_omrf2	0.74949	0.293523	1.20546	0.00173068	Significant	0.122645	Not_significant
UNC79	OID31181	Q9P2D8	Oncology_II	antimmj_omrf	antimmj_omrf1 - antimmj_omrf2	-1.39795	-2.24822	-0.547672	0.0017463	Significant	0.122645	Not_significant
CHRDL1	OID20771	Q9BU40	Inflammation	antimmj_omrf	antimmj_omrf1 - antimmj_omrf2	0.833296	0.325148	1.34144	0.00177807	Significant	0.122645	Not_significant
PRTFDC1	OID20867	Q9NRG1	Neurology	antimmj_omrf	antimmj_omrf1 - antimmj_omrf2	-1.75688	-2.8307	-0.683065	0.00182715	Significant	0.123099	Not_significant
EDA2R	OID21451	Q9HAV5	Oncology	antimmj_omrf	antimmj_omrf1 - antimmj_omrf2	1.24398	0.475497	2.01246	0.00200652	Significant	0.132111	Not_significant
TNFRSF10B	OID20981	O14763	Neurology	antimmj_omrf	antimmj_omrf1 - antimmj_omrf2	0.49888	0.189168	0.808593	0.0021057	Significant	0.135228	Not_significant
APOBR	OID30246	Q0VD83	Cardiometabolic_II	antimmj_omrf	antimmj_omrf1 - antimmj_omrf2	0.398436	0.149887	0.646984	0.00220393	Significant	0.135228	Not_significant
LMOD1	OID30212	P29536	Cardiometabolic_II	antimmj_omrf	antimmj_omrf1 - antimmj_omrf2	0.823553	0.309377	1.33773	0.00222053	Significant	0.135228	Not_significant
LMOD1	OID30212	P29536	Cardiometabolic_II	antimmj_omrf	antimmj_omrf1 - antimmj_omrf2	0.823553	0.309377	1.33773	0.00222053	Significant	0.144547	Not_significant
LMOD1	OID30212	P29536	Cardiometabolic_II	antimmj_omrf	antimmj_omrf1 - antimmj_omrf2	0.823553	0.309377	1.33773	0.00222053	Significant	0.161836	Not_significant
LMOD1	OID30212	P29536	Cardiometabolic_II	antimmj_omrf	antimmj_omrf1 - antimmj_omrf2	0.823553	0.309377	1.33773	0.00222053	Significant	0.161836	Not_significant
SPINK6	OID21450	Q6UWN8	Oncology	antimmj_omrf	antimmj_omrf1 - antimmj_omrf2	0.656145	0.246131	1.06616	0.00224057	Significant	0.135228	Not_significant
PDCD1LG2	OID21273	Q9BQ51	Oncology	antimmj_omrf	antimmj_omrf1 - antimmj_omrf2	0.639894	0.238501	1.04129	0.00232506	Significant	0.136055	Not_significant
TNFSF10	OID20611	P50591	Inflammation	antimmj_omrf	antimmj_omrf1 - antimmj_omrf2	0.572804	0.212436	0.933173	0.00239641	Significant	0.136055	Not_significant
ICOSLG	OID21351	O75144	Oncology	antimmj_omrf	antimmj_omrf1 - antimmj_omrf2	0.35875	0.132639	0.58486	0.00242243	Significant	0.136055	Not_significant
CALB1	OID21306	P05937	Oncology	antimmj_omrf	antimmj_omrf1 - antimmj_omrf2	0.79616	0.293887	1.29843	0.00245366	Significant	0.136055	Not_significant
GFRA2	OID21330	O00451	Oncology	antimmj_omrf	antimmj_omrf1 - antimmj_omrf2	0.382642	0.14097	0.624313	0.0024891	Significant	0.136055	Not_significant
NEDD9	OID30503	Q14511	Inflammation_II	antimmj_omrf	antimmj_omrf1 - antimmj_omrf2	1.29694	0.472408	2.12148	0.00262294	Significant	0.137061	Not_significant
CRLF1	OID20699	O75462	Inflammation	antimmj_omrf	antimmj_omrf1 - antimmj_omrf2	0.714574	0.260226	1.16892	0.00262584	Significant	0.137061	Not_significant
SARG	OID30331	Q9BW04	Cardiometabolic_II	antimmj_omrf	antimmj_omrf1 - antimmj_omrf2	-1.18846	-1.94452	-0.432401	0.00264943	Significant	0.137061	Not_significant
SMAD5	OID21353	Q99717	Oncology	antimmj_omrf	antimmj_omrf1 - antimmj_omrf2	0.873324	0.3139	1.43275	0.00283561	Significant	0.144118	Not_significant
MATN2	OID20767	O00339	Inflammation	antimmj_omrf	antimmj_omrf1 - antimmj_omrf2	0.426845	0.151821	0.701869	0.00297046	Significant	0.144547	Not_significant
CKAP4	OID20617	Q07065	Inflammation	antimmj_omrf	antimmj_omrf1 - antimmj_omrf2	0.808223	0.286642	1.3298	0.00300239	Significant	0.144547	Not_significant
GFRA3	OID20933	O60609	Neurology	antimmj_omrf	antimmj_omrf1 - antimmj_omrf2	0.51994	0.183169	0.856712	0.00310657	Significant	0.144547	Not_significant
TCN2	OID20341	P20062	Cardiometabolic	antimmj_omrf	antimmj_omrf1 - antimmj_omrf2	0.685922	0.240554	1.13129	0.00317915	Significant	0.144547	Not_significant
CD93	OID20397	Q9NPY3	Cardiometabolic	antimmj_omrf	antimmj_omrf1 - antimmj_omrf2	0.604966	0.210529	0.999404	0.00330132	Significant	0.144547	Not_significant
SMOC2	OID20730	Q9H3U7	Inflammation	antimmj_omrf	antimmj_omrf1 - antimmj_omrf2	0.974773	0.338399	1.61115	0.00332484	Significant	0.144547	Not_significant
TNFRSF19	OID21446	Q9NS68	Oncology	antimmj_omrf	antimmj_omrf1 - antimmj_omrf2	0.500793	0.172712	0.828874	0.00342812	Significant	0.144547	Not_significant
CSPG4	OID30397	Q6UVK1	Cardiometabolic_II	antimmj_omrf	antimmj_omrf1 - antimmj_omrf2	0.852482	0.291181	1.41378	0.0035916	Significant	0.144547	Not_significant
C1S	OID30731	P09871	Inflammation_II	antimmj_omrf	antimmj_omrf1 - antimmj_omrf2	0.420468	0.141939	0.698996	0.00378504	Significant	0.144547	Not_significant
CMIP	OID31406	Q8IY22	Oncology_II	antimmj_omrf	antimmj_omrf1 - antimmj_omrf2	-1.62817	-2.70621	-0.550125	0.00379111	Significant	0.144547	Not_significant
COPB2	OID30173	P35606	Cardiometabolic_II	antimmj_omrf	antimmj_omrf1 - antimmj_omrf2	-1.51465	-2.51912	-0.510183	0.0038128	Significant	0.144547	Not_significant
CALCA	OID20983	P01258	Neurology	antimmj_omrf	antimmj_omrf1 - antimmj_omrf2	0.87881	0.295384	1.46224	0.00384354	Significant	0.144547	Not_significant
CILP	OID30399	O75339	Cardiometabolic_II	antimmj_omrf	antimmj_omrf1 - antimmj_omrf2	1.37059	0.460217	2.28096	0.00387094	Significant	0.144547	Not_significant
SEMA3F	OID20186	Q13275	Cardiometabolic	antimmj_omrf	antimmj_omrf1 - antimmj_omrf2	0.599062	0.201004	0.997119	0.00387247	Significant	0.144547	Not_significant
STC1	OID21014	P52823	Neurology	antimmj_omrf	antimmj_omrf1 - antimmj_omrf2	0.966156	0.323775	1.60854	0.00389597	Significant	0.144547	Not_significant
FCER2	OID21133	P06734	Neurology	antimmj_omrf	antimmj_omrf1 - antimmj_omrf2	0.573587	0.192032	0.955142	0.00390916	Significant	0.144547	Not_significant
CALCB	OID31100	P10092	Neurology_II	antimmj_omrf	antimmj_omrf1 - antimmj_omrf2	1.74355	0.583757	2.90334	0.00391615	Significant	0.144547	Not_significant
IGFBP7	OID20236	Q16270	Cardiometabolic	antimmj_omrf	antimmj_omrf1 - antimmj_omrf2	0.368646	0.123085	0.614206	0.00396671	Significant	0.144547	Not_significant
CEP290	OID31287	O15078	Oncology_II	antimmj_omrf	antimmj_omrf1 - antimmj_omrf2	-1.5849	-2.64209	-0.527708	0.00403298	Significant	0.144547	Not_significant
BGN	OID21198	P21810	Oncology	antimmj_omrf	antimmj_omrf1 - antimmj_omrf2	0.926752	0.307896	1.54561	0.00404157	Significant	0.144547	Not_significant
HMOX2	OID20887	P30519	Neurology	antimmj_omrf	antimmj_omrf1 - antimmj_omrf2	1.01055	0.335532	1.68557	0.00404884	Significant	0.144547	Not_significant
TARS1	OID31343	P26639	Oncology_II	antimmj_omrf	antimmj_omrf1 - antimmj_omrf2	-0.765111	-1.27634	-0.253884	0.00405924	Significant	0.144547	Not_significant
PBXIP1	OID31435	Q96AQ6	Oncology_II	antimmj_omrf	antimmj_omrf1 - antimmj_omrf2	0.855897	0.281373	1.43042	0.00423044	Significant	0.144547	Not_significant
EGFLAM	OID31496	Q63HQ2	Oncology_II	antimmj_omrf	antimmj_omrf1 - antimmj_omrf2	0.929435	0.302808	1.55606	0.00437675	Significant	0.144547	Not_significant
ADAM15	OID20109	Q13444	Cardiometabolic	antimmj_omrf	antimmj_omrf1 - antimmj_omrf2	0.54452	0.177102	0.911938	0.00441414	Significant	0.144547	Not_significant
LMOD1	OID30547	P29536	Inflammation_II	antimmj_omrf	antimmj_omrf1 - antimmj_omrf2	0.875661	0.284747	1.46657	0.00441805	Significant	0.135228	Not_significant
LMOD1	OID30547	P29536	Inflammation_II	antimmj_omrf	antimmj_omrf1 - antimmj_omrf2	0.875661	0.284747	1.46657	0.00441805	Significant	0.144547	Not_significant
LMOD1	OID30547	P29536	Inflammation_II	antimmj_omrf	antimmj_omrf1 - antimmj_omrf2	0.875661	0.284747	1.46657	0.00441805	Significant	0.161836	Not_significant
LMOD1	OID30547	P29536	Inflammation_II	antimmj_omrf	antimmj_omrf1 - antimmj_omrf2	0.875661	0.284747	1.46657	0.00441805	Significant	0.161836	Not_significant
MAN1A2	OID30262	O60476	Cardiometabolic_II	antimmj_omrf	antimmj_omrf1 - antimmj_omrf2	0.593303	0.193015	0.993591	0.00442731	Significant	0.144547	Not_significant
EFCAB14	OID31460	O75071	Oncology_II	antimmj_omrf	antimmj_omrf1 - antimmj_omrf2	0.404585	0.131394	0.677775	0.00443382	Significant	0.144547	Not_significant
FN1	OID30787	P02751	Inflammation_II	antimmj_omrf	antimmj_omrf1 - antimmj_omrf2	0.419706	0.136293	0.703119	0.00447612	Significant	0.144547	Not_significant
COL18A1	OID20332	P39060	Cardiometabolic	antimmj_omrf	antimmj_omrf1 - antimmj_omrf2	0.409707	0.132573	0.686842	0.00450932	Significant	0.144547	Not_significant
LAYN	OID20970	Q6UX15	Neurology	antimmj_omrf	antimmj_omrf1 - antimmj_omrf2	0.666711	0.216251	1.11717	0.0045175	Significant	0.144547	Not_significant
STC2	OID21157	O76061	Neurology	antimmj_omrf	antimmj_omrf1 - antimmj_omrf2	0.734269	0.236853	1.23169	0.0045538	Significant	0.144547	Not_significant
LGALS9	OID20781	O00182	Inflammation	antimmj_omrf	antimmj_omrf1 - antimmj_omrf2	0.935812	0.301509	1.57011	0.00457675	Significant	0.144547	Not_significant
CPE	OID21392	P16870	Oncology	antimmj_omrf	antimmj_omrf1 - antimmj_omrf2	0.65881	0.212038	1.10558	0.0046108	Significant	0.144547	Not_significant
PROCR	OID30149	Q9UNN8	Cardiometabolic_II	antimmj_omrf	antimmj_omrf1 - antimmj_omrf2	0.806752	0.259002	1.3545	0.00463894	Significant	0.144547	Not_significant
GFRA1	OID21457	P56159	Oncology	antimmj_omrf	antimmj_omrf1 - antimmj_omrf2	0.701113	0.224801	1.17743	0.00466288	Significant	0.144547	Not_significant
NCR3LG1	OID31490	Q68D85	Oncology_II	antimmj_omrf	antimmj_omrf1 - antimmj_omrf2	0.644898	0.206531	1.08326	0.00469018	Significant	0.144547	Not_significant
AMBP	OID21413	P02760	Oncology	antimmj_omrf	antimmj_omrf1 - antimmj_omrf2	0.256841	0.0813646	0.432318	0.00488539	Significant	0.148979	Not_significant
NFAT5	OID30522	O94916	Inflammation_II	antimmj_omrf	antimmj_omrf1 - antimmj_omrf2	-1.59888	-2.69431	-0.503449	0.00502865	Significant	0.15175	Not_significant
TNFRSF11A	OID20646	Q9Y6Q6	Inflammation	antimmj_omrf	antimmj_omrf1 - antimmj_omrf2	0.697826	0.218292	1.17736	0.00511772	Significant	0.152846	Not_significant
MESD	OID21099	Q14696	Neurology	antimmj_omrf	antimmj_omrf1 - antimmj_omrf2	-1.28889	-2.17835	-0.399431	0.00532612	Significant	0.157447	Not_significant
YES1	OID21348	P07947	Oncology	antimmj_omrf	antimmj_omrf1 - antimmj_omrf2	-1.1521	-1.9483	-0.355905	0.0053849	Significant	0.157576	Not_significant
GALNT2	OID21423	Q10471	Oncology	antimmj_omrf	antimmj_omrf1 - antimmj_omrf2	0.386852	0.118805	0.654899	0.00546979	Significant	0.157689	Not_significant
CLSTN3	OID31092	Q9BQT9	Neurology_II	antimmj_omrf	antimmj_omrf1 - antimmj_omrf2	0.747305	0.22886	1.26575	0.00553284	Significant	0.157689	Not_significant
ADAMTSL2	OID30370	Q86TH1	Cardiometabolic_II	antimmj_omrf	antimmj_omrf1 - antimmj_omrf2	0.468747	0.143342	0.794153	0.00555893	Significant	0.157689	Not_significant
RAB11FIP3	OID30325	O75154	Cardiometabolic_II	antimmj_omrf	antimmj_omrf1 - antimmj_omrf2	-1.48293	-2.51465	-0.451216	0.00568065	Significant	0.157689	Not_significant
SDCCAG8	OID31423	Q86SQ7	Oncology_II	antimmj_omrf	antimmj_omrf1 - antimmj_omrf2	-1.40412	-2.38192	-0.42631	0.00572735	Significant	0.157689	Not_significant
LMNB2	OID31109	Q03252	Neurology_II	antimmj_omrf	antimmj_omrf1 - antimmj_omrf2	1.14365	0.346754	1.94054	0.00574052	Significant	0.157689	Not_significant
NBL1	OID21486	P41271	Oncology	antimmj_omrf	antimmj_omrf1 - antimmj_omrf2	0.471091	0.142337	0.799845	0.00579013	Significant	0.157689	Not_significant
SMOC1	OID21461	Q9H4F8	Oncology	antimmj_omrf	antimmj_omrf1 - antimmj_omrf2	0.784572	0.236761	1.33238	0.00583468	Significant	0.157689	Not_significant
MMP3	OID21083	P08254	Neurology	antimmj_omrf	antimmj_omrf1 - antimmj_omrf2	-0.984719	-1.67328	-0.296159	0.00587862	Significant	0.157689	Not_significant
AMIGO2	OID21370	Q86SJ2	Oncology	antimmj_omrf	antimmj_omrf1 - antimmj_omrf2	0.289867	0.0868032	0.49293	0.00599891	Significant	0.159439	Not_significant
FGF5	OID20490	P12034	Inflammation	antimmj_omrf	antimmj_omrf1 - antimmj_omrf2	0.488938	0.144892	0.832984	0.00618696	Significant	0.161504	Not_significant
PDE5A	OID30584	O76074	Inflammation_II	antimmj_omrf	antimmj_omrf1 - antimmj_omrf2	-1.12744	-1.92035	-0.33453	0.00618812	Significant	0.161504	Not_significant
LMOD1	OID31014	P29536	Neurology_II	antimmj_omrf	antimmj_omrf1 - antimmj_omrf2	0.696698	0.205286	1.18811	0.00629279	Significant	0.135228	Not_significant
LMOD1	OID31014	P29536	Neurology_II	antimmj_omrf	antimmj_omrf1 - antimmj_omrf2	0.696698	0.205286	1.18811	0.00629279	Significant	0.144547	Not_significant
LMOD1	OID31014	P29536	Neurology_II	antimmj_omrf	antimmj_omrf1 - antimmj_omrf2	0.696698	0.205286	1.18811	0.00629279	Significant	0.161836	Not_significant
LMOD1	OID31014	P29536	Neurology_II	antimmj_omrf	antimmj_omrf1 - antimmj_omrf2	0.696698	0.205286	1.18811	0.00629279	Significant	0.161836	Not_significant
LMOD1	OID31416	P29536	Oncology_II	antimmj_omrf	antimmj_omrf1 - antimmj_omrf2	0.729302	0.214704	1.2439	0.00631257	Significant	0.135228	Not_significant
LMOD1	OID31416	P29536	Oncology_II	antimmj_omrf	antimmj_omrf1 - antimmj_omrf2	0.729302	0.214704	1.2439	0.00631257	Significant	0.144547	Not_significant
LMOD1	OID31416	P29536	Oncology_II	antimmj_omrf	antimmj_omrf1 - antimmj_omrf2	0.729302	0.214704	1.2439	0.00631257	Significant	0.161836	Not_significant
LMOD1	OID31416	P29536	Oncology_II	antimmj_omrf	antimmj_omrf1 - antimmj_omrf2	0.729302	0.214704	1.2439	0.00631257	Significant	0.161836	Not_significant
GIMAP7	OID30639	Q8NHV1	Inflammation_II	antimmj_omrf	antimmj_omrf1 - antimmj_omrf2	0.871218	0.255321	1.48711	0.00640167	Significant	0.162681	Not_significant
ADAMTS15	OID21275	Q8TE58	Oncology	antimmj_omrf	antimmj_omrf1 - antimmj_omrf2	0.855885	0.249616	1.46215	0.00650505	Significant	0.162762	Not_significant
CTHRC1	OID30393	Q96CG8	Cardiometabolic_II	antimmj_omrf	antimmj_omrf1 - antimmj_omrf2	0.515294	0.150235	0.880352	0.00651721	Significant	0.162762	Not_significant
CD4	OID20584	P01730	Inflammation	antimmj_omrf	antimmj_omrf1 - antimmj_omrf2	0.50294	0.146158	0.859722	0.00657953	Significant	0.162914	Not_significant
CDC42BPB	OID31485	Q9Y5S2	Oncology_II	antimmj_omrf	antimmj_omrf1 - antimmj_omrf2	-1.45111	-2.48262	-0.419601	0.00672188	Significant	0.163764	Not_significant
IDO1	OID30230	P14902	Cardiometabolic_II	antimmj_omrf	antimmj_omrf1 - antimmj_omrf2	1.77877	0.513182	3.04436	0.00672691	Significant	0.163764	Not_significant
IDO1	OID30230	P14902	Cardiometabolic_II	antimmj_omrf	antimmj_omrf1 - antimmj_omrf2	1.77877	0.513182	3.04436	0.00672691	Significant	0.201244	Not_significant
IDO1	OID30230	P14902	Cardiometabolic_II	antimmj_omrf	antimmj_omrf1 - antimmj_omrf2	1.77877	0.513182	3.04436	0.00672691	Significant	0.203474	Not_significant
IDO1	OID30230	P14902	Cardiometabolic_II	antimmj_omrf	antimmj_omrf1 - antimmj_omrf2	1.77877	0.513182	3.04436	0.00672691	Significant	0.228551	Not_significant
PLXDC2	OID31101	Q6UX71	Neurology_II	antimmj_omrf	antimmj_omrf1 - antimmj_omrf2	0.52287	0.150211	0.895529	0.00684551	Significant	0.165262	Not_significant
JCHAIN	OID20494	P01591	Inflammation	antimmj_omrf	antimmj_omrf1 - antimmj_omrf2	0.447536	0.127815	0.767257	0.00695335	Significant	0.166191	Not_significant
THBS4	OID20368	P35443	Cardiometabolic	antimmj_omrf	antimmj_omrf1 - antimmj_omrf2	1.12542	0.320395	1.93045	0.00700531	Significant	0.166191	Not_significant
CRTAP	OID30902	O75718	Neurology_II	antimmj_omrf	antimmj_omrf1 - antimmj_omrf2	-0.675054	-1.15822	-0.19189	0.00705609	Significant	0.166191	Not_significant
MRPL58	OID31036	Q14197	Neurology_II	antimmj_omrf	antimmj_omrf1 - antimmj_omrf2	-1.07094	-1.84169	-0.300192	0.00737894	Significant	0.172393	Not_significant
APPL2	OID30590	Q8NEU8	Inflammation_II	antimmj_omrf	antimmj_omrf1 - antimmj_omrf2	-1.5014	-2.58375	-0.41906	0.00746174	Significant	0.172866	Not_significant
ITGBL1	OID30408	O95965	Cardiometabolic_II	antimmj_omrf	antimmj_omrf1 - antimmj_omrf2	0.386839	0.107186	0.666492	0.00760357	Significant	0.172866	Not_significant
FBLN2	OID30378	P98095	Cardiometabolic_II	antimmj_omrf	antimmj_omrf1 - antimmj_omrf2	0.869463	0.240455	1.49847	0.00762656	Significant	0.172866	Not_significant
TNFRSF21	OID21052	O75509	Neurology	antimmj_omrf	antimmj_omrf1 - antimmj_omrf2	0.613858	0.16909	1.05863	0.00771324	Significant	0.172866	Not_significant
NRGN	OID30674	Q92686	Inflammation_II	antimmj_omrf	antimmj_omrf1 - antimmj_omrf2	-1.15916	-1.99951	-0.318804	0.00775671	Significant	0.172866	Not_significant
CLIP2	OID20559	Q9UDT6	Inflammation	antimmj_omrf	antimmj_omrf1 - antimmj_omrf2	-1.33665	-2.30519	-0.368104	0.00775717	Significant	0.172866	Not_significant
CXCL6	OID20613	P80162	Inflammation	antimmj_omrf	antimmj_omrf1 - antimmj_omrf2	-0.77099	-1.33163	-0.210348	0.00794126	Significant	0.175617	Not_significant
TNFRSF6B	OID20964	O95407	Neurology	antimmj_omrf	antimmj_omrf1 - antimmj_omrf2	1.08891	0.294645	1.88318	0.00810738	Significant	0.177932	Not_significant
JAM2	OID21064	P57087	Neurology	antimmj_omrf	antimmj_omrf1 - antimmj_omrf2	0.381593	0.102491	0.660695	0.00827448	Significant	0.178325	Not_significant
NOTCH2	OID30407	Q04721	Cardiometabolic_II	antimmj_omrf	antimmj_omrf1 - antimmj_omrf2	0.459691	0.123434	0.795948	0.00827859	Significant	0.178325	Not_significant
CPQ	OID30406	Q9Y646	Cardiometabolic_II	antimmj_omrf	antimmj_omrf1 - antimmj_omrf2	0.507626	0.136092	0.87916	0.00830993	Significant	0.178325	Not_significant
GALNT7	OID21377	Q86SF2	Oncology	antimmj_omrf	antimmj_omrf1 - antimmj_omrf2	0.36746	0.0980917	0.636827	0.00842229	Significant	0.179407	Not_significant
ERP29	OID30578	P30040	Inflammation_II	antimmj_omrf	antimmj_omrf1 - antimmj_omrf2	-1.2772	-2.21484	-0.339552	0.00852438	Significant	0.180256	Not_significant
BMPER	OID30615	Q8N8U9	Inflammation_II	antimmj_omrf	antimmj_omrf1 - antimmj_omrf2	0.382715	0.101298	0.664133	0.00861209	Significant	0.180791	Not_significant
DOK1	OID31111	Q99704	Neurology_II	antimmj_omrf	antimmj_omrf1 - antimmj_omrf2	-1.44308	-2.50577	-0.380388	0.00871162	Significant	0.181496	Not_significant
VAT1	OID21382	Q99536	Oncology	antimmj_omrf	antimmj_omrf1 - antimmj_omrf2	0.354629	0.0929751	0.616284	0.00882699	Significant	0.181496	Not_significant
SFRP1	OID20984	Q8N474	Neurology	antimmj_omrf	antimmj_omrf1 - antimmj_omrf2	0.789604	0.206581	1.37263	0.00888491	Significant	0.181496	Not_significant
AOC1	OID20452	P19801	Inflammation	antimmj_omrf	antimmj_omrf1 - antimmj_omrf2	1.36217	0.355839	2.36849	0.00889626	Significant	0.181496	Not_significant
VEGFD	OID20662	O43915	Inflammation	antimmj_omrf	antimmj_omrf1 - antimmj_omrf2	0.566279	0.147222	0.985337	0.00900067	Significant	0.182342	Not_significant
CKB	OID30400	P12277	Cardiometabolic_II	antimmj_omrf	antimmj_omrf1 - antimmj_omrf2	0.877314	0.226494	1.52813	0.00916517	Significant	0.184385	Not_significant
TCOF1	OID30316	Q13428	Cardiometabolic_II	antimmj_omrf	antimmj_omrf1 - antimmj_omrf2	0.861139	0.22145	1.50083	0.00925565	Significant	0.184922	Not_significant
PLXDC1	OID21258	Q8IUK5	Oncology	antimmj_omrf	antimmj_omrf1 - antimmj_omrf2	0.564016	0.143091	0.98494	0.00956701	Significant	0.189833	Not_significant
CLMP	OID21419	Q9H6B4	Oncology	antimmj_omrf	antimmj_omrf1 - antimmj_omrf2	0.428777	0.10834	0.749214	0.00965419	Significant	0.19026	Not_significant
ADAM9	OID31488	Q13443	Oncology_II	antimmj_omrf	antimmj_omrf1 - antimmj_omrf2	0.62546	0.156939	1.09398	0.00981529	Significant	0.191493	Not_significant
STK24	OID20837	Q9Y6E0	Neurology	antimmj_omrf	antimmj_omrf1 - antimmj_omrf2	-1.17617	-2.05765	-0.294692	0.00986335	Significant	0.191493	Not_significant
DTD1	OID30580	Q8TEA8	Inflammation_II	antimmj_omrf	antimmj_omrf1 - antimmj_omrf2	-1.30972	-2.29183	-0.327601	0.00991505	Significant	0.191493	Not_significant
VEGFB	OID30554	P49765	Inflammation_II	antimmj_omrf	antimmj_omrf1 - antimmj_omrf2	0.453678	0.112424	0.794933	0.0101164	Significant	0.194087	Not_significant
CLEC4C	OID20547	Q8WTT0	Inflammation	antimmj_omrf	antimmj_omrf1 - antimmj_omrf2	1.01473	0.248653	1.7808	0.010366	Significant	0.197224	Not_significant
EHD3	OID30229	Q9NZN3	Cardiometabolic_II	antimmj_omrf	antimmj_omrf1 - antimmj_omrf2	-1.09635	-1.92499	-0.267719	0.0104763	Significant	0.197224	Not_significant
GRPEL1	OID21309	Q9HAV7	Oncology	antimmj_omrf	antimmj_omrf1 - antimmj_omrf2	1.12318	0.273845	1.97251	0.0104841	Significant	0.197224	Not_significant
NEK7	OID31250	Q8TDX7	Oncology_II	antimmj_omrf	antimmj_omrf1 - antimmj_omrf2	-0.985456	-1.73212	-0.238791	0.0106441	Significant	0.198942	Not_significant
CD3E	OID31302	P07766	Oncology_II	antimmj_omrf	antimmj_omrf1 - antimmj_omrf2	0.944774	0.226597	1.66295	0.0108839	Significant	0.201244	Not_significant
IDO1	OID30563	P14902	Inflammation_II	antimmj_omrf	antimmj_omrf1 - antimmj_omrf2	1.60662	0.384821	2.82843	0.0109062	Significant	0.163764	Not_significant
IDO1	OID30563	P14902	Inflammation_II	antimmj_omrf	antimmj_omrf1 - antimmj_omrf2	1.60662	0.384821	2.82843	0.0109062	Significant	0.201244	Not_significant
IDO1	OID30563	P14902	Inflammation_II	antimmj_omrf	antimmj_omrf1 - antimmj_omrf2	1.60662	0.384821	2.82843	0.0109062	Significant	0.203474	Not_significant
IDO1	OID30563	P14902	Inflammation_II	antimmj_omrf	antimmj_omrf1 - antimmj_omrf2	1.60662	0.384821	2.82843	0.0109062	Significant	0.228551	Not_significant
KAZN	OID31481	Q674X7	Oncology_II	antimmj_omrf	antimmj_omrf1 - antimmj_omrf2	-1.21368	-2.1391	-0.288259	0.0111382	Significant	0.201544	Not_significant
FARSA	OID30887	Q9Y285	Neurology_II	antimmj_omrf	antimmj_omrf1 - antimmj_omrf2	-1.32198	-2.3305	-0.31346	0.0111774	Significant	0.201544	Not_significant
IGSF3	OID21312	O75054	Oncology	antimmj_omrf	antimmj_omrf1 - antimmj_omrf2	0.510471	0.120863	0.900079	0.0111776	Significant	0.201544	Not_significant
TAB2	OID31319	Q9NYJ8	Oncology_II	antimmj_omrf	antimmj_omrf1 - antimmj_omrf2	-1.31205	-2.31369	-0.310413	0.0112266	Significant	0.201544	Not_significant
MEPE	OID20753	Q9NQ76	Inflammation	antimmj_omrf	antimmj_omrf1 - antimmj_omrf2	0.313259	0.0738548	0.552663	0.0113037	Significant	0.201544	Not_significant
FRZB	OID20968	Q92765	Neurology	antimmj_omrf	antimmj_omrf1 - antimmj_omrf2	0.673722	0.158442	1.189	0.01138	Significant	0.201544	Not_significant
MEGF10	OID20746	Q96KG7	Inflammation	antimmj_omrf	antimmj_omrf1 - antimmj_omrf2	0.525751	0.123298	0.928204	0.0114095	Significant	0.201544	Not_significant
DCTD	OID30657	P32321	Inflammation_II	antimmj_omrf	antimmj_omrf1 - antimmj_omrf2	-1.02745	-1.81497	-0.239925	0.0115245	Significant	0.202343	Not_significant
COLEC12	OID20738	Q5KU26	Inflammation	antimmj_omrf	antimmj_omrf1 - antimmj_omrf2	0.46937	0.10922	0.829519	0.0116011	Significant	0.20246	Not_significant
B3GNT7	OID30281	Q8NFL0	Cardiometabolic_II	antimmj_omrf	antimmj_omrf1 - antimmj_omrf2	0.601314	0.139076	1.06355	0.0117501	Significant	0.202571	Not_significant
DLG4	OID31071	P78352	Neurology_II	antimmj_omrf	antimmj_omrf1 - antimmj_omrf2	-1.37883	-2.43914	-0.318513	0.0117911	Significant	0.202571	Not_significant
TIMP2	OID30318	P16035	Cardiometabolic_II	antimmj_omrf	antimmj_omrf1 - antimmj_omrf2	0.893355	0.205346	1.58136	0.011882	Significant	0.202571	Not_significant
ADAM22	OID21001	Q9P0K1	Neurology	antimmj_omrf	antimmj_omrf1 - antimmj_omrf2	0.447178	0.10276	0.791597	0.0118871	Significant	0.202571	Not_significant
EVI5	OID30519	O60447	Inflammation_II	antimmj_omrf	antimmj_omrf1 - antimmj_omrf2	-1.088	-1.92722	-0.248775	0.0120388	Significant	0.203474	Not_significant
IDO1	OID31050	P14902	Neurology_II	antimmj_omrf	antimmj_omrf1 - antimmj_omrf2	1.82477	0.416007	3.23353	0.0120806	Significant	0.163764	Not_significant
IDO1	OID31050	P14902	Neurology_II	antimmj_omrf	antimmj_omrf1 - antimmj_omrf2	1.82477	0.416007	3.23353	0.0120806	Significant	0.201244	Not_significant
IDO1	OID31050	P14902	Neurology_II	antimmj_omrf	antimmj_omrf1 - antimmj_omrf2	1.82477	0.416007	3.23353	0.0120806	Significant	0.203474	Not_significant
IDO1	OID31050	P14902	Neurology_II	antimmj_omrf	antimmj_omrf1 - antimmj_omrf2	1.82477	0.416007	3.23353	0.0120806	Significant	0.228551	Not_significant
ALPP	OID21383	P05187	Oncology	antimmj_omrf	antimmj_omrf1 - antimmj_omrf2	-1.12955	-2.00319	-0.255902	0.0122273	Significant	0.204753	Not_significant
AMN	OID20492	Q9BXJ7	Inflammation	antimmj_omrf	antimmj_omrf1 - antimmj_omrf2	0.91466	0.205794	1.62353	0.0123929	Significant	0.206334	Not_significant
CD248	OID30394	Q9HCU0	Cardiometabolic_II	antimmj_omrf	antimmj_omrf1 - antimmj_omrf2	0.730095	0.163304	1.29689	0.0125376	Significant	0.207552	Not_significant
ITGA5	OID21139	P08648	Neurology	antimmj_omrf	antimmj_omrf1 - antimmj_omrf2	0.517498	0.11431	0.920687	0.0128688	Significant	0.211823	Not_significant
RILPL2	OID30342	Q969X0	Cardiometabolic_II	antimmj_omrf	antimmj_omrf1 - antimmj_omrf2	-1.05555	-1.88379	-0.227304	0.0134746	Significant	0.219503	Not_significant
NFASC	OID20634	O94856	Inflammation	antimmj_omrf	antimmj_omrf1 - antimmj_omrf2	0.48127	0.103573	0.858966	0.0134869	Significant	0.219503	Not_significant
IDS	OID20619	P22304	Inflammation	antimmj_omrf	antimmj_omrf1 - antimmj_omrf2	0.17104	0.0363711	0.305709	0.0137955	Significant	0.222451	Not_significant
ASPN	OID30315	Q9BXN1	Cardiometabolic_II	antimmj_omrf	antimmj_omrf1 - antimmj_omrf2	0.540055	0.114504	0.965606	0.0138258	Significant	0.222451	Not_significant
CD300C	OID21010	Q08708	Neurology	antimmj_omrf	antimmj_omrf1 - antimmj_omrf2	0.590728	0.124715	1.05674	0.0139317	Significant	0.222451	Not_significant
CD276	OID20680	Q5ZPR3	Inflammation	antimmj_omrf	antimmj_omrf1 - antimmj_omrf2	0.445313	0.0938271	0.796799	0.0139751	Significant	0.222451	Not_significant
LRRC25	OID21333	Q8N386	Oncology	antimmj_omrf	antimmj_omrf1 - antimmj_omrf2	0.775523	0.162373	1.38867	0.0141408	Significant	0.223489	Not_significant
FOLR3	OID21485	P41439	Oncology	antimmj_omrf	antimmj_omrf1 - antimmj_omrf2	1.42092	0.296285	2.54555	0.0142269	Significant	0.223489	Not_significant
DLL4	OID30255	Q9NR61	Cardiometabolic_II	antimmj_omrf	antimmj_omrf1 - antimmj_omrf2	1.31072	0.2728	2.34865	0.0142718	Significant	0.223489	Not_significant
ROBO4	OID30226	Q8WZ75	Cardiometabolic_II	antimmj_omrf	antimmj_omrf1 - antimmj_omrf2	0.264736	0.0546612	0.474812	0.014477	Significant	0.225002	Not_significant
NPPC	OID20568	P23582	Inflammation	antimmj_omrf	antimmj_omrf1 - antimmj_omrf2	0.818204	0.167981	1.46843	0.0146032	Significant	0.225002	Not_significant
NXPH3	OID30565	O95157	Inflammation_II	antimmj_omrf	antimmj_omrf1 - antimmj_omrf2	0.641162	0.13148	1.15084	0.0146315	Significant	0.225002	Not_significant
SLA2	OID31017	Q9H6Q3	Neurology_II	antimmj_omrf	antimmj_omrf1 - antimmj_omrf2	-0.996861	-1.78952	-0.204205	0.0146791	Significant	0.225002	Not_significant
FAM3D	OID31514	Q96BQ1	Oncology_II	antimmj_omrf	antimmj_omrf1 - antimmj_omrf2	0.632671	0.127768	1.13757	0.0150003	Significant	0.22743	Not_significant
AZU1	OID20309	P20160	Cardiometabolic	antimmj_omrf	antimmj_omrf1 - antimmj_omrf2	-1.0296	-1.85181	-0.207382	0.0150637	Significant	0.22743	Not_significant
SESTD1	OID20790	Q86VW0	Neurology	antimmj_omrf	antimmj_omrf1 - antimmj_omrf2	-1.16209	-2.08997	-0.234206	0.015073	Significant	0.22743	Not_significant
MILR1	OID20482	Q7Z6M3	Inflammation	antimmj_omrf	antimmj_omrf1 - antimmj_omrf2	0.793364	0.158467	1.42826	0.015266	Significant	0.228551	Not_significant
IDO1	OID31474	P14902	Oncology_II	antimmj_omrf	antimmj_omrf1 - antimmj_omrf2	1.79639	0.358298	3.23448	0.0153051	Significant	0.163764	Not_significant
IDO1	OID31474	P14902	Oncology_II	antimmj_omrf	antimmj_omrf1 - antimmj_omrf2	1.79639	0.358298	3.23448	0.0153051	Significant	0.201244	Not_significant
IDO1	OID31474	P14902	Oncology_II	antimmj_omrf	antimmj_omrf1 - antimmj_omrf2	1.79639	0.358298	3.23448	0.0153051	Significant	0.203474	Not_significant
IDO1	OID31474	P14902	Oncology_II	antimmj_omrf	antimmj_omrf1 - antimmj_omrf2	1.79639	0.358298	3.23448	0.0153051	Significant	0.228551	Not_significant
C1R	OID30753	P00736	Inflammation_II	antimmj_omrf	antimmj_omrf1 - antimmj_omrf2	0.26631	0.0526958	0.479923	0.0154927	Significant	0.229797	Not_significant
VASP	OID30692	P50552	Inflammation_II	antimmj_omrf	antimmj_omrf1 - antimmj_omrf2	-0.795543	-1.43397	-0.157118	0.0155472	Significant	0.229797	Not_significant
C1QTNF5	OID30618	Q9BXJ0	Inflammation_II	antimmj_omrf	antimmj_omrf1 - antimmj_omrf2	0.381889	0.0748832	0.688895	0.0157123	Significant	0.231059	Not_significant
RSPO1	OID20938	Q2MKA7	Neurology	antimmj_omrf	antimmj_omrf1 - antimmj_omrf2	0.680973	0.132552	1.22939	0.0159362	Significant	0.233167	Not_significant
MYH9	OID30382	P35579	Cardiometabolic_II	antimmj_omrf	antimmj_omrf1 - antimmj_omrf2	-1.18408	-2.13858	-0.229584	0.0160263	Significant	0.233308	Not_significant
ARHGAP45	OID30653	Q92619	Inflammation_II	antimmj_omrf	antimmj_omrf1 - antimmj_omrf2	-1.09825	-1.98712	-0.209391	0.0164283	Significant	0.237964	Not_significant
KIR2DL3	OID21196	P43628	Oncology	antimmj_omrf	antimmj_omrf1 - antimmj_omrf2	0.813293	0.153862	1.47272	0.0165755	Significant	0.238295	Not_significant
FGFR2	OID21478	P21802	Oncology	antimmj_omrf	antimmj_omrf1 - antimmj_omrf2	0.312786	0.0591069	0.566465	0.0166157	Significant	0.238295	Not_significant
CRIP2	OID20901	P52943	Neurology	antimmj_omrf	antimmj_omrf1 - antimmj_omrf2	0.737652	0.138216	1.33709	0.0168374	Significant	0.240238	Not_significant
RGMA	OID21065	Q96B86	Neurology	antimmj_omrf	antimmj_omrf1 - antimmj_omrf2	0.421405	0.0784237	0.764386	0.0169788	Significant	0.240238	Not_significant
DUT	OID31457	P33316	Oncology_II	antimmj_omrf	antimmj_omrf1 - antimmj_omrf2	-1.15814	-2.10062	-0.215669	0.017	Significant	0.240238	Not_significant
ATXN2L	OID30980	Q8WWM7	Neurology_II	antimmj_omrf	antimmj_omrf1 - antimmj_omrf2	0.357961	0.0660586	0.649863	0.0171685	Significant	0.241443	Not_significant
IFNLR1	OID20506	Q8IU57	Inflammation	antimmj_omrf	antimmj_omrf1 - antimmj_omrf2	0.798783	0.146829	1.45074	0.0173101	Significant	0.242241	Not_significant
DAAM1	OID30664	Q9Y4D1	Inflammation_II	antimmj_omrf	antimmj_omrf1 - antimmj_omrf2	-1.05454	-1.916	-0.193088	0.0173925	Significant	0.242241	Not_significant
FAM3C	OID20233	Q92520	Cardiometabolic	antimmj_omrf	antimmj_omrf1 - antimmj_omrf2	0.424291	0.0763068	0.772274	0.017784	Significant	0.245986	Not_significant
PTPRN2	OID20912	Q92932	Neurology	antimmj_omrf	antimmj_omrf1 - antimmj_omrf2	0.532608	0.0955913	0.969624	0.0178312	Significant	0.245986	Not_significant
SERPINB8	OID20630	P50452	Inflammation	antimmj_omrf	antimmj_omrf1 - antimmj_omrf2	0.845342	0.150232	1.54045	0.0180656	Significant	0.246127	Not_significant
EGFL7	OID21252	Q9UHF1	Oncology	antimmj_omrf	antimmj_omrf1 - antimmj_omrf2	0.634132	0.112273	1.15599	0.0181569	Significant	0.246127	Not_significant
ERBIN	OID21323	Q96RT1	Oncology	antimmj_omrf	antimmj_omrf1 - antimmj_omrf2	-0.964475	-1.75958	-0.169372	0.0183658	Significant	0.246127	Not_significant
C1QTNF6	OID31049	Q9BXI9	Neurology_II	antimmj_omrf	antimmj_omrf1 - antimmj_omrf2	0.674741	0.117825	1.23166	0.0184849	Significant	0.246127	Not_significant
IGDCC4	OID30402	Q8TDY8	Cardiometabolic_II	antimmj_omrf	antimmj_omrf1 - antimmj_omrf2	0.385359	0.0672252	0.703494	0.0185038	Significant	0.246127	Not_significant
KITLG	OID20196	P21583	Cardiometabolic	antimmj_omrf	antimmj_omrf1 - antimmj_omrf2	0.578658	0.100594	1.05672	0.0185991	Significant	0.246127	Not_significant
NEXN	OID30678	Q0ZGT2	Inflammation_II	antimmj_omrf	antimmj_omrf1 - antimmj_omrf2	-0.903894	-1.65059	-0.157201	0.0186104	Significant	0.246127	Not_significant
SERPINI1	OID30604	Q99574	Inflammation_II	antimmj_omrf	antimmj_omrf1 - antimmj_omrf2	0.408652	0.0706354	0.746669	0.0187238	Significant	0.246127	Not_significant
IL1RN	OID20700	P18510	Inflammation	antimmj_omrf	antimmj_omrf1 - antimmj_omrf2	1.06874	0.184465	1.95301	0.0187543	Significant	0.246127	Not_significant
WARS1	OID21084	P23381	Neurology	antimmj_omrf	antimmj_omrf1 - antimmj_omrf2	0.67064	0.115569	1.22571	0.0187975	Significant	0.246127	Not_significant
CD79B	OID20635	P40259	Inflammation	antimmj_omrf	antimmj_omrf1 - antimmj_omrf2	0.815212	0.139817	1.49061	0.0189031	Significant	0.246127	Not_significant
PLAT	OID20247	P00750	Cardiometabolic	antimmj_omrf	antimmj_omrf1 - antimmj_omrf2	0.772149	0.132198	1.4121	0.0189444	Significant	0.246127	Not_significant
MANF	OID20707	P55145	Inflammation	antimmj_omrf	antimmj_omrf1 - antimmj_omrf2	-1.34568	-2.46178	-0.229587	0.019054	Significant	0.246127	Not_significant
TNFRSF4	OID20653	P43489	Inflammation	antimmj_omrf	antimmj_omrf1 - antimmj_omrf2	0.744459	0.125497	1.36342	0.0193069	Significant	0.246127	Not_significant
SYT1	OID31089	P21579	Neurology_II	antimmj_omrf	antimmj_omrf1 - antimmj_omrf2	0.674698	0.1129	1.2365	0.0194879	Significant	0.246127	Not_significant
EIF2AK3	OID30060	Q9NZJ5	Cardiometabolic_II	antimmj_omrf	antimmj_omrf1 - antimmj_omrf2	-1.1505	-2.10862	-0.192374	0.0195442	Significant	0.246127	Not_significant
IKBKG	OID20544	Q9Y6K9	Inflammation	antimmj_omrf	antimmj_omrf1 - antimmj_omrf2	-0.947584	-1.73701	-0.158164	0.0195719	Significant	0.246127	Not_significant
CST5	OID20995	P28325	Neurology	antimmj_omrf	antimmj_omrf1 - antimmj_omrf2	0.541678	0.0899577	0.993399	0.0196589	Significant	0.246127	Not_significant
SULT1A1	OID21031	P50225	Neurology	antimmj_omrf	antimmj_omrf1 - antimmj_omrf2	-1.5442	-2.83191	-0.256495	0.0196719	Significant	0.246127	Not_significant
SPP1	OID20322	P10451	Cardiometabolic	antimmj_omrf	antimmj_omrf1 - antimmj_omrf2	0.435731	0.0723594	0.799102	0.0196735	Significant	0.246127	Not_significant
SPOCK1	OID20924	Q08629	Neurology	antimmj_omrf	antimmj_omrf1 - antimmj_omrf2	0.514554	0.0842115	0.944897	0.0200127	Significant	0.246127	Not_significant
CD58	OID20716	P19256	Inflammation	antimmj_omrf	antimmj_omrf1 - antimmj_omrf2	0.265848	0.0434966	0.488199	0.0200241	Significant	0.246127	Not_significant
NDUFS6	OID21224	O75380	Oncology	antimmj_omrf	antimmj_omrf1 - antimmj_omrf2	1.43371	0.234109	2.63331	0.0200462	Significant	0.246127	Not_significant
MORC3	OID31073	Q14149	Neurology_II	antimmj_omrf	antimmj_omrf1 - antimmj_omrf2	-1.0195	-1.87287	-0.16614	0.0200925	Significant	0.246127	Not_significant
SHISA5	OID30387	Q8N114	Cardiometabolic_II	antimmj_omrf	antimmj_omrf1 - antimmj_omrf2	0.500131	0.0814076	0.918855	0.0201192	Significant	0.246127	Not_significant
GATA3	OID31219	P23771	Oncology_II	antimmj_omrf	antimmj_omrf1 - antimmj_omrf2	2.13545	0.346653	3.92426	0.0201831	Significant	0.246127	Not_significant
PCDH9	OID31516	Q9HC56	Oncology_II	antimmj_omrf	antimmj_omrf1 - antimmj_omrf2	0.469739	0.0761202	0.863357	0.020225	Significant	0.246127	Not_significant
SCARF2	OID21048	Q96GP6	Neurology	antimmj_omrf	antimmj_omrf1 - antimmj_omrf2	0.505729	0.0815083	0.929949	0.0203473	Significant	0.246127	Not_significant
BANK1	OID20594	Q8NDB2	Inflammation	antimmj_omrf	antimmj_omrf1 - antimmj_omrf2	-1.12641	-2.07155	-0.18127	0.0203819	Significant	0.246127	Not_significant
LILRB4	OID20429	Q8NHJ6	Inflammation	antimmj_omrf	antimmj_omrf1 - antimmj_omrf2	1.06793	0.17185	1.964	0.0203902	Significant	0.246127	Not_significant
CNGB3	OID30805	Q9NQW8	Neurology_II	antimmj_omrf	antimmj_omrf1 - antimmj_omrf2	-0.421987	-0.776435	-0.0675385	0.0205093	Significant	0.246338	Not_significant
HS6ST2	OID30481	Q96MM7	Inflammation_II	antimmj_omrf	antimmj_omrf1 - antimmj_omrf2	0.686704	0.109607	1.2638	0.0205778	Significant	0.246338	Not_significant
STK4	OID20140	Q13043	Cardiometabolic	antimmj_omrf	antimmj_omrf1 - antimmj_omrf2	-0.906149	-1.66893	-0.143363	0.0207765	Significant	0.247055	Not_significant
PMVK	OID20850	Q15126	Neurology	antimmj_omrf	antimmj_omrf1 - antimmj_omrf2	-1.3994	-2.5778	-0.22099	0.0208319	Significant	0.247055	Not_significant
PKD1	OID30328	P98161	Cardiometabolic_II	antimmj_omrf	antimmj_omrf1 - antimmj_omrf2	0.399329	0.0626972	0.735961	0.0209597	Significant	0.247055	Not_significant
IFI30	OID31505	P13284	Oncology_II	antimmj_omrf	antimmj_omrf1 - antimmj_omrf2	0.636659	0.0998109	1.17351	0.0209788	Significant	0.247055	Not_significant
GALNT10	OID21371	Q86SR1	Oncology	antimmj_omrf	antimmj_omrf1 - antimmj_omrf2	0.402555	0.0627597	0.74235	0.0211365	Significant	0.247581	Not_significant
NCK2	OID20683	O43639	Inflammation	antimmj_omrf	antimmj_omrf1 - antimmj_omrf2	-0.671686	-1.23895	-0.104426	0.0211944	Significant	0.247581	Not_significant
BCAT2	OID30844	O15382	Neurology_II	antimmj_omrf	antimmj_omrf1 - antimmj_omrf2	1.67786	0.258258	3.09747	0.0213984	Significant	0.248961	Not_significant
DOK2	OID20138	O60496	Cardiometabolic	antimmj_omrf	antimmj_omrf1 - antimmj_omrf2	-1.1264	-2.0801	-0.172693	0.0214997	Significant	0.249138	Not_significant
ULBP2	OID20919	Q9BZM5	Neurology	antimmj_omrf	antimmj_omrf1 - antimmj_omrf2	0.56171	0.0848599	1.03856	0.0218138	Significant	0.251771	Not_significant
OSCAR	OID20776	Q8IYS5	Inflammation	antimmj_omrf	antimmj_omrf1 - antimmj_omrf2	0.511617	0.0751631	0.948071	0.0224354	Significant	0.25632	Not_significant
KLRK1	OID31082	P26718	Neurology_II	antimmj_omrf	antimmj_omrf1 - antimmj_omrf2	0.544166	0.0798417	1.00849	0.0224696	Significant	0.25632	Not_significant
TTF2	OID30942	Q9UNY4	Neurology_II	antimmj_omrf	antimmj_omrf1 - antimmj_omrf2	-2.40232	-4.45317	-0.351467	0.0225564	Significant	0.25632	Not_significant
CXCL3	OID20788	P19876	Inflammation	antimmj_omrf	antimmj_omrf1 - antimmj_omrf2	-0.948072	-1.75805	-0.138091	0.0226352	Significant	0.25632	Not_significant
EFEMP1	OID20414	Q12805	Cardiometabolic	antimmj_omrf	antimmj_omrf1 - antimmj_omrf2	0.604759	0.0874732	1.12205	0.0227843	Significant	0.25632	Not_significant
SLITRK2	OID21409	Q9H156	Oncology	antimmj_omrf	antimmj_omrf1 - antimmj_omrf2	0.660682	0.0953253	1.22604	0.0228382	Significant	0.25632	Not_significant
FAM20A	OID30348	Q96MK3	Cardiometabolic_II	antimmj_omrf	antimmj_omrf1 - antimmj_omrf2	0.423856	0.0610591	0.786652	0.022877	Significant	0.25632	Not_significant
GBP1	OID31128	P32455	Neurology_II	antimmj_omrf	antimmj_omrf1 - antimmj_omrf2	1.34614	0.190675	2.5016	0.0232343	Significant	0.25632	Not_significant
IFNGR2	OID20941	P38484	Neurology	antimmj_omrf	antimmj_omrf1 - antimmj_omrf2	0.595418	0.0843481	1.10649	0.0232473	Significant	0.25632	Not_significant
TBC1D23	OID21286	Q9NUY8	Oncology	antimmj_omrf	antimmj_omrf1 - antimmj_omrf2	-1.0425	-1.93747	-0.147522	0.023286	Significant	0.25632	Not_significant
PRKG1	OID30621	Q13976	Inflammation_II	antimmj_omrf	antimmj_omrf1 - antimmj_omrf2	-1.43949	-2.67603	-0.202957	0.0233606	Significant	0.25632	Not_significant
MFAP4	OID30598	P55083	Inflammation_II	antimmj_omrf	antimmj_omrf1 - antimmj_omrf2	0.46384	0.0652403	0.862439	0.0234005	Significant	0.25632	Not_significant
TACC3	OID21285	Q9Y6A5	Oncology	antimmj_omrf	antimmj_omrf1 - antimmj_omrf2	-1.12024	-2.08303	-0.157443	0.023418	Significant	0.25632	Not_significant
ARHGEF12	OID20554	Q9NZN5	Inflammation	antimmj_omrf	antimmj_omrf1 - antimmj_omrf2	-0.99868	-1.85722	-0.140139	0.0234466	Significant	0.25632	Not_significant
SNCG	OID20971	O76070	Neurology	antimmj_omrf	antimmj_omrf1 - antimmj_omrf2	0.783725	0.109331	1.45812	0.0235703	Significant	0.256704	Not_significant
FGF12	OID30454	P61328	Inflammation_II	antimmj_omrf	antimmj_omrf1 - antimmj_omrf2	0.494722	0.0680448	0.9214	0.023868	Significant	0.258749	Not_significant
SMPDL3A	OID20676	Q92484	Inflammation	antimmj_omrf	antimmj_omrf1 - antimmj_omrf2	0.573279	0.0785987	1.06796	0.0239368	Significant	0.258749	Not_significant
KLK6	OID21526	Q92876	Oncology	antimmj_omrf	antimmj_omrf1 - antimmj_omrf2	0.381326	0.0519448	0.710707	0.0240759	Significant	0.259286	Not_significant
CD200R1	OID20595	Q8TD46	Inflammation	antimmj_omrf	antimmj_omrf1 - antimmj_omrf2	0.592529	0.0801232	1.10493	0.0242328	Significant	0.260009	Not_significant
ACRV1	OID30513	P26436	Inflammation_II	antimmj_omrf	antimmj_omrf1 - antimmj_omrf2	-0.560287	-1.04531	-0.0752645	0.0243699	Significant	0.260324	Not_significant
BEX3	OID31202	Q00994	Oncology_II	antimmj_omrf	antimmj_omrf1 - antimmj_omrf2	-1.79966	-3.35879	-0.240539	0.0244879	Significant	0.260324	Not_significant
RAB33A	OID30122	Q14088	Cardiometabolic_II	antimmj_omrf	antimmj_omrf1 - antimmj_omrf2	-1.15469	-2.15576	-0.153618	0.0246035	Significant	0.260324	Not_significant
SEMA6C	OID30531	Q9H3T2	Inflammation_II	antimmj_omrf	antimmj_omrf1 - antimmj_omrf2	0.539107	0.0715581	1.00666	0.0246238	Significant	0.260324	Not_significant
ITGB6	OID20493	P18564	Inflammation	antimmj_omrf	antimmj_omrf1 - antimmj_omrf2	0.489976	0.0645922	0.915359	0.0247657	Significant	0.260324	Not_significant
MERTK	OID20657	Q12866	Inflammation	antimmj_omrf	antimmj_omrf1 - antimmj_omrf2	0.522763	0.0685448	0.97698	0.0248988	Significant	0.260324	Not_significant
COCH	OID30305	O43405	Cardiometabolic_II	antimmj_omrf	antimmj_omrf1 - antimmj_omrf2	0.434626	0.0568662	0.812387	0.024937	Significant	0.260324	Not_significant
SIL1	OID30207	Q9H173	Cardiometabolic_II	antimmj_omrf	antimmj_omrf1 - antimmj_omrf2	0.446056	0.0582154	0.833896	0.0249811	Significant	0.260324	Not_significant
THY1	OID21050	P04216	Neurology	antimmj_omrf	antimmj_omrf1 - antimmj_omrf2	0.447572	0.0581399	0.837004	0.0250815	Significant	0.260434	Not_significant
OGN	OID21123	P20774	Neurology	antimmj_omrf	antimmj_omrf1 - antimmj_omrf2	0.688296	0.0881091	1.28848	0.0253742	Significant	0.262533	Not_significant
ADAM23	OID20651	O75077	Inflammation	antimmj_omrf	antimmj_omrf1 - antimmj_omrf2	0.548972	0.0689693	1.02897	0.0257575	Significant	0.265549	Not_significant
MTSS1	OID31492	O43312	Oncology_II	antimmj_omrf	antimmj_omrf1 - antimmj_omrf2	-1.05641	-1.98093	-0.1319	0.0259247	Significant	0.266326	Not_significant
CLEC12A	OID30552	Q5QGZ9	Inflammation_II	antimmj_omrf	antimmj_omrf1 - antimmj_omrf2	0.377266	0.0465599	0.707971	0.0261181	Significant	0.266691	Not_significant
PENK	OID30666	P01210	Inflammation_II	antimmj_omrf	antimmj_omrf1 - antimmj_omrf2	0.879605	0.107878	1.65133	0.0262439	Significant	0.266691	Not_significant
GRSF1	OID31224	Q12849	Oncology_II	antimmj_omrf	antimmj_omrf1 - antimmj_omrf2	-1.30962	-2.46085	-0.158384	0.0265381	Significant	0.266691	Not_significant
NGRN	OID31115	Q9NPE2	Neurology_II	antimmj_omrf	antimmj_omrf1 - antimmj_omrf2	0.594115	0.071779	1.11645	0.0265434	Significant	0.266691	Not_significant
NIT1	OID30252	Q86X76	Cardiometabolic_II	antimmj_omrf	antimmj_omrf1 - antimmj_omrf2	-0.509493	-0.957647	-0.0613398	0.0266141	Significant	0.266691	Not_significant
SRC	OID21521	P12931	Oncology	antimmj_omrf	antimmj_omrf1 - antimmj_omrf2	-1.14114	-2.14673	-0.135543	0.0269053	Significant	0.266691	Not_significant
CPXM2	OID30322	Q8N436	Cardiometabolic_II	antimmj_omrf	antimmj_omrf1 - antimmj_omrf2	0.502674	0.059538	0.94581	0.0269362	Significant	0.266691	Not_significant
CD160	OID20647	O95971	Inflammation	antimmj_omrf	antimmj_omrf1 - antimmj_omrf2	0.607547	0.0714899	1.1436	0.0270645	Significant	0.266691	Not_significant
HGFAC	OID30718	Q04756	Inflammation_II	antimmj_omrf	antimmj_omrf1 - antimmj_omrf2	0.236948	0.0278624	0.446034	0.0270868	Significant	0.266691	Not_significant
COL9A1	OID20550	P20849	Inflammation	antimmj_omrf	antimmj_omrf1 - antimmj_omrf2	1.03015	0.120877	1.93942	0.0271184	Significant	0.266691	Not_significant
DLL1	OID21525	O00548	Oncology	antimmj_omrf	antimmj_omrf1 - antimmj_omrf2	0.488089	0.0571723	0.919005	0.0271528	Significant	0.266691	Not_significant
IFNGR1	OID20678	P15260	Inflammation	antimmj_omrf	antimmj_omrf1 - antimmj_omrf2	0.258341	0.0302278	0.486455	0.0271779	Significant	0.266691	Not_significant
MSR1	OID21063	P21757	Neurology	antimmj_omrf	antimmj_omrf1 - antimmj_omrf2	0.706787	0.0825477	1.33103	0.0272107	Significant	0.266691	Not_significant
ZBP1	OID30526	Q9H171	Inflammation_II	antimmj_omrf	antimmj_omrf1 - antimmj_omrf2	1.18619	0.138255	2.23412	0.0272491	Significant	0.266691	Not_significant
FURIN	OID21514	P09958	Oncology	antimmj_omrf	antimmj_omrf1 - antimmj_omrf2	0.426602	0.0492641	0.80394	0.0274287	Significant	0.267079	Not_significant
BRDT	OID30179	Q58F21	Cardiometabolic_II	antimmj_omrf	antimmj_omrf1 - antimmj_omrf2	-0.714256	-1.34725	-0.0812642	0.0277415	Significant	0.267079	Not_significant
MAP2K6	OID20552	P52564	Inflammation	antimmj_omrf	antimmj_omrf1 - antimmj_omrf2	-1.05723	-1.99419	-0.120263	0.0277428	Significant	0.267079	Not_significant
CASP2	OID20555	P42575	Inflammation	antimmj_omrf	antimmj_omrf1 - antimmj_omrf2	-0.867157	-1.63583	-0.0984815	0.0277742	Significant	0.267079	Not_significant
CCN1	OID21368	O00622	Oncology	antimmj_omrf	antimmj_omrf1 - antimmj_omrf2	1.00726	0.114228	1.90028	0.0277911	Significant	0.267079	Not_significant
NPL	OID30329	Q9BXD5	Cardiometabolic_II	antimmj_omrf	antimmj_omrf1 - antimmj_omrf2	0.786466	0.0883953	1.48454	0.0279472	Significant	0.267079	Not_significant
PDLIM7	OID20729	Q9NR12	Inflammation	antimmj_omrf	antimmj_omrf1 - antimmj_omrf2	-1.28607	-2.42775	-0.144391	0.0279952	Significant	0.267079	Not_significant
PAM	OID20291	P19021	Cardiometabolic	antimmj_omrf	antimmj_omrf1 - antimmj_omrf2	0.559717	0.0626524	1.05678	0.0280263	Significant	0.267079	Not_significant
BCHE	OID30717	P06276	Inflammation_II	antimmj_omrf	antimmj_omrf1 - antimmj_omrf2	0.288828	0.0314009	0.546255	0.0285814	Significant	0.271476	Not_significant
SOST	OID20204	Q9BQB4	Cardiometabolic	antimmj_omrf	antimmj_omrf1 - antimmj_omrf2	0.552794	0.0595359	1.04605	0.0287538	Significant	0.272221	Not_significant
SCARB2	OID20943	Q14108	Neurology	antimmj_omrf	antimmj_omrf1 - antimmj_omrf2	0.747721	0.0797671	1.41567	0.0289277	Significant	0.272296	Not_significant
FLT4	OID21491	P35916	Oncology	antimmj_omrf	antimmj_omrf1 - antimmj_omrf2	0.460061	0.0483677	0.871755	0.0291915	Significant	0.272296	Not_significant
CHCHD6	OID31426	Q9BRQ6	Oncology_II	antimmj_omrf	antimmj_omrf1 - antimmj_omrf2	0.659271	0.0682252	1.25032	0.0294722	Significant	0.272296	Not_significant
CA13	OID20225	Q8N1Q1	Cardiometabolic	antimmj_omrf	antimmj_omrf1 - antimmj_omrf2	-1.1667	-2.21354	-0.119871	0.0296047	Significant	0.272296	Not_significant
SLC13A1	OID31388	Q9BZW2	Oncology_II	antimmj_omrf	antimmj_omrf1 - antimmj_omrf2	-0.578042	-1.09673	-0.0593584	0.0296168	Significant	0.272296	Not_significant
RAB37	OID20425	Q96AX2	Inflammation	antimmj_omrf	antimmj_omrf1 - antimmj_omrf2	-1.22708	-2.32841	-0.125754	0.0296646	Significant	0.272296	Not_significant
ANGPTL2	OID20726	Q9UKU9	Inflammation	antimmj_omrf	antimmj_omrf1 - antimmj_omrf2	0.962009	0.0984428	1.82558	0.0296863	Significant	0.272296	Not_significant
RELT	OID21142	Q969Z4	Neurology	antimmj_omrf	antimmj_omrf1 - antimmj_omrf2	0.393887	0.040255	0.747519	0.0296961	Significant	0.272296	Not_significant
HS3ST3B1	OID21303	Q9Y662	Oncology	antimmj_omrf	antimmj_omrf1 - antimmj_omrf2	0.593512	0.0604624	1.12656	0.029775	Significant	0.272296	Not_significant
RNF149	OID30235	Q8NC42	Cardiometabolic_II	antimmj_omrf	antimmj_omrf1 - antimmj_omrf2	0.4193	0.0426436	0.795957	0.0297833	Significant	0.272296	Not_significant
INHBC	OID21093	P55103	Neurology	antimmj_omrf	antimmj_omrf1 - antimmj_omrf2	0.439063	0.0446311	0.833496	0.0297956	Significant	0.272296	Not_significant
LRIG1	OID21429	Q96JA1	Oncology	antimmj_omrf	antimmj_omrf1 - antimmj_omrf2	0.587934	0.059007	1.11686	0.0300186	Significant	0.272841	Not_significant
NTF3	OID20591	P20783	Inflammation	antimmj_omrf	antimmj_omrf1 - antimmj_omrf2	0.647281	0.0647745	1.22979	0.0300813	Significant	0.272841	Not_significant
YARS1	OID31494	P54577	Oncology_II	antimmj_omrf	antimmj_omrf1 - antimmj_omrf2	-1.50239	-2.85497	-0.149803	0.0301378	Significant	0.272841	Not_significant
PIK3IP1	OID21094	Q96FE7	Neurology	antimmj_omrf	antimmj_omrf1 - antimmj_omrf2	0.297197	0.0293868	0.565007	0.0302774	Significant	0.273251	Not_significant
ACADSB	OID30356	P45954	Cardiometabolic_II	antimmj_omrf	antimmj_omrf1 - antimmj_omrf2	-1.17165	-2.22805	-0.115247	0.0303758	Significant	0.273288	Not_significant
REEP4	OID31028	Q9H6H4	Neurology_II	antimmj_omrf	antimmj_omrf1 - antimmj_omrf2	-1.03351	-1.9673	-0.0997153	0.0307153	Significant	0.274773	Not_significant
CRIM1	OID20701	Q9NZV1	Inflammation	antimmj_omrf	antimmj_omrf1 - antimmj_omrf2	0.455422	0.0437433	0.867101	0.0307809	Significant	0.274773	Not_significant
BMP10	OID30575	O95393	Inflammation_II	antimmj_omrf	antimmj_omrf1 - antimmj_omrf2	0.384789	0.0368706	0.732707	0.0308255	Significant	0.274773	Not_significant
DCBLD2	OID21474	Q96PD2	Oncology	antimmj_omrf	antimmj_omrf1 - antimmj_omrf2	0.673115	0.0618277	1.2844	0.0315262	Significant	0.280158	Not_significant
TPPP2	OID31274	P59282	Oncology_II	antimmj_omrf	antimmj_omrf1 - antimmj_omrf2	-2.27931	-4.35233	-0.2063	0.0317693	Significant	0.280772	Not_significant
KIAA0319	OID31094	Q5VV43	Neurology_II	antimmj_omrf	antimmj_omrf1 - antimmj_omrf2	0.514711	0.0461458	0.983276	0.0319227	Significant	0.280772	Not_significant
OPHN1	OID31087	O60890	Neurology_II	antimmj_omrf	antimmj_omrf1 - antimmj_omrf2	-0.848813	-1.62148	-0.0761497	0.0319342	Significant	0.280772	Not_significant
GTPBP2	OID30946	Q9BX10	Neurology_II	antimmj_omrf	antimmj_omrf1 - antimmj_omrf2	-1.18448	-2.26304	-0.105917	0.031983	Significant	0.280772	Not_significant
VPS53	OID21281	Q5VIR6	Oncology	antimmj_omrf	antimmj_omrf1 - antimmj_omrf2	-0.693508	-1.32585	-0.0611687	0.0322116	Significant	0.281925	Not_significant
ADAM12	OID30491	O43184	Inflammation_II	antimmj_omrf	antimmj_omrf1 - antimmj_omrf2	0.718937	0.0620745	1.3758	0.0325217	Significant	0.282547	Not_significant
HEG1	OID30579	Q9ULI3	Inflammation_II	antimmj_omrf	antimmj_omrf1 - antimmj_omrf2	0.312262	0.0268544	0.59767	0.0325938	Significant	0.282547	Not_significant
PXN	OID20822	P49023	Neurology	antimmj_omrf	antimmj_omrf1 - antimmj_omrf2	0.781834	0.0666631	1.49701	0.0327182	Significant	0.282547	Not_significant
LMNB1	OID31501	P20700	Oncology_II	antimmj_omrf	antimmj_omrf1 - antimmj_omrf2	0.838113	0.0713759	1.60485	0.0327397	Significant	0.282547	Not_significant
CX3CL1	OID20976	P78423	Neurology	antimmj_omrf	antimmj_omrf1 - antimmj_omrf2	0.655202	0.0556852	1.25472	0.0327704	Significant	0.282547	Not_significant
CLEC2L	OID30884	P0C7M8	Neurology_II	antimmj_omrf	antimmj_omrf1 - antimmj_omrf2	-1.41266	-2.70717	-0.118152	0.0330167	Significant	0.283826	Not_significant
FOS	OID31221	P01100	Oncology_II	antimmj_omrf	antimmj_omrf1 - antimmj_omrf2	2.06634	0.168122	3.96456	0.0334368	Significant	0.285357	Not_significant
PSAP	OID30419	P07602	Cardiometabolic_II	antimmj_omrf	antimmj_omrf1 - antimmj_omrf2	0.348837	0.0282978	0.669377	0.0334806	Significant	0.285357	Not_significant
IFIT3	OID31283	O14879	Oncology_II	antimmj_omrf	antimmj_omrf1 - antimmj_omrf2	1.17721	0.0953325	2.25908	0.0335055	Significant	0.285357	Not_significant
MTSS2	OID31409	Q765P7	Oncology_II	antimmj_omrf	antimmj_omrf1 - antimmj_omrf2	-0.868525	-1.66753	-0.0695196	0.0336867	Significant	0.285357	Not_significant
MRPL46	OID20858	Q9H2W6	Neurology	antimmj_omrf	antimmj_omrf1 - antimmj_omrf2	-0.418779	-0.804079	-0.0334785	0.0337031	Significant	0.285357	Not_significant
LY96	OID20945	Q9Y6Y9	Neurology	antimmj_omrf	antimmj_omrf1 - antimmj_omrf2	0.410714	0.0325872	0.788841	0.0338152	Significant	0.285357	Not_significant
LILRA5	OID20209	A6NI73	Cardiometabolic	antimmj_omrf	antimmj_omrf1 - antimmj_omrf2	0.411622	0.0321895	0.791055	0.0340217	Significant	0.285357	Not_significant
HSD11B1	OID20575	P28845	Inflammation	antimmj_omrf	antimmj_omrf1 - antimmj_omrf2	0.575953	0.0449876	1.10692	0.0340487	Significant	0.285357	Not_significant
TJP3	OID30798	O95049	Neurology_II	antimmj_omrf	antimmj_omrf1 - antimmj_omrf2	-1.61019	-3.09517	-0.125219	0.0341037	Significant	0.285357	Not_significant
CD274	OID20966	Q9NZQ7	Neurology	antimmj_omrf	antimmj_omrf1 - antimmj_omrf2	0.589775	0.0456203	1.13393	0.0341798	Significant	0.285357	Not_significant
ITM2A	OID20504	O43736	Inflammation	antimmj_omrf	antimmj_omrf1 - antimmj_omrf2	0.451997	0.0341623	0.869831	0.0345112	Significant	0.287073	Not_significant
POMC	OID30282	P01189	Cardiometabolic_II	antimmj_omrf	antimmj_omrf1 - antimmj_omrf2	0.902521	0.0676438	1.7374	0.0346316	Significant	0.287073	Not_significant
SIRPB1	OID20739	O00241	Inflammation	antimmj_omrf	antimmj_omrf1 - antimmj_omrf2	0.663624	0.0494157	1.27783	0.034721	Significant	0.287073	Not_significant
LEO1	OID30991	Q8WVC0	Neurology_II	antimmj_omrf	antimmj_omrf1 - antimmj_omrf2	0.787288	0.0583842	1.51619	0.0347817	Significant	0.287073	Not_significant
S100A11	OID20130	P31949	Cardiometabolic	antimmj_omrf	antimmj_omrf1 - antimmj_omrf2	0.597291	0.0433352	1.15125	0.0350814	Significant	0.288724	Not_significant
OXCT1	OID30227	P55809	Cardiometabolic_II	antimmj_omrf	antimmj_omrf1 - antimmj_omrf2	0.628033	0.044885	1.21118	0.0352863	Significant	0.289491	Not_significant
EHBP1	OID30302	Q8NDI1	Cardiometabolic_II	antimmj_omrf	antimmj_omrf1 - antimmj_omrf2	-0.633084	-1.22135	-0.0448165	0.0354303	Significant	0.289491	Not_significant
MMP12	OID21439	P39900	Oncology	antimmj_omrf	antimmj_omrf1 - antimmj_omrf2	0.881195	0.0612482	1.70114	0.0356636	Significant	0.289491	Not_significant
SPON2	OID20221	Q9BUD6	Cardiometabolic	antimmj_omrf	antimmj_omrf1 - antimmj_omrf2	0.562732	0.0390784	1.08639	0.0356717	Significant	0.289491	Not_significant
B4GALT1	OID20780	P15291	Inflammation	antimmj_omrf	antimmj_omrf1 - antimmj_omrf2	0.424847	0.0295161	0.820179	0.0356743	Significant	0.289491	Not_significant
ROBO1	OID20734	Q9Y6N7	Inflammation	antimmj_omrf	antimmj_omrf1 - antimmj_omrf2	0.379732	0.0259854	0.73348	0.0358667	Significant	0.29024	Not_significant
BTN2A1	OID20713	Q7KYR7	Inflammation	antimmj_omrf	antimmj_omrf1 - antimmj_omrf2	0.362824	0.0242807	0.701367	0.0361532	Significant	0.291743	Not_significant
ICAM5	OID20145	Q9UMF0	Cardiometabolic	antimmj_omrf	antimmj_omrf1 - antimmj_omrf2	-0.517231	-1.00022	-0.0342373	0.0363007	Significant	0.29212	Not_significant
HTRA2	OID21471	O43464	Oncology	antimmj_omrf	antimmj_omrf1 - antimmj_omrf2	0.557714	0.0361708	1.07926	0.0365503	Significant	0.29319	Not_significant
LELP1	OID30845	Q5T871	Neurology_II	antimmj_omrf	antimmj_omrf1 - antimmj_omrf2	2.20581	0.142138	4.26949	0.0366361	Significant	0.29319	Not_significant
ATRAID	OID31451	Q6UW56	Oncology_II	antimmj_omrf	antimmj_omrf1 - antimmj_omrf2	0.386889	0.0246567	0.749121	0.0367696	Significant	0.293448	Not_significant
EFNA4	OID20935	P52798	Neurology	antimmj_omrf	antimmj_omrf1 - antimmj_omrf2	0.431177	0.0271689	0.835184	0.0369077	Significant	0.293741	Not_significant
MYOC	OID21121	Q99972	Neurology	antimmj_omrf	antimmj_omrf1 - antimmj_omrf2	0.798689	0.0481947	1.54918	0.0374287	Significant	0.296278	Not_significant
DDR1	OID21009	Q08345	Neurology	antimmj_omrf	antimmj_omrf1 - antimmj_omrf2	0.332961	0.0200879	0.645833	0.037431	Significant	0.296278	Not_significant
PLA2G7	OID21105	Q13093	Neurology	antimmj_omrf	antimmj_omrf1 - antimmj_omrf2	0.360397	0.0213369	0.699458	0.0376579	Significant	0.296999	Not_significant
CTSF	OID21500	Q9UBX1	Oncology	antimmj_omrf	antimmj_omrf1 - antimmj_omrf2	0.503507	0.02941	0.977605	0.0378086	Significant	0.296999	Not_significant
MAPKAPK2	OID31293	P49137	Oncology_II	antimmj_omrf	antimmj_omrf1 - antimmj_omrf2	-0.761007	-1.47773	-0.0442823	0.0378515	Significant	0.296999	Not_significant
CD300E	OID21418	Q496F6	Oncology	antimmj_omrf	antimmj_omrf1 - antimmj_omrf2	0.719288	0.0412011	1.39737	0.0380344	Significant	0.296999	Not_significant
TNIP1	OID31120	Q15025	Neurology_II	antimmj_omrf	antimmj_omrf1 - antimmj_omrf2	-1.02042	-1.98237	-0.0584808	0.0380347	Significant	0.296999	Not_significant
NAGPA	OID30643	Q9UK23	Inflammation_II	antimmj_omrf	antimmj_omrf1 - antimmj_omrf2	0.247976	0.0137825	0.48217	0.0383714	Significant	0.297796	Not_significant
LAT	OID20640	O43561	Inflammation	antimmj_omrf	antimmj_omrf1 - antimmj_omrf2	-0.790714	-1.53764	-0.0437851	0.0384095	Significant	0.297796	Not_significant
EDIL3	OID20081	O43854	Cardiometabolic	antimmj_omrf	antimmj_omrf1 - antimmj_omrf2	0.542199	0.0292923	1.0551	0.0386734	Significant	0.297796	Not_significant
EDN1	OID30224	P05305	Cardiometabolic_II	antimmj_omrf	antimmj_omrf1 - antimmj_omrf2	0.541677	0.0290969	1.05426	0.0387308	Significant	0.297796	Not_significant
CACYBP	OID30649	Q9HB71	Inflammation_II	antimmj_omrf	antimmj_omrf1 - antimmj_omrf2	-0.91852	-1.78778	-0.0492592	0.0387517	Significant	0.297796	Not_significant
PMM2	OID30125	O15305	Cardiometabolic_II	antimmj_omrf	antimmj_omrf1 - antimmj_omrf2	-0.974616	-1.897	-0.0522303	0.0387536	Significant	0.297796	Not_significant
VAV3	OID30795	Q9UKW4	Neurology_II	antimmj_omrf	antimmj_omrf1 - antimmj_omrf2	-1.21597	-2.36877	-0.0631632	0.0390897	Significant	0.299584	Not_significant
VCAN	OID21026	P13611	Neurology	antimmj_omrf	antimmj_omrf1 - antimmj_omrf2	0.501142	0.0240009	0.978284	0.0398894	Significant	0.303062	Not_significant
CPVL	OID21435	Q9H3G5	Oncology	antimmj_omrf	antimmj_omrf1 - antimmj_omrf2	0.477903	0.0228099	0.932997	0.0399218	Significant	0.303062	Not_significant
TNFRSF9	OID20985	Q07011	Neurology	antimmj_omrf	antimmj_omrf1 - antimmj_omrf2	0.598064	0.0281815	1.16795	0.0400418	Significant	0.303062	Not_significant
PPP1R14D	OID30997	Q9NXH3	Neurology_II	antimmj_omrf	antimmj_omrf1 - antimmj_omrf2	0.700684	0.0330182	1.36835	0.0400428	Significant	0.303062	Not_significant
MAD1L1	OID20904	Q9Y6D9	Neurology	antimmj_omrf	antimmj_omrf1 - antimmj_omrf2	0.785164	0.0369015	1.53343	0.0400665	Significant	0.303062	Not_significant
NCR1	OID20566	O76036	Inflammation	antimmj_omrf	antimmj_omrf1 - antimmj_omrf2	0.419623	0.0191739	0.820071	0.04033	Significant	0.303721	Not_significant
IL3RA	OID20461	P26951	Inflammation	antimmj_omrf	antimmj_omrf1 - antimmj_omrf2	0.464251	0.0210969	0.907406	0.0403798	Significant	0.303721	Not_significant
SETMAR	OID20948	Q53H47	Neurology	antimmj_omrf	antimmj_omrf1 - antimmj_omrf2	0.540022	0.0242452	1.0558	0.04049	Significant	0.303721	Not_significant
MYLPF	OID30917	Q96A32	Neurology_II	antimmj_omrf	antimmj_omrf1 - antimmj_omrf2	1.54269	0.0686289	3.01676	0.0405729	Significant	0.303721	Not_significant
MINDY1	OID31399	Q8N5J2	Oncology_II	antimmj_omrf	antimmj_omrf1 - antimmj_omrf2	-1.5754	-3.0825	-0.0682999	0.0408103	Significant	0.30471	Not_significant
UMOD	OID20237	P07911	Cardiometabolic	antimmj_omrf	antimmj_omrf1 - antimmj_omrf2	-0.528555	-1.03461	-0.0225013	0.0409653	Significant	0.305081	Not_significant
FNDC1	OID31127	Q4ZHG4	Neurology_II	antimmj_omrf	antimmj_omrf1 - antimmj_omrf2	0.662221	0.0276286	1.29681	0.0411353	Significant	0.305512	Not_significant
TNF	OID20848	P01375	Neurology	antimmj_omrf	antimmj_omrf1 - antimmj_omrf2	0.69417	0.0286351	1.3597	0.0412341	Significant	0.305512	Not_significant
TNF	OID20848	P01375	Neurology	antimmj_omrf	antimmj_omrf1 - antimmj_omrf2	0.69417	0.0286351	1.3597	0.0412341	Significant	0.648668	Not_significant
TNF	OID20848	P01375	Neurology	antimmj_omrf	antimmj_omrf1 - antimmj_omrf2	0.69417	0.0286351	1.3597	0.0412341	Significant	0.727776	Not_significant
TNF	OID20848	P01375	Neurology	antimmj_omrf	antimmj_omrf1 - antimmj_omrf2	0.69417	0.0286351	1.3597	0.0412341	Significant	0.952918	Not_significant
MIA	OID21531	Q16674	Oncology	antimmj_omrf	antimmj_omrf1 - antimmj_omrf2	0.501529	0.0202622	0.982795	0.0414028	Significant	0.30598	Not_significant
CD72	OID30641	P21854	Inflammation_II	antimmj_omrf	antimmj_omrf1 - antimmj_omrf2	0.485092	0.0191697	0.951014	0.0415832	Significant	0.30653	Not_significant
CRACR2A	OID21249	Q9BSW2	Oncology	antimmj_omrf	antimmj_omrf1 - antimmj_omrf2	-0.916198	-1.79737	-0.0350223	0.0418584	Significant	0.306814	Not_significant
PLAUR	OID20764	Q03405	Inflammation	antimmj_omrf	antimmj_omrf1 - antimmj_omrf2	0.466655	0.017763	0.915547	0.0418811	Significant	0.306814	Not_significant
RNASE6	OID30689	Q93091	Inflammation_II	antimmj_omrf	antimmj_omrf1 - antimmj_omrf2	0.340824	0.0127691	0.668879	0.0420037	Significant	0.306814	Not_significant
LAIR1	OID20737	Q6GTX8	Inflammation	antimmj_omrf	antimmj_omrf1 - antimmj_omrf2	0.565897	0.0210869	1.11071	0.0420453	Significant	0.306814	Not_significant
MASP1	OID20954	P48740	Neurology	antimmj_omrf	antimmj_omrf1 - antimmj_omrf2	0.28128	0.0100419	0.552519	0.0423696	Significant	0.308404	Not_significant
GADD45B	OID31261	O75293	Oncology_II	antimmj_omrf	antimmj_omrf1 - antimmj_omrf2	-1.1998	-2.35745	-0.0421537	0.0424837	Significant	0.308459	Not_significant
IGFBP2	OID20325	P18065	Cardiometabolic	antimmj_omrf	antimmj_omrf1 - antimmj_omrf2	0.720382	0.0243694	1.41639	0.0427538	Significant	0.309644	Not_significant
LRRC59	OID30361	Q96AG4	Cardiometabolic_II	antimmj_omrf	antimmj_omrf1 - antimmj_omrf2	-0.852271	-1.67635	-0.0281927	0.0429202	Significant	0.30997	Not_significant
TSPAN8	OID31470	P19075	Oncology_II	antimmj_omrf	antimmj_omrf1 - antimmj_omrf2	0.70734	0.0230521	1.39163	0.0430127	Significant	0.30997	Not_significant
CHI3L1	OID20399	P36222	Cardiometabolic	antimmj_omrf	antimmj_omrf1 - antimmj_omrf2	0.734772	0.0231669	1.44638	0.0432305	Significant	0.310445	Not_significant
EIF4G3	OID31022	O43432	Neurology_II	antimmj_omrf	antimmj_omrf1 - antimmj_omrf2	-1.42574	-2.80688	-0.0446041	0.043293	Significant	0.310445	Not_significant
CHM	OID30972	P24386	Neurology_II	antimmj_omrf	antimmj_omrf1 - antimmj_omrf2	-0.7518	-1.48218	-0.0214203	0.0438649	Significant	0.312917	Not_significant
FCRL1	OID20172	Q96LA6	Cardiometabolic	antimmj_omrf	antimmj_omrf1 - antimmj_omrf2	0.522964	0.0143633	1.03157	0.0440794	Significant	0.312917	Not_significant
CLSPN	OID20831	Q9HAW4	Neurology	antimmj_omrf	antimmj_omrf1 - antimmj_omrf2	0.663689	0.0180884	1.30929	0.0441262	Significant	0.312917	Not_significant
COMMD9	OID31390	Q9P000	Oncology_II	antimmj_omrf	antimmj_omrf1 - antimmj_omrf2	0.519758	0.0137546	1.02576	0.0442897	Significant	0.312917	Not_significant
IL15RA	OID20498	Q13261	Inflammation	antimmj_omrf	antimmj_omrf1 - antimmj_omrf2	0.650312	0.017142	1.28348	0.0443115	Significant	0.312917	Not_significant
CCL22	OID20765	O00626	Inflammation	antimmj_omrf	antimmj_omrf1 - antimmj_omrf2	0.639265	0.0162859	1.26224	0.0444988	Significant	0.312917	Not_significant
CSF2	OID30072	P04141	Cardiometabolic_II	antimmj_omrf	antimmj_omrf1 - antimmj_omrf2	0.64657	0.0163899	1.27675	0.0445252	Significant	0.312917	Not_significant
BMP4	OID20994	P12644	Neurology	antimmj_omrf	antimmj_omrf1 - antimmj_omrf2	0.451592	0.0113208	0.891864	0.0445933	Significant	0.312917	Not_significant
RHOC	OID20950	P08134	Neurology	antimmj_omrf	antimmj_omrf1 - antimmj_omrf2	-0.965752	-1.90763	-0.0238757	0.0446619	Significant	0.312917	Not_significant
ITGB7	OID21393	P26010	Oncology	antimmj_omrf	antimmj_omrf1 - antimmj_omrf2	0.505641	0.0123596	0.998923	0.0447178	Significant	0.312917	Not_significant
ST3GAL1	OID21322	Q11201	Oncology	antimmj_omrf	antimmj_omrf1 - antimmj_omrf2	0.486605	0.0110145	0.962195	0.0450996	Significant	0.314828	Not_significant
EPHB6	OID20982	O15197	Neurology	antimmj_omrf	antimmj_omrf1 - antimmj_omrf2	0.435659	0.00934717	0.861971	0.0453497	Significant	0.315428	Not_significant
GAMT	OID30133	Q14353	Cardiometabolic_II	antimmj_omrf	antimmj_omrf1 - antimmj_omrf2	-0.444061	-0.878829	-0.00929355	0.0454607	Significant	0.315428	Not_significant
SIGLEC10	OID20537	Q96LC7	Inflammation	antimmj_omrf	antimmj_omrf1 - antimmj_omrf2	0.331597	0.00685946	0.656334	0.0455123	Significant	0.315428	Not_significant
MAVS	OID21204	Q7Z434	Oncology	antimmj_omrf	antimmj_omrf1 - antimmj_omrf2	-0.907593	-1.79752	-0.0176688	0.0457766	Significant	0.315717	Not_significant
MTR	OID30110	Q99707	Cardiometabolic_II	antimmj_omrf	antimmj_omrf1 - antimmj_omrf2	-0.824022	-1.63229	-0.0157515	0.0458467	Significant	0.315717	Not_significant
IL12RB1	OID20486	P42701	Inflammation	antimmj_omrf	antimmj_omrf1 - antimmj_omrf2	0.680683	0.0128998	1.34847	0.0458809	Significant	0.315717	Not_significant
AXIN1	OID20582	O15169	Inflammation	antimmj_omrf	antimmj_omrf1 - antimmj_omrf2	-0.81758	-1.62038	-0.0147818	0.0460719	Significant	0.316281	Not_significant
COL9A2	OID31255	Q14055	Oncology_II	antimmj_omrf	antimmj_omrf1 - antimmj_omrf2	0.784723	0.0122007	1.55724	0.0466096	Significant	0.318581	Not_significant
RRAS	OID30961	P10301	Neurology_II	antimmj_omrf	antimmj_omrf1 - antimmj_omrf2	-1.2725	-2.52529	-0.0196999	0.046627	Significant	0.318581	Not_significant
CCAR2	OID31077	Q8N163	Neurology_II	antimmj_omrf	antimmj_omrf1 - antimmj_omrf2	0.719356	0.0106234	1.42809	0.0467773	Significant	0.318856	Not_significant
RP2	OID21302	O75695	Oncology	antimmj_omrf	antimmj_omrf1 - antimmj_omrf2	0.323131	0.00434984	0.641912	0.0470588	Significant	0.319119	Not_significant
CCL17	OID20745	Q92583	Inflammation	antimmj_omrf	antimmj_omrf1 - antimmj_omrf2	-0.620729	-1.2336	-0.00786044	0.0472311	Significant	0.319119	Not_significant
MYL3	OID30251	P08590	Cardiometabolic_II	antimmj_omrf	antimmj_omrf1 - antimmj_omrf2	1.44815	0.0182398	2.87807	0.0472458	Significant	0.319119	Not_significant
ADAMTS1	OID30528	Q9UHI8	Inflammation_II	antimmj_omrf	antimmj_omrf1 - antimmj_omrf2	1.07434	0.0132246	2.13546	0.0473086	Significant	0.319119	Not_significant
CASP3	OID20305	P42574	Cardiometabolic	antimmj_omrf	antimmj_omrf1 - antimmj_omrf2	-0.896754	-1.78298	-0.0105264	0.0474312	Significant	0.319119	Not_significant
CLSTN2	OID20664	Q9H4D0	Inflammation	antimmj_omrf	antimmj_omrf1 - antimmj_omrf2	0.368862	0.00415498	0.73357	0.0475364	Significant	0.319119	Not_significant
TNFRSF13B	OID20702	O14836	Inflammation	antimmj_omrf	antimmj_omrf1 - antimmj_omrf2	0.508509	0.00547165	1.01155	0.047643	Significant	0.319119	Not_significant
TPR	OID30143	P12270	Cardiometabolic_II	antimmj_omrf	antimmj_omrf1 - antimmj_omrf2	0.872443	0.00916996	1.73572	0.0476971	Significant	0.319119	Not_significant
GIPC3	OID31507	Q8TF64	Oncology_II	antimmj_omrf	antimmj_omrf1 - antimmj_omrf2	-0.996385	-1.98329	-0.00948244	0.0479142	Significant	0.319564	Not_significant
LIFR	OID20606	P42702	Inflammation	antimmj_omrf	antimmj_omrf1 - antimmj_omrf2	0.357507	0.00328863	0.711726	0.0479842	Significant	0.319564	Not_significant
HLA-A	OID31048	P04439	Neurology_II	antimmj_omrf	antimmj_omrf1 - antimmj_omrf2	0.475291	0.00371375	0.946868	0.0482838	Significant	0.320821	Not_significant
ANGPTL1	OID20211	O95841	Cardiometabolic	antimmj_omrf	antimmj_omrf1 - antimmj_omrf2	0.456328	0.00322298	0.909433	0.0484476	Significant	0.321173	Not_significant
FUS	OID21256	P35637	Oncology	antimmj_omrf	antimmj_omrf1 - antimmj_omrf2	0.674276	0.00304375	1.34551	0.0490055	Significant	0.322458	Not_significant
DTX3	OID21349	Q8N9I9	Oncology	antimmj_omrf	antimmj_omrf1 - antimmj_omrf2	0.523606	0.0019847	1.04523	0.0491643	Significant	0.322458	Not_significant
GNLY	OID21132	P22749	Neurology	antimmj_omrf	antimmj_omrf1 - antimmj_omrf2	0.742067	0.00260305	1.48153	0.0492265	Significant	0.322458	Not_significant
WASF1	OID20091	Q92558	Cardiometabolic	antimmj_omrf	antimmj_omrf1 - antimmj_omrf2	-0.84739	-1.69181	-0.00296903	0.0492283	Significant	0.322458	Not_significant
EEF1D	OID30335	P29692	Cardiometabolic_II	antimmj_omrf	antimmj_omrf1 - antimmj_omrf2	-0.929558	-1.85609	-0.00302282	0.0492831	Significant	0.322458	Not_significant
SERPINH1	OID31322	P50454	Oncology_II	antimmj_omrf	antimmj_omrf1 - antimmj_omrf2	-1.31719	-2.63025	-0.0041285	0.0493093	Significant	0.322458	Not_significant
ITGB1BP2	OID20112	Q9UKP3	Cardiometabolic	antimmj_omrf	antimmj_omrf1 - antimmj_omrf2	-1.07785	-2.15347	-0.00222133	0.0495451	Significant	0.32327	Not_significant
ANXA5	OID20810	P08758	Neurology	antimmj_omrf	antimmj_omrf1 - antimmj_omrf2	1.24465	0.00178396	2.48751	0.0496833	Significant	0.323444	Not_significant
VGF	OID31067	O15240	Neurology_II	antimmj_omrf	antimmj_omrf1 - antimmj_omrf2	0.506221	4.19299396547945e-05	1.0124	0.0499817	Significant	0.324657	Not_significant
VPS4B	OID31386	O75351	Oncology_II	antimmj_omrf	antimmj_omrf1 - antimmj_omrf2	-0.994393	-1.99036	0.00157185	0.0503501	Non-significant	0.32472	Not_significant
CD302	OID21328	Q8IX05	Oncology	antimmj_omrf	antimmj_omrf1 - antimmj_omrf2	0.281347	-0.00044661	0.56314	0.0503517	Non-significant	0.32472	Not_significant
CDAN1	OID31076	Q8IWY9	Neurology_II	antimmj_omrf	antimmj_omrf1 - antimmj_omrf2	0.261011	-0.000623586	0.522646	0.0505291	Non-significant	0.32472	Not_significant
STOML2	OID31183	Q9UJZ1	Oncology_II	antimmj_omrf	antimmj_omrf1 - antimmj_omrf2	-1.89185	-3.78826	0.00456332	0.0505348	Non-significant	0.32472	Not_significant
GOLM2	OID21044	Q6P4E1	Neurology	antimmj_omrf	antimmj_omrf1 - antimmj_omrf2	0.400591	-0.000997061	0.802179	0.0505518	Non-significant	0.32472	Not_significant
AZI2	OID31056	Q9H6S1	Neurology_II	antimmj_omrf	antimmj_omrf1 - antimmj_omrf2	-0.821121	-1.64516	0.00291493	0.0507867	Non-significant	0.325073	Not_significant
IGFBP4	OID21158	P22692	Neurology	antimmj_omrf	antimmj_omrf1 - antimmj_omrf2	0.65136	-0.00271977	1.30544	0.050927	Non-significant	0.325073	Not_significant
ESYT2	OID31134	A0FGR8	Neurology_II	antimmj_omrf	antimmj_omrf1 - antimmj_omrf2	-0.818932	-1.64135	0.00348244	0.0509434	Non-significant	0.325073	Not_significant
B2M	OID30725	P61769	Inflammation_II	antimmj_omrf	antimmj_omrf1 - antimmj_omrf2	0.409222	-0.00272563	0.82117	0.0514817	Non-significant	0.327257	Not_significant
SNAP23	OID20218	O00161	Cardiometabolic	antimmj_omrf	antimmj_omrf1 - antimmj_omrf2	-0.950336	-1.90713	0.00645639	0.0515117	Non-significant	0.327257	Not_significant
MTHFD2	OID31078	P13995	Neurology_II	antimmj_omrf	antimmj_omrf1 - antimmj_omrf2	0.769416	-0.00708311	1.54592	0.0520519	Non-significant	0.328953	Not_significant
TK1	OID31294	P04183	Oncology_II	antimmj_omrf	antimmj_omrf1 - antimmj_omrf2	0.747103	-0.00747241	1.50168	0.0522307	Non-significant	0.328953	Not_significant
CXCL1	OID20762	P09341	Inflammation	antimmj_omrf	antimmj_omrf1 - antimmj_omrf2	-0.592339	-1.19095	0.00627419	0.0523655	Non-significant	0.328953	Not_significant
POSTN	OID30410	Q15063	Cardiometabolic_II	antimmj_omrf	antimmj_omrf1 - antimmj_omrf2	0.466903	-0.00495799	0.938764	0.0523715	Non-significant	0.328953	Not_significant
FCRL2	OID20639	Q96LA5	Inflammation	antimmj_omrf	antimmj_omrf1 - antimmj_omrf2	0.50013	-0.00541722	1.00568	0.0524193	Non-significant	0.328953	Not_significant
RSPO3	OID21415	Q9BXY4	Oncology	antimmj_omrf	antimmj_omrf1 - antimmj_omrf2	0.473766	-0.00521832	0.95275	0.0524599	Non-significant	0.328953	Not_significant
L1CAM	OID21484	P32004	Oncology	antimmj_omrf	antimmj_omrf1 - antimmj_omrf2	0.280642	-0.00327179	0.564557	0.0526032	Non-significant	0.329139	Not_significant
MAN2B2	OID30306	Q9Y2E5	Cardiometabolic_II	antimmj_omrf	antimmj_omrf1 - antimmj_omrf2	0.563915	-0.00760348	1.13543	0.0530183	Non-significant	0.330784	Not_significant
CLNS1A	OID30929	P54105	Neurology_II	antimmj_omrf	antimmj_omrf1 - antimmj_omrf2	-1.13476	-2.28529	0.0157743	0.0531134	Non-significant	0.330784	Not_significant
CLPP	OID20910	Q16740	Neurology	antimmj_omrf	antimmj_omrf1 - antimmj_omrf2	-1.04163	-2.0982	0.0149343	0.0532085	Non-significant	0.330784	Not_significant
CA14	OID21401	Q9ULX7	Oncology	antimmj_omrf	antimmj_omrf1 - antimmj_omrf2	0.346197	-0.00524848	0.697643	0.0533969	Non-significant	0.331116	Not_significant
LCN15	OID31032	Q6UWW0	Neurology_II	antimmj_omrf	antimmj_omrf1 - antimmj_omrf2	0.53778	-0.00848243	1.08404	0.0535384	Non-significant	0.331116	Not_significant
PLAU	OID21124	P00749	Neurology	antimmj_omrf	antimmj_omrf1 - antimmj_omrf2	0.353239	-0.00589829	0.712376	0.0537488	Non-significant	0.331116	Not_significant
BOC	OID20116	Q9BWV1	Cardiometabolic	antimmj_omrf	antimmj_omrf1 - antimmj_omrf2	0.411535	-0.00688016	0.82995	0.0537535	Non-significant	0.331116	Not_significant
PALM	OID31515	O75781	Oncology_II	antimmj_omrf	antimmj_omrf1 - antimmj_omrf2	0.504166	-0.00892717	1.01726	0.0539785	Non-significant	0.331116	Not_significant
TNN	OID30412	Q9UQP3	Cardiometabolic_II	antimmj_omrf	antimmj_omrf1 - antimmj_omrf2	0.259501	-0.00468845	0.523691	0.0540608	Non-significant	0.331116	Not_significant
TNFSF13	OID20733	O75888	Inflammation	antimmj_omrf	antimmj_omrf1 - antimmj_omrf2	0.444917	-0.0080483	0.897882	0.0540621	Non-significant	0.331116	Not_significant
SERPINA1	OID30750	P01009	Inflammation_II	antimmj_omrf	antimmj_omrf1 - antimmj_omrf2	0.214671	-0.00449761	0.43384	0.0547198	Non-significant	0.334437	Not_significant
FAS	OID20316	P25445	Cardiometabolic	antimmj_omrf	antimmj_omrf1 - antimmj_omrf2	0.465113	-0.0101169	0.940343	0.0549044	Non-significant	0.334444	Not_significant
DUSP3	OID20827	P51452	Neurology	antimmj_omrf	antimmj_omrf1 - antimmj_omrf2	-1.04862	-2.12069	0.0234563	0.0550462	Non-significant	0.334444	Not_significant
ADGRG1	OID21294	Q9Y653	Oncology	antimmj_omrf	antimmj_omrf1 - antimmj_omrf2	0.460653	-0.0103819	0.931687	0.0550828	Non-significant	0.334444	Not_significant
TNFRSF1A	OID21155	P19438	Neurology	antimmj_omrf	antimmj_omrf1 - antimmj_omrf2	0.383637	-0.00881013	0.776083	0.0551826	Non-significant	0.334444	Not_significant
FABP2	OID20200	P12104	Cardiometabolic	antimmj_omrf	antimmj_omrf1 - antimmj_omrf2	0.603213	-0.0141765	1.2206	0.0553071	Non-significant	0.334498	Not_significant
LAMA1	OID30057	P25391	Cardiometabolic_II	antimmj_omrf	antimmj_omrf1 - antimmj_omrf2	0.644539	-0.0158705	1.30495	0.0555591	Non-significant	0.335322	Not_significant
RAB27B	OID30354	O00194	Cardiometabolic_II	antimmj_omrf	antimmj_omrf1 - antimmj_omrf2	-0.907595	-1.83899	0.023798	0.0559324	Non-significant	0.336874	Not_significant
DCTPP1	OID20148	Q9H773	Cardiometabolic	antimmj_omrf	antimmj_omrf1 - antimmj_omrf2	0.520194	-0.014047	1.05443	0.0561158	Non-significant	0.337277	Not_significant
LILRA2	OID21152	Q8N149	Neurology	antimmj_omrf	antimmj_omrf1 - antimmj_omrf2	0.478868	-0.0136029	0.971339	0.056438	Non-significant	0.33792	Not_significant
RECK	OID30234	O95980	Cardiometabolic_II	antimmj_omrf	antimmj_omrf1 - antimmj_omrf2	0.23693	-0.00679111	0.48065	0.0564935	Non-significant	0.33792	Not_significant
STAB2	OID30401	Q8WWQ8	Cardiometabolic_II	antimmj_omrf	antimmj_omrf1 - antimmj_omrf2	0.316077	-0.00915812	0.641313	0.0565727	Non-significant	0.33792	Not_significant
BAG3	OID20972	O95817	Neurology	antimmj_omrf	antimmj_omrf1 - antimmj_omrf2	0.592667	-0.0182425	1.20358	0.0569907	Non-significant	0.339716	Not_significant
TPD52L2	OID30609	O43399	Inflammation_II	antimmj_omrf	antimmj_omrf1 - antimmj_omrf2	-0.700838	-1.42456	0.0228882	0.0574272	Non-significant	0.341598	Not_significant
MITD1	OID20959	Q8WV92	Neurology	antimmj_omrf	antimmj_omrf1 - antimmj_omrf2	-0.914278	-1.85889	0.0303347	0.0575422	Non-significant	0.341598	Not_significant
FSHB	OID30233	P01225	Cardiometabolic_II	antimmj_omrf	antimmj_omrf1 - antimmj_omrf2	0.237632	-0.0087362	0.484	0.0583926	Non-significant	0.345587	Not_significant
NEO1	OID31066	Q92859	Neurology_II	antimmj_omrf	antimmj_omrf1 - antimmj_omrf2	0.206544	-0.00787566	0.420963	0.0587097	Non-significant	0.345587	Not_significant
PLA2G15	OID21473	Q8NCC3	Oncology	antimmj_omrf	antimmj_omrf1 - antimmj_omrf2	0.353162	-0.013474	0.719797	0.05872	Non-significant	0.345587	Not_significant
CSRP3	OID30176	P50461	Cardiometabolic_II	antimmj_omrf	antimmj_omrf1 - antimmj_omrf2	1.89379	-0.0737613	3.86134	0.058908	Non-significant	0.345587	Not_significant
ADAM8	OID21039	P78325	Neurology	antimmj_omrf	antimmj_omrf1 - antimmj_omrf2	0.360523	-0.0141934	0.735239	0.0590071	Non-significant	0.345587	Not_significant
PILRA	OID21129	Q9UKJ1	Neurology	antimmj_omrf	antimmj_omrf1 - antimmj_omrf2	0.534877	-0.0212689	1.09102	0.059098	Non-significant	0.345587	Not_significant
SIGLEC1	OID20690	Q9BZZ2	Inflammation	antimmj_omrf	antimmj_omrf1 - antimmj_omrf2	0.681671	-0.0274102	1.39075	0.0592027	Non-significant	0.345587	Not_significant
CHRDL2	OID20223	Q6WN34	Cardiometabolic	antimmj_omrf	antimmj_omrf1 - antimmj_omrf2	0.67622	-0.0276424	1.38008	0.0593579	Non-significant	0.345587	Not_significant
TRIM25	OID31482	Q14258	Oncology_II	antimmj_omrf	antimmj_omrf1 - antimmj_omrf2	-0.872277	-1.78071	0.0361597	0.0594857	Non-significant	0.345587	Not_significant
SLC39A5	OID20539	Q6ZMH5	Inflammation	antimmj_omrf	antimmj_omrf1 - antimmj_omrf2	0.592699	-0.0253251	1.21072	0.0598014	Non-significant	0.345587	Not_significant
SCGB1A1	OID20688	P11684	Inflammation	antimmj_omrf	antimmj_omrf1 - antimmj_omrf2	0.451688	-0.0195245	0.922901	0.05992	Non-significant	0.345587	Not_significant
ECM1	OID30736	Q16610	Inflammation_II	antimmj_omrf	antimmj_omrf1 - antimmj_omrf2	0.343015	-0.0150362	0.701066	0.0600581	Non-significant	0.345587	Not_significant
DNM1	OID31458	Q05193	Oncology_II	antimmj_omrf	antimmj_omrf1 - antimmj_omrf2	-0.774383	-1.58273	0.033968	0.0600628	Non-significant	0.345587	Not_significant
IL20RA	OID20422	Q9UHF4	Inflammation	antimmj_omrf	antimmj_omrf1 - antimmj_omrf2	0.450433	-0.0198059	0.920672	0.0600966	Non-significant	0.345587	Not_significant
GGT5	OID20909	P36269	Neurology	antimmj_omrf	antimmj_omrf1 - antimmj_omrf2	0.288969	-0.0127393	0.590677	0.0601162	Non-significant	0.345587	Not_significant
ERN1	OID31391	O75460	Oncology_II	antimmj_omrf	antimmj_omrf1 - antimmj_omrf2	-0.362367	-0.740727	0.015994	0.0601299	Non-significant	0.345587	Not_significant
XPNPEP2	OID21508	O43895	Oncology	antimmj_omrf	antimmj_omrf1 - antimmj_omrf2	0.593091	-0.027423	1.21361	0.0606364	Non-significant	0.345587	Not_significant
TBC1D5	OID20521	Q92609	Inflammation	antimmj_omrf	antimmj_omrf1 - antimmj_omrf2	-1.38625	-2.83703	0.0645281	0.0607076	Non-significant	0.345587	Not_significant
NDRG1	OID20792	Q92597	Neurology	antimmj_omrf	antimmj_omrf1 - antimmj_omrf2	0.668799	-0.0315734	1.36917	0.0608669	Non-significant	0.345587	Not_significant
SORCS2	OID21262	Q96PQ0	Oncology	antimmj_omrf	antimmj_omrf1 - antimmj_omrf2	0.417466	-0.019978	0.854911	0.0610202	Non-significant	0.345587	Not_significant
TDRKH	OID20875	Q9Y2W6	Neurology	antimmj_omrf	antimmj_omrf1 - antimmj_omrf2	-0.812061	-1.66331	0.0391884	0.0611101	Non-significant	0.345587	Not_significant
GRN	OID21159	P28799	Neurology	antimmj_omrf	antimmj_omrf1 - antimmj_omrf2	0.494003	-0.0238244	1.01183	0.0611115	Non-significant	0.345587	Not_significant
GRHPR	OID30289	Q9UBQ7	Cardiometabolic_II	antimmj_omrf	antimmj_omrf1 - antimmj_omrf2	-0.648532	-1.32838	0.0313157	0.0611258	Non-significant	0.345587	Not_significant
MOG	OID21384	Q16653	Oncology	antimmj_omrf	antimmj_omrf1 - antimmj_omrf2	0.405248	-0.0197453	0.830242	0.0612293	Non-significant	0.345587	Not_significant
PCDH7	OID31456	O60245	Oncology_II	antimmj_omrf	antimmj_omrf1 - antimmj_omrf2	0.251182	-0.0123833	0.514746	0.0613682	Non-significant	0.345587	Not_significant
MATN3	OID20979	O15232	Neurology	antimmj_omrf	antimmj_omrf1 - antimmj_omrf2	0.519586	-0.0256692	1.06484	0.06139	Non-significant	0.345587	Not_significant
CSDE1	OID30183	O75534	Cardiometabolic_II	antimmj_omrf	antimmj_omrf1 - antimmj_omrf2	-1.14344	-2.34364	0.0567603	0.061435	Non-significant	0.345587	Not_significant
NBN	OID20442	O60934	Inflammation	antimmj_omrf	antimmj_omrf1 - antimmj_omrf2	1.01298	-0.0545061	2.08046	0.0624408	Non-significant	0.350564	Not_significant
TNFRSF13C	OID20480	Q96RJ3	Inflammation	antimmj_omrf	antimmj_omrf1 - antimmj_omrf2	0.414199	-0.0226887	0.851087	0.0626847	Non-significant	0.351253	Not_significant
CD244	OID20628	Q9BZW8	Inflammation	antimmj_omrf	antimmj_omrf1 - antimmj_omrf2	0.257028	-0.0144703	0.528527	0.063052	Non-significant	0.351739	Not_significant
ERBB2	OID21520	P04626	Oncology	antimmj_omrf	antimmj_omrf1 - antimmj_omrf2	0.238419	-0.0135178	0.490356	0.0631436	Non-significant	0.351739	Not_significant
CALCOCO1	OID21387	Q9P1Z2	Oncology	antimmj_omrf	antimmj_omrf1 - antimmj_omrf2	-0.91044	-1.87263	0.0517491	0.0631642	Non-significant	0.351739	Not_significant
ICAM4	OID20578	Q14773	Inflammation	antimmj_omrf	antimmj_omrf1 - antimmj_omrf2	0.467635	-0.0269729	0.962244	0.0633858	Non-significant	0.351739	Not_significant
FGFBP3	OID31108	Q8TAT2	Neurology_II	antimmj_omrf	antimmj_omrf1 - antimmj_omrf2	0.473016	-0.0273804	0.973412	0.0634232	Non-significant	0.351739	Not_significant
CD300LF	OID21469	Q8TDQ1	Oncology	antimmj_omrf	antimmj_omrf1 - antimmj_omrf2	0.639753	-0.0372278	1.31673	0.0635095	Non-significant	0.351739	Not_significant
NDUFA5	OID30520	Q16718	Inflammation_II	antimmj_omrf	antimmj_omrf1 - antimmj_omrf2	0.922923	-0.0544567	1.9003	0.0637077	Non-significant	0.351739	Not_significant
ISM1	OID20538	B1AKI9	Inflammation	antimmj_omrf	antimmj_omrf1 - antimmj_omrf2	0.441428	-0.026112	0.908968	0.0637428	Non-significant	0.351739	Not_significant
CTSS	OID21056	P25774	Neurology	antimmj_omrf	antimmj_omrf1 - antimmj_omrf2	0.312668	-0.0189977	0.644334	0.0641324	Non-significant	0.351992	Not_significant
LPO	OID20963	P22079	Neurology	antimmj_omrf	antimmj_omrf1 - antimmj_omrf2	0.553219	-0.0337191	1.14016	0.0641804	Non-significant	0.351992	Not_significant
BCAM	OID21076	P50895	Neurology	antimmj_omrf	antimmj_omrf1 - antimmj_omrf2	0.39615	-0.024277	0.816578	0.0642612	Non-significant	0.351992	Not_significant
CKMT1A_CKMT1B	OID20721	P12532	Inflammation	antimmj_omrf	antimmj_omrf1 - antimmj_omrf2	0.952696	-0.0613985	1.96679	0.0650093	Non-significant	0.351992	Not_significant
CD300A	OID30576	Q9UGN4	Inflammation_II	antimmj_omrf	antimmj_omrf1 - antimmj_omrf2	0.392837	-0.0253223	0.810995	0.0650357	Non-significant	0.351992	Not_significant
CAMSAP1	OID31070	Q5T5Y3	Neurology_II	antimmj_omrf	antimmj_omrf1 - antimmj_omrf2	-0.873748	-1.8047	0.0572019	0.0652617	Non-significant	0.351992	Not_significant
CHGB	OID21038	P05060	Neurology	antimmj_omrf	antimmj_omrf1 - antimmj_omrf2	0.47104	-0.030912	0.972992	0.0653163	Non-significant	0.351992	Not_significant
C1QTNF9	OID30620	P0C862	Inflammation_II	antimmj_omrf	antimmj_omrf1 - antimmj_omrf2	0.377125	-0.0248814	0.779132	0.0653977	Non-significant	0.351992	Not_significant
ADGRE2	OID20755	Q9UHX3	Inflammation	antimmj_omrf	antimmj_omrf1 - antimmj_omrf2	0.407316	-0.0268735	0.841505	0.0654061	Non-significant	0.351992	Not_significant
WIF1	OID21464	Q9Y5W5	Oncology	antimmj_omrf	antimmj_omrf1 - antimmj_omrf2	0.328282	-0.0218662	0.678431	0.0655453	Non-significant	0.351992	Not_significant
GALNT3	OID20471	Q14435	Inflammation	antimmj_omrf	antimmj_omrf1 - antimmj_omrf2	0.411538	-0.0274815	0.850557	0.0655998	Non-significant	0.351992	Not_significant
LYPLA2	OID30817	O95372	Neurology_II	antimmj_omrf	antimmj_omrf1 - antimmj_omrf2	-0.830292	-1.71615	0.0555698	0.0656317	Non-significant	0.351992	Not_significant
WNT9A	OID20460	O14904	Inflammation	antimmj_omrf	antimmj_omrf1 - antimmj_omrf2	0.354381	-0.0239469	0.732709	0.0657959	Non-significant	0.351992	Not_significant
PAPPA	OID20421	Q13219	Inflammation	antimmj_omrf	antimmj_omrf1 - antimmj_omrf2	0.815396	-0.0553165	1.68611	0.0658515	Non-significant	0.351992	Not_significant
COL28A1	OID30969	Q2UY09	Neurology_II	antimmj_omrf	antimmj_omrf1 - antimmj_omrf2	0.688476	-0.0467442	1.4237	0.0658779	Non-significant	0.351992	Not_significant
C1QA	OID20654	P02745	Inflammation	antimmj_omrf	antimmj_omrf1 - antimmj_omrf2	0.31944	-0.0217379	0.660618	0.0659137	Non-significant	0.351992	Not_significant
SPACA5_SPACA5B	OID30990	Q96QH8	Neurology_II	antimmj_omrf	antimmj_omrf1 - antimmj_omrf2	0.398828	-0.0272132	0.82487	0.0659555	Non-significant	0.351992	Not_significant
MRPL24	OID30178	Q96A35	Cardiometabolic_II	antimmj_omrf	antimmj_omrf1 - antimmj_omrf2	0.568476	-0.0389424	1.17589	0.0660272	Non-significant	0.351992	Not_significant
TPSD1	OID30982	Q9BZJ3	Neurology_II	antimmj_omrf	antimmj_omrf1 - antimmj_omrf2	0.536538	-0.0369097	1.10999	0.0660973	Non-significant	0.351992	Not_significant
COL3A1	OID30379	P02461	Cardiometabolic_II	antimmj_omrf	antimmj_omrf1 - antimmj_omrf2	0.370761	-0.0258569	0.767379	0.0663225	Non-significant	0.352078	Not_significant
TAFA5	OID21321	Q7Z5A7	Oncology	antimmj_omrf	antimmj_omrf1 - antimmj_omrf2	0.53315	-0.037766	1.10407	0.0666008	Non-significant	0.352078	Not_significant
HRC	OID30211	P23327	Cardiometabolic_II	antimmj_omrf	antimmj_omrf1 - antimmj_omrf2	0.890255	-0.0630956	1.84361	0.0666041	Non-significant	0.352078	Not_significant
LYPD8	OID21251	Q6UX82	Oncology	antimmj_omrf	antimmj_omrf1 - antimmj_omrf2	0.617287	-0.0438184	1.27839	0.0666381	Non-significant	0.352078	Not_significant
PRKAR1A	OID20146	P10644	Cardiometabolic	antimmj_omrf	antimmj_omrf1 - antimmj_omrf2	-0.742242	-1.53746	0.0529733	0.0667211	Non-significant	0.352078	Not_significant
CST1	OID30581	P01037	Inflammation_II	antimmj_omrf	antimmj_omrf1 - antimmj_omrf2	0.804726	-0.058221	1.66767	0.066974	Non-significant	0.352237	Not_significant
HSPG2	OID20383	P98160	Cardiometabolic	antimmj_omrf	antimmj_omrf1 - antimmj_omrf2	0.380866	-0.0277622	0.789494	0.0670985	Non-significant	0.352237	Not_significant
TFPI2	OID21512	P48307	Oncology	antimmj_omrf	antimmj_omrf1 - antimmj_omrf2	0.535788	-0.040052	1.11163	0.0675652	Non-significant	0.352237	Not_significant
ADAMTSL4	OID30275	Q6UY14	Cardiometabolic_II	antimmj_omrf	antimmj_omrf1 - antimmj_omrf2	0.56115	-0.0423011	1.1646	0.0677186	Non-significant	0.352237	Not_significant
LDLRAP1	OID31068	Q5SW96	Neurology_II	antimmj_omrf	antimmj_omrf1 - antimmj_omrf2	-1.04078	-2.16014	0.0785704	0.0677341	Non-significant	0.352237	Not_significant
PON3	OID20777	Q15166	Inflammation	antimmj_omrf	antimmj_omrf1 - antimmj_omrf2	0.28053	-0.0214533	0.582513	0.067974	Non-significant	0.352237	Not_significant
CD69	OID20206	Q07108	Cardiometabolic	antimmj_omrf	antimmj_omrf1 - antimmj_omrf2	-0.834596	-1.73303	0.0638354	0.067983	Non-significant	0.352237	Not_significant
SERPINA9	OID21284	Q86WD7	Oncology	antimmj_omrf	antimmj_omrf1 - antimmj_omrf2	0.886884	-0.0678509	1.84162	0.0680032	Non-significant	0.352237	Not_significant
PCDH17	OID20132	O14917	Cardiometabolic	antimmj_omrf	antimmj_omrf1 - antimmj_omrf2	0.467017	-0.0358398	0.969874	0.0680602	Non-significant	0.352237	Not_significant
SSH3	OID31216	Q8TE77	Oncology_II	antimmj_omrf	antimmj_omrf1 - antimmj_omrf2	-0.250414	-0.520059	0.0192315	0.0680731	Non-significant	0.352237	Not_significant
LTBR	OID20768	P36941	Inflammation	antimmj_omrf	antimmj_omrf1 - antimmj_omrf2	0.279975	-0.0215167	0.581466	0.0680887	Non-significant	0.352237	Not_significant
EPHA1	OID20677	P21709	Inflammation	antimmj_omrf	antimmj_omrf1 - antimmj_omrf2	0.346253	-0.0273027	0.719809	0.0685786	Non-significant	0.352664	Not_significant
ASGR1	OID20990	P07306	Neurology	antimmj_omrf	antimmj_omrf1 - antimmj_omrf2	0.316485	-0.0249972	0.657968	0.0686193	Non-significant	0.352664	Not_significant
CACNA1H	OID30064	O95180	Cardiometabolic_II	antimmj_omrf	antimmj_omrf1 - antimmj_omrf2	0.693427	-0.0548898	1.44174	0.0686626	Non-significant	0.352664	Not_significant
NOMO1	OID21106	Q15155	Neurology	antimmj_omrf	antimmj_omrf1 - antimmj_omrf2	0.311282	-0.0247583	0.647323	0.0687411	Non-significant	0.352664	Not_significant
MAP4K5	OID20899	Q9Y4K4	Neurology	antimmj_omrf	antimmj_omrf1 - antimmj_omrf2	-0.855097	-1.77834	0.0681478	0.0687799	Non-significant	0.352664	Not_significant
MDK	OID21489	P21741	Oncology	antimmj_omrf	antimmj_omrf1 - antimmj_omrf2	0.815407	-0.0656084	1.69642	0.0689872	Non-significant	0.353102	Not_significant
SMS	OID30853	P52788	Neurology_II	antimmj_omrf	antimmj_omrf1 - antimmj_omrf2	-0.973535	-2.02641	0.0793351	0.0692387	Non-significant	0.353678	Not_significant
C1QTNF1	OID20367	Q9BXJ1	Cardiometabolic	antimmj_omrf	antimmj_omrf1 - antimmj_omrf2	0.680207	-0.0557035	1.41612	0.0693439	Non-significant	0.353678	Not_significant
TNFRSF10A	OID20967	O00220	Neurology	antimmj_omrf	antimmj_omrf1 - antimmj_omrf2	0.320606	-0.0269494	0.668161	0.0698857	Non-significant	0.355427	Not_significant
SCRG1	OID30333	O75711	Cardiometabolic_II	antimmj_omrf	antimmj_omrf1 - antimmj_omrf2	0.434171	-0.0365768	0.904918	0.0699321	Non-significant	0.355427	Not_significant
SCG2	OID21400	P13521	Oncology	antimmj_omrf	antimmj_omrf1 - antimmj_omrf2	0.423191	-0.0360429	0.882426	0.0701603	Non-significant	0.355962	Not_significant
SCN4B	OID30277	Q8IWT1	Cardiometabolic_II	antimmj_omrf	antimmj_omrf1 - antimmj_omrf2	0.435842	-0.03784	0.909525	0.0705788	Non-significant	0.357374	Not_significant
IL12A_IL12B	OID21327	P29459_P29460	Oncology	antimmj_omrf	antimmj_omrf1 - antimmj_omrf2	1.21905	-0.106353	2.54446	0.0706854	Non-significant	0.357374	Not_significant
TEK	OID21496	Q02763	Oncology	antimmj_omrf	antimmj_omrf1 - antimmj_omrf2	0.234927	-0.0209275	0.490782	0.0711348	Non-significant	0.358331	Not_significant
NPDC1	OID20205	Q9NQX5	Cardiometabolic	antimmj_omrf	antimmj_omrf1 - antimmj_omrf2	0.437008	-0.0389326	0.912948	0.0711448	Non-significant	0.358331	Not_significant
TSHB	OID20129	P01222	Cardiometabolic	antimmj_omrf	antimmj_omrf1 - antimmj_omrf2	0.771109	-0.0690917	1.61131	0.071279	Non-significant	0.358331	Not_significant
TLR3	OID20612	O15455	Inflammation	antimmj_omrf	antimmj_omrf1 - antimmj_omrf2	0.490003	-0.0448139	1.02482	0.0717474	Non-significant	0.358331	Not_significant
ANXA2	OID30263	P07355	Cardiometabolic_II	antimmj_omrf	antimmj_omrf1 - antimmj_omrf2	0.968124	-0.0890272	2.02527	0.0718742	Non-significant	0.358331	Not_significant
IL18	OID20694	Q14116	Inflammation	antimmj_omrf	antimmj_omrf1 - antimmj_omrf2	0.541499	-0.0499213	1.13292	0.0719277	Non-significant	0.358331	Not_significant
TIGAR	OID20894	Q9NQ88	Neurology	antimmj_omrf	antimmj_omrf1 - antimmj_omrf2	0.889437	-0.0829272	1.8618	0.0721972	Non-significant	0.358331	Not_significant
PNMA1	OID30194	Q8ND90	Cardiometabolic_II	antimmj_omrf	antimmj_omrf1 - antimmj_omrf2	-0.856933	-1.79395	0.080085	0.0722363	Non-significant	0.358331	Not_significant
GCNT1	OID21379	Q02742	Oncology	antimmj_omrf	antimmj_omrf1 - antimmj_omrf2	0.395516	-0.0370007	0.828032	0.072252	Non-significant	0.358331	Not_significant
RBPMS2	OID30257	Q6ZRY4	Cardiometabolic_II	antimmj_omrf	antimmj_omrf1 - antimmj_omrf2	-1.09335	-2.28918	0.102488	0.0722964	Non-significant	0.358331	Not_significant
IL32	OID20605	P24001	Inflammation	antimmj_omrf	antimmj_omrf1 - antimmj_omrf2	0.876652	-0.0829043	1.83621	0.072535	Non-significant	0.358331	Not_significant
GLIPR1	OID31517	P48060	Oncology_II	antimmj_omrf	antimmj_omrf1 - antimmj_omrf2	0.31255	-0.0296072	0.654707	0.0725535	Non-significant	0.358331	Not_significant
RCOR1	OID20073	Q9UKL0	Cardiometabolic	antimmj_omrf	antimmj_omrf1 - antimmj_omrf2	0.749131	-0.0709752	1.56924	0.0725679	Non-significant	0.358331	Not_significant
FKBP14	OID31065	Q9NWM8	Neurology_II	antimmj_omrf	antimmj_omrf1 - antimmj_omrf2	-0.735217	-1.54077	0.0703385	0.0728131	Non-significant	0.358331	Not_significant
MYOM3	OID30633	Q5VTT5	Inflammation_II	antimmj_omrf	antimmj_omrf1 - antimmj_omrf2	1.19148	-0.114269	2.49724	0.0728737	Non-significant	0.358331	Not_significant
GM2A	OID30413	P17900	Cardiometabolic_II	antimmj_omrf	antimmj_omrf1 - antimmj_omrf2	0.304378	-0.0293668	0.638123	0.0730202	Non-significant	0.358331	Not_significant
BNIP2	OID30292	Q12982	Cardiometabolic_II	antimmj_omrf	antimmj_omrf1 - antimmj_omrf2	-0.722164	-1.51426	0.0699337	0.073101	Non-significant	0.358331	Not_significant
AK1	OID20122	P00568	Cardiometabolic	antimmj_omrf	antimmj_omrf1 - antimmj_omrf2	-1.03055	-2.16169	0.100599	0.073309	Non-significant	0.358331	Not_significant
GASK1A	OID30109	Q9UFP1	Cardiometabolic_II	antimmj_omrf	antimmj_omrf1 - antimmj_omrf2	0.56531	-0.0552614	1.18588	0.0733378	Non-significant	0.358331	Not_significant
RTN4R	OID21424	Q9BZR6	Oncology	antimmj_omrf	antimmj_omrf1 - antimmj_omrf2	0.393855	-0.0385201	0.826231	0.0733483	Non-significant	0.358331	Not_significant
FGF19	OID20715	O95750	Inflammation	antimmj_omrf	antimmj_omrf1 - antimmj_omrf2	0.587672	-0.058291	1.23363	0.0737091	Non-significant	0.358879	Not_significant
CD83	OID20565	Q01151	Inflammation	antimmj_omrf	antimmj_omrf1 - antimmj_omrf2	0.496166	-0.0493347	1.04167	0.0737644	Non-significant	0.358879	Not_significant
IL33	OID20428	O95760	Inflammation	antimmj_omrf	antimmj_omrf1 - antimmj_omrf2	0.408572	-0.0410477	0.858191	0.0740346	Non-significant	0.358879	Not_significant
CENPJ	OID31314	Q9HC77	Oncology_II	antimmj_omrf	antimmj_omrf1 - antimmj_omrf2	-0.70635	-1.48385	0.0711464	0.0740756	Non-significant	0.358879	Not_significant
DNAJC6	OID30247	O75061	Cardiometabolic_II	antimmj_omrf	antimmj_omrf1 - antimmj_omrf2	-1.01199	-2.1265	0.102533	0.0742423	Non-significant	0.358879	Not_significant
MINK1	OID31156	Q8N4C8	Neurology_II	antimmj_omrf	antimmj_omrf1 - antimmj_omrf2	-0.815724	-1.71419	0.082747	0.0742533	Non-significant	0.358879	Not_significant
PNLIPRP2	OID20775	P54317	Inflammation	antimmj_omrf	antimmj_omrf1 - antimmj_omrf2	-1.86815	-3.9262	0.189905	0.0743277	Non-significant	0.358879	Not_significant
GPR158	OID31013	Q5T848	Neurology_II	antimmj_omrf	antimmj_omrf1 - antimmj_omrf2	0.579001	-0.0601087	1.21811	0.0748809	Non-significant	0.360949	Not_significant
LEFTY2	OID21454	O00292	Oncology	antimmj_omrf	antimmj_omrf1 - antimmj_omrf2	0.47458	-0.050465	0.999625	0.0755118	Non-significant	0.36313	Not_significant
RAB2B	OID31362	Q8WUD1	Oncology_II	antimmj_omrf	antimmj_omrf1 - antimmj_omrf2	-0.551869	-1.16255	0.05881	0.0755841	Non-significant	0.36313	Not_significant
IGF2R	OID21146	P11717	Neurology	antimmj_omrf	antimmj_omrf1 - antimmj_omrf2	0.282969	-0.030654	0.596593	0.0760338	Non-significant	0.364685	Not_significant
LTBP3	OID21191	Q9NS15	Oncology	antimmj_omrf	antimmj_omrf1 - antimmj_omrf2	0.539946	-0.0588444	1.13874	0.0762159	Non-significant	0.364955	Not_significant
CCL4	OID20695	P13236	Inflammation	antimmj_omrf	antimmj_omrf1 - antimmj_omrf2	0.556554	-0.0610441	1.17415	0.0763961	Non-significant	0.365	Not_significant
AGER	OID20756	Q15109	Inflammation	antimmj_omrf	antimmj_omrf1 - antimmj_omrf2	0.41414	-0.0455557	0.873837	0.0764783	Non-significant	0.365	Not_significant
COL6A3	OID20292	P12111	Cardiometabolic	antimmj_omrf	antimmj_omrf1 - antimmj_omrf2	0.512661	-0.0566397	1.08196	0.0766034	Non-significant	0.365	Not_significant
RRM2B	OID21174	Q7LG56	Oncology	antimmj_omrf	antimmj_omrf1 - antimmj_omrf2	0.587853	-0.0652955	1.241	0.0767555	Non-significant	0.365124	Not_significant
DDX1	OID31518	Q92499	Oncology_II	antimmj_omrf	antimmj_omrf1 - antimmj_omrf2	0.633904	-0.0713169	1.33912	0.0771231	Non-significant	0.366272	Not_significant
TXNDC15	OID21495	Q96J42	Oncology	antimmj_omrf	antimmj_omrf1 - antimmj_omrf2	0.203529	-0.0230317	0.430091	0.0772776	Non-significant	0.366404	Not_significant
PHACTR2	OID31009	O75167	Neurology_II	antimmj_omrf	antimmj_omrf1 - antimmj_omrf2	-1.10707	-2.34054	0.126407	0.0775407	Non-significant	0.367051	Not_significant
CRTAC1	OID20279	Q9NQ79	Cardiometabolic	antimmj_omrf	antimmj_omrf1 - antimmj_omrf2	-0.442157	-0.935205	0.0508915	0.0777964	Non-significant	0.367661	Not_significant
RNASE10	OID30238	Q5GAN6	Cardiometabolic_II	antimmj_omrf	antimmj_omrf1 - antimmj_omrf2	0.504458	-0.0585768	1.06749	0.0780604	Non-significant	0.367692	Not_significant
KLK10	OID21523	O43240	Oncology	antimmj_omrf	antimmj_omrf1 - antimmj_omrf2	0.38954	-0.0453559	0.824436	0.0781371	Non-significant	0.367692	Not_significant
SPRR1B	OID31296	P22528	Oncology_II	antimmj_omrf	antimmj_omrf1 - antimmj_omrf2	-1.78098	-3.77046	0.208507	0.0782899	Non-significant	0.367692	Not_significant
STX16	OID21170	O14662	Oncology	antimmj_omrf	antimmj_omrf1 - antimmj_omrf2	-0.692346	-1.46584	0.0811498	0.0783107	Non-significant	0.367692	Not_significant
ITPA	OID30082	Q9BY32	Cardiometabolic_II	antimmj_omrf	antimmj_omrf1 - antimmj_omrf2	-0.936029	-1.98347	0.111414	0.0788163	Non-significant	0.368813	Not_significant
NPC2	OID30418	P61916	Cardiometabolic_II	antimmj_omrf	antimmj_omrf1 - antimmj_omrf2	0.344067	-0.0410003	0.729135	0.0788512	Non-significant	0.368813	Not_significant
NACC1	OID31393	Q96RE7	Oncology_II	antimmj_omrf	antimmj_omrf1 - antimmj_omrf2	0.623895	-0.0745372	1.32233	0.0789313	Non-significant	0.368813	Not_significant
IMMT	OID31397	Q16891	Oncology_II	antimmj_omrf	antimmj_omrf1 - antimmj_omrf2	0.881265	-0.107537	1.87007	0.0795967	Non-significant	0.370887	Not_significant
PARP1	OID20500	P09874	Inflammation	antimmj_omrf	antimmj_omrf1 - antimmj_omrf2	1.09603	-0.133924	2.32598	0.0796312	Non-significant	0.370887	Not_significant
KLHL41	OID30986	O60662	Neurology_II	antimmj_omrf	antimmj_omrf1 - antimmj_omrf2	1.78234	-0.219764	3.78444	0.0799295	Non-significant	0.371566	Not_significant
MAP3K5	OID21253	Q99683	Oncology	antimmj_omrf	antimmj_omrf1 - antimmj_omrf2	-0.831425	-1.76583	0.102978	0.0800335	Non-significant	0.371566	Not_significant
PLCB2	OID31155	Q00722	Neurology_II	antimmj_omrf	antimmj_omrf1 - antimmj_omrf2	-0.931697	-1.98003	0.116636	0.080394	Non-significant	0.372189	Not_significant
CD48	OID20692	P09326	Inflammation	antimmj_omrf	antimmj_omrf1 - antimmj_omrf2	0.365052	-0.0457143	0.775818	0.0804247	Non-significant	0.372189	Not_significant
BTNL10	OID31196	A8MVZ5	Oncology_II	antimmj_omrf	antimmj_omrf1 - antimmj_omrf2	-0.764684	-1.62658	0.0972169	0.0809209	Non-significant	0.373235	Not_significant
GRAP2	OID20192	O75791	Cardiometabolic	antimmj_omrf	antimmj_omrf1 - antimmj_omrf2	-0.947262	-2.01633	0.121804	0.0813103	Non-significant	0.373235	Not_significant
BIN2	OID21067	Q9UBW5	Neurology	antimmj_omrf	antimmj_omrf1 - antimmj_omrf2	-1.15128	-2.45109	0.148531	0.0814018	Non-significant	0.373235	Not_significant
CNPY4	OID21317	Q8N129	Oncology	antimmj_omrf	antimmj_omrf1 - antimmj_omrf2	-0.447442	-0.952804	0.0579194	0.0815295	Non-significant	0.373235	Not_significant
GNE	OID21231	Q9Y223	Oncology	antimmj_omrf	antimmj_omrf1 - antimmj_omrf2	-0.505756	-1.07704	0.0655291	0.0815693	Non-significant	0.373235	Not_significant
CNST	OID20127	Q6PJW8	Cardiometabolic	antimmj_omrf	antimmj_omrf1 - antimmj_omrf2	-0.790627	-1.68403	0.102774	0.0816742	Non-significant	0.373235	Not_significant
IMPG1	OID30814	Q17R60	Neurology_II	antimmj_omrf	antimmj_omrf1 - antimmj_omrf2	-0.400039	-0.852193	0.0521153	0.0817563	Non-significant	0.373235	Not_significant
IGSF21	OID30210	Q96ID5	Cardiometabolic_II	antimmj_omrf	antimmj_omrf1 - antimmj_omrf2	0.406161	-0.0531905	0.865513	0.0819293	Non-significant	0.373235	Not_significant
NOP56	OID30055	O00567	Cardiometabolic_II	antimmj_omrf	antimmj_omrf1 - antimmj_omrf2	-0.985534	-2.10045	0.12938	0.0820052	Non-significant	0.373235	Not_significant
CD22	OID20637	P20273	Inflammation	antimmj_omrf	antimmj_omrf1 - antimmj_omrf2	0.418575	-0.0551156	0.892265	0.0821241	Non-significant	0.373235	Not_significant
ADA	OID20645	P00813	Inflammation	antimmj_omrf	antimmj_omrf1 - antimmj_omrf2	0.448446	-0.0594712	0.956363	0.0823718	Non-significant	0.373235	Not_significant
ENO3	OID30209	P13929	Cardiometabolic_II	antimmj_omrf	antimmj_omrf1 - antimmj_omrf2	1.15076	-0.152674	2.4542	0.0823867	Non-significant	0.373235	Not_significant
HSPB6	OID21408	O14558	Oncology	antimmj_omrf	antimmj_omrf1 - antimmj_omrf2	0.834596	-0.111325	1.78052	0.0825752	Non-significant	0.373235	Not_significant
KIR3DL2	OID31191	P43630	Oncology_II	antimmj_omrf	antimmj_omrf1 - antimmj_omrf2	0.78559	-0.105059	1.67624	0.0826582	Non-significant	0.373235	Not_significant
PFDN6	OID30938	O15212	Neurology_II	antimmj_omrf	antimmj_omrf1 - antimmj_omrf2	-1.80421	-3.84976	0.241349	0.082676	Non-significant	0.373235	Not_significant
GATD3	OID30253	P0DPI2	Cardiometabolic_II	antimmj_omrf	antimmj_omrf1 - antimmj_omrf2	0.844951	-0.113434	1.80334	0.0827937	Non-significant	0.373235	Not_significant
ESR1	OID30434	P03372	Inflammation_II	antimmj_omrf	antimmj_omrf1 - antimmj_omrf2	1.41295	-0.189894	3.01579	0.082841	Non-significant	0.373235	Not_significant
KIR2DL2	OID31431	P43627	Oncology_II	antimmj_omrf	antimmj_omrf1 - antimmj_omrf2	0.675153	-0.0911913	1.4415	0.0830178	Non-significant	0.373451	Not_significant
MXRA8	OID30583	Q9BRK3	Inflammation_II	antimmj_omrf	antimmj_omrf1 - antimmj_omrf2	0.261045	-0.0356839	0.557773	0.0834483	Non-significant	0.373958	Not_significant
PPP1R14A	OID31011	Q96A00	Neurology_II	antimmj_omrf	antimmj_omrf1 - antimmj_omrf2	-0.734313	-1.5697	0.101074	0.0836644	Non-significant	0.373958	Not_significant
GLO1	OID20107	Q04760	Cardiometabolic	antimmj_omrf	antimmj_omrf1 - antimmj_omrf2	-0.609492	-1.30305	0.0840628	0.0837725	Non-significant	0.373958	Not_significant
LCAT	OID30677	P04180	Inflammation_II	antimmj_omrf	antimmj_omrf1 - antimmj_omrf2	0.22638	-0.031254	0.484013	0.0837758	Non-significant	0.373958	Not_significant
CSF2RA	OID20915	P15509	Neurology	antimmj_omrf	antimmj_omrf1 - antimmj_omrf2	0.436203	-0.0602807	0.932686	0.0838288	Non-significant	0.373958	Not_significant
MAPK13	OID31205	O15264	Oncology_II	antimmj_omrf	antimmj_omrf1 - antimmj_omrf2	1.66723	-0.231187	3.56565	0.0839693	Non-significant	0.373958	Not_significant
NAGK	OID30271	Q9UJ70	Cardiometabolic_II	antimmj_omrf	antimmj_omrf1 - antimmj_omrf2	0.488115	-0.0680143	1.04424	0.0841359	Non-significant	0.373958	Not_significant
SCARA5	OID21058	Q6ZMJ2	Neurology	antimmj_omrf	antimmj_omrf1 - antimmj_omrf2	0.349592	-0.0487437	0.747928	0.0841631	Non-significant	0.373958	Not_significant
GTF2IRD1	OID31264	Q9UHL9	Oncology_II	antimmj_omrf	antimmj_omrf1 - antimmj_omrf2	0.711337	-0.0995991	1.52227	0.0843217	Non-significant	0.374089	Not_significant
PRELP	OID20766	P51888	Inflammation	antimmj_omrf	antimmj_omrf1 - antimmj_omrf2	0.273664	-0.0385401	0.585868	0.0845376	Non-significant	0.374473	Not_significant
SMPD1	OID21028	P17405	Neurology	antimmj_omrf	antimmj_omrf1 - antimmj_omrf2	0.403845	-0.0582611	0.865951	0.0854227	Non-significant	0.377816	Not_significant
NECTIN2	OID20222	Q92692	Cardiometabolic	antimmj_omrf	antimmj_omrf1 - antimmj_omrf2	0.250578	-0.0363959	0.537552	0.0857167	Non-significant	0.378538	Not_significant
PPIB	OID20331	P23284	Cardiometabolic	antimmj_omrf	antimmj_omrf1 - antimmj_omrf2	-0.77618	-1.66728	0.114925	0.0864644	Non-significant	0.381259	Not_significant
RAD51	OID31254	Q06609	Oncology_II	antimmj_omrf	antimmj_omrf1 - antimmj_omrf2	0.646671	-0.0965179	1.38986	0.0867849	Non-significant	0.381644	Not_significant
LY6D	OID20708	Q14210	Inflammation	antimmj_omrf	antimmj_omrf1 - antimmj_omrf2	0.295189	-0.0441	0.634477	0.086815	Non-significant	0.381644	Not_significant
MICB_MICA	OID20593	Q29980_Q29983	Inflammation	antimmj_omrf	antimmj_omrf1 - antimmj_omrf2	0.978777	-0.147374	2.10493	0.0871366	Non-significant	0.382427	Not_significant
EFHD1	OID31044	Q9BUP0	Neurology_II	antimmj_omrf	antimmj_omrf1 - antimmj_omrf2	0.456773	-0.068982	0.982527	0.0872571	Non-significant	0.382427	Not_significant
TNFRSF1B	OID21145	P20333	Neurology	antimmj_omrf	antimmj_omrf1 - antimmj_omrf2	0.477355	-0.0724368	1.02715	0.0874392	Non-significant	0.382646	Not_significant
PODXL2	OID21487	Q9NZ53	Oncology	antimmj_omrf	antimmj_omrf1 - antimmj_omrf2	0.380448	-0.0583634	0.81926	0.0878917	Non-significant	0.384005	Not_significant
HMCN2	OID30592	Q8NDA2	Inflammation_II	antimmj_omrf	antimmj_omrf1 - antimmj_omrf2	0.51914	-0.080011	1.11829	0.0880265	Non-significant	0.384005	Not_significant
CBLN4	OID21386	Q9NTU7	Oncology	antimmj_omrf	antimmj_omrf1 - antimmj_omrf2	0.433212	-0.0669641	0.933388	0.0881756	Non-significant	0.384005	Not_significant
SMPDL3B	OID31387	Q92485	Oncology_II	antimmj_omrf	antimmj_omrf1 - antimmj_omrf2	-1.02156	-2.20129	0.158176	0.08828	Non-significant	0.384005	Not_significant
SEZ6L2	OID21289	Q6UXD5	Oncology	antimmj_omrf	antimmj_omrf1 - antimmj_omrf2	0.294029	-0.0456917	0.633751	0.0884127	Non-significant	0.384005	Not_significant
KIRREL2	OID20873	Q6UWL6	Neurology	antimmj_omrf	antimmj_omrf1 - antimmj_omrf2	0.367135	-0.0572327	0.791504	0.0885565	Non-significant	0.384054	Not_significant
CTSO	OID20660	P43234	Inflammation	antimmj_omrf	antimmj_omrf1 - antimmj_omrf2	0.341089	-0.0535778	0.735755	0.0888702	Non-significant	0.384628	Not_significant
IL12B	OID20666	P29460	Inflammation	antimmj_omrf	antimmj_omrf1 - antimmj_omrf2	0.711624	-0.111974	1.53522	0.0889543	Non-significant	0.384628	Not_significant
PTPRR	OID31099	Q15256	Neurology_II	antimmj_omrf	antimmj_omrf1 - antimmj_omrf2	0.501145	-0.0801224	1.08241	0.0896348	Non-significant	0.386993	Not_significant
H2AP	OID31232	O75409	Oncology_II	antimmj_omrf	antimmj_omrf1 - antimmj_omrf2	-1.2063	-2.60764	0.195046	0.0901229	Non-significant	0.387445	Not_significant
TIE1	OID20303	P35590	Cardiometabolic	antimmj_omrf	antimmj_omrf1 - antimmj_omrf2	0.468376	-0.0759624	1.01272	0.0902307	Non-significant	0.387445	Not_significant
SIGLEC5	OID21082	O15389	Neurology	antimmj_omrf	antimmj_omrf1 - antimmj_omrf2	0.95855	-0.155514	2.07261	0.0902604	Non-significant	0.387445	Not_significant
GP1BB	OID30174	P13224	Cardiometabolic_II	antimmj_omrf	antimmj_omrf1 - antimmj_omrf2	-0.553703	-1.19737	0.0899643	0.0902746	Non-significant	0.387445	Not_significant
PHOSPHO1	OID20922	Q8TCT1	Neurology	antimmj_omrf	antimmj_omrf1 - antimmj_omrf2	0.395228	-0.0644734	0.854928	0.0905115	Non-significant	0.387887	Not_significant
TNFRSF14	OID20783	Q92956	Inflammation	antimmj_omrf	antimmj_omrf1 - antimmj_omrf2	0.27927	-0.0457392	0.604279	0.0906875	Non-significant	0.388067	Not_significant
CTRC	OID20752	Q99895	Inflammation	antimmj_omrf	antimmj_omrf1 - antimmj_omrf2	-0.439343	-0.951217	0.0725309	0.0910122	Non-significant	0.388344	Not_significant
GH1	OID20220	P01241	Cardiometabolic	antimmj_omrf	antimmj_omrf1 - antimmj_omrf2	1.09305	-0.181103	2.36719	0.0912025	Non-significant	0.388344	Not_significant
CBX2	OID30177	Q14781	Cardiometabolic_II	antimmj_omrf	antimmj_omrf1 - antimmj_omrf2	0.449573	-0.074622	0.973767	0.0912831	Non-significant	0.388344	Not_significant
SERPINA7	OID30724	P05543	Inflammation_II	antimmj_omrf	antimmj_omrf1 - antimmj_omrf2	0.267341	-0.0444223	0.579105	0.09132	Non-significant	0.388344	Not_significant
GPC5	OID20944	P78333	Neurology	antimmj_omrf	antimmj_omrf1 - antimmj_omrf2	0.358294	-0.0600305	0.776619	0.0917018	Non-significant	0.388344	Not_significant
CEP152	OID31249	O94986	Oncology_II	antimmj_omrf	antimmj_omrf1 - antimmj_omrf2	1.14014	-0.191388	2.47167	0.0917919	Non-significant	0.388344	Not_significant
AHCY	OID20199	P23526	Cardiometabolic	antimmj_omrf	antimmj_omrf1 - antimmj_omrf2	-0.797269	-1.72851	0.133971	0.0918372	Non-significant	0.388344	Not_significant
JUN	OID20424	P05412	Inflammation	antimmj_omrf	antimmj_omrf1 - antimmj_omrf2	0.577526	-0.097835	1.25289	0.0922094	Non-significant	0.388344	Not_significant
CRHBP	OID20747	P24387	Inflammation	antimmj_omrf	antimmj_omrf1 - antimmj_omrf2	0.277562	-0.0471203	0.602244	0.0922955	Non-significant	0.388344	Not_significant
PCARE	OID30838	A6NGG8	Neurology_II	antimmj_omrf	antimmj_omrf1 - antimmj_omrf2	-0.874123	-1.89686	0.14861	0.0923741	Non-significant	0.388344	Not_significant
MYO9B	OID20451	Q13459	Inflammation	antimmj_omrf	antimmj_omrf1 - antimmj_omrf2	-0.596614	-1.29498	0.101752	0.092433	Non-significant	0.388344	Not_significant
SRPX	OID30310	P78539	Cardiometabolic_II	antimmj_omrf	antimmj_omrf1 - antimmj_omrf2	0.61254	-0.104445	1.32952	0.0924868	Non-significant	0.388344	Not_significant
AFAP1	OID30569	Q8N556	Inflammation_II	antimmj_omrf	antimmj_omrf1 - antimmj_omrf2	-1.00137	-2.17345	0.170714	0.0924948	Non-significant	0.388344	Not_significant
OTOA	OID30825	Q7RTW8	Neurology_II	antimmj_omrf	antimmj_omrf1 - antimmj_omrf2	-0.899717	-1.95453	0.155093	0.0930175	Non-significant	0.389579	Not_significant
ANXA11	OID20583	P50995	Inflammation	antimmj_omrf	antimmj_omrf1 - antimmj_omrf2	0.254065	-0.0439076	0.552038	0.0931358	Non-significant	0.389579	Not_significant
APBB1IP	OID21359	Q7Z5R6	Oncology	antimmj_omrf	antimmj_omrf1 - antimmj_omrf2	0.458007	-0.0795282	0.995541	0.093332	Non-significant	0.389579	Not_significant
TRIM21	OID20533	P19474	Inflammation	antimmj_omrf	antimmj_omrf1 - antimmj_omrf2	0.857511	-0.149135	1.86416	0.0934353	Non-significant	0.389579	Not_significant
FOLR2	OID21062	P14207	Neurology	antimmj_omrf	antimmj_omrf1 - antimmj_omrf2	0.484248	-0.0844468	1.05294	0.0935636	Non-significant	0.389579	Not_significant
CABP2	OID30916	Q9NPB3	Neurology_II	antimmj_omrf	antimmj_omrf1 - antimmj_omrf2	-1.05166	-2.28696	0.183637	0.0935957	Non-significant	0.389579	Not_significant
FKBP5	OID20937	Q13451	Neurology	antimmj_omrf	antimmj_omrf1 - antimmj_omrf2	-0.57174	-1.24395	0.100473	0.0938978	Non-significant	0.390275	Not_significant
RARRES1	OID21177	P49788	Oncology	antimmj_omrf	antimmj_omrf1 - antimmj_omrf2	0.325563	-0.0574131	0.708539	0.0940978	Non-significant	0.390546	Not_significant
PRG2	OID30381	P13727	Cardiometabolic_II	antimmj_omrf	antimmj_omrf1 - antimmj_omrf2	0.443169	-0.0789831	0.965322	0.0945952	Non-significant	0.391772	Not_significant
PRL	OID21033	P01236	Neurology	antimmj_omrf	antimmj_omrf1 - antimmj_omrf2	0.627896	-0.112498	1.36829	0.0948667	Non-significant	0.391772	Not_significant
INPP1	OID21345	P49441	Oncology	antimmj_omrf	antimmj_omrf1 - antimmj_omrf2	0.504744	-0.0905616	1.10005	0.0948731	Non-significant	0.391772	Not_significant
DPY30	OID21410	Q9C005	Oncology	antimmj_omrf	antimmj_omrf1 - antimmj_omrf2	0.697529	-0.125215	1.52027	0.0949611	Non-significant	0.391772	Not_significant
IL10RB	OID20696	Q08334	Inflammation	antimmj_omrf	antimmj_omrf1 - antimmj_omrf2	0.31912	-0.0574426	0.695682	0.0950938	Non-significant	0.391772	Not_significant
LYVE1	OID30728	Q9Y5Y7	Inflammation_II	antimmj_omrf	antimmj_omrf1 - antimmj_omrf2	-0.291712	-0.636249	0.0528258	0.0953908	Non-significant	0.391772	Not_significant
GABARAP	OID31414	O95166	Oncology_II	antimmj_omrf	antimmj_omrf1 - antimmj_omrf2	1.08731	-0.197708	2.37234	0.0955938	Non-significant	0.391772	Not_significant
CSF1	OID20719	P09603	Inflammation	antimmj_omrf	antimmj_omrf1 - antimmj_omrf2	0.418895	-0.0762591	0.914049	0.0956543	Non-significant	0.391772	Not_significant
IL5RA	OID20601	Q01344	Inflammation	antimmj_omrf	antimmj_omrf1 - antimmj_omrf2	0.457526	-0.0835006	0.998552	0.0957784	Non-significant	0.391772	Not_significant
THAP12	OID31238	O43422	Oncology_II	antimmj_omrf	antimmj_omrf1 - antimmj_omrf2	-1.28071	-2.79618	0.234759	0.0959757	Non-significant	0.391772	Not_significant
ARTN	OID20446	Q5T4W7	Inflammation	antimmj_omrf	antimmj_omrf1 - antimmj_omrf2	0.318798	-0.0584916	0.696087	0.0960146	Non-significant	0.391772	Not_significant
DUSP13	OID31394	Q6B8I1	Oncology_II	antimmj_omrf	antimmj_omrf1 - antimmj_omrf2	0.671816	-0.123206	1.46684	0.0960159	Non-significant	0.391772	Not_significant
ADAMTS4	OID30471	O75173	Inflammation_II	antimmj_omrf	antimmj_omrf1 - antimmj_omrf2	0.533766	-0.0984646	1.166	0.0963173	Non-significant	0.392449	Not_significant
VWA1	OID21421	Q6PCB0	Oncology	antimmj_omrf	antimmj_omrf1 - antimmj_omrf2	0.482364	-0.0905636	1.05529	0.0972124	Non-significant	0.394915	Not_significant
PTPRH	OID31433	Q9HD43	Oncology_II	antimmj_omrf	antimmj_omrf1 - antimmj_omrf2	0.394361	-0.0742406	0.862962	0.0973225	Non-significant	0.394915	Not_significant
PITHD1	OID31215	Q9GZP4	Oncology_II	antimmj_omrf	antimmj_omrf1 - antimmj_omrf2	-1.26032	-2.75857	0.237923	0.0975001	Non-significant	0.394915	Not_significant
VWF	OID20256	P04275	Cardiometabolic	antimmj_omrf	antimmj_omrf1 - antimmj_omrf2	0.662997	-0.125188	1.45118	0.0975117	Non-significant	0.394915	Not_significant
FBN2	OID30974	P35556	Neurology_II	antimmj_omrf	antimmj_omrf1 - antimmj_omrf2	-0.686674	-1.50327	0.129926	0.0976042	Non-significant	0.394915	Not_significant
MB	OID20263	P02144	Cardiometabolic	antimmj_omrf	antimmj_omrf1 - antimmj_omrf2	1.08477	-0.205979	2.37552	0.0978035	Non-significant	0.39517	Not_significant
TNR	OID20957	Q92752	Neurology	antimmj_omrf	antimmj_omrf1 - antimmj_omrf2	0.285379	-0.054339	0.625097	0.0979482	Non-significant	0.395203	Not_significant
ERBB4	OID21510	Q15303	Oncology	antimmj_omrf	antimmj_omrf1 - antimmj_omrf2	0.257495	-0.049269	0.564258	0.0981728	Non-significant	0.395559	Not_significant
BAMBI	OID21267	Q13145	Oncology	antimmj_omrf	antimmj_omrf1 - antimmj_omrf2	0.280563	-0.0539121	0.615038	0.0984201	Non-significant	0.395867	Not_significant
FGF21	OID21402	Q9NSA1	Oncology	antimmj_omrf	antimmj_omrf1 - antimmj_omrf2	1.28889	-0.248674	2.82646	0.0986439	Non-significant	0.395867	Not_significant
HSD17B14	OID31098	Q9BPX1	Neurology_II	antimmj_omrf	antimmj_omrf1 - antimmj_omrf2	0.61269	-0.118308	1.34369	0.0986594	Non-significant	0.395867	Not_significant
KIF22	OID30175	Q14807	Cardiometabolic_II	antimmj_omrf	antimmj_omrf1 - antimmj_omrf2	-0.742733	-1.63093	0.145464	0.0993918	Non-significant	0.397895	Not_significant
CLEC11A	OID21112	Q9Y240	Neurology	antimmj_omrf	antimmj_omrf1 - antimmj_omrf2	0.443144	-0.0867946	0.973083	0.0994395	Non-significant	0.397895	Not_significant
ACOT13	OID31522	Q9NPJ3	Oncology_II	antimmj_omrf	antimmj_omrf1 - antimmj_omrf2	-0.928755	-2.04104	0.183529	0.0998668	Non-significant	0.398484	Not_significant
LRIG3	OID30450	Q6UXM1	Inflammation_II	antimmj_omrf	antimmj_omrf1 - antimmj_omrf2	0.213996	-0.0422958	0.470288	0.0999221	Non-significant	0.398484	Not_significant
GUCY2C	OID31318	P25092	Oncology_II	antimmj_omrf	antimmj_omrf1 - antimmj_omrf2	0.984646	-0.194838	2.16413	0.0999993	Non-significant	0.398484	Not_significant
CXCL5	OID20207	P42830	Cardiometabolic	antimmj_omrf	antimmj_omrf1 - antimmj_omrf2	-0.877602	-1.92954	0.174337	0.100205	Non-significant	0.398497	Not_significant
BRAP	OID31506	Q7Z569	Oncology_II	antimmj_omrf	antimmj_omrf1 - antimmj_omrf2	-0.700979	-1.54147	0.139516	0.100278	Non-significant	0.398497	Not_significant
IGHMBP2	OID30123	P38935	Cardiometabolic_II	antimmj_omrf	antimmj_omrf1 - antimmj_omrf2	-0.769216	-1.69304	0.154606	0.100833	Non-significant	0.400154	Not_significant
DENR	OID30493	O43583	Inflammation_II	antimmj_omrf	antimmj_omrf1 - antimmj_omrf2	-0.653293	-1.43885	0.132264	0.101266	Non-significant	0.401322	Not_significant
CD86	OID31500	P42081	Oncology_II	antimmj_omrf	antimmj_omrf1 - antimmj_omrf2	0.426565	-0.0870402	0.94017	0.101698	Non-significant	0.401891	Not_significant
CFHR2	OID30720	P36980	Inflammation_II	antimmj_omrf	antimmj_omrf1 - antimmj_omrf2	0.866744	-0.176948	1.91044	0.101744	Non-significant	0.401891	Not_significant
CCT5	OID21200	P48643	Oncology	antimmj_omrf	antimmj_omrf1 - antimmj_omrf2	-0.485699	-1.07069	0.0992976	0.101825	Non-significant	0.401891	Not_significant
PTRHD1	OID30659	Q6GMV3	Inflammation_II	antimmj_omrf	antimmj_omrf1 - antimmj_omrf2	-0.66002	-1.45751	0.137472	0.102892	Non-significant	0.405548	Not_significant
TNFSF12	OID20624	O43508	Inflammation	antimmj_omrf	antimmj_omrf1 - antimmj_omrf2	0.331756	-0.069541	0.733053	0.103192	Non-significant	0.406178	Not_significant
PTPRS	OID20306	Q13332	Cardiometabolic	antimmj_omrf	antimmj_omrf1 - antimmj_omrf2	0.245642	-0.0517892	0.543072	0.103592	Non-significant	0.407198	Not_significant
PILRB	OID20197	Q9UKJ0	Cardiometabolic	antimmj_omrf	antimmj_omrf1 - antimmj_omrf2	0.569783	-0.12124	1.26081	0.10414	Non-significant	0.408616	Not_significant
SPON1	OID20759	Q9HCB6	Inflammation	antimmj_omrf	antimmj_omrf1 - antimmj_omrf2	0.386653	-0.0824979	0.855804	0.104274	Non-significant	0.408616	Not_significant
AKR7L	OID30488	Q8NHP1	Inflammation_II	antimmj_omrf	antimmj_omrf1 - antimmj_omrf2	-0.726125	-1.60745	0.155203	0.104411	Non-significant	0.408616	Not_significant
DCTN1	OID21399	Q14203	Oncology	antimmj_omrf	antimmj_omrf1 - antimmj_omrf2	-0.571901	-1.26633	0.122532	0.104552	Non-significant	0.408616	Not_significant
STAT2	OID30536	P52630	Inflammation_II	antimmj_omrf	antimmj_omrf1 - antimmj_omrf2	0.705929	-0.15151	1.56337	0.104658	Non-significant	0.408616	Not_significant
CEACAM1	OID21528	P13688	Oncology	antimmj_omrf	antimmj_omrf1 - antimmj_omrf2	0.300577	-0.0649319	0.666086	0.105009	Non-significant	0.409434	Not_significant
RBFOX3	OID30984	A6NFN3	Neurology_II	antimmj_omrf	antimmj_omrf1 - antimmj_omrf2	0.790658	-0.173025	1.75434	0.105834	Non-significant	0.412098	Not_significant
ADGRB3	OID20974	O60242	Neurology	antimmj_omrf	antimmj_omrf1 - antimmj_omrf2	0.219893	-0.0488385	0.488624	0.106737	Non-significant	0.415057	Not_significant
ANKMY2	OID30518	Q8IV38	Inflammation_II	antimmj_omrf	antimmj_omrf1 - antimmj_omrf2	-0.836345	-1.8598	0.187113	0.107146	Non-significant	0.416089	Not_significant
BSG	OID20626	P35613	Inflammation	antimmj_omrf	antimmj_omrf1 - antimmj_omrf2	0.18478	-0.0416483	0.411208	0.107619	Non-significant	0.41634	Not_significant
CHMP1A	OID20930	Q9HD42	Neurology	antimmj_omrf	antimmj_omrf1 - antimmj_omrf2	-0.552587	-1.22969	0.124516	0.107628	Non-significant	0.41634	Not_significant
DBNL	OID20681	Q9UJU6	Inflammation	antimmj_omrf	antimmj_omrf1 - antimmj_omrf2	-0.732551	-1.63058	0.165477	0.107754	Non-significant	0.41634	Not_significant
CCL21	OID20686	O00585	Inflammation	antimmj_omrf	antimmj_omrf1 - antimmj_omrf2	0.478952	-0.108256	1.06616	0.107812	Non-significant	0.41634	Not_significant
FES	OID21207	P07332	Oncology	antimmj_omrf	antimmj_omrf1 - antimmj_omrf2	0.292893	-0.0664007	0.652187	0.108038	Non-significant	0.41634	Not_significant
CD74	OID21040	P04233	Neurology	antimmj_omrf	antimmj_omrf1 - antimmj_omrf2	0.454197	-0.10336	1.01175	0.108242	Non-significant	0.41634	Not_significant
IRAG2	OID20085	Q12912	Cardiometabolic	antimmj_omrf	antimmj_omrf1 - antimmj_omrf2	-0.700643	-1.56089	0.159601	0.108262	Non-significant	0.41634	Not_significant
SPRED2	OID30423	Q7Z698	Inflammation_II	antimmj_omrf	antimmj_omrf1 - antimmj_omrf2	-0.237071	-0.528335	0.0541916	0.108525	Non-significant	0.41634	Not_significant
BST1	OID21051	Q10588	Neurology	antimmj_omrf	antimmj_omrf1 - antimmj_omrf2	0.227967	-0.0521855	0.508119	0.108645	Non-significant	0.41634	Not_significant
CTNNA1	OID30800	P35221	Neurology_II	antimmj_omrf	antimmj_omrf1 - antimmj_omrf2	-0.557844	-1.24337	0.127678	0.108648	Non-significant	0.41634	Not_significant
VCAM1	OID20396	P19320	Cardiometabolic	antimmj_omrf	antimmj_omrf1 - antimmj_omrf2	0.293676	-0.0676198	0.654972	0.109007	Non-significant	0.417166	Not_significant
PTK7	OID20880	Q13308	Neurology	antimmj_omrf	antimmj_omrf1 - antimmj_omrf2	0.816031	-0.188839	1.8209	0.109347	Non-significant	0.417337	Not_significant
RGCC	OID31060	Q9H4X1	Neurology_II	antimmj_omrf	antimmj_omrf1 - antimmj_omrf2	-0.689236	-1.53826	0.15979	0.109448	Non-significant	0.417337	Not_significant
SHMT1	OID20714	P34896	Inflammation	antimmj_omrf	antimmj_omrf1 - antimmj_omrf2	-0.734486	-1.63926	0.170292	0.109484	Non-significant	0.417337	Not_significant
TLR1	OID30532	Q15399	Inflammation_II	antimmj_omrf	antimmj_omrf1 - antimmj_omrf2	0.347682	-0.0808968	0.776261	0.109716	Non-significant	0.41767	Not_significant
BCL2	OID31454	P10415	Oncology_II	antimmj_omrf	antimmj_omrf1 - antimmj_omrf2	0.664262	-0.15555	1.48407	0.110137	Non-significant	0.418046	Not_significant
SOD2	OID21114	P04179	Neurology	antimmj_omrf	antimmj_omrf1 - antimmj_omrf2	0.688187	-0.161168	1.53754	0.110143	Non-significant	0.418046	Not_significant
PDZD2	OID30151	O15018	Cardiometabolic_II	antimmj_omrf	antimmj_omrf1 - antimmj_omrf2	-0.581377	-1.29933	0.136577	0.110248	Non-significant	0.418046	Not_significant
AHNAK	OID30260	Q09666	Cardiometabolic_II	antimmj_omrf	antimmj_omrf1 - antimmj_omrf2	0.559889	-0.131891	1.25167	0.11053	Non-significant	0.418569	Not_significant
OMD	OID20725	Q99983	Inflammation	antimmj_omrf	antimmj_omrf1 - antimmj_omrf2	0.180294	-0.0427362	0.403324	0.11093	Non-significant	0.419536	Not_significant
PBLD	OID20839	P30039	Neurology	antimmj_omrf	antimmj_omrf1 - antimmj_omrf2	-0.640941	-1.43425	0.152366	0.111138	Non-significant	0.419774	Not_significant
SUSD1	OID20072	Q6UWL2	Cardiometabolic	antimmj_omrf	antimmj_omrf1 - antimmj_omrf2	-0.559647	-1.25367	0.134371	0.111768	Non-significant	0.421366	Not_significant
PTN	OID20083	P21246	Cardiometabolic	antimmj_omrf	antimmj_omrf1 - antimmj_omrf2	1.20413	-0.289537	2.69779	0.111881	Non-significant	0.421366	Not_significant
LGALS1	OID20154	P09382	Cardiometabolic	antimmj_omrf	antimmj_omrf1 - antimmj_omrf2	0.474046	-0.115101	1.06319	0.112574	Non-significant	0.421366	Not_significant
KLK3	OID30364	P07288	Cardiometabolic_II	antimmj_omrf	antimmj_omrf1 - antimmj_omrf2	0.4013	-0.0978131	0.900413	0.112824	Non-significant	0.421366	Not_significant
SFRP4	OID30648	Q6FHJ7	Inflammation_II	antimmj_omrf	antimmj_omrf1 - antimmj_omrf2	0.448176	-0.109235	1.00559	0.112836	Non-significant	0.421366	Not_significant
TJAP1	OID21477	Q5JTD0	Oncology	antimmj_omrf	antimmj_omrf1 - antimmj_omrf2	-0.569877	-1.27895	0.139197	0.112905	Non-significant	0.421366	Not_significant
ELOA	OID21337	Q14241	Oncology	antimmj_omrf	antimmj_omrf1 - antimmj_omrf2	0.752482	-0.183713	1.68868	0.112947	Non-significant	0.421366	Not_significant
CDKN2D	OID21295	P55273	Oncology	antimmj_omrf	antimmj_omrf1 - antimmj_omrf2	-0.792684	-1.77969	0.194326	0.113233	Non-significant	0.421366	Not_significant
USP28	OID31084	Q96RU2	Neurology_II	antimmj_omrf	antimmj_omrf1 - antimmj_omrf2	0.66796	-0.163831	1.49975	0.113246	Non-significant	0.421366	Not_significant
CD14	OID20378	P08571	Cardiometabolic	antimmj_omrf	antimmj_omrf1 - antimmj_omrf2	0.490853	-0.120519	1.10222	0.113323	Non-significant	0.421366	Not_significant
OBP2B	OID20980	Q9NPH6	Neurology	antimmj_omrf	antimmj_omrf1 - antimmj_omrf2	0.44013	-0.1081	0.98836	0.113355	Non-significant	0.421366	Not_significant
MANSC1	OID21492	Q9H8J5	Oncology	antimmj_omrf	antimmj_omrf1 - antimmj_omrf2	0.302451	-0.0743669	0.679268	0.113431	Non-significant	0.421366	Not_significant
COL5A1	OID30587	P20908	Inflammation_II	antimmj_omrf	antimmj_omrf1 - antimmj_omrf2	0.419946	-0.103487	0.94338	0.113594	Non-significant	0.421366	Not_significant
CORO1A	OID20286	P31146	Cardiometabolic	antimmj_omrf	antimmj_omrf1 - antimmj_omrf2	-0.99476	-2.23477	0.245255	0.113596	Non-significant	0.421366	Not_significant
SOD1	OID20386	P00441	Cardiometabolic	antimmj_omrf	antimmj_omrf1 - antimmj_omrf2	-0.596293	-1.34037	0.147788	0.114	Non-significant	0.422324	Not_significant
PZP	OID30730	P20742	Inflammation_II	antimmj_omrf	antimmj_omrf1 - antimmj_omrf2	-0.64309	-1.44856	0.162378	0.115319	Non-significant	0.425776	Not_significant
VAMP8	OID30555	Q9BV40	Inflammation_II	antimmj_omrf	antimmj_omrf1 - antimmj_omrf2	-0.609934	-1.37399	0.154124	0.115354	Non-significant	0.425776	Not_significant
IL4R	OID20576	P24394	Inflammation	antimmj_omrf	antimmj_omrf1 - antimmj_omrf2	0.446201	-0.112759	1.00516	0.115372	Non-significant	0.425776	Not_significant
SKAP2	OID20761	O75563	Inflammation	antimmj_omrf	antimmj_omrf1 - antimmj_omrf2	-0.816945	-1.84116	0.207272	0.115581	Non-significant	0.425915	Not_significant
BATF	OID30896	Q16520	Neurology_II	antimmj_omrf	antimmj_omrf1 - antimmj_omrf2	0.894964	-0.22719	2.01712	0.115704	Non-significant	0.425915	Not_significant
BHMT2	OID30051	Q9H2M3	Cardiometabolic_II	antimmj_omrf	antimmj_omrf1 - antimmj_omrf2	0.841885	-0.215003	1.89877	0.116138	Non-significant	0.426462	Not_significant
CADPS	OID30915	Q9ULU8	Neurology_II	antimmj_omrf	antimmj_omrf1 - antimmj_omrf2	-1.4177	-3.19749	0.362099	0.116147	Non-significant	0.426462	Not_significant
RAP1A	OID30452	P62834	Inflammation_II	antimmj_omrf	antimmj_omrf1 - antimmj_omrf2	-0.900097	-2.03091	0.230719	0.116401	Non-significant	0.426659	Not_significant
LSM8	OID31269	O95777	Oncology_II	antimmj_omrf	antimmj_omrf1 - antimmj_omrf2	1.00114	-0.256931	2.25921	0.116496	Non-significant	0.426659	Not_significant
CR2	OID20393	P20023	Cardiometabolic	antimmj_omrf	antimmj_omrf1 - antimmj_omrf2	0.429741	-0.11095	0.970431	0.116917	Non-significant	0.426985	Not_significant
RPS10	OID30070	P46783	Cardiometabolic_II	antimmj_omrf	antimmj_omrf1 - antimmj_omrf2	0.678686	-0.175595	1.53297	0.117054	Non-significant	0.426985	Not_significant
CA11	OID21195	O75493	Oncology	antimmj_omrf	antimmj_omrf1 - antimmj_omrf2	0.204168	-0.0529412	0.461276	0.117241	Non-significant	0.426985	Not_significant
PRRT3	OID30276	Q5FWE3	Cardiometabolic_II	antimmj_omrf	antimmj_omrf1 - antimmj_omrf2	0.417851	-0.108371	0.944074	0.117261	Non-significant	0.426985	Not_significant
TNFAIP2	OID31446	Q03169	Oncology_II	antimmj_omrf	antimmj_omrf1 - antimmj_omrf2	0.519361	-0.134895	1.17362	0.117376	Non-significant	0.426985	Not_significant
NENF	OID31354	Q9UMX5	Oncology_II	antimmj_omrf	antimmj_omrf1 - antimmj_omrf2	-1.22878	-2.77741	0.319846	0.117536	Non-significant	0.426985	Not_significant
WFIKKN1	OID20939	Q96NZ8	Neurology	antimmj_omrf	antimmj_omrf1 - antimmj_omrf2	0.352058	-0.0918104	0.795927	0.117616	Non-significant	0.426985	Not_significant
TNFAIP8	OID20433	O95379	Inflammation	antimmj_omrf	antimmj_omrf1 - antimmj_omrf2	0.543466	-0.142427	1.22936	0.118038	Non-significant	0.427981	Not_significant
GP6	OID21091	Q9HCN6	Neurology	antimmj_omrf	antimmj_omrf1 - antimmj_omrf2	-0.547639	-1.23932	0.144045	0.118313	Non-significant	0.42844	Not_significant
ADGRV1	OID30877	Q8WXG9	Neurology_II	antimmj_omrf	antimmj_omrf1 - antimmj_omrf2	-1.29576	-2.93309	0.341561	0.118468	Non-significant	0.428468	Not_significant
CLEC4G	OID20590	Q6UXB4	Inflammation	antimmj_omrf	antimmj_omrf1 - antimmj_omrf2	0.260313	-0.0690547	0.58968	0.118954	Non-significant	0.429687	Not_significant
FCRL3	OID20443	Q96P31	Inflammation	antimmj_omrf	antimmj_omrf1 - antimmj_omrf2	0.559783	-0.149018	1.26858	0.119191	Non-significant	0.430008	Not_significant
SIRT2	OID21375	Q8IXJ6	Oncology	antimmj_omrf	antimmj_omrf1 - antimmj_omrf2	-0.704324	-1.59691	0.188265	0.119532	Non-significant	0.430184	Not_significant
GUSB	OID20296	P08236	Cardiometabolic	antimmj_omrf	antimmj_omrf1 - antimmj_omrf2	-0.450676	-1.02184	0.120486	0.119545	Non-significant	0.430184	Not_significant
CRYZL1	OID30272	O95825	Cardiometabolic_II	antimmj_omrf	antimmj_omrf1 - antimmj_omrf2	-0.592662	-1.34417	0.158849	0.119739	Non-significant	0.430184	Not_significant
TSC1	OID30478	Q92574	Inflammation_II	antimmj_omrf	antimmj_omrf1 - antimmj_omrf2	-0.580883	-1.3178	0.156034	0.119834	Non-significant	0.430184	Not_significant
LRRC37A2	OID31440	A6NM11	Oncology_II	antimmj_omrf	antimmj_omrf1 - antimmj_omrf2	0.465436	-0.125574	1.05645	0.120243	Non-significant	0.43067	Not_significant
STX6	OID21219	O43752	Oncology	antimmj_omrf	antimmj_omrf1 - antimmj_omrf2	-0.606076	-1.37577	0.163615	0.120267	Non-significant	0.43067	Not_significant
IRAK4	OID20577	Q9NWZ3	Inflammation	antimmj_omrf	antimmj_omrf1 - antimmj_omrf2	-0.767491	-1.74252	0.207534	0.120419	Non-significant	0.430683	Not_significant
DYNLT1	OID30925	P63172	Neurology_II	antimmj_omrf	antimmj_omrf1 - antimmj_omrf2	-0.713344	-1.62082	0.194131	0.120837	Non-significant	0.431344	Not_significant
KLK14	OID21407	Q9P0G3	Oncology	antimmj_omrf	antimmj_omrf1 - antimmj_omrf2	0.49442	-0.134538	1.12338	0.120901	Non-significant	0.431344	Not_significant
KCNC4	OID30813	Q03721	Neurology_II	antimmj_omrf	antimmj_omrf1 - antimmj_omrf2	1.09536	-0.299159	2.48989	0.121193	Non-significant	0.431661	Not_significant
TIMP4	OID21147	Q99727	Neurology	antimmj_omrf	antimmj_omrf1 - antimmj_omrf2	0.359246	-0.098258	0.81675	0.121288	Non-significant	0.431661	Not_significant
TDO2	OID30910	P48775	Neurology_II	antimmj_omrf	antimmj_omrf1 - antimmj_omrf2	-1.14292	-2.59965	0.313812	0.12161	Non-significant	0.432275	Not_significant
GCC1	OID31147	Q96CN9	Neurology_II	antimmj_omrf	antimmj_omrf1 - antimmj_omrf2	-0.669125	-1.52308	0.18483	0.122012	Non-significant	0.433024	Not_significant
DECR1	OID20579	Q16698	Inflammation	antimmj_omrf	antimmj_omrf1 - antimmj_omrf2	-0.652064	-1.48454	0.180408	0.12212	Non-significant	0.433024	Not_significant
RBP7	OID31526	Q96R05	Oncology_II	antimmj_omrf	antimmj_omrf1 - antimmj_omrf2	0.544365	-0.151453	1.24018	0.122631	Non-significant	0.434094	Not_significant
CD38	OID21316	P28907	Oncology	antimmj_omrf	antimmj_omrf1 - antimmj_omrf2	0.426	-0.118621	0.970622	0.122721	Non-significant	0.434094	Not_significant
SERPINA11	OID20281	Q86U17	Cardiometabolic	antimmj_omrf	antimmj_omrf1 - antimmj_omrf2	0.334362	-0.0937325	0.762456	0.123259	Non-significant	0.435464	Not_significant
INSR	OID30566	P06213	Inflammation_II	antimmj_omrf	antimmj_omrf1 - antimmj_omrf2	0.126503	-0.0357605	0.288766	0.12386	Non-significant	0.435809	Not_significant
TOR1AIP1	OID30195	Q5JTV8	Cardiometabolic_II	antimmj_omrf	antimmj_omrf1 - antimmj_omrf2	0.844881	-0.238664	1.92843	0.12387	Non-significant	0.435809	Not_significant
RNASE4	OID30705	P34096	Inflammation_II	antimmj_omrf	antimmj_omrf1 - antimmj_omrf2	0.204647	-0.057857	0.467151	0.12392	Non-significant	0.435809	Not_significant
CEP164	OID20441	Q9UPV0	Inflammation	antimmj_omrf	antimmj_omrf1 - antimmj_omrf2	0.427861	-0.120986	0.976708	0.123958	Non-significant	0.435809	Not_significant
LTBP2	OID20254	Q14767	Cardiometabolic	antimmj_omrf	antimmj_omrf1 - antimmj_omrf2	0.579006	-0.164261	1.32227	0.124208	Non-significant	0.435907	Not_significant
PAMR1	OID21153	Q6UXH9	Neurology	antimmj_omrf	antimmj_omrf1 - antimmj_omrf2	0.249785	-0.0710705	0.57064	0.124394	Non-significant	0.435907	Not_significant
COL24A1	OID31464	Q17RW2	Oncology_II	antimmj_omrf	antimmj_omrf1 - antimmj_omrf2	0.432712	-0.123082	0.988507	0.124437	Non-significant	0.435907	Not_significant
ZHX2	OID31140	Q9Y6X8	Neurology_II	antimmj_omrf	antimmj_omrf1 - antimmj_omrf2	0.568969	-0.162842	1.30078	0.124877	Non-significant	0.436917	Not_significant
ESM1	OID20758	Q9NQ30	Inflammation	antimmj_omrf	antimmj_omrf1 - antimmj_omrf2	0.465689	-0.133733	1.06511	0.125221	Non-significant	0.437594	Not_significant
PTPRM	OID20598	P28827	Inflammation	antimmj_omrf	antimmj_omrf1 - antimmj_omrf2	0.213313	-0.0618454	0.488471	0.12592	Non-significant	0.438898	Not_significant
COX5B	OID21297	P10606	Oncology	antimmj_omrf	antimmj_omrf1 - antimmj_omrf2	0.648744	-0.187949	1.48544	0.125951	Non-significant	0.438898	Not_significant
ESPL1	OID31176	Q14674	Oncology_II	antimmj_omrf	antimmj_omrf1 - antimmj_omrf2	0.68448	-0.199126	1.56809	0.126277	Non-significant	0.438898	Not_significant
EPN1	OID31252	Q9Y6I3	Oncology_II	antimmj_omrf	antimmj_omrf1 - antimmj_omrf2	-0.999814	-2.29065	0.291023	0.126328	Non-significant	0.438898	Not_significant
FKBP7	OID20846	Q9Y680	Neurology	antimmj_omrf	antimmj_omrf1 - antimmj_omrf2	0.348047	-0.101318	0.797412	0.126352	Non-significant	0.438898	Not_significant
KIR3DL1	OID21185	P43629	Oncology	antimmj_omrf	antimmj_omrf1 - antimmj_omrf2	1.35588	-0.396272	3.10803	0.126684	Non-significant	0.438976	Not_significant
VIT	OID30334	Q6UXI7	Cardiometabolic_II	antimmj_omrf	antimmj_omrf1 - antimmj_omrf2	0.300762	-0.0881167	0.68964	0.126883	Non-significant	0.438976	Not_significant
RAC3	OID30958	P60763	Neurology_II	antimmj_omrf	antimmj_omrf1 - antimmj_omrf2	0.344238	-0.10094	0.789415	0.126942	Non-significant	0.438976	Not_significant
C4BPB	OID21481	P20851	Oncology	antimmj_omrf	antimmj_omrf1 - antimmj_omrf2	0.548714	-0.160933	1.25836	0.12698	Non-significant	0.438976	Not_significant
ST8SIA1	OID30442	Q92185	Inflammation_II	antimmj_omrf	antimmj_omrf1 - antimmj_omrf2	0.461787	-0.136011	1.05958	0.127337	Non-significant	0.439312	Not_significant
IL16	OID20633	Q14005	Inflammation	antimmj_omrf	antimmj_omrf1 - antimmj_omrf2	0.431458	-0.127184	0.990101	0.127381	Non-significant	0.439312	Not_significant
ADAMTSL5	OID30355	Q6ZMM2	Cardiometabolic_II	antimmj_omrf	antimmj_omrf1 - antimmj_omrf2	0.399412	-0.118325	0.917149	0.127831	Non-significant	0.440032	Not_significant
TOM1L2	OID31057	Q6ZVM7	Neurology_II	antimmj_omrf	antimmj_omrf1 - antimmj_omrf2	-0.92695	-2.12879	0.274892	0.127893	Non-significant	0.440032	Not_significant
TIMP1	OID20418	P01033	Cardiometabolic	antimmj_omrf	antimmj_omrf1 - antimmj_omrf2	0.382414	-0.113982	0.87881	0.128342	Non-significant	0.44105	Not_significant
SNAPIN	OID31019	O95295	Neurology_II	antimmj_omrf	antimmj_omrf1 - antimmj_omrf2	0.475251	-0.142041	1.09254	0.128588	Non-significant	0.441301	Not_significant
PLA2G4A	OID20685	P47712	Inflammation	antimmj_omrf	antimmj_omrf1 - antimmj_omrf2	-0.521407	-1.19952	0.156703	0.129054	Non-significant	0.441301	Not_significant
TNFRSF11B	OID20735	O00300	Inflammation	antimmj_omrf	antimmj_omrf1 - antimmj_omrf2	0.283666	-0.0852948	0.652626	0.129077	Non-significant	0.441301	Not_significant
ECSCR	OID30831	Q19T08	Neurology_II	antimmj_omrf	antimmj_omrf1 - antimmj_omrf2	-0.732244	-1.68464	0.220151	0.129083	Non-significant	0.441301	Not_significant
CRH	OID21257	P06850	Oncology	antimmj_omrf	antimmj_omrf1 - antimmj_omrf2	0.740451	-0.222814	1.70372	0.129176	Non-significant	0.441301	Not_significant
CDNF	OID21318	Q49AH0	Oncology	antimmj_omrf	antimmj_omrf1 - antimmj_omrf2	0.326969	-0.0988764	0.752814	0.129604	Non-significant	0.44195	Not_significant
PCDHB15	OID31377	Q9Y5E8	Oncology_II	antimmj_omrf	antimmj_omrf1 - antimmj_omrf2	0.42242	-0.127898	0.972737	0.129671	Non-significant	0.44195	Not_significant
MICALL2	OID30889	Q8IY33	Neurology_II	antimmj_omrf	antimmj_omrf1 - antimmj_omrf2	-0.713033	-1.64281	0.216739	0.130039	Non-significant	0.442683	Not_significant
SNX18	OID31476	Q96RF0	Oncology_II	antimmj_omrf	antimmj_omrf1 - antimmj_omrf2	0.273457	-0.0837846	0.630699	0.130623	Non-significant	0.444149	Not_significant
CIRBP	OID31503	Q14011	Oncology_II	antimmj_omrf	antimmj_omrf1 - antimmj_omrf2	-0.699715	-1.615	0.215567	0.131204	Non-significant	0.445425	Not_significant
PPP1R9B	OID20643	Q96SB3	Inflammation	antimmj_omrf	antimmj_omrf1 - antimmj_omrf2	-0.528875	-1.22102	0.163268	0.131306	Non-significant	0.445425	Not_significant
SCIN	OID30857	Q9Y6U3	Neurology_II	antimmj_omrf	antimmj_omrf1 - antimmj_omrf2	0.818075	-0.253004	1.88915	0.131585	Non-significant	0.44577	Not_significant
UBE2L6	OID30321	O14933	Cardiometabolic_II	antimmj_omrf	antimmj_omrf1 - antimmj_omrf2	0.651515	-0.202406	1.50544	0.13199	Non-significant	0.44577	Not_significant
SYTL4	OID30339	Q96C24	Cardiometabolic_II	antimmj_omrf	antimmj_omrf1 - antimmj_omrf2	-0.619637	-1.43214	0.192862	0.132	Non-significant	0.44577	Not_significant
TNNI3	OID20050	P19429	Cardiometabolic	antimmj_omrf	antimmj_omrf1 - antimmj_omrf2	2.00028	-0.621821	4.62239	0.132023	Non-significant	0.44577	Not_significant
SCARB1	OID20805	Q8WTV0	Neurology	antimmj_omrf	antimmj_omrf1 - antimmj_omrf2	0.856714	-0.267343	1.98077	0.132391	Non-significant	0.44624	Not_significant
HAVCR2	OID21137	Q8TDQ0	Neurology	antimmj_omrf	antimmj_omrf1 - antimmj_omrf2	0.471614	-0.14737	1.0906	0.13247	Non-significant	0.44624	Not_significant
NECAP2	OID30089	Q9NVZ3	Cardiometabolic_II	antimmj_omrf	antimmj_omrf1 - antimmj_omrf2	0.651843	-0.204156	1.50784	0.132721	Non-significant	0.446564	Not_significant
RTKN2	OID30049	Q8IZC4	Cardiometabolic_II	antimmj_omrf	antimmj_omrf1 - antimmj_omrf2	0.851695	-0.268424	1.97181	0.133289	Non-significant	0.447493	Not_significant
CACNA1C	OID30840	Q13936	Neurology_II	antimmj_omrf	antimmj_omrf1 - antimmj_omrf2	-1.38002	-3.19507	0.435031	0.133306	Non-significant	0.447493	Not_significant
DCLRE1C	OID31240	Q96SD1	Oncology_II	antimmj_omrf	antimmj_omrf1 - antimmj_omrf2	1.53013	-0.484482	3.54473	0.133665	Non-significant	0.447648	Not_significant
CFD	OID30738	P00746	Inflammation_II	antimmj_omrf	antimmj_omrf1 - antimmj_omrf2	0.219993	-0.0697204	0.509707	0.133796	Non-significant	0.447648	Not_significant
SMTN	OID31154	P53814	Neurology_II	antimmj_omrf	antimmj_omrf1 - antimmj_omrf2	-0.779668	-1.80681	0.24747	0.133815	Non-significant	0.447648	Not_significant
KEL	OID20881	P23276	Neurology	antimmj_omrf	antimmj_omrf1 - antimmj_omrf2	0.363624	-0.116252	0.8435	0.134594	Non-significant	0.449262	Not_significant
GPHA2	OID31437	Q96T91	Oncology_II	antimmj_omrf	antimmj_omrf1 - antimmj_omrf2	0.377689	-0.120931	0.876309	0.134718	Non-significant	0.449262	Not_significant
RTBDN	OID21343	Q9BSG5	Oncology	antimmj_omrf	antimmj_omrf1 - antimmj_omrf2	0.509717	-0.163256	1.18269	0.134763	Non-significant	0.449262	Not_significant
TRIAP1	OID21403	O43715	Oncology	antimmj_omrf	antimmj_omrf1 - antimmj_omrf2	0.430487	-0.1382	0.999173	0.134986	Non-significant	0.449489	Not_significant
QDPR	OID20174	P09417	Cardiometabolic	antimmj_omrf	antimmj_omrf1 - antimmj_omrf2	-0.348734	-0.80982	0.112351	0.135315	Non-significant	0.449619	Not_significant
HJV	OID31006	Q6ZVN8	Neurology_II	antimmj_omrf	antimmj_omrf1 - antimmj_omrf2	0.477581	-0.153941	1.1091	0.135336	Non-significant	0.449619	Not_significant
EPCAM	OID20743	P16422	Inflammation	antimmj_omrf	antimmj_omrf1 - antimmj_omrf2	0.544947	-0.176042	1.26594	0.135565	Non-significant	0.449638	Not_significant
DARS1	OID20903	P14868	Neurology	antimmj_omrf	antimmj_omrf1 - antimmj_omrf2	-0.562828	-1.30819	0.182536	0.135912	Non-significant	0.449638	Not_significant
IL6	OID20563	P05231	Inflammation	antimmj_omrf	antimmj_omrf1 - antimmj_omrf2	0.830556	-0.269448	1.93056	0.135942	Non-significant	0.449638	Not_significant
IL6	OID20563	P05231	Inflammation	antimmj_omrf	antimmj_omrf1 - antimmj_omrf2	0.830556	-0.269448	1.93056	0.135942	Non-significant	0.481672	Not_significant
IL6	OID20563	P05231	Inflammation	antimmj_omrf	antimmj_omrf1 - antimmj_omrf2	0.830556	-0.269448	1.93056	0.135942	Non-significant	0.500943	Not_significant
IL6	OID20563	P05231	Inflammation	antimmj_omrf	antimmj_omrf1 - antimmj_omrf2	0.830556	-0.269448	1.93056	0.135942	Non-significant	0.630419	Not_significant
EIF4E	OID30557	P06730	Inflammation_II	antimmj_omrf	antimmj_omrf1 - antimmj_omrf2	-0.901663	-2.0964	0.293077	0.136114	Non-significant	0.449638	Not_significant
SLC9A3R1	OID30630	O14745	Inflammation_II	antimmj_omrf	antimmj_omrf1 - antimmj_omrf2	-0.55882	-1.29924	0.181599	0.136118	Non-significant	0.449638	Not_significant
FYB1	OID21140	O15117	Neurology	antimmj_omrf	antimmj_omrf1 - antimmj_omrf2	-0.614051	-1.42895	0.200852	0.13666	Non-significant	0.450914	Not_significant
FXN	OID21442	Q16595	Oncology	antimmj_omrf	antimmj_omrf1 - antimmj_omrf2	-0.527937	-1.22931	0.173438	0.137126	Non-significant	0.451939	Not_significant
NRXN3	OID30901	Q9Y4C0	Neurology_II	antimmj_omrf	antimmj_omrf1 - antimmj_omrf2	-0.402594	-0.938021	0.132832	0.137567	Non-significant	0.452715	Not_significant
CELA2A	OID30411	P08217	Cardiometabolic_II	antimmj_omrf	antimmj_omrf1 - antimmj_omrf2	0.358951	-0.11857	0.836473	0.137674	Non-significant	0.452715	Not_significant
MRI1	OID30891	Q9BV20	Neurology_II	antimmj_omrf	antimmj_omrf1 - antimmj_omrf2	-0.4517	-1.05313	0.149733	0.138012	Non-significant	0.453313	Not_significant
ACE	OID30696	P12821	Inflammation_II	antimmj_omrf	antimmj_omrf1 - antimmj_omrf2	0.26886	-0.0895337	0.627253	0.138446	Non-significant	0.454221	Not_significant
PTPRC	OID30380	P08575	Cardiometabolic_II	antimmj_omrf	antimmj_omrf1 - antimmj_omrf2	0.294581	-0.0985272	0.687688	0.138879	Non-significant	0.454752	Not_significant
CRKL	OID20742	P46109	Inflammation	antimmj_omrf	antimmj_omrf1 - antimmj_omrf2	-0.695479	-1.62373	0.232768	0.138921	Non-significant	0.454752	Not_significant
SDK2	OID30662	Q58EX2	Inflammation_II	antimmj_omrf	antimmj_omrf1 - antimmj_omrf2	0.252446	-0.0849332	0.589824	0.13944	Non-significant	0.455794	Not_significant
PHLDB1	OID31467	Q86UU1	Oncology_II	antimmj_omrf	antimmj_omrf1 - antimmj_omrf2	0.425242	-0.143787	0.99427	0.139943	Non-significant	0.455794	Not_significant
HIP1	OID30071	O00291	Cardiometabolic_II	antimmj_omrf	antimmj_omrf1 - antimmj_omrf2	-0.386075	-0.902732	0.130581	0.13997	Non-significant	0.455794	Not_significant
CNTNAP2	OID20556	Q9UHC6	Inflammation	antimmj_omrf	antimmj_omrf1 - antimmj_omrf2	0.406316	-0.137546	0.950179	0.14005	Non-significant	0.455794	Not_significant
IL34	OID20809	Q6ZMJ4	Neurology	antimmj_omrf	antimmj_omrf1 - antimmj_omrf2	0.783316	-0.265452	1.83208	0.140125	Non-significant	0.455794	Not_significant
CD200	OID20603	P41217	Inflammation	antimmj_omrf	antimmj_omrf1 - antimmj_omrf2	0.221828	-0.0751953	0.518851	0.140184	Non-significant	0.455794	Not_significant
MYL4	OID30245	P12829	Cardiometabolic_II	antimmj_omrf	antimmj_omrf1 - antimmj_omrf2	-1.07223	-2.51131	0.366844	0.141105	Non-significant	0.457978	Not_significant
GBP2	OID20489	P32456	Inflammation	antimmj_omrf	antimmj_omrf1 - antimmj_omrf2	0.899001	-0.308295	2.1063	0.141337	Non-significant	0.457978	Not_significant
CD5	OID21449	P06127	Oncology	antimmj_omrf	antimmj_omrf1 - antimmj_omrf2	0.349422	-0.119858	0.818701	0.141352	Non-significant	0.457978	Not_significant
KIFBP	OID21320	Q96EK5	Oncology	antimmj_omrf	antimmj_omrf1 - antimmj_omrf2	-0.579062	-1.35719	0.19907	0.141488	Non-significant	0.457978	Not_significant
CXCL10	OID20697	P02778	Inflammation	antimmj_omrf	antimmj_omrf1 - antimmj_omrf2	0.92099	-0.316923	2.1589	0.14168	Non-significant	0.458087	Not_significant
SLC39A14	OID20852	Q15043	Neurology	antimmj_omrf	antimmj_omrf1 - antimmj_omrf2	0.302457	-0.10442	0.709334	0.142	Non-significant	0.458611	Not_significant
CPA2	OID21060	P48052	Neurology	antimmj_omrf	antimmj_omrf1 - antimmj_omrf2	0.50876	-0.177443	1.19496	0.143033	Non-significant	0.461433	Not_significant
IGLON5	OID31169	A6NGN9	Oncology_II	antimmj_omrf	antimmj_omrf1 - antimmj_omrf2	-0.586382	-1.37859	0.205825	0.143657	Non-significant	0.462929	Not_significant
HPSE	OID30409	Q9Y251	Cardiometabolic_II	antimmj_omrf	antimmj_omrf1 - antimmj_omrf2	-0.724351	-1.70458	0.255881	0.144311	Non-significant	0.46365	Not_significant
GRP	OID30264	P07492	Cardiometabolic_II	antimmj_omrf	antimmj_omrf1 - antimmj_omrf2	0.512153	-0.181125	1.20543	0.144454	Non-significant	0.46365	Not_significant
ARHGEF10	OID30994	O15013	Neurology_II	antimmj_omrf	antimmj_omrf1 - antimmj_omrf2	-0.650203	-1.53074	0.230339	0.144489	Non-significant	0.46365	Not_significant
PSMD1	OID31058	Q99460	Neurology_II	antimmj_omrf	antimmj_omrf1 - antimmj_omrf2	0.728152	-0.257681	1.71398	0.14452	Non-significant	0.46365	Not_significant
CDH4	OID30875	P55283	Neurology_II	antimmj_omrf	antimmj_omrf1 - antimmj_omrf2	1.33478	-0.474609	3.14417	0.145	Non-significant	0.46401	Not_significant
SEL1L	OID30196	Q9UBV2	Cardiometabolic_II	antimmj_omrf	antimmj_omrf1 - antimmj_omrf2	0.278307	-0.0990846	0.655699	0.145144	Non-significant	0.46401	Not_significant
FCRLB	OID21193	Q6BAA4	Oncology	antimmj_omrf	antimmj_omrf1 - antimmj_omrf2	0.461148	-0.164387	1.08668	0.145244	Non-significant	0.46401	Not_significant
ENDOU	OID31498	P21128	Oncology_II	antimmj_omrf	antimmj_omrf1 - antimmj_omrf2	0.275454	-0.0985258	0.649435	0.145624	Non-significant	0.46401	Not_significant
QSOX1	OID30729	O00391	Inflammation_II	antimmj_omrf	antimmj_omrf1 - antimmj_omrf2	0.200475	-0.0718071	0.472757	0.145726	Non-significant	0.46401	Not_significant
SIGLEC7	OID20190	Q9Y286	Cardiometabolic	antimmj_omrf	antimmj_omrf1 - antimmj_omrf2	0.305806	-0.109556	0.721168	0.145782	Non-significant	0.46401	Not_significant
DYNLT3	OID31415	P51808	Oncology_II	antimmj_omrf	antimmj_omrf1 - antimmj_omrf2	-0.665872	-1.57049	0.238747	0.145807	Non-significant	0.46401	Not_significant
PLXNA4	OID20597	Q9HCM2	Inflammation	antimmj_omrf	antimmj_omrf1 - antimmj_omrf2	-0.583053	-1.37558	0.209474	0.146045	Non-significant	0.46401	Not_significant
SFTPA1	OID21165	Q8IWL2	Oncology	antimmj_omrf	antimmj_omrf1 - antimmj_omrf2	-0.551605	-1.30227	0.199056	0.146552	Non-significant	0.46401	Not_significant
DNM3	OID31000	Q9UQ16	Neurology_II	antimmj_omrf	antimmj_omrf1 - antimmj_omrf2	0.549175	-0.198331	1.29668	0.146633	Non-significant	0.46401	Not_significant
DNAJB6	OID30613	O75190	Inflammation_II	antimmj_omrf	antimmj_omrf1 - antimmj_omrf2	-0.526069	-1.2423	0.190159	0.146706	Non-significant	0.46401	Not_significant
EXTL1	OID30114	Q92935	Cardiometabolic_II	antimmj_omrf	antimmj_omrf1 - antimmj_omrf2	0.636623	-0.230357	1.5036	0.146808	Non-significant	0.46401	Not_significant
CCL5	OID20412	P13501	Cardiometabolic	antimmj_omrf	antimmj_omrf1 - antimmj_omrf2	-0.682296	-1.61175	0.247158	0.146932	Non-significant	0.46401	Not_significant
TMSB10	OID21118	P63313	Neurology	antimmj_omrf	antimmj_omrf1 - antimmj_omrf2	0.704496	-0.25523	1.66422	0.146966	Non-significant	0.46401	Not_significant
SUSD5	OID30650	O60279	Inflammation_II	antimmj_omrf	antimmj_omrf1 - antimmj_omrf2	0.200034	-0.0726607	0.472729	0.147199	Non-significant	0.46401	Not_significant
SDHB	OID31436	P21912	Oncology_II	antimmj_omrf	antimmj_omrf1 - antimmj_omrf2	0.713329	-0.259273	1.68593	0.14731	Non-significant	0.46401	Not_significant
TP53	OID21232	P04637	Oncology	antimmj_omrf	antimmj_omrf1 - antimmj_omrf2	0.892837	-0.324845	2.11052	0.147356	Non-significant	0.46401	Not_significant
METAP1	OID20815	P53582	Neurology	antimmj_omrf	antimmj_omrf1 - antimmj_omrf2	0.277906	-0.10126	0.657071	0.147571	Non-significant	0.464112	Not_significant
CCND2	OID31316	P30279	Oncology_II	antimmj_omrf	antimmj_omrf1 - antimmj_omrf2	1.53843	-0.562072	3.63893	0.147838	Non-significant	0.464112	Not_significant
VMO1	OID21381	Q7Z5L0	Oncology	antimmj_omrf	antimmj_omrf1 - antimmj_omrf2	0.595697	-0.21815	1.40954	0.14809	Non-significant	0.464112	Not_significant
MYOM2	OID30131	P54296	Cardiometabolic_II	antimmj_omrf	antimmj_omrf1 - antimmj_omrf2	1.72474	-0.63228	4.08175	0.14822	Non-significant	0.464112	Not_significant
CSF3R	OID30527	Q99062	Inflammation_II	antimmj_omrf	antimmj_omrf1 - antimmj_omrf2	0.287183	-0.10532	0.679685	0.148229	Non-significant	0.464112	Not_significant
KLRB1	OID20629	Q12918	Inflammation	antimmj_omrf	antimmj_omrf1 - antimmj_omrf2	0.269693	-0.0989886	0.638375	0.148349	Non-significant	0.464112	Not_significant
OTUD6B	OID31487	Q8N6M0	Oncology_II	antimmj_omrf	antimmj_omrf1 - antimmj_omrf2	-0.608433	-1.4414	0.224533	0.148869	Non-significant	0.465236	Not_significant
TST	OID20868	Q16762	Neurology	antimmj_omrf	antimmj_omrf1 - antimmj_omrf2	-0.39741	-0.942431	0.14761	0.149605	Non-significant	0.467033	Not_significant
TIGIT	OID31320	Q495A1	Oncology_II	antimmj_omrf	antimmj_omrf1 - antimmj_omrf2	0.556443	-0.207577	1.32046	0.150098	Non-significant	0.468003	Not_significant
KYNU	OID20669	Q16719	Inflammation	antimmj_omrf	antimmj_omrf1 - antimmj_omrf2	0.377434	-0.140991	0.895859	0.150239	Non-significant	0.468003	Not_significant
GOPC	OID20551	Q9HD26	Inflammation	antimmj_omrf	antimmj_omrf1 - antimmj_omrf2	-0.579386	-1.37683	0.218056	0.151057	Non-significant	0.469958	Not_significant
WASL	OID30467	O00401	Inflammation_II	antimmj_omrf	antimmj_omrf1 - antimmj_omrf2	-1.26814	-3.0141	0.477826	0.151191	Non-significant	0.469958	Not_significant
DMP1	OID30213	Q13316	Cardiometabolic_II	antimmj_omrf	antimmj_omrf1 - antimmj_omrf2	0.478293	-0.180631	1.13722	0.151396	Non-significant	0.47009	Not_significant
HMGCS1	OID30157	Q01581	Cardiometabolic_II	antimmj_omrf	antimmj_omrf1 - antimmj_omrf2	-0.677807	-1.61372	0.258107	0.152358	Non-significant	0.472571	Not_significant
CD101	OID31480	Q93033	Oncology_II	antimmj_omrf	antimmj_omrf1 - antimmj_omrf2	0.31483	-0.120805	0.750464	0.153198	Non-significant	0.474669	Not_significant
ANGPTL4	OID20703	Q9BY76	Inflammation	antimmj_omrf	antimmj_omrf1 - antimmj_omrf2	0.419229	-0.161587	1.00004	0.153706	Non-significant	0.475408	Not_significant
RABEP1	OID30647	Q15276	Inflammation_II	antimmj_omrf	antimmj_omrf1 - antimmj_omrf2	-0.536607	-1.28015	0.206933	0.153765	Non-significant	0.475408	Not_significant
IGDCC3	OID30862	Q8IVU1	Neurology_II	antimmj_omrf	antimmj_omrf1 - antimmj_omrf2	-0.749412	-1.78867	0.289848	0.154098	Non-significant	0.475541	Not_significant
FHIT	OID20872	P49789	Neurology	antimmj_omrf	antimmj_omrf1 - antimmj_omrf2	-0.638714	-1.52466	0.247228	0.154136	Non-significant	0.475541	Not_significant
TGFB2	OID31417	P61812	Oncology_II	antimmj_omrf	antimmj_omrf1 - antimmj_omrf2	0.474994	-0.184348	1.13434	0.154484	Non-significant	0.475658	Not_significant
STX4	OID21326	Q12846	Oncology	antimmj_omrf	antimmj_omrf1 - antimmj_omrf2	-0.615306	-1.46988	0.239264	0.154616	Non-significant	0.475658	Not_significant
LAG3	OID21315	P18627	Oncology	antimmj_omrf	antimmj_omrf1 - antimmj_omrf2	0.521855	-0.202986	1.2467	0.154719	Non-significant	0.475658	Not_significant
CNPY2	OID20069	Q9Y2B0	Cardiometabolic	antimmj_omrf	antimmj_omrf1 - antimmj_omrf2	-0.485389	-1.15973	0.188953	0.154831	Non-significant	0.475658	Not_significant
TPM3	OID30058	P06753	Cardiometabolic_II	antimmj_omrf	antimmj_omrf1 - antimmj_omrf2	0.931565	-0.363521	2.22665	0.155107	Non-significant	0.476	Not_significant
NFKBIE	OID21212	O00221	Oncology	antimmj_omrf	antimmj_omrf1 - antimmj_omrf2	0.533899	-0.208924	1.27672	0.155423	Non-significant	0.476305	Not_significant
VPS37A	OID21355	Q8NEZ2	Oncology	antimmj_omrf	antimmj_omrf1 - antimmj_omrf2	-0.57183	-1.36764	0.223983	0.155535	Non-significant	0.476305	Not_significant
GIT1	OID30533	Q9Y2X7	Inflammation_II	antimmj_omrf	antimmj_omrf1 - antimmj_omrf2	-0.494189	-1.18235	0.193976	0.155774	Non-significant	0.476401	Not_significant
CST3	OID20400	P01034	Cardiometabolic	antimmj_omrf	antimmj_omrf1 - antimmj_omrf2	0.359604	-0.141334	0.860543	0.155895	Non-significant	0.476401	Not_significant
PCDH12	OID31045	Q9NPG4	Neurology_II	antimmj_omrf	antimmj_omrf1 - antimmj_omrf2	0.26105	-0.10314	0.62524	0.156526	Non-significant	0.477754	Not_significant
RPL14	OID30284	P50914	Cardiometabolic_II	antimmj_omrf	antimmj_omrf1 - antimmj_omrf2	0.529806	-0.209708	1.26932	0.156668	Non-significant	0.477754	Not_significant
TRPV3	OID30128	Q8NET8	Cardiometabolic_II	antimmj_omrf	antimmj_omrf1 - antimmj_omrf2	0.657874	-0.260763	1.57651	0.156898	Non-significant	0.477955	Not_significant
INPP5J	OID30975	Q15735	Neurology_II	antimmj_omrf	antimmj_omrf1 - antimmj_omrf2	-0.369238	-0.885477	0.147001	0.157408	Non-significant	0.479002	Not_significant
NPPB	OID20049	P16860	Cardiometabolic	antimmj_omrf	antimmj_omrf1 - antimmj_omrf2	1.46463	-0.585877	3.51513	0.157962	Non-significant	0.480184	Not_significant
SLIT2	OID20862	O94813	Neurology	antimmj_omrf	antimmj_omrf1 - antimmj_omrf2	0.730867	-0.293362	1.7551	0.158303	Non-significant	0.480717	Not_significant
IL6	OID20911	P05231	Neurology	antimmj_omrf	antimmj_omrf1 - antimmj_omrf2	0.736451	-0.29667	1.76957	0.158784	Non-significant	0.449638	Not_significant
IL6	OID20911	P05231	Neurology	antimmj_omrf	antimmj_omrf1 - antimmj_omrf2	0.736451	-0.29667	1.76957	0.158784	Non-significant	0.481672	Not_significant
IL6	OID20911	P05231	Neurology	antimmj_omrf	antimmj_omrf1 - antimmj_omrf2	0.736451	-0.29667	1.76957	0.158784	Non-significant	0.500943	Not_significant
IL6	OID20911	P05231	Neurology	antimmj_omrf	antimmj_omrf1 - antimmj_omrf2	0.736451	-0.29667	1.76957	0.158784	Non-significant	0.630419	Not_significant
PSIP1	OID20534	O75475	Inflammation	antimmj_omrf	antimmj_omrf1 - antimmj_omrf2	0.705237	-0.284794	1.69527	0.158986	Non-significant	0.481782	Not_significant
ACAN	OID20159	P16112	Cardiometabolic	antimmj_omrf	antimmj_omrf1 - antimmj_omrf2	0.228429	-0.0926166	0.549475	0.159545	Non-significant	0.482291	Not_significant
SERPINI2	OID31504	O75830	Oncology_II	antimmj_omrf	antimmj_omrf1 - antimmj_omrf2	0.350601	-0.14228	0.843482	0.159603	Non-significant	0.482291	Not_significant
PFDN4	OID31212	Q9NQP4	Oncology_II	antimmj_omrf	antimmj_omrf1 - antimmj_omrf2	-0.817517	-1.96702	0.33199	0.159734	Non-significant	0.482291	Not_significant
TMED8	OID31462	Q6PL24	Oncology_II	antimmj_omrf	antimmj_omrf1 - antimmj_omrf2	-0.64739	-1.55855	0.26377	0.160095	Non-significant	0.482291	Not_significant
MCAM	OID20343	P43121	Cardiometabolic	antimmj_omrf	antimmj_omrf1 - antimmj_omrf2	0.469587	-0.191649	1.13082	0.160239	Non-significant	0.482291	Not_significant
AP3S2	OID31117	P59780	Neurology_II	antimmj_omrf	antimmj_omrf1 - antimmj_omrf2	-0.415629	-1.00118	0.169919	0.160507	Non-significant	0.482291	Not_significant
VTA1	OID21016	Q9NP79	Neurology	antimmj_omrf	antimmj_omrf1 - antimmj_omrf2	-0.574609	-1.38444	0.235225	0.160678	Non-significant	0.482291	Not_significant
GSTP1	OID20876	P09211	Neurology	antimmj_omrf	antimmj_omrf1 - antimmj_omrf2	0.469345	-0.19222	1.13091	0.160741	Non-significant	0.482291	Not_significant
CD2AP	OID20177	Q9Y5K6	Cardiometabolic	antimmj_omrf	antimmj_omrf1 - antimmj_omrf2	-0.590696	-1.42378	0.242391	0.160941	Non-significant	0.482291	Not_significant
MUCL3	OID31170	Q3MIW9	Oncology_II	antimmj_omrf	antimmj_omrf1 - antimmj_omrf2	-0.75253	-1.81389	0.308834	0.160946	Non-significant	0.482291	Not_significant
MARCO	OID20210	Q9UEW3	Cardiometabolic	antimmj_omrf	antimmj_omrf1 - antimmj_omrf2	0.231546	-0.095026	0.558117	0.160985	Non-significant	0.482291	Not_significant
DCC	OID30953	P43146	Neurology_II	antimmj_omrf	antimmj_omrf1 - antimmj_omrf2	-0.307672	-0.742027	0.126683	0.161343	Non-significant	0.482449	Not_significant
LRP1	OID21293	Q07954	Oncology	antimmj_omrf	antimmj_omrf1 - antimmj_omrf2	0.255492	-0.105274	0.616258	0.161371	Non-significant	0.482449	Not_significant
ADAMTS8	OID21502	Q9UP79	Oncology	antimmj_omrf	antimmj_omrf1 - antimmj_omrf2	0.328851	-0.137061	0.794764	0.162802	Non-significant	0.486224	Not_significant
SNAP29	OID21506	O95721	Oncology	antimmj_omrf	antimmj_omrf1 - antimmj_omrf2	-0.636307	-1.53847	0.265853	0.163072	Non-significant	0.48653	Not_significant
GP5	OID30611	P40197	Inflammation_II	antimmj_omrf	antimmj_omrf1 - antimmj_omrf2	-0.281956	-0.681896	0.117985	0.163322	Non-significant	0.486775	Not_significant
PDLIM5	OID31063	Q96HC4	Neurology_II	antimmj_omrf	antimmj_omrf1 - antimmj_omrf2	-0.580251	-1.40423	0.243734	0.16379	Non-significant	0.487668	Not_significant
LPP	OID30190	Q93052	Cardiometabolic_II	antimmj_omrf	antimmj_omrf1 - antimmj_omrf2	-0.389736	-0.94445	0.164978	0.16471	Non-significant	0.489081	Not_significant
ARMCX2	OID30792	Q7L311	Neurology_II	antimmj_omrf	antimmj_omrf1 - antimmj_omrf2	-0.720793	-1.7467	0.30511	0.16475	Non-significant	0.489081	Not_significant
TGFBR1	OID30502	P36897	Inflammation_II	antimmj_omrf	antimmj_omrf1 - antimmj_omrf2	0.950875	-0.402574	2.30432	0.164772	Non-significant	0.489081	Not_significant
COQ7	OID30217	Q99807	Cardiometabolic_II	antimmj_omrf	antimmj_omrf1 - antimmj_omrf2	0.649623	-0.278029	1.57727	0.166116	Non-significant	0.492461	Not_significant
TNFRSF17	OID30589	Q02223	Inflammation_II	antimmj_omrf	antimmj_omrf1 - antimmj_omrf2	0.358305	-0.153993	0.870603	0.166627	Non-significant	0.492461	Not_significant
NXPE4	OID30076	Q6UWF7	Cardiometabolic_II	antimmj_omrf	antimmj_omrf1 - antimmj_omrf2	-0.859399	-2.08857	0.369773	0.166782	Non-significant	0.492461	Not_significant
TXNDC9	OID31121	O14530	Neurology_II	antimmj_omrf	antimmj_omrf1 - antimmj_omrf2	-0.529217	-1.28631	0.227875	0.166864	Non-significant	0.492461	Not_significant
SWAP70	OID31477	Q9UH65	Oncology_II	antimmj_omrf	antimmj_omrf1 - antimmj_omrf2	0.393421	-0.169572	0.956414	0.166983	Non-significant	0.492461	Not_significant
LRCH4	OID30191	O75427	Cardiometabolic_II	antimmj_omrf	antimmj_omrf1 - antimmj_omrf2	0.651919	-0.281125	1.58496	0.16706	Non-significant	0.492461	Not_significant
PTPRK	OID31461	Q15262	Oncology_II	antimmj_omrf	antimmj_omrf1 - antimmj_omrf2	0.27451	-0.118419	0.667439	0.1671	Non-significant	0.492461	Not_significant
IDUA	OID21468	P35475	Oncology	antimmj_omrf	antimmj_omrf1 - antimmj_omrf2	0.180714	-0.0784643	0.439892	0.167808	Non-significant	0.494046	Not_significant
OPLAH	OID30201	O14841	Cardiometabolic_II	antimmj_omrf	antimmj_omrf1 - antimmj_omrf2	-0.448065	-1.0911	0.194972	0.168187	Non-significant	0.494627	Not_significant
IFNW1	OID30129	P05000	Cardiometabolic_II	antimmj_omrf	antimmj_omrf1 - antimmj_omrf2	-0.386315	-0.940974	0.168345	0.168347	Non-significant	0.494627	Not_significant
EPPK1	OID30250	P58107	Cardiometabolic_II	antimmj_omrf	antimmj_omrf1 - antimmj_omrf2	-0.561463	-1.36796	0.245035	0.168575	Non-significant	0.494794	Not_significant
FOSB	OID20791	P53539	Neurology	antimmj_omrf	antimmj_omrf1 - antimmj_omrf2	0.401015	-0.175524	0.977554	0.168947	Non-significant	0.495384	Not_significant
GLRX	OID20195	P35754	Cardiometabolic	antimmj_omrf	antimmj_omrf1 - antimmj_omrf2	-0.577179	-1.40848	0.254117	0.169692	Non-significant	0.497065	Not_significant
RRP15	OID30867	Q9Y3B9	Neurology_II	antimmj_omrf	antimmj_omrf1 - antimmj_omrf2	-1.43454	-3.50565	0.63658	0.17071	Non-significant	0.499543	Not_significant
LCP1	OID30367	P13796	Cardiometabolic_II	antimmj_omrf	antimmj_omrf1 - antimmj_omrf2	0.389701	-0.173545	0.952947	0.171134	Non-significant	0.500277	Not_significant
FH	OID30839	P07954	Neurology_II	antimmj_omrf	antimmj_omrf1 - antimmj_omrf2	1.26126	-0.563367	3.08588	0.17156	Non-significant	0.500285	Not_significant
TPK1	OID30338	Q9H3S4	Cardiometabolic_II	antimmj_omrf	antimmj_omrf1 - antimmj_omrf2	0.362462	-0.162148	0.887072	0.171631	Non-significant	0.500285	Not_significant
C1QBP	OID31007	Q07021	Neurology_II	antimmj_omrf	antimmj_omrf1 - antimmj_omrf2	0.572485	-0.256405	1.40138	0.171912	Non-significant	0.500285	Not_significant
ECE1	OID20891	P42892	Neurology	antimmj_omrf	antimmj_omrf1 - antimmj_omrf2	0.253848	-0.113755	0.621451	0.171936	Non-significant	0.500285	Not_significant
PVR	OID21011	P15151	Neurology	antimmj_omrf	antimmj_omrf1 - antimmj_omrf2	0.330459	-0.148279	0.809196	0.172143	Non-significant	0.500285	Not_significant
USO1	OID21367	O60763	Oncology	antimmj_omrf	antimmj_omrf1 - antimmj_omrf2	-0.479517	-1.17434	0.215304	0.172234	Non-significant	0.500285	Not_significant
THSD1	OID30476	Q9NS62	Inflammation_II	antimmj_omrf	antimmj_omrf1 - antimmj_omrf2	0.415446	-0.186874	1.01777	0.172475	Non-significant	0.500285	Not_significant
BCL2L1	OID31152	Q07817	Neurology_II	antimmj_omrf	antimmj_omrf1 - antimmj_omrf2	-0.616728	-1.51098	0.277526	0.172518	Non-significant	0.500285	Not_significant
PPME1	OID21347	Q9Y570	Oncology	antimmj_omrf	antimmj_omrf1 - antimmj_omrf2	-0.705092	-1.72816	0.317975	0.172773	Non-significant	0.500523	Not_significant
IL6	OID21276	P05231	Oncology	antimmj_omrf	antimmj_omrf1 - antimmj_omrf2	0.700087	-0.316499	1.71667	0.173091	Non-significant	0.449638	Not_significant
IL6	OID21276	P05231	Oncology	antimmj_omrf	antimmj_omrf1 - antimmj_omrf2	0.700087	-0.316499	1.71667	0.173091	Non-significant	0.481672	Not_significant
IL6	OID21276	P05231	Oncology	antimmj_omrf	antimmj_omrf1 - antimmj_omrf2	0.700087	-0.316499	1.71667	0.173091	Non-significant	0.500943	Not_significant
IL6	OID21276	P05231	Oncology	antimmj_omrf	antimmj_omrf1 - antimmj_omrf2	0.700087	-0.316499	1.71667	0.173091	Non-significant	0.630419	Not_significant
CLASP1	OID31192	Q7Z460	Oncology_II	antimmj_omrf	antimmj_omrf1 - antimmj_omrf2	-1.26163	-3.09556	0.572308	0.173559	Non-significant	0.501797	Not_significant
SNX2	OID31374	O60749	Oncology_II	antimmj_omrf	antimmj_omrf1 - antimmj_omrf2	-0.820309	-2.01353	0.372913	0.173812	Non-significant	0.502028	Not_significant
TBCB	OID20993	Q99426	Neurology	antimmj_omrf	antimmj_omrf1 - antimmj_omrf2	-0.653087	-1.60442	0.29825	0.174463	Non-significant	0.503246	Not_significant
CCL2	OID21004	P13500	Neurology	antimmj_omrf	antimmj_omrf1 - antimmj_omrf2	0.529958	-0.24222	1.30214	0.174582	Non-significant	0.503246	Not_significant
NOTCH3	OID20253	Q9UM47	Cardiometabolic	antimmj_omrf	antimmj_omrf1 - antimmj_omrf2	0.378241	-0.173896	0.930378	0.175353	Non-significant	0.504299	Not_significant
PODXL	OID21358	O00592	Oncology	antimmj_omrf	antimmj_omrf1 - antimmj_omrf2	0.0989337	-0.0455369	0.243404	0.17544	Non-significant	0.504299	Not_significant
CGREF1	OID20152	Q99674	Cardiometabolic	antimmj_omrf	antimmj_omrf1 - antimmj_omrf2	0.225428	-0.103721	0.554576	0.175469	Non-significant	0.504299	Not_significant
ENOX2	OID30152	Q16206	Cardiometabolic_II	antimmj_omrf	antimmj_omrf1 - antimmj_omrf2	-0.519511	-1.27864	0.239613	0.175696	Non-significant	0.504451	Not_significant
HMGCL	OID30214	P35914	Cardiometabolic_II	antimmj_omrf	antimmj_omrf1 - antimmj_omrf2	-0.630674	-1.55528	0.293928	0.177073	Non-significant	0.507384	Not_significant
FST	OID20770	P19883	Inflammation	antimmj_omrf	antimmj_omrf1 - antimmj_omrf2	0.49681	-0.231591	1.22521	0.177194	Non-significant	0.507384	Not_significant
SMC3	OID31195	Q9UQE7	Oncology_II	antimmj_omrf	antimmj_omrf1 - antimmj_omrf2	-0.684183	-1.68746	0.319096	0.177243	Non-significant	0.507384	Not_significant
DTYMK	OID30308	P23919	Cardiometabolic_II	antimmj_omrf	antimmj_omrf1 - antimmj_omrf2	-0.683598	-1.68681	0.319615	0.177583	Non-significant	0.507856	Not_significant
CA9	OID21417	Q16790	Oncology	antimmj_omrf	antimmj_omrf1 - antimmj_omrf2	0.470064	-0.220501	1.16063	0.178079	Non-significant	0.508772	Not_significant
MGMT	OID20588	P16455	Inflammation	antimmj_omrf	antimmj_omrf1 - antimmj_omrf2	-0.673205	-1.66289	0.316476	0.178318	Non-significant	0.508952	Not_significant
CD70	OID20599	P32970	Inflammation	antimmj_omrf	antimmj_omrf1 - antimmj_omrf2	0.487651	-0.230536	1.20584	0.179082	Non-significant	0.509779	Not_significant
GAS6	OID20318	Q14393	Cardiometabolic	antimmj_omrf	antimmj_omrf1 - antimmj_omrf2	0.255929	-0.121386	0.633245	0.179575	Non-significant	0.509779	Not_significant
TNFSF11	OID20592	O14788	Inflammation	antimmj_omrf	antimmj_omrf1 - antimmj_omrf2	0.495793	-0.235284	1.22687	0.179668	Non-significant	0.509779	Not_significant
DAB2	OID21428	P98082	Oncology	antimmj_omrf	antimmj_omrf1 - antimmj_omrf2	-0.564874	-1.39793	0.268185	0.179725	Non-significant	0.509779	Not_significant
NIT2	OID30336	Q9NQR4	Cardiometabolic_II	antimmj_omrf	antimmj_omrf1 - antimmj_omrf2	-0.479813	-1.18745	0.227826	0.179745	Non-significant	0.509779	Not_significant
CANT1	OID20181	Q8WVQ1	Cardiometabolic	antimmj_omrf	antimmj_omrf1 - antimmj_omrf2	0.209255	-0.0994041	0.517913	0.179804	Non-significant	0.509779	Not_significant
FASLG	OID20665	P48023	Inflammation	antimmj_omrf	antimmj_omrf1 - antimmj_omrf2	0.303343	-0.144249	0.750936	0.179946	Non-significant	0.509779	Not_significant
SLC16A1	OID20799	P53985	Neurology	antimmj_omrf	antimmj_omrf1 - antimmj_omrf2	-0.315955	-0.782385	0.150475	0.180015	Non-significant	0.509779	Not_significant
OPTC	OID21362	Q9UBM4	Oncology	antimmj_omrf	antimmj_omrf1 - antimmj_omrf2	0.287889	-0.137601	0.713378	0.180655	Non-significant	0.510275	Not_significant
HPCAL1	OID20615	P37235	Inflammation	antimmj_omrf	antimmj_omrf1 - antimmj_omrf2	-0.398674	-0.988012	0.190663	0.180732	Non-significant	0.510275	Not_significant
FDX1	OID30078	P10109	Cardiometabolic_II	antimmj_omrf	antimmj_omrf1 - antimmj_omrf2	0.849271	-0.406991	2.10553	0.180983	Non-significant	0.510275	Not_significant
INHBB	OID30625	P09529	Inflammation_II	antimmj_omrf	antimmj_omrf1 - antimmj_omrf2	0.383738	-0.18392	0.951397	0.181039	Non-significant	0.510275	Not_significant
TNC	OID20359	P24821	Cardiometabolic	antimmj_omrf	antimmj_omrf1 - antimmj_omrf2	0.402127	-0.192779	0.997033	0.181071	Non-significant	0.510275	Not_significant
SLC28A1	OID31220	O00337	Oncology_II	antimmj_omrf	antimmj_omrf1 - antimmj_omrf2	-0.718814	-1.78311	0.345487	0.181431	Non-significant	0.510793	Not_significant
MBL2	OID30759	P11226	Inflammation_II	antimmj_omrf	antimmj_omrf1 - antimmj_omrf2	-0.532637	-1.32208	0.256807	0.181866	Non-significant	0.511203	Not_significant
EGLN1	OID20572	Q9GZT9	Inflammation	antimmj_omrf	antimmj_omrf1 - antimmj_omrf2	0.749647	-0.361639	1.86093	0.18193	Non-significant	0.511203	Not_significant
SH2B3	OID21222	Q9UQQ2	Oncology	antimmj_omrf	antimmj_omrf1 - antimmj_omrf2	-0.511078	-1.27061	0.248453	0.183024	Non-significant	0.51269	Not_significant
TREML2	OID21120	Q5T2D2	Neurology	antimmj_omrf	antimmj_omrf1 - antimmj_omrf2	0.211	-0.102716	0.524716	0.18322	Non-significant	0.51269	Not_significant
DDHD2	OID31043	O94830	Neurology_II	antimmj_omrf	antimmj_omrf1 - antimmj_omrf2	-0.384543	-0.956494	0.187408	0.18332	Non-significant	0.51269	Not_significant
FGA	OID30788	P02671	Inflammation_II	antimmj_omrf	antimmj_omrf1 - antimmj_omrf2	0.194542	-0.0949137	0.483998	0.183484	Non-significant	0.51269	Not_significant
PDGFC	OID21183	Q9NRA1	Oncology	antimmj_omrf	antimmj_omrf1 - antimmj_omrf2	0.217838	-0.106259	0.541935	0.183506	Non-significant	0.51269	Not_significant
RBM17	OID31034	Q96I25	Neurology_II	antimmj_omrf	antimmj_omrf1 - antimmj_omrf2	0.599209	-0.292819	1.49124	0.183732	Non-significant	0.51269	Not_significant
FABP3	OID30351	P05413	Cardiometabolic_II	antimmj_omrf	antimmj_omrf1 - antimmj_omrf2	1.10399	-0.539604	2.74758	0.183792	Non-significant	0.51269	Not_significant
GABRA4	OID30803	P48169	Neurology_II	antimmj_omrf	antimmj_omrf1 - antimmj_omrf2	1.00497	-0.491584	2.50153	0.183875	Non-significant	0.51269	Not_significant
FUT3_FUT5	OID21013	P21217_Q11128	Neurology	antimmj_omrf	antimmj_omrf1 - antimmj_omrf2	0.294478	-0.144421	0.733378	0.184271	Non-significant	0.512987	Not_significant
SNX5	OID30215	Q9Y5X3	Cardiometabolic_II	antimmj_omrf	antimmj_omrf1 - antimmj_omrf2	-0.379529	-0.945371	0.186313	0.184335	Non-significant	0.512987	Not_significant
HNMT	OID20975	P50135	Neurology	antimmj_omrf	antimmj_omrf1 - antimmj_omrf2	0.529363	-0.260511	1.31924	0.184705	Non-significant	0.513521	Not_significant
ITGA6	OID20528	P23229	Inflammation	antimmj_omrf	antimmj_omrf1 - antimmj_omrf2	0.336987	-0.167287	0.84126	0.185923	Non-significant	0.516413	Not_significant
NTRK3	OID21057	Q16288	Neurology	antimmj_omrf	antimmj_omrf1 - antimmj_omrf2	0.192126	-0.0957307	0.479982	0.186449	Non-significant	0.517377	Not_significant
MRPS16	OID30489	Q9Y3D3	Inflammation_II	antimmj_omrf	antimmj_omrf1 - antimmj_omrf2	-0.339197	-0.847866	0.169472	0.186868	Non-significant	0.517986	Not_significant
F11R	OID21151	Q9Y624	Neurology	antimmj_omrf	antimmj_omrf1 - antimmj_omrf2	-0.365125	-0.913024	0.182773	0.18708	Non-significant	0.517986	Not_significant
SMARCA2	OID20796	P51531	Neurology	antimmj_omrf	antimmj_omrf1 - antimmj_omrf2	0.570604	-0.285623	1.42683	0.187204	Non-significant	0.517986	Not_significant
AIF1	OID21234	P55008	Oncology	antimmj_omrf	antimmj_omrf1 - antimmj_omrf2	0.709257	-0.355707	1.77422	0.187481	Non-significant	0.5182	Not_significant
CHAD	OID30660	O15335	Inflammation_II	antimmj_omrf	antimmj_omrf1 - antimmj_omrf2	0.302624	-0.152031	0.757279	0.187662	Non-significant	0.5182	Not_significant
HRAS	OID31263	P01112	Oncology_II	antimmj_omrf	antimmj_omrf1 - antimmj_omrf2	-0.614494	-1.53818	0.309186	0.187954	Non-significant	0.5182	Not_significant
STAT5B	OID21277	P51692	Oncology	antimmj_omrf	antimmj_omrf1 - antimmj_omrf2	-0.829267	-2.07591	0.417375	0.187997	Non-significant	0.5182	Not_significant
SIGLEC6	OID21394	O43699	Oncology	antimmj_omrf	antimmj_omrf1 - antimmj_omrf2	0.321401	-0.163584	0.806386	0.189635	Non-significant	0.522218	Not_significant
MYH4	OID30061	Q9Y623	Cardiometabolic_II	antimmj_omrf	antimmj_omrf1 - antimmj_omrf2	0.619072	-0.316181	1.55433	0.190123	Non-significant	0.522688	Not_significant
SYAP1	OID30636	Q96A49	Inflammation_II	antimmj_omrf	antimmj_omrf1 - antimmj_omrf2	-0.372352	-0.934907	0.190203	0.190167	Non-significant	0.522688	Not_significant
SCAMP3	OID21332	O14828	Oncology	antimmj_omrf	antimmj_omrf1 - antimmj_omrf2	-0.508353	-1.27826	0.261554	0.191117	Non-significant	0.524802	Not_significant
CD1C	OID21483	P29017	Oncology	antimmj_omrf	antimmj_omrf1 - antimmj_omrf2	0.24913	-0.12908	0.627341	0.192199	Non-significant	0.527274	Not_significant
CREG1	OID21515	O75629	Oncology	antimmj_omrf	antimmj_omrf1 - antimmj_omrf2	0.307914	-0.159678	0.775505	0.192401	Non-significant	0.527328	Not_significant
PPP2R5A	OID31502	Q15172	Oncology_II	antimmj_omrf	antimmj_omrf1 - antimmj_omrf2	-0.74311	-1.87343	0.387209	0.193001	Non-significant	0.527676	Not_significant
PTPRF	OID20310	P10586	Cardiometabolic	antimmj_omrf	antimmj_omrf1 - antimmj_omrf2	0.289215	-0.151242	0.729672	0.193665	Non-significant	0.527676	Not_significant
PRAP1	OID30391	Q96NZ9	Cardiometabolic_II	antimmj_omrf	antimmj_omrf1 - antimmj_omrf2	0.240814	-0.126112	0.60774	0.193789	Non-significant	0.527676	Not_significant
CRELD1	OID30619	Q96HD1	Inflammation_II	antimmj_omrf	antimmj_omrf1 - antimmj_omrf2	0.229581	-0.120299	0.579461	0.193963	Non-significant	0.527676	Not_significant
FABP6	OID20076	P51161	Cardiometabolic	antimmj_omrf	antimmj_omrf1 - antimmj_omrf2	0.490892	-0.257321	1.2391	0.194025	Non-significant	0.527676	Not_significant
ECHS1	OID30239	P30084	Cardiometabolic_II	antimmj_omrf	antimmj_omrf1 - antimmj_omrf2	-0.619173	-1.56306	0.324713	0.194049	Non-significant	0.527676	Not_significant
ATP1B3	OID30065	P54709	Cardiometabolic_II	antimmj_omrf	antimmj_omrf1 - antimmj_omrf2	0.605095	-0.317328	1.52752	0.194087	Non-significant	0.527676	Not_significant
PDIA4	OID30375	P13667	Cardiometabolic_II	antimmj_omrf	antimmj_omrf1 - antimmj_omrf2	-0.384556	-0.970927	0.201816	0.194128	Non-significant	0.527676	Not_significant
PADI2	OID20467	Q9Y2J8	Inflammation	antimmj_omrf	antimmj_omrf1 - antimmj_omrf2	0.886779	-0.46571	2.23927	0.194307	Non-significant	0.527676	Not_significant
NAA80	OID30893	Q93015	Neurology_II	antimmj_omrf	antimmj_omrf1 - antimmj_omrf2	-0.820395	-2.07198	0.431194	0.19435	Non-significant	0.527676	Not_significant
CC2D1A	OID20958	Q6P1N0	Neurology	antimmj_omrf	antimmj_omrf1 - antimmj_omrf2	-0.547875	-1.38463	0.288883	0.194906	Non-significant	0.528657	Not_significant
PLSCR3	OID31146	Q9NRY6	Neurology_II	antimmj_omrf	antimmj_omrf1 - antimmj_omrf2	-0.36597	-0.92529	0.19335	0.195076	Non-significant	0.528657	Not_significant
XCL1	OID21398	P47992	Oncology	antimmj_omrf	antimmj_omrf1 - antimmj_omrf2	0.650394	-0.344822	1.64561	0.195747	Non-significant	0.529051	Not_significant
RPA2	OID30453	P15927	Inflammation_II	antimmj_omrf	antimmj_omrf1 - antimmj_omrf2	0.459218	-0.243554	1.16199	0.195803	Non-significant	0.529051	Not_significant
APOC1	OID30749	P02654	Inflammation_II	antimmj_omrf	antimmj_omrf1 - antimmj_omrf2	0.254543	-0.13552	0.644605	0.196371	Non-significant	0.529051	Not_significant
MRPL28	OID31023	Q13084	Neurology_II	antimmj_omrf	antimmj_omrf1 - antimmj_omrf2	0.266416	-0.142031	0.674864	0.196594	Non-significant	0.529051	Not_significant
PI16	OID30676	Q6UXB8	Inflammation_II	antimmj_omrf	antimmj_omrf1 - antimmj_omrf2	0.281005	-0.149978	0.711989	0.196767	Non-significant	0.529051	Not_significant
FSTL3	OID20782	O95633	Inflammation	antimmj_omrf	antimmj_omrf1 - antimmj_omrf2	0.318753	-0.170154	0.80766	0.196793	Non-significant	0.529051	Not_significant
C8B	OID30719	P07358	Inflammation_II	antimmj_omrf	antimmj_omrf1 - antimmj_omrf2	-0.210766	-0.534143	0.112611	0.196932	Non-significant	0.529051	Not_significant
STAM	OID31425	Q92783	Oncology_II	antimmj_omrf	antimmj_omrf1 - antimmj_omrf2	-0.547395	-1.38777	0.292978	0.197112	Non-significant	0.529051	Not_significant
OGFR	OID21360	Q9NZT2	Oncology	antimmj_omrf	antimmj_omrf1 - antimmj_omrf2	0.308699	-0.165269	0.782667	0.197242	Non-significant	0.529051	Not_significant
LAMB1	OID30280	P07942	Cardiometabolic_II	antimmj_omrf	antimmj_omrf1 - antimmj_omrf2	0.235971	-0.126435	0.598378	0.197321	Non-significant	0.529051	Not_significant
OLFM4	OID30665	Q6UX06	Inflammation_II	antimmj_omrf	antimmj_omrf1 - antimmj_omrf2	-0.637397	-1.61659	0.341796	0.19749	Non-significant	0.529051	Not_significant
DPP7	OID20142	Q9UHL4	Cardiometabolic	antimmj_omrf	antimmj_omrf1 - antimmj_omrf2	-0.347573	-0.881601	0.186454	0.197549	Non-significant	0.529051	Not_significant
IL1R2	OID20757	P27930	Inflammation	antimmj_omrf	antimmj_omrf1 - antimmj_omrf2	-0.201989	-0.512471	0.108493	0.197658	Non-significant	0.529051	Not_significant
CCN2	OID20709	P29279	Inflammation	antimmj_omrf	antimmj_omrf1 - antimmj_omrf2	0.311941	-0.168167	0.792049	0.198236	Non-significant	0.529051	Not_significant
PCOLCE	OID20384	Q15113	Cardiometabolic	antimmj_omrf	antimmj_omrf1 - antimmj_omrf2	0.419429	-0.226198	1.06506	0.198359	Non-significant	0.529051	Not_significant
NSFL1C	OID21022	Q9UNZ2	Neurology	antimmj_omrf	antimmj_omrf1 - antimmj_omrf2	-0.560651	-1.42372	0.302418	0.1984	Non-significant	0.529051	Not_significant
CES2	OID21366	O00748	Oncology	antimmj_omrf	antimmj_omrf1 - antimmj_omrf2	0.356509	-0.192798	0.905815	0.198546	Non-significant	0.529051	Not_significant
FIS1	OID20722	Q9Y3D6	Inflammation	antimmj_omrf	antimmj_omrf1 - antimmj_omrf2	0.490481	-0.265509	1.24647	0.198952	Non-significant	0.529051	Not_significant
ACTA2	OID20079	P62736	Cardiometabolic	antimmj_omrf	antimmj_omrf1 - antimmj_omrf2	0.365176	-0.197868	0.928221	0.19899	Non-significant	0.529051	Not_significant
OMG	OID21352	P23515	Oncology	antimmj_omrf	antimmj_omrf1 - antimmj_omrf2	0.482512	-0.26144	1.22646	0.199047	Non-significant	0.529051	Not_significant
LILRA4	OID30162	P59901	Cardiometabolic_II	antimmj_omrf	antimmj_omrf1 - antimmj_omrf2	0.52547	-0.284729	1.33567	0.199056	Non-significant	0.529051	Not_significant
HGF	OID20656	P14210	Inflammation	antimmj_omrf	antimmj_omrf1 - antimmj_omrf2	0.359445	-0.195983	0.914873	0.199926	Non-significant	0.530876	Not_significant
TBCA	OID30616	O75347	Inflammation_II	antimmj_omrf	antimmj_omrf1 - antimmj_omrf2	-0.686895	-1.74891	0.375125	0.200326	Non-significant	0.53096	Not_significant
ZNRF4	OID31347	Q8WWF5	Oncology_II	antimmj_omrf	antimmj_omrf1 - antimmj_omrf2	-0.539673	-1.37417	0.294828	0.200334	Non-significant	0.53096	Not_significant
THBS2	OID21104	P35442	Neurology	antimmj_omrf	antimmj_omrf1 - antimmj_omrf2	0.290292	-0.158746	0.739331	0.200508	Non-significant	0.53096	Not_significant
SMAD1	OID21180	Q15797	Oncology	antimmj_omrf	antimmj_omrf1 - antimmj_omrf2	-0.405571	-1.03336	0.222222	0.200697	Non-significant	0.530977	Not_significant
PPIF	OID30385	P30405	Cardiometabolic_II	antimmj_omrf	antimmj_omrf1 - antimmj_omrf2	-0.855295	-2.18054	0.469947	0.201279	Non-significant	0.532031	Not_significant
CD59	OID20339	P13987	Cardiometabolic	antimmj_omrf	antimmj_omrf1 - antimmj_omrf2	0.208993	-0.115146	0.533132	0.201708	Non-significant	0.532232	Not_significant
KIF20B	OID30816	Q96Q89	Neurology_II	antimmj_omrf	antimmj_omrf1 - antimmj_omrf2	1.02866	-0.56678	2.6241	0.201723	Non-significant	0.532232	Not_significant
GIP	OID30288	P09681	Cardiometabolic_II	antimmj_omrf	antimmj_omrf1 - antimmj_omrf2	0.304032	-0.168473	0.776538	0.202607	Non-significant	0.534079	Not_significant
IL13	OID20430	P35225	Inflammation	antimmj_omrf	antimmj_omrf1 - antimmj_omrf2	-0.869503	-2.22157	0.482561	0.202867	Non-significant	0.534277	Not_significant
SORT1	OID20213	Q99523	Cardiometabolic	antimmj_omrf	antimmj_omrf1 - antimmj_omrf2	0.318717	-0.177197	0.81463	0.203133	Non-significant	0.534493	Not_significant
PTPRZ1	OID30343	P23471	Cardiometabolic_II	antimmj_omrf	antimmj_omrf1 - antimmj_omrf2	0.375813	-0.210149	0.961775	0.204056	Non-significant	0.535997	Not_significant
LGMN	OID20773	Q99538	Inflammation	antimmj_omrf	antimmj_omrf1 - antimmj_omrf2	0.321849	-0.180074	0.823771	0.204145	Non-significant	0.535997	Not_significant
IL17D	OID20481	Q8TAD2	Inflammation	antimmj_omrf	antimmj_omrf1 - antimmj_omrf2	0.279138	-0.156277	0.714554	0.20426	Non-significant	0.535997	Not_significant
UROD	OID30603	P06132	Inflammation_II	antimmj_omrf	antimmj_omrf1 - antimmj_omrf2	-0.538841	-1.38003	0.302352	0.204602	Non-significant	0.53641	Not_significant
KLRF1	OID30464	Q9NZS2	Inflammation_II	antimmj_omrf	antimmj_omrf1 - antimmj_omrf2	0.389852	-0.219373	0.999076	0.205075	Non-significant	0.536703	Not_significant
COL1A1	OID20335	P02452	Cardiometabolic	antimmj_omrf	antimmj_omrf1 - antimmj_omrf2	0.211833	-0.119207	0.542872	0.205085	Non-significant	0.536703	Not_significant
PAFAH1B3	OID30998	Q15102	Neurology_II	antimmj_omrf	antimmj_omrf1 - antimmj_omrf2	-1.09748	-2.81664	0.621681	0.206065	Non-significant	0.538402	Not_significant
NDUFB7	OID31521	P17568	Oncology_II	antimmj_omrf	antimmj_omrf1 - antimmj_omrf2	-0.451987	-1.16025	0.256274	0.206106	Non-significant	0.538402	Not_significant
HEPH	OID30337	Q9BQS7	Cardiometabolic_II	antimmj_omrf	antimmj_omrf1 - antimmj_omrf2	0.212966	-0.121007	0.546939	0.206403	Non-significant	0.538693	Not_significant
PEBP1	OID21087	P30086	Neurology	antimmj_omrf	antimmj_omrf1 - antimmj_omrf2	-0.474345	-1.21918	0.270486	0.207222	Non-significant	0.539804	Not_significant
MYOM1	OID30834	P52179	Neurology_II	antimmj_omrf	antimmj_omrf1 - antimmj_omrf2	1.18664	-0.677448	3.05074	0.207411	Non-significant	0.539804	Not_significant
CTBS	OID30710	Q01459	Inflammation_II	antimmj_omrf	antimmj_omrf1 - antimmj_omrf2	0.183659	-0.104978	0.472296	0.207575	Non-significant	0.539804	Not_significant
NMT1	OID31021	P30419	Neurology_II	antimmj_omrf	antimmj_omrf1 - antimmj_omrf2	-0.664333	-1.70849	0.379824	0.207629	Non-significant	0.539804	Not_significant
CNP	OID30285	P09543	Cardiometabolic_II	antimmj_omrf	antimmj_omrf1 - antimmj_omrf2	-0.43992	-1.13161	0.251773	0.20776	Non-significant	0.539804	Not_significant
ARG2	OID31339	P78540	Oncology_II	antimmj_omrf	antimmj_omrf1 - antimmj_omrf2	0.702228	-0.402698	1.80715	0.208141	Non-significant	0.539854	Not_significant
MYBPC1	OID30296	Q00872	Cardiometabolic_II	antimmj_omrf	antimmj_omrf1 - antimmj_omrf2	1.16343	-0.66722	2.99408	0.208152	Non-significant	0.539854	Not_significant
SNCA	OID30645	P37840	Inflammation_II	antimmj_omrf	antimmj_omrf1 - antimmj_omrf2	-0.999186	-2.57425	0.575875	0.208964	Non-significant	0.541202	Not_significant
GDF2	OID20202	Q9UK05	Cardiometabolic	antimmj_omrf	antimmj_omrf1 - antimmj_omrf2	0.303053	-0.175056	0.781162	0.209308	Non-significant	0.541202	Not_significant
POLR2A	OID30440	P24928	Inflammation_II	antimmj_omrf	antimmj_omrf1 - antimmj_omrf2	0.72346	-0.418306	1.86523	0.209472	Non-significant	0.541202	Not_significant
MENT	OID30595	Q9BUN1	Inflammation_II	antimmj_omrf	antimmj_omrf1 - antimmj_omrf2	0.139523	-0.0806908	0.359737	0.209475	Non-significant	0.541202	Not_significant
OXT	OID21047	P01178	Neurology	antimmj_omrf	antimmj_omrf1 - antimmj_omrf2	0.605317	-0.350592	1.56123	0.209703	Non-significant	0.541202	Not_significant
FCRL5	OID21111	Q96RD9	Neurology	antimmj_omrf	antimmj_omrf1 - antimmj_omrf2	0.330399	-0.191387	0.852186	0.209793	Non-significant	0.541202	Not_significant
TMPRSS11B	OID30852	Q86T26	Neurology_II	antimmj_omrf	antimmj_omrf1 - antimmj_omrf2	-0.605466	-1.56232	0.351393	0.210109	Non-significant	0.541302	Not_significant
NOTCH1	OID20311	P46531	Cardiometabolic	antimmj_omrf	antimmj_omrf1 - antimmj_omrf2	0.1812	-0.105307	0.467706	0.210221	Non-significant	0.541302	Not_significant
FCAMR	OID30332	Q8WWV6	Cardiometabolic_II	antimmj_omrf	antimmj_omrf1 - antimmj_omrf2	0.385973	-0.224482	0.996428	0.21041	Non-significant	0.541302	Not_significant
MARS1	OID30658	P56192	Inflammation_II	antimmj_omrf	antimmj_omrf1 - antimmj_omrf2	-0.404601	-1.04503	0.235832	0.210747	Non-significant	0.541302	Not_significant
LGALS4	OID20748	P56470	Inflammation	antimmj_omrf	antimmj_omrf1 - antimmj_omrf2	0.298619	-0.174117	0.771355	0.210874	Non-significant	0.541302	Not_significant
NHLRC3	OID30614	Q5JS37	Inflammation_II	antimmj_omrf	antimmj_omrf1 - antimmj_omrf2	0.196342	-0.114606	0.507291	0.210953	Non-significant	0.541302	Not_significant
FLT3LG	OID20661	P49771	Inflammation	antimmj_omrf	antimmj_omrf1 - antimmj_omrf2	0.295394	-0.172856	0.763644	0.211467	Non-significant	0.541422	Not_significant
CMC1	OID30360	Q7Z7K0	Cardiometabolic_II	antimmj_omrf	antimmj_omrf1 - antimmj_omrf2	-0.543789	-1.40592	0.318339	0.211498	Non-significant	0.541422	Not_significant
INPPL1	OID21314	O15357	Oncology	antimmj_omrf	antimmj_omrf1 - antimmj_omrf2	-0.463684	-1.19904	0.271673	0.211639	Non-significant	0.541422	Not_significant
BCAN	OID20998	Q96GW7	Neurology	antimmj_omrf	antimmj_omrf1 - antimmj_omrf2	0.306125	-0.179459	0.791708	0.211747	Non-significant	0.541422	Not_significant
CGB3_CGB5_CGB8	OID30671	P0DN86	Inflammation_II	antimmj_omrf	antimmj_omrf1 - antimmj_omrf2	0.826448	-0.486367	2.13926	0.212413	Non-significant	0.542268	Not_significant
LAT2	OID21292	Q9GZY6	Oncology	antimmj_omrf	antimmj_omrf1 - antimmj_omrf2	-0.56307	-1.45776	0.331618	0.212452	Non-significant	0.542268	Not_significant
NFATC1	OID20545	O95644	Inflammation	antimmj_omrf	antimmj_omrf1 - antimmj_omrf2	-0.46722	-1.21001	0.275571	0.212715	Non-significant	0.54246	Not_significant
CLEC4A	OID20573	Q9UMR7	Inflammation	antimmj_omrf	antimmj_omrf1 - antimmj_omrf2	0.271617	-0.161058	0.704292	0.213666	Non-significant	0.543504	Not_significant
COL4A4	OID31333	P53420	Oncology_II	antimmj_omrf	antimmj_omrf1 - antimmj_omrf2	1.04006	-0.617675	2.69779	0.213886	Non-significant	0.543504	Not_significant
PRDX1	OID20962	Q06830	Neurology	antimmj_omrf	antimmj_omrf1 - antimmj_omrf2	0.504761	-0.299691	1.30921	0.2139	Non-significant	0.543504	Not_significant
NOS1	OID20863	P29475	Neurology	antimmj_omrf	antimmj_omrf1 - antimmj_omrf2	0.690498	-0.410039	1.79103	0.21393	Non-significant	0.543504	Not_significant
DKK4	OID20934	Q9UBT3	Neurology	antimmj_omrf	antimmj_omrf1 - antimmj_omrf2	0.397143	-0.236109	1.03039	0.214062	Non-significant	0.543504	Not_significant
CSPG5	OID30843	O95196	Neurology_II	antimmj_omrf	antimmj_omrf1 - antimmj_omrf2	0.362891	-0.217943	0.943726	0.215839	Non-significant	0.547536	Not_significant
MNAT1	OID31327	P51948	Oncology_II	antimmj_omrf	antimmj_omrf1 - antimmj_omrf2	0.375203	-0.225716	0.976122	0.216115	Non-significant	0.547756	Not_significant
ISM2	OID30365	Q6H9L7	Cardiometabolic_II	antimmj_omrf	antimmj_omrf1 - antimmj_omrf2	0.279654	-0.168565	0.727873	0.216452	Non-significant	0.548073	Not_significant
ACOX1	OID20124	Q15067	Cardiometabolic	antimmj_omrf	antimmj_omrf1 - antimmj_omrf2	-0.61213	-1.59381	0.369554	0.216728	Non-significant	0.548073	Not_significant
NME3	OID20789	Q13232	Inflammation	antimmj_omrf	antimmj_omrf1 - antimmj_omrf2	0.149182	-0.0902008	0.388564	0.216946	Non-significant	0.548073	Not_significant
RNF41	OID21179	Q9H4P4	Oncology	antimmj_omrf	antimmj_omrf1 - antimmj_omrf2	-0.454482	-1.18381	0.274849	0.216997	Non-significant	0.548073	Not_significant
SMPD3	OID30477	Q9NY59	Inflammation_II	antimmj_omrf	antimmj_omrf1 - antimmj_omrf2	0.390216	-0.236351	1.01678	0.217278	Non-significant	0.548306	Not_significant
POLR2F	OID21283	P61218	Oncology	antimmj_omrf	antimmj_omrf1 - antimmj_omrf2	0.434013	-0.263829	1.13185	0.217904	Non-significant	0.549408	Not_significant
TGFA	OID20600	P01135	Inflammation	antimmj_omrf	antimmj_omrf1 - antimmj_omrf2	0.409939	-0.249865	1.06974	0.218337	Non-significant	0.549923	Not_significant
PDCD1	OID21396	Q15116	Oncology	antimmj_omrf	antimmj_omrf1 - antimmj_omrf2	0.409427	-0.249731	1.06858	0.218488	Non-significant	0.549923	Not_significant
CRX	OID20070	O43186	Cardiometabolic	antimmj_omrf	antimmj_omrf1 - antimmj_omrf2	-0.600794	-1.5689	0.367314	0.218892	Non-significant	0.55046	Not_significant
COL2A1	OID30286	P02458	Cardiometabolic_II	antimmj_omrf	antimmj_omrf1 - antimmj_omrf2	0.493509	-0.303544	1.29056	0.219932	Non-significant	0.552523	Not_significant
SERPING1	OID30777	P05155	Inflammation_II	antimmj_omrf	antimmj_omrf1 - antimmj_omrf2	0.139246	-0.0857432	0.364236	0.220094	Non-significant	0.552523	Not_significant
APOA2	OID30686	P02652	Inflammation_II	antimmj_omrf	antimmj_omrf1 - antimmj_omrf2	0.412849	-0.254858	1.08056	0.220564	Non-significant	0.552896	Not_significant
C2orf69	OID30883	Q8N8R5	Neurology_II	antimmj_omrf	antimmj_omrf1 - antimmj_omrf2	-0.525865	-1.37719	0.32546	0.221011	Non-significant	0.552896	Not_significant
SAMD9L	OID20536	Q8IVG5	Inflammation	antimmj_omrf	antimmj_omrf1 - antimmj_omrf2	0.452978	-0.28043	1.18639	0.22106	Non-significant	0.552896	Not_significant
EIF2S2	OID30270	P20042	Cardiometabolic_II	antimmj_omrf	antimmj_omrf1 - antimmj_omrf2	-0.653154	-1.71101	0.404706	0.221068	Non-significant	0.552896	Not_significant
ADGRE1	OID31483	Q14246	Oncology_II	antimmj_omrf	antimmj_omrf1 - antimmj_omrf2	0.430942	-0.267296	1.12918	0.221367	Non-significant	0.552896	Not_significant
SUSD4	OID31398	Q5VX71	Oncology_II	antimmj_omrf	antimmj_omrf1 - antimmj_omrf2	0.267079	-0.165751	0.699909	0.221489	Non-significant	0.552896	Not_significant
JPT2	OID31520	Q9H910	Oncology_II	antimmj_omrf	antimmj_omrf1 - antimmj_omrf2	-0.474693	-1.24485	0.295463	0.222002	Non-significant	0.552896	Not_significant
IGFBP1	OID20246	P08833	Cardiometabolic	antimmj_omrf	antimmj_omrf1 - antimmj_omrf2	0.796121	-0.495671	2.08791	0.222052	Non-significant	0.552896	Not_significant
NUDT15	OID30102	Q9NV35	Cardiometabolic_II	antimmj_omrf	antimmj_omrf1 - antimmj_omrf2	-0.362645	-0.951238	0.225948	0.222124	Non-significant	0.552896	Not_significant
TNFSF9	OID30435	P41273	Inflammation_II	antimmj_omrf	antimmj_omrf1 - antimmj_omrf2	0.365733	-0.227836	0.959302	0.222151	Non-significant	0.552896	Not_significant
VSIG10	OID31400	Q8N0Z9	Oncology_II	antimmj_omrf	antimmj_omrf1 - antimmj_omrf2	0.264072	-0.16538	0.693524	0.223071	Non-significant	0.55471	Not_significant
DRG2	OID21335	P55039	Oncology	antimmj_omrf	antimmj_omrf1 - antimmj_omrf2	-0.359367	-0.944266	0.225532	0.22343	Non-significant	0.555004	Not_significant
LTB	OID31383	Q06643	Oncology_II	antimmj_omrf	antimmj_omrf1 - antimmj_omrf2	0.30217	-0.18987	0.794209	0.223666	Non-significant	0.555004	Not_significant
PER3	OID30511	P56645	Inflammation_II	antimmj_omrf	antimmj_omrf1 - antimmj_omrf2	-0.974894	-2.56271	0.612921	0.223764	Non-significant	0.555004	Not_significant
ARID4B	OID20803	Q4LE39	Neurology	antimmj_omrf	antimmj_omrf1 - antimmj_omrf2	0.486671	-0.306924	1.28027	0.224312	Non-significant	0.555019	Not_significant
GMPR	OID20641	P36959	Inflammation	antimmj_omrf	antimmj_omrf1 - antimmj_omrf2	-0.487759	-1.28344	0.307925	0.224485	Non-significant	0.555019	Not_significant
AIFM1	OID21287	O95831	Oncology	antimmj_omrf	antimmj_omrf1 - antimmj_omrf2	-0.710793	-1.8709	0.449316	0.224663	Non-significant	0.555019	Not_significant
PNLIPRP1	OID31122	P54315	Neurology_II	antimmj_omrf	antimmj_omrf1 - antimmj_omrf2	0.409205	-0.258696	1.07711	0.224726	Non-significant	0.555019	Not_significant
HPGDS	OID21266	O60760	Oncology	antimmj_omrf	antimmj_omrf1 - antimmj_omrf2	0.267923	-0.169377	0.705224	0.224728	Non-significant	0.555019	Not_significant
IL4	OID20426	P05112	Inflammation	antimmj_omrf	antimmj_omrf1 - antimmj_omrf2	1.05993	-0.674496	2.79436	0.225908	Non-significant	0.556202	Not_significant
TWF2	OID30386	Q6IBS0	Cardiometabolic_II	antimmj_omrf	antimmj_omrf1 - antimmj_omrf2	-0.43124	-1.13699	0.274513	0.22596	Non-significant	0.556202	Not_significant
APOE	OID30727	P02649	Inflammation_II	antimmj_omrf	antimmj_omrf1 - antimmj_omrf2	0.226062	-0.143937	0.59606	0.226003	Non-significant	0.556202	Not_significant
GET3	OID30303	O43681	Cardiometabolic_II	antimmj_omrf	antimmj_omrf1 - antimmj_omrf2	-0.484172	-1.27675	0.308407	0.226082	Non-significant	0.556202	Not_significant
BAG4	OID30474	O95429	Inflammation_II	antimmj_omrf	antimmj_omrf1 - antimmj_omrf2	0.415466	-0.264813	1.09574	0.226197	Non-significant	0.556202	Not_significant
EREG	OID20905	O14944	Neurology	antimmj_omrf	antimmj_omrf1 - antimmj_omrf2	-0.438461	-1.15665	0.279724	0.226359	Non-significant	0.556202	Not_significant
ATP1B4	OID31230	Q9UN42	Oncology_II	antimmj_omrf	antimmj_omrf1 - antimmj_omrf2	0.671454	-0.429953	1.77286	0.22702	Non-significant	0.557352	Not_significant
CST7	OID20704	O76096	Inflammation	antimmj_omrf	antimmj_omrf1 - antimmj_omrf2	0.490972	-0.315306	1.29725	0.227533	Non-significant	0.557373	Not_significant
ICA1	OID20484	Q05084	Inflammation	antimmj_omrf	antimmj_omrf1 - antimmj_omrf2	-0.44892	-1.18616	0.288323	0.227552	Non-significant	0.557373	Not_significant
RBP2	OID21365	P50120	Oncology	antimmj_omrf	antimmj_omrf1 - antimmj_omrf2	0.455014	-0.292877	1.20291	0.227951	Non-significant	0.557373	Not_significant
DUOX2	OID20059	Q9NRD8	Cardiometabolic	antimmj_omrf	antimmj_omrf1 - antimmj_omrf2	-0.568209	-1.50223	0.365807	0.227985	Non-significant	0.557373	Not_significant
UBE2B	OID31368	P63146	Oncology_II	antimmj_omrf	antimmj_omrf1 - antimmj_omrf2	-0.360495	-0.953167	0.232178	0.22799	Non-significant	0.557373	Not_significant
ZNRD2	OID31450	O60232	Oncology_II	antimmj_omrf	antimmj_omrf1 - antimmj_omrf2	-0.727739	-1.92649	0.471014	0.228888	Non-significant	0.558182	Not_significant
TYMP	OID20234	P19971	Cardiometabolic	antimmj_omrf	antimmj_omrf1 - antimmj_omrf2	0.431834	-0.27957	1.14324	0.228994	Non-significant	0.558182	Not_significant
RIDA	OID30635	P52758	Inflammation_II	antimmj_omrf	antimmj_omrf1 - antimmj_omrf2	-0.498286	-1.31936	0.322788	0.229013	Non-significant	0.558182	Not_significant
GBP6	OID30139	Q6ZN66	Cardiometabolic_II	antimmj_omrf	antimmj_omrf1 - antimmj_omrf2	-0.952445	-2.52189	0.617	0.229092	Non-significant	0.558182	Not_significant
PRDX6	OID21404	P30041	Oncology	antimmj_omrf	antimmj_omrf1 - antimmj_omrf2	-0.475297	-1.25955	0.308955	0.229725	Non-significant	0.558919	Not_significant
NPY	OID21388	P01303	Oncology	antimmj_omrf	antimmj_omrf1 - antimmj_omrf2	0.564719	-0.367414	1.49685	0.22978	Non-significant	0.558919	Not_significant
RBPMS	OID30507	Q93062	Inflammation_II	antimmj_omrf	antimmj_omrf1 - antimmj_omrf2	-0.856154	-2.27164	0.559331	0.230613	Non-significant	0.560015	Not_significant
AREG	OID21357	P15514	Oncology	antimmj_omrf	antimmj_omrf1 - antimmj_omrf2	0.403681	-0.26387	1.07123	0.230697	Non-significant	0.560015	Not_significant
ENAH	OID20497	Q8N8S7	Inflammation	antimmj_omrf	antimmj_omrf1 - antimmj_omrf2	0.43241	-0.283005	1.14783	0.230967	Non-significant	0.560015	Not_significant
THTPA	OID31375	Q9BU02	Oncology_II	antimmj_omrf	antimmj_omrf1 - antimmj_omrf2	-0.480407	-1.2753	0.314483	0.231004	Non-significant	0.560015	Not_significant
NUP50	OID30100	Q9UKX7	Cardiometabolic_II	antimmj_omrf	antimmj_omrf1 - antimmj_omrf2	0.317957	-0.209435	0.84535	0.232136	Non-significant	0.561981	Not_significant
ZBTB17	OID20082	Q13105	Cardiometabolic	antimmj_omrf	antimmj_omrf1 - antimmj_omrf2	0.393642	-0.25988	1.04716	0.232521	Non-significant	0.561981	Not_significant
AGXT	OID20139	P21549	Cardiometabolic	antimmj_omrf	antimmj_omrf1 - antimmj_omrf2	-0.59582	-1.58529	0.393649	0.23269	Non-significant	0.561981	Not_significant
TRAF2	OID20507	Q12933	Inflammation	antimmj_omrf	antimmj_omrf1 - antimmj_omrf2	-0.549434	-1.46202	0.363152	0.232701	Non-significant	0.561981	Not_significant
DDX4	OID30431	Q9NQI0	Inflammation_II	antimmj_omrf	antimmj_omrf1 - antimmj_omrf2	0.840096	-0.555497	2.23569	0.23284	Non-significant	0.561981	Not_significant
TGFBI	OID20417	Q15582	Cardiometabolic	antimmj_omrf	antimmj_omrf1 - antimmj_omrf2	0.257417	-0.170357	0.685191	0.232979	Non-significant	0.561981	Not_significant
VIPR1	OID30193	P32241	Cardiometabolic_II	antimmj_omrf	antimmj_omrf1 - antimmj_omrf2	0.2226	-0.147813	0.593012	0.233379	Non-significant	0.562478	Not_significant
GPKOW	OID20890	Q92917	Neurology	antimmj_omrf	antimmj_omrf1 - antimmj_omrf2	0.335872	-0.22314	0.894885	0.23371	Non-significant	0.562808	Not_significant
MZT1	OID21186	Q08AG7	Oncology	antimmj_omrf	antimmj_omrf1 - antimmj_omrf2	-0.323265	-0.862478	0.215947	0.234614	Non-significant	0.564286	Not_significant
SLAMF1	OID20496	Q13291	Inflammation	antimmj_omrf	antimmj_omrf1 - antimmj_omrf2	0.47268	-0.316098	1.26146	0.234915	Non-significant	0.564286	Not_significant
CTF1	OID20061	Q16619	Cardiometabolic	antimmj_omrf	antimmj_omrf1 - antimmj_omrf2	-0.471122	-1.25752	0.315274	0.23505	Non-significant	0.564286	Not_significant
AKT2	OID31052	P31751	Neurology_II	antimmj_omrf	antimmj_omrf1 - antimmj_omrf2	-0.672118	-1.79452	0.450286	0.235103	Non-significant	0.564286	Not_significant
NPHS1	OID30540	O60500	Inflammation_II	antimmj_omrf	antimmj_omrf1 - antimmj_omrf2	0.28761	-0.193821	0.769041	0.236311	Non-significant	0.566137	Not_significant
VWA5A	OID31198	O00534	Oncology_II	antimmj_omrf	antimmj_omrf1 - antimmj_omrf2	0.845068	-0.569943	2.26008	0.236499	Non-significant	0.566137	Not_significant
CSF2RB	OID30553	P32927	Inflammation_II	antimmj_omrf	antimmj_omrf1 - antimmj_omrf2	0.309864	-0.209249	0.828977	0.236736	Non-significant	0.566137	Not_significant
BPIFA2	OID30279	Q96DR5	Cardiometabolic_II	antimmj_omrf	antimmj_omrf1 - antimmj_omrf2	-0.528214	-1.41322	0.356789	0.236783	Non-significant	0.566137	Not_significant
TPP1	OID20750	O14773	Inflammation	antimmj_omrf	antimmj_omrf1 - antimmj_omrf2	0.334315	-0.226051	0.894681	0.236973	Non-significant	0.566137	Not_significant
TPBGL	OID30928	P0DKB5	Neurology_II	antimmj_omrf	antimmj_omrf1 - antimmj_omrf2	-0.313418	-0.838838	0.212002	0.237047	Non-significant	0.566137	Not_significant
SLURP1	OID30404	P55000	Cardiometabolic_II	antimmj_omrf	antimmj_omrf1 - antimmj_omrf2	0.149323	-0.101233	0.399878	0.23739	Non-significant	0.566489	Not_significant
DAND5	OID30420	Q8N907	Inflammation_II	antimmj_omrf	antimmj_omrf1 - antimmj_omrf2	0.509141	-0.34585	1.36413	0.237782	Non-significant	0.566958	Not_significant
PALM2	OID31096	Q8IXS6	Neurology_II	antimmj_omrf	antimmj_omrf1 - antimmj_omrf2	0.483647	-0.329772	1.29707	0.238545	Non-significant	0.567984	Not_significant
PXDNL	OID31405	A1KZ92	Oncology_II	antimmj_omrf	antimmj_omrf1 - antimmj_omrf2	0.536324	-0.365845	1.43849	0.238618	Non-significant	0.567984	Not_significant
IL6R	OID20385	P08887	Cardiometabolic	antimmj_omrf	antimmj_omrf1 - antimmj_omrf2	0.26449	-0.180786	0.709766	0.238966	Non-significant	0.567984	Not_significant
LGALS3BP	OID30765	Q08380	Inflammation_II	antimmj_omrf	antimmj_omrf1 - antimmj_omrf2	0.310833	-0.212506	0.834172	0.239047	Non-significant	0.567984	Not_significant
RUVBL1	OID21211	Q9Y265	Oncology	antimmj_omrf	antimmj_omrf1 - antimmj_omrf2	-0.488908	-1.31263	0.334816	0.239365	Non-significant	0.567984	Not_significant
IL17RA	OID21089	Q96F46	Neurology	antimmj_omrf	antimmj_omrf1 - antimmj_omrf2	0.23979	-0.164266	0.643847	0.239425	Non-significant	0.567984	Not_significant
MED21	OID30066	Q13503	Cardiometabolic_II	antimmj_omrf	antimmj_omrf1 - antimmj_omrf2	-0.54308	-1.45883	0.372673	0.239685	Non-significant	0.567984	Not_significant
CD207	OID21298	Q9UJ71	Oncology	antimmj_omrf	antimmj_omrf1 - antimmj_omrf2	0.231261	-0.158722	0.621244	0.239781	Non-significant	0.567984	Not_significant
LILRB2	OID20301	Q8N423	Cardiometabolic	antimmj_omrf	antimmj_omrf1 - antimmj_omrf2	0.312235	-0.215246	0.839716	0.240446	Non-significant	0.569031	Not_significant
CELSR2	OID30593	Q9HCU4	Inflammation_II	antimmj_omrf	antimmj_omrf1 - antimmj_omrf2	0.206112	-0.142354	0.554579	0.240904	Non-significant	0.569031	Not_significant
CEBPB	OID20052	P17676	Cardiometabolic	antimmj_omrf	antimmj_omrf1 - antimmj_omrf2	-0.575583	-1.54871	0.397543	0.240964	Non-significant	0.569031	Not_significant
PAIP2B	OID31228	Q9ULR5	Oncology_II	antimmj_omrf	antimmj_omrf1 - antimmj_omrf2	-0.667781	-1.79688	0.461313	0.241008	Non-significant	0.569031	Not_significant
DPP6	OID21354	P42658	Oncology	antimmj_omrf	antimmj_omrf1 - antimmj_omrf2	0.32493	-0.22546	0.875321	0.241852	Non-significant	0.570172	Not_significant
CTLA4	OID30363	P16410	Cardiometabolic_II	antimmj_omrf	antimmj_omrf1 - antimmj_omrf2	0.84674	-0.588808	2.28229	0.242267	Non-significant	0.570172	Not_significant
DSCAM	OID30993	O60469	Neurology_II	antimmj_omrf	antimmj_omrf1 - antimmj_omrf2	0.25497	-0.177438	0.687378	0.242322	Non-significant	0.570172	Not_significant
CBLIF	OID20179	P27352	Cardiometabolic	antimmj_omrf	antimmj_omrf1 - antimmj_omrf2	-0.331524	-0.893684	0.230637	0.242348	Non-significant	0.570172	Not_significant
ENG	OID20287	P17813	Cardiometabolic	antimmj_omrf	antimmj_omrf1 - antimmj_omrf2	0.206628	-0.143862	0.557117	0.242496	Non-significant	0.570172	Not_significant
HIF1A	OID30425	Q16665	Inflammation_II	antimmj_omrf	antimmj_omrf1 - antimmj_omrf2	0.272419	-0.189838	0.734675	0.242672	Non-significant	0.570172	Not_significant
CDC27	OID21238	P30260	Oncology	antimmj_omrf	antimmj_omrf1 - antimmj_omrf2	-0.465851	-1.2584	0.326695	0.243747	Non-significant	0.571595	Not_significant
IL15	OID20562	P40933	Inflammation	antimmj_omrf	antimmj_omrf1 - antimmj_omrf2	0.274296	-0.192412	0.741003	0.243927	Non-significant	0.571595	Not_significant
GZMA	OID20663	P12544	Inflammation	antimmj_omrf	antimmj_omrf1 - antimmj_omrf2	0.42777	-0.300235	1.15578	0.244002	Non-significant	0.571595	Not_significant
CRADD	OID20923	P78560	Neurology	antimmj_omrf	antimmj_omrf1 - antimmj_omrf2	-0.531702	-1.43676	0.373357	0.244067	Non-significant	0.571595	Not_significant
PALM3	OID30182	A6NDB9	Cardiometabolic_II	antimmj_omrf	antimmj_omrf1 - antimmj_omrf2	-0.95147	-2.57203	0.669088	0.244335	Non-significant	0.57176	Not_significant
APP	OID21070	P05067	Neurology	antimmj_omrf	antimmj_omrf1 - antimmj_omrf2	-0.250484	-0.677324	0.176356	0.244644	Non-significant	0.57202	Not_significant
FKBP1B	OID20618	P68106	Inflammation	antimmj_omrf	antimmj_omrf1 - antimmj_omrf2	-0.444494	-1.20226	0.313277	0.244845	Non-significant	0.572029	Not_significant
GMPR2	OID30623	Q9P2T1	Inflammation_II	antimmj_omrf	antimmj_omrf1 - antimmj_omrf2	-0.503671	-1.36287	0.355525	0.245138	Non-significant	0.572107	Not_significant
IL12RB2	OID30422	Q99665	Inflammation_II	antimmj_omrf	antimmj_omrf1 - antimmj_omrf2	-0.291119	-0.787874	0.205636	0.245273	Non-significant	0.572107	Not_significant
CLEC7A	OID20636	Q9BXN2	Inflammation	antimmj_omrf	antimmj_omrf1 - antimmj_omrf2	0.291053	-0.206218	0.788325	0.245834	Non-significant	0.572617	Not_significant
CYB5A	OID31171	P00167	Oncology_II	antimmj_omrf	antimmj_omrf1 - antimmj_omrf2	-0.597075	-1.61772	0.423568	0.246076	Non-significant	0.572617	Not_significant
DGKZ	OID20466	Q13574	Inflammation	antimmj_omrf	antimmj_omrf1 - antimmj_omrf2	0.287785	-0.204205	0.779774	0.246151	Non-significant	0.572617	Not_significant
ENPP6	OID30273	Q6UWR7	Cardiometabolic_II	antimmj_omrf	antimmj_omrf1 - antimmj_omrf2	0.272159	-0.193705	0.738023	0.24674	Non-significant	0.572617	Not_significant
NAP1L4	OID31475	Q99733	Oncology_II	antimmj_omrf	antimmj_omrf1 - antimmj_omrf2	-0.355901	-0.965205	0.253404	0.246795	Non-significant	0.572617	Not_significant
CD80	OID30291	P33681	Cardiometabolic_II	antimmj_omrf	antimmj_omrf1 - antimmj_omrf2	0.336611	-0.239904	0.913126	0.246916	Non-significant	0.572617	Not_significant
CDH3	OID21008	P22223	Neurology	antimmj_omrf	antimmj_omrf1 - antimmj_omrf2	0.194337	-0.138501	0.527176	0.246998	Non-significant	0.572617	Not_significant
ADH4	OID20117	P08319	Cardiometabolic	antimmj_omrf	antimmj_omrf1 - antimmj_omrf2	-0.614096	-1.66602	0.437826	0.247073	Non-significant	0.572617	Not_significant
LSP1	OID20530	P33241	Inflammation	antimmj_omrf	antimmj_omrf1 - antimmj_omrf2	0.303325	-0.216845	0.823494	0.247598	Non-significant	0.573373	Not_significant
DEFB4A_DEFB4B	OID21373	O15263	Oncology	antimmj_omrf	antimmj_omrf1 - antimmj_omrf2	-0.460218	-1.25033	0.329895	0.248126	Non-significant	0.574138	Not_significant
AKT1S1	OID20895	Q96B36	Neurology	antimmj_omrf	antimmj_omrf1 - antimmj_omrf2	-0.546717	-1.48605	0.392612	0.248473	Non-significant	0.574269	Not_significant
FCGR2B	OID21215	P31994	Oncology	antimmj_omrf	antimmj_omrf1 - antimmj_omrf2	0.342098	-0.246092	0.930289	0.248786	Non-significant	0.574269	Not_significant
ST13	OID30624	P50502	Inflammation_II	antimmj_omrf	antimmj_omrf1 - antimmj_omrf2	-0.452107	-1.23019	0.325973	0.249258	Non-significant	0.574269	Not_significant
IGF2BP3	OID30112	O00425	Cardiometabolic_II	antimmj_omrf	antimmj_omrf1 - antimmj_omrf2	-0.504923	-1.37447	0.364628	0.249469	Non-significant	0.574269	Not_significant
CCL19	OID21030	Q99731	Neurology	antimmj_omrf	antimmj_omrf1 - antimmj_omrf2	0.493238	-0.356057	1.34253	0.2495	Non-significant	0.574269	Not_significant
KLK15	OID31427	Q9H2R5	Oncology_II	antimmj_omrf	antimmj_omrf1 - antimmj_omrf2	0.267528	-0.193286	0.728341	0.249666	Non-significant	0.574269	Not_significant
PARK7	OID21160	Q99497	Neurology	antimmj_omrf	antimmj_omrf1 - antimmj_omrf2	-0.384092	-1.04606	0.277876	0.24993	Non-significant	0.574269	Not_significant
VASH1	OID20516	Q7L8A9	Inflammation	antimmj_omrf	antimmj_omrf1 - antimmj_omrf2	-0.313425	-0.853723	0.226874	0.249941	Non-significant	0.574269	Not_significant
KCTD5	OID31148	Q9NXV2	Neurology_II	antimmj_omrf	antimmj_omrf1 - antimmj_omrf2	0.468662	-0.339121	1.27645	0.249966	Non-significant	0.574269	Not_significant
CD33	OID21472	P20138	Oncology	antimmj_omrf	antimmj_omrf1 - antimmj_omrf2	0.45456	-0.329673	1.23879	0.250408	Non-significant	0.574828	Not_significant
CCL26	OID20546	Q9Y258	Inflammation	antimmj_omrf	antimmj_omrf1 - antimmj_omrf2	-0.423831	-1.15589	0.308228	0.250831	Non-significant	0.575343	Not_significant
RALY	OID31382	Q9UKM9	Oncology_II	antimmj_omrf	antimmj_omrf1 - antimmj_omrf2	0.487203	-0.355513	1.32992	0.251487	Non-significant	0.57626	Not_significant
DNAJB2	OID30661	P25686	Inflammation_II	antimmj_omrf	antimmj_omrf1 - antimmj_omrf2	-0.509599	-1.39107	0.371868	0.251629	Non-significant	0.57626	Not_significant
PYY	OID30150	P10082	Cardiometabolic_II	antimmj_omrf	antimmj_omrf1 - antimmj_omrf2	0.744665	-0.546851	2.03618	0.252882	Non-significant	0.578537	Not_significant
ATP6V1G1	OID30242	O75348	Cardiometabolic_II	antimmj_omrf	antimmj_omrf1 - antimmj_omrf2	-0.48727	-1.33292	0.358381	0.253151	Non-significant	0.578537	Not_significant
PPP1R12A	OID21475	O14974	Oncology	antimmj_omrf	antimmj_omrf1 - antimmj_omrf2	-0.525601	-1.43862	0.387413	0.253381	Non-significant	0.578537	Not_significant
VEGFA	OID20650	P15692	Inflammation	antimmj_omrf	antimmj_omrf1 - antimmj_omrf2	0.345734	-0.254662	0.94613	0.253422	Non-significant	0.578537	Not_significant
CD109	OID21108	Q6YHK3	Neurology	antimmj_omrf	antimmj_omrf1 - antimmj_omrf2	0.181459	-0.133847	0.496765	0.253732	Non-significant	0.578788	Not_significant
PDIA3	OID30573	P30101	Inflammation_II	antimmj_omrf	antimmj_omrf1 - antimmj_omrf2	0.255197	-0.188504	0.698898	0.254044	Non-significant	0.579013	Not_significant
EGF	OID20698	P01133	Inflammation	antimmj_omrf	antimmj_omrf1 - antimmj_omrf2	-0.557967	-1.52924	0.413308	0.25459	Non-significant	0.579013	Not_significant
FRMD4B	OID30155	Q9Y2L6	Cardiometabolic_II	antimmj_omrf	antimmj_omrf1 - antimmj_omrf2	-0.92984	-2.54898	0.689295	0.254627	Non-significant	0.579013	Not_significant
EXOSC10	OID30083	Q01780	Cardiometabolic_II	antimmj_omrf	antimmj_omrf1 - antimmj_omrf2	0.398745	-0.295521	1.09301	0.25463	Non-significant	0.579013	Not_significant
MAPRE3	OID31177	Q9UPY8	Oncology_II	antimmj_omrf	antimmj_omrf1 - antimmj_omrf2	-1.02472	-2.81051	0.761078	0.255031	Non-significant	0.579471	Not_significant
IL17F	OID20456	Q96PD4	Inflammation	antimmj_omrf	antimmj_omrf1 - antimmj_omrf2	0.451905	-0.33605	1.23986	0.255384	Non-significant	0.579819	Not_significant
CDH15	OID21005	P55291	Neurology	antimmj_omrf	antimmj_omrf1 - antimmj_omrf2	0.319091	-0.238158	0.876341	0.256103	Non-significant	0.580995	Not_significant
F2R	OID20691	P25116	Inflammation	antimmj_omrf	antimmj_omrf1 - antimmj_omrf2	0.270013	-0.202459	0.742485	0.256893	Non-significant	0.58233	Not_significant
FCGR2A	OID20391	P12318	Cardiometabolic	antimmj_omrf	antimmj_omrf1 - antimmj_omrf2	0.330944	-0.248441	0.91033	0.257162	Non-significant	0.582484	Not_significant
DCUN1D1	OID30830	Q96GG9	Neurology_II	antimmj_omrf	antimmj_omrf1 - antimmj_omrf2	-0.942186	-2.59255	0.708178	0.257444	Non-significant	0.582484	Not_significant
CYB5R2	OID31512	Q6BCY4	Oncology_II	antimmj_omrf	antimmj_omrf1 - antimmj_omrf2	0.330104	-0.24815	0.908357	0.257563	Non-significant	0.582484	Not_significant
MEGF11	OID30099	A6BM72	Cardiometabolic_II	antimmj_omrf	antimmj_omrf1 - antimmj_omrf2	0.258972	-0.195004	0.712948	0.257883	Non-significant	0.582751	Not_significant
IL18R1	OID20652	Q13478	Inflammation	antimmj_omrf	antimmj_omrf1 - antimmj_omrf2	0.239541	-0.180804	0.659886	0.258267	Non-significant	0.583164	Not_significant
CERT1	OID20857	Q9Y5P4	Neurology	antimmj_omrf	antimmj_omrf1 - antimmj_omrf2	-0.370678	-1.02127	0.279913	0.258477	Non-significant	0.583183	Not_significant
PAEP	OID20925	P09466	Neurology	antimmj_omrf	antimmj_omrf1 - antimmj_omrf2	-0.543685	-1.50004	0.412672	0.259519	Non-significant	0.584622	Not_significant
FMR1	OID21233	Q06787	Oncology	antimmj_omrf	antimmj_omrf1 - antimmj_omrf2	0.919194	-0.698215	2.5366	0.259668	Non-significant	0.584622	Not_significant
S100A16	OID20878	Q96FQ6	Neurology	antimmj_omrf	antimmj_omrf1 - antimmj_omrf2	0.349808	-0.266229	0.965845	0.25991	Non-significant	0.584622	Not_significant
GCG	OID21263	P01275	Oncology	antimmj_omrf	antimmj_omrf1 - antimmj_omrf2	1.02145	-0.777494	2.8204	0.259975	Non-significant	0.584622	Not_significant
GPRC5C	OID31340	Q9NQ84	Oncology_II	antimmj_omrf	antimmj_omrf1 - antimmj_omrf2	-0.530536	-1.46496	0.403889	0.260123	Non-significant	0.584622	Not_significant
GPNMB	OID20173	Q14956	Cardiometabolic	antimmj_omrf	antimmj_omrf1 - antimmj_omrf2	0.173215	-0.132421	0.47885	0.260921	Non-significant	0.585467	Not_significant
SPART	OID30656	Q8N0X7	Inflammation_II	antimmj_omrf	antimmj_omrf1 - antimmj_omrf2	-0.39057	-1.07999	0.298846	0.261137	Non-significant	0.585467	Not_significant
SEMA3G	OID30599	Q9NS98	Inflammation_II	antimmj_omrf	antimmj_omrf1 - antimmj_omrf2	0.186467	-0.142849	0.515784	0.261392	Non-significant	0.585467	Not_significant
MLLT1	OID31211	Q03111	Oncology_II	antimmj_omrf	antimmj_omrf1 - antimmj_omrf2	-1.17257	-3.24445	0.899306	0.261585	Non-significant	0.585467	Not_significant
CD40LG	OID20616	P29965	Inflammation	antimmj_omrf	antimmj_omrf1 - antimmj_omrf2	-0.557582	-1.54321	0.428044	0.261828	Non-significant	0.585467	Not_significant
NFYA	OID30134	P23511	Cardiometabolic_II	antimmj_omrf	antimmj_omrf1 - antimmj_omrf2	0.480954	-0.369294	1.3312	0.261832	Non-significant	0.585467	Not_significant
DCTN2	OID21334	Q13561	Oncology	antimmj_omrf	antimmj_omrf1 - antimmj_omrf2	-0.496646	-1.37507	0.381783	0.262076	Non-significant	0.585467	Not_significant
PPP1R12B	OID31304	O60237	Oncology_II	antimmj_omrf	antimmj_omrf1 - antimmj_omrf2	0.541089	-0.416418	1.4986	0.262257	Non-significant	0.585467	Not_significant
DUSP29	OID30935	Q68J44	Neurology_II	antimmj_omrf	antimmj_omrf1 - antimmj_omrf2	0.815936	-0.627873	2.25975	0.262321	Non-significant	0.585467	Not_significant
CLEC1A	OID20099	Q8NC01	Cardiometabolic	antimmj_omrf	antimmj_omrf1 - antimmj_omrf2	0.268054	-0.206633	0.742741	0.26264	Non-significant	0.585467	Not_significant
MORN4	OID31217	Q8NDC4	Oncology_II	antimmj_omrf	antimmj_omrf1 - antimmj_omrf2	-0.577266	-1.59997	0.445436	0.262834	Non-significant	0.585467	Not_significant
LAMP2	OID21035	P13473	Neurology	antimmj_omrf	antimmj_omrf1 - antimmj_omrf2	0.105472	-0.0815745	0.292518	0.263163	Non-significant	0.585467	Not_significant
KIAA1549L	OID31312	Q6ZVL6	Oncology_II	antimmj_omrf	antimmj_omrf1 - antimmj_omrf2	1.02569	-0.792832	2.84421	0.263212	Non-significant	0.585467	Not_significant
AMOTL2	OID31351	Q9Y2J4	Oncology_II	antimmj_omrf	antimmj_omrf1 - antimmj_omrf2	-0.229716	-0.63707	0.177639	0.263329	Non-significant	0.585467	Not_significant
EFNB2	OID30954	P52799	Neurology_II	antimmj_omrf	antimmj_omrf1 - antimmj_omrf2	-0.676761	-1.87829	0.524768	0.26383	Non-significant	0.586132	Not_significant
DSG3	OID21460	P32926	Oncology	antimmj_omrf	antimmj_omrf1 - antimmj_omrf2	-0.174128	-0.483699	0.135443	0.264463	Non-significant	0.586838	Not_significant
NCAM2	OID21095	O15394	Neurology	antimmj_omrf	antimmj_omrf1 - antimmj_omrf2	0.170416	-0.132699	0.47353	0.264713	Non-significant	0.586838	Not_significant
CEP112	OID30115	Q8N8E3	Cardiometabolic_II	antimmj_omrf	antimmj_omrf1 - antimmj_omrf2	0.351392	-0.273619	0.976402	0.264756	Non-significant	0.586838	Not_significant
AKT3	OID21197	Q9Y243	Oncology	antimmj_omrf	antimmj_omrf1 - antimmj_omrf2	-0.406777	-1.13078	0.317225	0.265007	Non-significant	0.586947	Not_significant
KRT5	OID20860	P13647	Neurology	antimmj_omrf	antimmj_omrf1 - antimmj_omrf2	-0.514478	-1.43084	0.401888	0.265417	Non-significant	0.587406	Not_significant
ADD1	OID30655	P35611	Inflammation_II	antimmj_omrf	antimmj_omrf1 - antimmj_omrf2	-0.555764	-1.54734	0.435816	0.266218	Non-significant	0.588682	Not_significant
CA2	OID21149	P00918	Neurology	antimmj_omrf	antimmj_omrf1 - antimmj_omrf2	-0.734178	-2.04459	0.576231	0.2664	Non-significant	0.588682	Not_significant
TGOLN2	OID30691	O43493	Inflammation_II	antimmj_omrf	antimmj_omrf1 - antimmj_omrf2	0.163551	-0.128935	0.456038	0.267194	Non-significant	0.589059	Not_significant
SLITRK1	OID30510	Q96PX8	Inflammation_II	antimmj_omrf	antimmj_omrf1 - antimmj_omrf2	0.31504	-0.248422	0.878503	0.26734	Non-significant	0.589059	Not_significant
ATG4A	OID21246	Q8WYN0	Oncology	antimmj_omrf	antimmj_omrf1 - antimmj_omrf2	-0.675185	-1.88322	0.53285	0.267507	Non-significant	0.589059	Not_significant
USP47	OID30119	Q96K76	Cardiometabolic_II	antimmj_omrf	antimmj_omrf1 - antimmj_omrf2	-0.46546	-1.29842	0.367497	0.267636	Non-significant	0.589059	Not_significant
CTSH	OID20113	P09668	Cardiometabolic	antimmj_omrf	antimmj_omrf1 - antimmj_omrf2	-0.389798	-1.08749	0.307898	0.267715	Non-significant	0.589059	Not_significant
ATP6AP2	OID21178	O75787	Oncology	antimmj_omrf	antimmj_omrf1 - antimmj_omrf2	0.287367	-0.227055	0.801788	0.267791	Non-significant	0.589059	Not_significant
DLGAP5	OID30976	Q15398	Neurology_II	antimmj_omrf	antimmj_omrf1 - antimmj_omrf2	0.359014	-0.285357	1.00338	0.26899	Non-significant	0.590943	Not_significant
CDH23	OID31074	Q9H251	Neurology_II	antimmj_omrf	antimmj_omrf1 - antimmj_omrf2	-0.297814	-0.832545	0.236917	0.269055	Non-significant	0.590943	Not_significant
RASA1	OID20826	P20936	Neurology	antimmj_omrf	antimmj_omrf1 - antimmj_omrf2	-0.298421	-0.834622	0.237779	0.269551	Non-significant	0.591464	Not_significant
NGF	OID20920	P01138	Neurology	antimmj_omrf	antimmj_omrf1 - antimmj_omrf2	0.0410662	-0.0327505	0.114883	0.269701	Non-significant	0.591464	Not_significant
LBR	OID21034	Q14739	Neurology	antimmj_omrf	antimmj_omrf1 - antimmj_omrf2	0.475237	-0.382077	1.33255	0.270266	Non-significant	0.592254	Not_significant
DGKA	OID30546	P23743	Inflammation_II	antimmj_omrf	antimmj_omrf1 - antimmj_omrf2	-0.462914	-1.29742	0.371591	0.271099	Non-significant	0.593091	Not_significant
CAPN3	OID31384	P20807	Oncology_II	antimmj_omrf	antimmj_omrf1 - antimmj_omrf2	0.694361	-0.558297	1.94702	0.271461	Non-significant	0.593091	Not_significant
ACYP1	OID30642	P07311	Inflammation_II	antimmj_omrf	antimmj_omrf1 - antimmj_omrf2	-0.516057	-1.44752	0.415403	0.271643	Non-significant	0.593091	Not_significant
MPIG6B	OID20779	O95866	Inflammation	antimmj_omrf	antimmj_omrf1 - antimmj_omrf2	-0.4901	-1.37496	0.39476	0.271714	Non-significant	0.593091	Not_significant
NOS3	OID20834	P29474	Neurology	antimmj_omrf	antimmj_omrf1 - antimmj_omrf2	0.41509	-0.334199	1.16438	0.271744	Non-significant	0.593091	Not_significant
CES1	OID20244	P23141	Cardiometabolic	antimmj_omrf	antimmj_omrf1 - antimmj_omrf2	-0.728588	-2.04415	0.58697	0.271876	Non-significant	0.593091	Not_significant
BTN3A2	OID20540	P78410	Inflammation	antimmj_omrf	antimmj_omrf1 - antimmj_omrf2	0.225767	-0.183022	0.634555	0.273146	Non-significant	0.595103	Not_significant
CXCL14	OID20458	O95715	Inflammation	antimmj_omrf	antimmj_omrf1 - antimmj_omrf2	-0.163258	-0.458906	0.13239	0.273209	Non-significant	0.595103	Not_significant
CD82	OID31256	P27701	Oncology_II	antimmj_omrf	antimmj_omrf1 - antimmj_omrf2	-1.19848	-3.36982	0.972866	0.273482	Non-significant	0.59525	Not_significant
SERPINE1	OID20342	P05121	Cardiometabolic	antimmj_omrf	antimmj_omrf1 - antimmj_omrf2	-0.424504	-1.19403	0.345019	0.273739	Non-significant	0.595363	Not_significant
SPINK2	OID30627	P20155	Inflammation_II	antimmj_omrf	antimmj_omrf1 - antimmj_omrf2	0.203313	-0.16574	0.572365	0.274362	Non-significant	0.596269	Not_significant
CXCL12	OID20464	P48061	Inflammation	antimmj_omrf	antimmj_omrf1 - antimmj_omrf2	0.334378	-0.273666	0.942422	0.275177	Non-significant	0.597593	Not_significant
TNFSF8	OID30384	P32971	Cardiometabolic_II	antimmj_omrf	antimmj_omrf1 - antimmj_omrf2	0.239348	-0.196044	0.674741	0.275397	Non-significant	0.597621	Not_significant
CCL8	OID21466	P80075	Oncology	antimmj_omrf	antimmj_omrf1 - antimmj_omrf2	0.57323	-0.472955	1.61941	0.276961	Non-significant	0.600456	Not_significant
ARHGAP5	OID31190	Q13017	Oncology_II	antimmj_omrf	antimmj_omrf1 - antimmj_omrf2	-0.616162	-1.74107	0.508749	0.277117	Non-significant	0.600456	Not_significant
STX5	OID30432	Q13190	Inflammation_II	antimmj_omrf	antimmj_omrf1 - antimmj_omrf2	0.3529	-0.292412	0.998212	0.277878	Non-significant	0.601326	Not_significant
DPP10	OID20527	Q8N608	Inflammation	antimmj_omrf	antimmj_omrf1 - antimmj_omrf2	0.25712	-0.213151	0.727391	0.277934	Non-significant	0.601326	Not_significant
EIF1AX	OID31125	P47813	Neurology_II	antimmj_omrf	antimmj_omrf1 - antimmj_omrf2	-0.612691	-1.73484	0.509454	0.278632	Non-significant	0.602137	Not_significant
UHRF2	OID30171	Q96PU4	Cardiometabolic_II	antimmj_omrf	antimmj_omrf1 - antimmj_omrf2	0.618125	-0.514335	1.75058	0.278773	Non-significant	0.602137	Not_significant
CSH1	OID30667	P0DML2	Inflammation_II	antimmj_omrf	antimmj_omrf1 - antimmj_omrf2	0.812508	-0.67672	2.30174	0.278932	Non-significant	0.602137	Not_significant
CD99	OID21110	P14209	Neurology	antimmj_omrf	antimmj_omrf1 - antimmj_omrf2	0.132061	-0.110147	0.37427	0.279233	Non-significant	0.602274	Not_significant
TRIM5	OID20526	Q9C035	Inflammation	antimmj_omrf	antimmj_omrf1 - antimmj_omrf2	-0.383733	-1.08808	0.320615	0.279576	Non-significant	0.602274	Not_significant
GRIK2	OID30977	Q13002	Neurology_II	antimmj_omrf	antimmj_omrf1 - antimmj_omrf2	-0.300359	-0.852453	0.251735	0.280342	Non-significant	0.602274	Not_significant
KIAA2013	OID31392	Q8IYS2	Oncology_II	antimmj_omrf	antimmj_omrf1 - antimmj_omrf2	-0.539571	-1.53245	0.453308	0.280861	Non-significant	0.602274	Not_significant
PRG3	OID30383	Q9Y2Y8	Cardiometabolic_II	antimmj_omrf	antimmj_omrf1 - antimmj_omrf2	0.256238	-0.215356	0.727833	0.280941	Non-significant	0.602274	Not_significant
ARHGEF1	OID31133	Q92888	Neurology_II	antimmj_omrf	antimmj_omrf1 - antimmj_omrf2	-0.487564	-1.38533	0.4102	0.280944	Non-significant	0.602274	Not_significant
RIPK4	OID30138	P57078	Cardiometabolic_II	antimmj_omrf	antimmj_omrf1 - antimmj_omrf2	-0.520093	-1.47753	0.437347	0.281002	Non-significant	0.602274	Not_significant
RPE	OID31324	Q96AT9	Oncology_II	antimmj_omrf	antimmj_omrf1 - antimmj_omrf2	-0.621104	-1.76453	0.522326	0.281062	Non-significant	0.602274	Not_significant
P4HB	OID21509	P07237	Oncology	antimmj_omrf	antimmj_omrf1 - antimmj_omrf2	0.18696	-0.157272	0.531192	0.281147	Non-significant	0.602274	Not_significant
MAP2K1	OID31468	Q02750	Oncology_II	antimmj_omrf	antimmj_omrf1 - antimmj_omrf2	0.435308	-0.36658	1.2372	0.281382	Non-significant	0.602274	Not_significant
DKK3	OID20264	Q9UBP4	Cardiometabolic	antimmj_omrf	antimmj_omrf1 - antimmj_omrf2	0.258648	-0.217907	0.735203	0.281478	Non-significant	0.602274	Not_significant
MECR	OID30274	Q9BV79	Cardiometabolic_II	antimmj_omrf	antimmj_omrf1 - antimmj_omrf2	-0.524484	-1.49117	0.442207	0.281491	Non-significant	0.602274	Not_significant
GID8	OID31041	Q9NWU2	Neurology_II	antimmj_omrf	antimmj_omrf1 - antimmj_omrf2	0.328238	-0.278299	0.934775	0.282864	Non-significant	0.604682	Not_significant
GGCT	OID30304	O75223	Cardiometabolic_II	antimmj_omrf	antimmj_omrf1 - antimmj_omrf2	-0.421482	-1.2007	0.357737	0.283034	Non-significant	0.604682	Not_significant
S100A4	OID21519	P26447	Oncology	antimmj_omrf	antimmj_omrf1 - antimmj_omrf2	-0.319884	-0.911994	0.272227	0.283678	Non-significant	0.605354	Not_significant
AHNAK2	OID30244	Q8IVF2	Cardiometabolic_II	antimmj_omrf	antimmj_omrf1 - antimmj_omrf2	0.266397	-0.226842	0.759636	0.283766	Non-significant	0.605354	Not_significant
REST	OID31248	Q13127	Oncology_II	antimmj_omrf	antimmj_omrf1 - antimmj_omrf2	-0.80766	-2.3038	0.688477	0.284042	Non-significant	0.605498	Not_significant
ID4	OID31284	P47928	Oncology_II	antimmj_omrf	antimmj_omrf1 - antimmj_omrf2	0.387534	-0.330949	1.10602	0.284358	Non-significant	0.605724	Not_significant
GFER	OID21259	P55789	Oncology	antimmj_omrf	antimmj_omrf1 - antimmj_omrf2	0.436954	-0.373717	1.24762	0.284721	Non-significant	0.606051	Not_significant
CA1	OID20409	P00915	Cardiometabolic	antimmj_omrf	antimmj_omrf1 - antimmj_omrf2	-0.573489	-1.63832	0.49134	0.285122	Non-significant	0.606461	Not_significant
GHRL	OID20175	Q9UBU3	Cardiometabolic	antimmj_omrf	antimmj_omrf1 - antimmj_omrf2	0.392363	-0.33696	1.12169	0.285664	Non-significant	0.607166	Not_significant
CD177	OID21119	Q8N6Q3	Neurology	antimmj_omrf	antimmj_omrf1 - antimmj_omrf2	0.607681	-0.522455	1.73782	0.285922	Non-significant	0.60727	Not_significant
RNASE1	OID30672	P07998	Inflammation_II	antimmj_omrf	antimmj_omrf1 - antimmj_omrf2	0.16233	-0.139962	0.464622	0.286499	Non-significant	0.607604	Not_significant
IL9	OID31298	P15248	Oncology_II	antimmj_omrf	antimmj_omrf1 - antimmj_omrf2	0.525602	-0.453938	1.50514	0.286921	Non-significant	0.607604	Not_significant
YOD1	OID30181	Q5VVQ6	Cardiometabolic_II	antimmj_omrf	antimmj_omrf1 - antimmj_omrf2	-0.646174	-1.85129	0.558943	0.287196	Non-significant	0.607604	Not_significant
FNTA	OID31381	P49354	Oncology_II	antimmj_omrf	antimmj_omrf1 - antimmj_omrf2	0.307635	-0.266123	0.881393	0.287281	Non-significant	0.607604	Not_significant
SPARCL1	OID20361	Q14515	Cardiometabolic	antimmj_omrf	antimmj_omrf1 - antimmj_omrf2	0.236825	-0.205601	0.679252	0.288036	Non-significant	0.607604	Not_significant
CCL23	OID20693	P55773	Inflammation	antimmj_omrf	antimmj_omrf1 - antimmj_omrf2	0.279317	-0.24265	0.801285	0.288212	Non-significant	0.607604	Not_significant
SGSH	OID30341	P51688	Cardiometabolic_II	antimmj_omrf	antimmj_omrf1 - antimmj_omrf2	0.308388	-0.268022	0.884798	0.288274	Non-significant	0.607604	Not_significant
LY9	OID20670	Q9HBG7	Inflammation	antimmj_omrf	antimmj_omrf1 - antimmj_omrf2	0.21088	-0.183378	0.605138	0.288387	Non-significant	0.607604	Not_significant
MDM1	OID30945	Q8TC05	Neurology_II	antimmj_omrf	antimmj_omrf1 - antimmj_omrf2	-0.542599	-1.55812	0.472922	0.288489	Non-significant	0.607604	Not_significant
OTUD7B	OID31064	Q6GQQ9	Neurology_II	antimmj_omrf	antimmj_omrf1 - antimmj_omrf2	-0.27667	-0.794043	0.240703	0.288543	Non-significant	0.607604	Not_significant
SH2D1A	OID20514	O60880	Inflammation	antimmj_omrf	antimmj_omrf1 - antimmj_omrf2	0.731456	-0.636721	2.09963	0.288667	Non-significant	0.607604	Not_significant
SIGLEC9	OID21390	Q9Y336	Oncology	antimmj_omrf	antimmj_omrf1 - antimmj_omrf2	0.181024	-0.157675	0.519722	0.288787	Non-significant	0.607604	Not_significant
CASP10	OID20893	Q92851	Neurology	antimmj_omrf	antimmj_omrf1 - antimmj_omrf2	0.553362	-0.481995	1.58872	0.288806	Non-significant	0.607604	Not_significant
ELAVL4	OID30854	P26378	Neurology_II	antimmj_omrf	antimmj_omrf1 - antimmj_omrf2	0.655938	-0.572219	1.8841	0.289147	Non-significant	0.607767	Not_significant
SELL	OID30752	P14151	Inflammation_II	antimmj_omrf	antimmj_omrf1 - antimmj_omrf2	0.182169	-0.15903	0.523368	0.289303	Non-significant	0.607767	Not_significant
HNF1A	OID30919	P20823	Neurology_II	antimmj_omrf	antimmj_omrf1 - antimmj_omrf2	0.779028	-0.681381	2.23944	0.28973	Non-significant	0.607987	Not_significant
PCNA	OID31161	P12004	Oncology_II	antimmj_omrf	antimmj_omrf1 - antimmj_omrf2	-0.336688	-0.968289	0.294914	0.289828	Non-significant	0.607987	Not_significant
F13B	OID30781	P05160	Inflammation_II	antimmj_omrf	antimmj_omrf1 - antimmj_omrf2	0.126936	-0.111334	0.365205	0.290336	Non-significant	0.608058	Not_significant
ARAF	OID31260	P10398	Oncology_II	antimmj_omrf	antimmj_omrf1 - antimmj_omrf2	-0.53741	-1.54634	0.471519	0.290416	Non-significant	0.608058	Not_significant
DIABLO	OID20184	Q9NR28	Cardiometabolic	antimmj_omrf	antimmj_omrf1 - antimmj_omrf2	-0.586268	-1.68709	0.514551	0.290491	Non-significant	0.608058	Not_significant
TBC1D17	OID20844	Q9HA65	Neurology	antimmj_omrf	antimmj_omrf1 - antimmj_omrf2	-0.433896	-1.25008	0.382287	0.291358	Non-significant	0.60917	Not_significant
DCN	OID20106	P07585	Cardiometabolic	antimmj_omrf	antimmj_omrf1 - antimmj_omrf2	0.191499	-0.168813	0.551811	0.291453	Non-significant	0.60917	Not_significant
CXCL16	OID20282	Q9H2A7	Cardiometabolic	antimmj_omrf	antimmj_omrf1 - antimmj_omrf2	0.253766	-0.223936	0.731467	0.291674	Non-significant	0.60917	Not_significant
IMPA1	OID20907	P29218	Neurology	antimmj_omrf	antimmj_omrf1 - antimmj_omrf2	-0.294611	-0.849748	0.260525	0.292174	Non-significant	0.60917	Not_significant
A1BG	OID30771	P04217	Inflammation_II	antimmj_omrf	antimmj_omrf1 - antimmj_omrf2	0.138799	-0.122835	0.400434	0.292222	Non-significant	0.60917	Not_significant
MN1	OID30908	Q10571	Neurology_II	antimmj_omrf	antimmj_omrf1 - antimmj_omrf2	0.926181	-0.821114	2.67348	0.292739	Non-significant	0.60917	Not_significant
HLA-E	OID20532	P13747	Inflammation	antimmj_omrf	antimmj_omrf1 - antimmj_omrf2	-0.340458	-0.982809	0.301893	0.292758	Non-significant	0.60917	Not_significant
UBQLN3	OID30096	Q9H347	Cardiometabolic_II	antimmj_omrf	antimmj_omrf1 - antimmj_omrf2	-0.851424	-2.45777	0.754927	0.292777	Non-significant	0.60917	Not_significant
FZD10	OID30931	Q9ULW2	Neurology_II	antimmj_omrf	antimmj_omrf1 - antimmj_omrf2	-0.909947	-2.62728	0.807387	0.292915	Non-significant	0.60917	Not_significant
DNAJB14	OID31434	Q8TBM8	Oncology_II	antimmj_omrf	antimmj_omrf1 - antimmj_omrf2	0.368871	-0.328103	1.06584	0.293492	Non-significant	0.609205	Not_significant
GBA	OID30966	P04062	Neurology_II	antimmj_omrf	antimmj_omrf1 - antimmj_omrf2	-0.954865	-2.75914	0.849413	0.293513	Non-significant	0.609205	Not_significant
SERPINB6	OID21023	P35237	Neurology	antimmj_omrf	antimmj_omrf1 - antimmj_omrf2	0.254184	-0.226162	0.734531	0.293563	Non-significant	0.609205	Not_significant
APOL1	OID30708	O14791	Inflammation_II	antimmj_omrf	antimmj_omrf1 - antimmj_omrf2	-0.30842	-0.891735	0.274895	0.293877	Non-significant	0.609317	Not_significant
PON2	OID20088	Q15165	Cardiometabolic	antimmj_omrf	antimmj_omrf1 - antimmj_omrf2	0.260788	-0.232906	0.754481	0.294244	Non-significant	0.609317	Not_significant
ATRN	OID30735	O75882-2	Inflammation_II	antimmj_omrf	antimmj_omrf1 - antimmj_omrf2	0.114849	-0.102581	0.332279	0.294247	Non-significant	0.609317	Not_significant
FGFR4	OID30646	P22455	Inflammation_II	antimmj_omrf	antimmj_omrf1 - antimmj_omrf2	0.360791	-0.323244	1.04483	0.295105	Non-significant	0.609994	Not_significant
LGALS8	OID21041	O00214	Neurology	antimmj_omrf	antimmj_omrf1 - antimmj_omrf2	-0.31946	-0.925351	0.286431	0.295202	Non-significant	0.609994	Not_significant
C1GALT1C1	OID30180	Q96EU7	Cardiometabolic_II	antimmj_omrf	antimmj_omrf1 - antimmj_omrf2	0.232376	-0.208387	0.673139	0.29528	Non-significant	0.609994	Not_significant
DCTN6	OID20879	O00399	Neurology	antimmj_omrf	antimmj_omrf1 - antimmj_omrf2	-0.586865	-1.7003	0.526575	0.295417	Non-significant	0.609994	Not_significant
LRG1	OID30751	P02750	Inflammation_II	antimmj_omrf	antimmj_omrf1 - antimmj_omrf2	0.229222	-0.205957	0.664401	0.295697	Non-significant	0.610138	Not_significant
RANBP1	OID30258	P43487	Cardiometabolic_II	antimmj_omrf	antimmj_omrf1 - antimmj_omrf2	-0.485641	-1.40945	0.438165	0.29668	Non-significant	0.611678	Not_significant
DDX58	OID21226	O95786	Oncology	antimmj_omrf	antimmj_omrf1 - antimmj_omrf2	0.443559	-0.400471	1.28759	0.296865	Non-significant	0.611678	Not_significant
NCF2	OID20567	P19878	Inflammation	antimmj_omrf	antimmj_omrf1 - antimmj_omrf2	0.602083	-0.545226	1.74939	0.297545	Non-significant	0.612643	Not_significant
LRRFIP1	OID31344	Q32MZ4	Oncology_II	antimmj_omrf	antimmj_omrf1 - antimmj_omrf2	-0.355941	-1.03524	0.323355	0.298096	Non-significant	0.613341	Not_significant
ITGAL	OID30537	P20701	Inflammation_II	antimmj_omrf	antimmj_omrf1 - antimmj_omrf2	0.704633	-0.641999	2.05127	0.298682	Non-significant	0.614111	Not_significant
SCG3	OID20728	Q8WXD2	Inflammation	antimmj_omrf	antimmj_omrf1 - antimmj_omrf2	0.274388	-0.249961	0.798736	0.298898	Non-significant	0.614119	Not_significant
CLEC1B	OID21061	Q9P126	Neurology	antimmj_omrf	antimmj_omrf1 - antimmj_omrf2	-0.532542	-1.55288	0.487795	0.300148	Non-significant	0.61625	Not_significant
SCPEP1	OID30278	Q9HB40	Cardiometabolic_II	antimmj_omrf	antimmj_omrf1 - antimmj_omrf2	0.297296	-0.274028	0.86862	0.300911	Non-significant	0.617378	Not_significant
FGL1	OID30702	Q08830	Inflammation_II	antimmj_omrf	antimmj_omrf1 - antimmj_omrf2	0.305157	-0.282554	0.892869	0.302604	Non-significant	0.62015	Not_significant
PRDX5	OID20644	P30044	Inflammation	antimmj_omrf	antimmj_omrf1 - antimmj_omrf2	-0.356281	-1.04254	0.329973	0.30269	Non-significant	0.62015	Not_significant
IL1RAP	OID21126	Q9NPH3	Neurology	antimmj_omrf	antimmj_omrf1 - antimmj_omrf2	0.201414	-0.187507	0.590334	0.30388	Non-significant	0.622068	Not_significant
BSND	OID31184	Q8WZ55	Oncology_II	antimmj_omrf	antimmj_omrf1 - antimmj_omrf2	0.715675	-0.666766	2.09812	0.304055	Non-significant	0.622068	Not_significant
NCLN	OID20448	Q969V3	Inflammation	antimmj_omrf	antimmj_omrf1 - antimmj_omrf2	-0.492215	-1.44379	0.459355	0.304447	Non-significant	0.62243	Not_significant
DHPS	OID31357	P49366	Oncology_II	antimmj_omrf	antimmj_omrf1 - antimmj_omrf2	0.508699	-0.475762	1.49316	0.304813	Non-significant	0.622577	Not_significant
DKKL1	OID21313	Q9UK85	Oncology	antimmj_omrf	antimmj_omrf1 - antimmj_omrf2	0.446456	-0.417555	1.31047	0.304949	Non-significant	0.622577	Not_significant
TCL1A	OID20987	P56279	Neurology	antimmj_omrf	antimmj_omrf1 - antimmj_omrf2	0.434483	-0.407426	1.27639	0.305519	Non-significant	0.623302	Not_significant
APOD	OID30746	P05090	Inflammation_II	antimmj_omrf	antimmj_omrf1 - antimmj_omrf2	0.194035	-0.18255	0.570621	0.306237	Non-significant	0.623485	Not_significant
SNU13	OID30052	P55769	Cardiometabolic_II	antimmj_omrf	antimmj_omrf1 - antimmj_omrf2	0.494703	-0.465267	1.45467	0.306242	Non-significant	0.623485	Not_significant
CYTL1	OID30374	Q9NRR1	Cardiometabolic_II	antimmj_omrf	antimmj_omrf1 - antimmj_omrf2	0.299821	-0.28224	0.881883	0.306444	Non-significant	0.623485	Not_significant
PSMC3	OID31200	P17980	Oncology_II	antimmj_omrf	antimmj_omrf1 - antimmj_omrf2	-0.841327	-2.4752	0.792547	0.306618	Non-significant	0.623485	Not_significant
CCL20	OID20671	P78556	Inflammation	antimmj_omrf	antimmj_omrf1 - antimmj_omrf2	0.283509	-0.267148	0.834165	0.306685	Non-significant	0.623485	Not_significant
SNRPB2	OID31132	P08579	Neurology_II	antimmj_omrf	antimmj_omrf1 - antimmj_omrf2	0.558381	-0.528548	1.64531	0.307735	Non-significant	0.625006	Not_significant
SAG	OID30874	P10523	Neurology_II	antimmj_omrf	antimmj_omrf1 - antimmj_omrf2	1.03765	-0.982741	3.05805	0.307864	Non-significant	0.625006	Not_significant
TRIM58	OID31429	Q8NG06	Oncology_II	antimmj_omrf	antimmj_omrf1 - antimmj_omrf2	-0.458007	-1.35042	0.434402	0.308193	Non-significant	0.625234	Not_significant
CA7	OID31265	P43166	Oncology_II	antimmj_omrf	antimmj_omrf1 - antimmj_omrf2	-0.805015	-2.37586	0.765832	0.308907	Non-significant	0.6259	Not_significant
CNTNAP4	OID30911	Q9C0A0	Neurology_II	antimmj_omrf	antimmj_omrf1 - antimmj_omrf2	-0.745948	-2.20375	0.711857	0.309358	Non-significant	0.6259	Not_significant
ADGRE5	OID20260	P48960	Cardiometabolic	antimmj_omrf	antimmj_omrf1 - antimmj_omrf2	0.274231	-0.261525	0.809988	0.309482	Non-significant	0.6259	Not_significant
TRDMT1	OID31335	O14717	Oncology_II	antimmj_omrf	antimmj_omrf1 - antimmj_omrf2	-0.499916	-1.47691	0.477073	0.309571	Non-significant	0.6259	Not_significant
HDGFL2	OID31136	Q7Z4V5	Neurology_II	antimmj_omrf	antimmj_omrf1 - antimmj_omrf2	0.411122	-0.392752	1.215	0.309798	Non-significant	0.6259	Not_significant
PMCH	OID30172	P20382	Cardiometabolic_II	antimmj_omrf	antimmj_omrf1 - antimmj_omrf2	-0.218002	-0.644201	0.208198	0.309817	Non-significant	0.6259	Not_significant
SAFB2	OID31012	Q14151	Neurology_II	antimmj_omrf	antimmj_omrf1 - antimmj_omrf2	0.395947	-0.3805	1.1724	0.311275	Non-significant	0.628046	Not_significant
MYDGF	OID30313	Q969H8	Cardiometabolic_II	antimmj_omrf	antimmj_omrf1 - antimmj_omrf2	-0.407279	-1.20604	0.391478	0.311313	Non-significant	0.628046	Not_significant
VTI1A	OID30640	Q96AJ9	Inflammation_II	antimmj_omrf	antimmj_omrf1 - antimmj_omrf2	-0.22094	-0.655354	0.213474	0.312533	Non-significant	0.629821	Not_significant
CLEC3B	OID30756	P05452	Inflammation_II	antimmj_omrf	antimmj_omrf1 - antimmj_omrf2	0.116344	-0.112588	0.345275	0.312777	Non-significant	0.629821	Not_significant
SOD3	OID30683	P08294	Inflammation_II	antimmj_omrf	antimmj_omrf1 - antimmj_omrf2	0.19238	-0.186223	0.570984	0.312918	Non-significant	0.629821	Not_significant
CCL3	OID20610	P10147	Inflammation	antimmj_omrf	antimmj_omrf1 - antimmj_omrf2	0.429299	-0.415735	1.27433	0.313063	Non-significant	0.629821	Not_significant
IL6	OID20101	P05231	Cardiometabolic	antimmj_omrf	antimmj_omrf1 - antimmj_omrf2	0.52545	-0.51042	1.56132	0.313813	Non-significant	0.449638	Not_significant
IL6	OID20101	P05231	Cardiometabolic	antimmj_omrf	antimmj_omrf1 - antimmj_omrf2	0.52545	-0.51042	1.56132	0.313813	Non-significant	0.481672	Not_significant
IL6	OID20101	P05231	Cardiometabolic	antimmj_omrf	antimmj_omrf1 - antimmj_omrf2	0.52545	-0.51042	1.56132	0.313813	Non-significant	0.500943	Not_significant
IL6	OID20101	P05231	Cardiometabolic	antimmj_omrf	antimmj_omrf1 - antimmj_omrf2	0.52545	-0.51042	1.56132	0.313813	Non-significant	0.630419	Not_significant
ANKRA2	OID31173	Q9H9E1	Oncology_II	antimmj_omrf	antimmj_omrf1 - antimmj_omrf2	-1.14968	-3.41698	1.11762	0.31397	Non-significant	0.630419	Not_significant
CHGA	OID30403	P10645	Cardiometabolic_II	antimmj_omrf	antimmj_omrf1 - antimmj_omrf2	0.321083	-0.31238	0.954547	0.31417	Non-significant	0.630419	Not_significant
IL25	OID31243	Q9H293	Oncology_II	antimmj_omrf	antimmj_omrf1 - antimmj_omrf2	0.928775	-0.903928	2.76148	0.31423	Non-significant	0.630419	Not_significant
VWC2	OID20936	Q2TAL6	Neurology	antimmj_omrf	antimmj_omrf1 - antimmj_omrf2	0.248965	-0.242924	0.740854	0.31485	Non-significant	0.63083	Not_significant
LAMP3	OID20638	Q9UQV4	Inflammation	antimmj_omrf	antimmj_omrf1 - antimmj_omrf2	0.357504	-0.349033	1.06404	0.315005	Non-significant	0.63083	Not_significant
ELAC1	OID31029	Q9H777	Neurology_II	antimmj_omrf	antimmj_omrf1 - antimmj_omrf2	-0.396394	-1.17993	0.387139	0.315088	Non-significant	0.63083	Not_significant
WFDC1	OID31366	Q9HC57	Oncology_II	antimmj_omrf	antimmj_omrf1 - antimmj_omrf2	-0.345886	-1.03058	0.338807	0.315785	Non-significant	0.631569	Not_significant
PCBP2	OID31003	Q15366	Neurology_II	antimmj_omrf	antimmj_omrf1 - antimmj_omrf2	-0.525372	-1.5657	0.514961	0.315894	Non-significant	0.631569	Not_significant
VSIG2	OID31371	Q96IQ7	Oncology_II	antimmj_omrf	antimmj_omrf1 - antimmj_omrf2	0.342569	-0.336648	1.02178	0.316558	Non-significant	0.632065	Not_significant
C1QL2	OID30515	Q7Z5L3	Inflammation_II	antimmj_omrf	antimmj_omrf1 - antimmj_omrf2	0.215867	-0.2125	0.644233	0.316858	Non-significant	0.632065	Not_significant
NID2	OID21085	Q14112	Neurology	antimmj_omrf	antimmj_omrf1 - antimmj_omrf2	0.366339	-0.360642	1.09332	0.316957	Non-significant	0.632065	Not_significant
STXBP3	OID21240	O00186	Oncology	antimmj_omrf	antimmj_omrf1 - antimmj_omrf2	-0.330637	-0.987152	0.325877	0.317218	Non-significant	0.632065	Not_significant
LILRA6	OID30346	Q6PI73	Cardiometabolic_II	antimmj_omrf	antimmj_omrf1 - antimmj_omrf2	0.368609	-0.363388	1.10061	0.317248	Non-significant	0.632065	Not_significant
CHAC2	OID21230	Q8WUX2	Oncology	antimmj_omrf	antimmj_omrf1 - antimmj_omrf2	-0.380547	-1.13647	0.375375	0.317451	Non-significant	0.632065	Not_significant
APLP1	OID20164	P51693	Cardiometabolic	antimmj_omrf	antimmj_omrf1 - antimmj_omrf2	0.345883	-0.343221	1.03499	0.318742	Non-significant	0.634086	Not_significant
PTEN	OID20794	P60484	Neurology	antimmj_omrf	antimmj_omrf1 - antimmj_omrf2	0.778808	-0.77361	2.33123	0.3191	Non-significant	0.634086	Not_significant
PSMG4	OID30514	Q5JS54	Inflammation_II	antimmj_omrf	antimmj_omrf1 - antimmj_omrf2	-0.528654	-1.58253	0.525219	0.319122	Non-significant	0.634086	Not_significant
CA8	OID30482	P35219	Inflammation_II	antimmj_omrf	antimmj_omrf1 - antimmj_omrf2	-0.162434	-0.486546	0.161678	0.319605	Non-significant	0.634346	Not_significant
DEFB104A_DEFB104B	OID30849	Q8WTQ1	Neurology_II	antimmj_omrf	antimmj_omrf1 - antimmj_omrf2	-0.635245	-1.90302	0.632528	0.319691	Non-significant	0.634346	Not_significant
PTPN6	OID20717	P29350	Inflammation	antimmj_omrf	antimmj_omrf1 - antimmj_omrf2	-0.35676	-1.07167	0.358145	0.321381	Non-significant	0.637262	Not_significant
ZNF830	OID31350	Q96NB3	Oncology_II	antimmj_omrf	antimmj_omrf1 - antimmj_omrf2	0.430174	-0.43189	1.29224	0.321668	Non-significant	0.637395	Not_significant
SOX9	OID30905	P48436	Neurology_II	antimmj_omrf	antimmj_omrf1 - antimmj_omrf2	1.00288	-1.00905	3.01482	0.322166	Non-significant	0.637945	Not_significant
NT5C	OID30294	Q8TCD5	Cardiometabolic_II	antimmj_omrf	antimmj_omrf1 - antimmj_omrf2	-0.416011	-1.25113	0.419113	0.322505	Non-significant	0.637999	Not_significant
DNPH1	OID20744	O43598	Inflammation	antimmj_omrf	antimmj_omrf1 - antimmj_omrf2	-0.38735	-1.16515	0.390452	0.322633	Non-significant	0.637999	Not_significant
TIMP3	OID20684	P35625	Inflammation	antimmj_omrf	antimmj_omrf1 - antimmj_omrf2	-0.627396	-1.89044	0.635646	0.323849	Non-significant	0.639202	Not_significant
PCSK7	OID31410	Q16549	Oncology_II	antimmj_omrf	antimmj_omrf1 - antimmj_omrf2	0.265031	-0.268743	0.798805	0.323941	Non-significant	0.639202	Not_significant
GFRAL	OID31091	Q6UXV0	Neurology_II	antimmj_omrf	antimmj_omrf1 - antimmj_omrf2	0.333496	-0.33821	1.0052	0.324098	Non-significant	0.639202	Not_significant
CAT	OID30712	P04040	Inflammation_II	antimmj_omrf	antimmj_omrf1 - antimmj_omrf2	-0.413308	-1.24582	0.419199	0.324124	Non-significant	0.639202	Not_significant
ZCCHC8	OID30117	Q6NZY4	Cardiometabolic_II	antimmj_omrf	antimmj_omrf1 - antimmj_omrf2	0.557465	-0.565992	1.68092	0.324375	Non-significant	0.639261	Not_significant
BGLAP	OID30389	P02818	Cardiometabolic_II	antimmj_omrf	antimmj_omrf1 - antimmj_omrf2	0.509097	-0.517942	1.53614	0.324869	Non-significant	0.639799	Not_significant
NUBP1	OID31412	P53384	Oncology_II	antimmj_omrf	antimmj_omrf1 - antimmj_omrf2	-1.14985	-3.47176	1.17206	0.32533	Non-significant	0.640048	Not_significant
HSPB1	OID20230	P04792	Cardiometabolic	antimmj_omrf	antimmj_omrf1 - antimmj_omrf2	-0.34929	-1.05514	0.35656	0.325437	Non-significant	0.640048	Not_significant
MSLN	OID21380	Q13421	Oncology	antimmj_omrf	antimmj_omrf1 - antimmj_omrf2	-0.248715	-0.751742	0.254312	0.326027	Non-significant	0.640774	Not_significant
TNFSF13B	OID20272	Q9Y275	Cardiometabolic	antimmj_omrf	antimmj_omrf1 - antimmj_omrf2	0.32841	-0.336424	0.993244	0.326537	Non-significant	0.64134	Not_significant
CD27	OID21527	P26842	Oncology	antimmj_omrf	antimmj_omrf1 - antimmj_omrf2	0.263779	-0.271278	0.798836	0.327386	Non-significant	0.641579	Not_significant
SLC51B	OID30107	Q86UW2	Cardiometabolic_II	antimmj_omrf	antimmj_omrf1 - antimmj_omrf2	0.315547	-0.324519	0.955613	0.327472	Non-significant	0.641579	Not_significant
NXPH1	OID20849	P58417	Neurology	antimmj_omrf	antimmj_omrf1 - antimmj_omrf2	0.133964	-0.13778	0.405709	0.327502	Non-significant	0.641579	Not_significant
CEP85	OID21241	Q6P2H3	Oncology	antimmj_omrf	antimmj_omrf1 - antimmj_omrf2	-0.404262	-1.22509	0.416567	0.327737	Non-significant	0.641579	Not_significant
PEPD	OID30688	P12955	Inflammation_II	antimmj_omrf	antimmj_omrf1 - antimmj_omrf2	0.219393	-0.226095	0.66488	0.327976	Non-significant	0.641579	Not_significant
CR1	OID30697	P17927	Inflammation_II	antimmj_omrf	antimmj_omrf1 - antimmj_omrf2	0.169455	-0.174646	0.513555	0.327987	Non-significant	0.641579	Not_significant
SLC44A4	OID30897	Q53GD3	Neurology_II	antimmj_omrf	antimmj_omrf1 - antimmj_omrf2	-0.735935	-2.23146	0.759588	0.328366	Non-significant	0.641753	Not_significant
CDHR2	OID21282	Q9BYE9	Oncology	antimmj_omrf	antimmj_omrf1 - antimmj_omrf2	0.304056	-0.314405	0.922518	0.328726	Non-significant	0.641753	Not_significant
RAB6B	OID20817	Q9NRW1	Neurology	antimmj_omrf	antimmj_omrf1 - antimmj_omrf2	-0.217185	-0.658983	0.224613	0.328842	Non-significant	0.641753	Not_significant
DDA1	OID30126	Q9BW61	Cardiometabolic_II	antimmj_omrf	antimmj_omrf1 - antimmj_omrf2	0.465843	-0.482621	1.41431	0.329276	Non-significant	0.641753	Not_significant
FLT1	OID21301	P17948	Oncology	antimmj_omrf	antimmj_omrf1 - antimmj_omrf2	0.12764	-0.132267	0.387546	0.329283	Non-significant	0.641753	Not_significant
EPGN	OID31373	Q6UW88	Oncology_II	antimmj_omrf	antimmj_omrf1 - antimmj_omrf2	-0.094759	-0.287851	0.0983329	0.329669	Non-significant	0.641753	Not_significant
AKR1C4	OID20062	P17516	Cardiometabolic	antimmj_omrf	antimmj_omrf1 - antimmj_omrf2	-0.560786	-1.70371	0.582135	0.329763	Non-significant	0.641753	Not_significant
ERBB3	OID20705	P21860	Inflammation	antimmj_omrf	antimmj_omrf1 - antimmj_omrf2	0.155053	-0.161058	0.471163	0.329848	Non-significant	0.641753	Not_significant
SKAP1	OID20906	Q86WV1	Neurology	antimmj_omrf	antimmj_omrf1 - antimmj_omrf2	-0.610646	-1.85672	0.635429	0.330216	Non-significant	0.642037	Not_significant
LRP2BP	OID30907	Q9P2M1	Neurology_II	antimmj_omrf	antimmj_omrf1 - antimmj_omrf2	-0.661926	-2.01341	0.689558	0.330584	Non-significant	0.642322	Not_significant
EPHA4	OID30622	P54764	Inflammation_II	antimmj_omrf	antimmj_omrf1 - antimmj_omrf2	0.227813	-0.238055	0.693681	0.331376	Non-significant	0.642978	Not_significant
NUCB2	OID21448	P80303	Oncology	antimmj_omrf	antimmj_omrf1 - antimmj_omrf2	0.1838	-0.192218	0.559818	0.331544	Non-significant	0.642978	Not_significant
STX3	OID31090	Q13277	Neurology_II	antimmj_omrf	antimmj_omrf1 - antimmj_omrf2	-0.163167	-0.497024	0.170689	0.331588	Non-significant	0.642978	Not_significant
IL36G	OID30551	Q9NZH8	Inflammation_II	antimmj_omrf	antimmj_omrf1 - antimmj_omrf2	0.213554	-0.223702	0.650811	0.331962	Non-significant	0.643274	Not_significant
ATP5PO	OID20811	P48047	Neurology	antimmj_omrf	antimmj_omrf1 - antimmj_omrf2	0.167041	-0.175308	0.509391	0.332442	Non-significant	0.643773	Not_significant
CCL7	OID20523	P80098	Inflammation	antimmj_omrf	antimmj_omrf1 - antimmj_omrf2	0.74068	-0.780193	2.26155	0.333246	Non-significant	0.644518	Not_significant
DOC2B	OID30927	Q14184	Neurology_II	antimmj_omrf	antimmj_omrf1 - antimmj_omrf2	0.663093	-0.69829	2.02448	0.333271	Non-significant	0.644518	Not_significant
DPEP2	OID21305	Q9H4A9	Oncology	antimmj_omrf	antimmj_omrf1 - antimmj_omrf2	0.212766	-0.224787	0.650319	0.333725	Non-significant	0.644965	Not_significant
HK2	OID20065	P52789	Cardiometabolic	antimmj_omrf	antimmj_omrf1 - antimmj_omrf2	0.560136	-0.592059	1.71233	0.334193	Non-significant	0.645438	Not_significant
CASQ2	OID30063	O14958	Cardiometabolic_II	antimmj_omrf	antimmj_omrf1 - antimmj_omrf2	-0.446283	-1.36485	0.472282	0.334488	Non-significant	0.645578	Not_significant
YWHAQ	OID30605	P27348	Inflammation_II	antimmj_omrf	antimmj_omrf1 - antimmj_omrf2	-0.373821	-1.14425	0.396607	0.335105	Non-significant	0.645676	Not_significant
HEBP1	OID20063	Q9NRV9	Cardiometabolic	antimmj_omrf	antimmj_omrf1 - antimmj_omrf2	-0.507939	-1.55487	0.538993	0.335158	Non-significant	0.645676	Not_significant
DNAJA2	OID20627	O60884	Inflammation	antimmj_omrf	antimmj_omrf1 - antimmj_omrf2	-0.31979	-0.979095	0.339514	0.335272	Non-significant	0.645676	Not_significant
MYH7B	OID31178	A7E2Y1	Oncology_II	antimmj_omrf	antimmj_omrf1 - antimmj_omrf2	0.745692	-0.792156	2.28354	0.335431	Non-significant	0.645676	Not_significant
CFHR4	OID30758	Q92496	Inflammation_II	antimmj_omrf	antimmj_omrf1 - antimmj_omrf2	0.198423	-0.211168	0.608013	0.335815	Non-significant	0.645986	Not_significant
ADGRG2	OID20189	Q8IZP9	Cardiometabolic	antimmj_omrf	antimmj_omrf1 - antimmj_omrf2	-0.239507	-0.734368	0.255354	0.336321	Non-significant	0.646531	Not_significant
EZR	OID21017	P15311	Neurology	antimmj_omrf	antimmj_omrf1 - antimmj_omrf2	0.253918	-0.272016	0.779852	0.337284	Non-significant	0.647953	Not_significant
CCER2	OID30221	I3L3R5	Cardiometabolic_II	antimmj_omrf	antimmj_omrf1 - antimmj_omrf2	-0.259291	-0.796381	0.277798	0.337532	Non-significant	0.647998	Not_significant
CEACAM20	OID31308	Q6UY09	Oncology_II	antimmj_omrf	antimmj_omrf1 - antimmj_omrf2	0.844745	-0.907291	2.59678	0.338121	Non-significant	0.648478	Not_significant
ITGB1BP1	OID21268	O14713	Oncology	antimmj_omrf	antimmj_omrf1 - antimmj_omrf2	0.543725	-0.584174	1.67162	0.338229	Non-significant	0.648478	Not_significant
DDT	OID30372	P30046	Cardiometabolic_II	antimmj_omrf	antimmj_omrf1 - antimmj_omrf2	-0.364735	-1.12178	0.392305	0.338473	Non-significant	0.648516	Not_significant
TNF	OID20473	P01375	Inflammation	antimmj_omrf	antimmj_omrf1 - antimmj_omrf2	0.374706	-0.404009	1.15342	0.339081	Non-significant	0.305512	Not_significant
TNF	OID20473	P01375	Inflammation	antimmj_omrf	antimmj_omrf1 - antimmj_omrf2	0.374706	-0.404009	1.15342	0.339081	Non-significant	0.648668	Not_significant
TNF	OID20473	P01375	Inflammation	antimmj_omrf	antimmj_omrf1 - antimmj_omrf2	0.374706	-0.404009	1.15342	0.339081	Non-significant	0.727776	Not_significant
TNF	OID20473	P01375	Inflammation	antimmj_omrf	antimmj_omrf1 - antimmj_omrf2	0.374706	-0.404009	1.15342	0.339081	Non-significant	0.952918	Not_significant
GSTA1	OID20166	P08263	Cardiometabolic	antimmj_omrf	antimmj_omrf1 - antimmj_omrf2	-0.597847	-1.84025	0.644558	0.339092	Non-significant	0.648668	Not_significant
GAD1	OID31166	Q99259	Oncology_II	antimmj_omrf	antimmj_omrf1 - antimmj_omrf2	0.466026	-0.503171	1.43522	0.339355	Non-significant	0.648668	Not_significant
SNX15	OID30644	Q9NRS6	Inflammation_II	antimmj_omrf	antimmj_omrf1 - antimmj_omrf2	-0.389955	-1.20094	0.421025	0.339448	Non-significant	0.648668	Not_significant
CHRM1	OID30930	P11229	Neurology_II	antimmj_omrf	antimmj_omrf1 - antimmj_omrf2	-1.00611	-3.09998	1.08777	0.339729	Non-significant	0.648778	Not_significant
VEGFC	OID21524	P49767	Oncology	antimmj_omrf	antimmj_omrf1 - antimmj_omrf2	0.244131	-0.2647	0.752962	0.340407	Non-significant	0.649643	Not_significant
FBP1	OID20227	P09467	Cardiometabolic	antimmj_omrf	antimmj_omrf1 - antimmj_omrf2	-0.69811	-2.15555	0.759333	0.341147	Non-significant	0.650627	Not_significant
GH2	OID21168	P01242	Oncology	antimmj_omrf	antimmj_omrf1 - antimmj_omrf2	0.599575	-0.654735	1.85389	0.342214	Non-significant	0.651901	Not_significant
RNF168	OID30506	Q8IYW5	Inflammation_II	antimmj_omrf	antimmj_omrf1 - antimmj_omrf2	0.508879	-0.556077	1.57384	0.342357	Non-significant	0.651901	Not_significant
SEPTIN8	OID31079	Q92599	Neurology_II	antimmj_omrf	antimmj_omrf1 - antimmj_omrf2	0.260033	-0.284302	0.804368	0.34249	Non-significant	0.651901	Not_significant
PCYT2	OID31519	Q99447	Oncology_II	antimmj_omrf	antimmj_omrf1 - antimmj_omrf2	-0.337539	-1.04452	0.369442	0.342804	Non-significant	0.652071	Not_significant
GNPDA1	OID30197	P46926	Cardiometabolic_II	antimmj_omrf	antimmj_omrf1 - antimmj_omrf2	0.22092	-0.242269	0.684108	0.343325	Non-significant	0.652362	Not_significant
LAMP1	OID30416	P11279	Cardiometabolic_II	antimmj_omrf	antimmj_omrf1 - antimmj_omrf2	-0.144943	-0.448917	0.159032	0.343408	Non-significant	0.652362	Not_significant
TINAGL1	OID20180	Q9GZM7	Cardiometabolic	antimmj_omrf	antimmj_omrf1 - antimmj_omrf2	0.296851	-0.326114	0.919816	0.343697	Non-significant	0.652483	Not_significant
CA12	OID21344	O43570	Oncology	antimmj_omrf	antimmj_omrf1 - antimmj_omrf2	0.188305	-0.206998	0.583608	0.343937	Non-significant	0.652512	Not_significant
PTGES2	OID30561	Q9H7Z7	Inflammation_II	antimmj_omrf	antimmj_omrf1 - antimmj_omrf2	0.474129	-0.522376	1.47063	0.344476	Non-significant	0.653106	Not_significant
LACTB2	OID20150	Q53H82	Cardiometabolic	antimmj_omrf	antimmj_omrf1 - antimmj_omrf2	-0.312766	-0.972422	0.346891	0.346175	Non-significant	0.655737	Not_significant
SAP18	OID31323	O00422	Oncology_II	antimmj_omrf	antimmj_omrf1 - antimmj_omrf2	0.649976	-0.721884	2.02184	0.34652	Non-significant	0.655737	Not_significant
ART3	OID20346	Q13508	Cardiometabolic	antimmj_omrf	antimmj_omrf1 - antimmj_omrf2	-0.309009	-0.961397	0.343378	0.346654	Non-significant	0.655737	Not_significant
FGFBP1	OID21507	Q14512	Oncology	antimmj_omrf	antimmj_omrf1 - antimmj_omrf2	0.167495	-0.186364	0.521354	0.346769	Non-significant	0.655737	Not_significant
PSPN	OID20511	O60542	Inflammation	antimmj_omrf	antimmj_omrf1 - antimmj_omrf2	-0.474854	-1.47818	0.528467	0.347035	Non-significant	0.655812	Not_significant
MAMDC2	OID30309	Q7Z304	Cardiometabolic_II	antimmj_omrf	antimmj_omrf1 - antimmj_omrf2	0.297954	-0.332804	0.928712	0.347679	Non-significant	0.656601	Not_significant
CLU	OID30732	P10909	Inflammation_II	antimmj_omrf	antimmj_omrf1 - antimmj_omrf2	0.112089	-0.125367	0.349545	0.347946	Non-significant	0.656677	Not_significant
CCL25	OID20674	O15444	Inflammation	antimmj_omrf	antimmj_omrf1 - antimmj_omrf2	0.285851	-0.319933	0.891635	0.348452	Non-significant	0.656782	Not_significant
ACTN2	OID30192	P35609	Cardiometabolic_II	antimmj_omrf	antimmj_omrf1 - antimmj_omrf2	0.736254	-0.824006	2.29651	0.348455	Non-significant	0.656782	Not_significant
F2	OID30723	P00734	Inflammation_II	antimmj_omrf	antimmj_omrf1 - antimmj_omrf2	-0.106289	-0.33167	0.119092	0.348735	Non-significant	0.656882	Not_significant
LILRB5	OID20324	O75023	Cardiometabolic	antimmj_omrf	antimmj_omrf1 - antimmj_omrf2	-0.374852	-1.17124	0.421535	0.349508	Non-significant	0.657629	Not_significant
TXNL1	OID30872	O43396	Neurology_II	antimmj_omrf	antimmj_omrf1 - antimmj_omrf2	-0.590109	-1.84421	0.663996	0.349812	Non-significant	0.657629	Not_significant
GPR37	OID20095	O15354	Cardiometabolic	antimmj_omrf	antimmj_omrf1 - antimmj_omrf2	0.439774	-0.49484	1.37439	0.349812	Non-significant	0.657629	Not_significant
BRME1	OID30847	Q0VDD7	Neurology_II	antimmj_omrf	antimmj_omrf1 - antimmj_omrf2	0.52197	-0.589738	1.63368	0.35085	Non-significant	0.658926	Not_significant
CBLN1	OID30851	P23435	Neurology_II	antimmj_omrf	antimmj_omrf1 - antimmj_omrf2	0.765986	-0.8658	2.39777	0.350957	Non-significant	0.658926	Not_significant
COMT	OID20086	P21964	Cardiometabolic	antimmj_omrf	antimmj_omrf1 - antimmj_omrf2	-0.337789	-1.05841	0.382832	0.351533	Non-significant	0.659115	Not_significant
ALDH3A1	OID20512	P30838	Inflammation	antimmj_omrf	antimmj_omrf1 - antimmj_omrf2	0.290125	-0.32881	0.90906	0.351615	Non-significant	0.659115	Not_significant
SV2A	OID30965	Q7L0J3	Neurology_II	antimmj_omrf	antimmj_omrf1 - antimmj_omrf2	-0.889644	-2.78971	1.01042	0.352163	Non-significant	0.659115	Not_significant
MMP9	OID21103	P14780	Neurology	antimmj_omrf	antimmj_omrf1 - antimmj_omrf2	0.349725	-0.397348	1.0968	0.352248	Non-significant	0.659115	Not_significant
AGRP	OID20658	O00253	Inflammation	antimmj_omrf	antimmj_omrf1 - antimmj_omrf2	0.323871	-0.368246	1.01599	0.352415	Non-significant	0.659115	Not_significant
CORO6	OID30870	Q6QEF8	Neurology_II	antimmj_omrf	antimmj_omrf1 - antimmj_omrf2	0.751375	-0.85429	2.35704	0.352448	Non-significant	0.659115	Not_significant
SUOX	OID31031	P51687	Neurology_II	antimmj_omrf	antimmj_omrf1 - antimmj_omrf2	-0.500619	-1.57104	0.569801	0.35265	Non-significant	0.659115	Not_significant
BOLA2_BOLA2B	OID30267	Q9H3K6	Cardiometabolic_II	antimmj_omrf	antimmj_omrf1 - antimmj_omrf2	-0.333358	-1.04638	0.37966	0.352879	Non-significant	0.659118	Not_significant
COMP	OID20405	P49747	Cardiometabolic	antimmj_omrf	antimmj_omrf1 - antimmj_omrf2	-0.20015	-0.629023	0.228724	0.353742	Non-significant	0.66023	Not_significant
ATP6V1D	OID21341	Q9Y5K8	Oncology	antimmj_omrf	antimmj_omrf1 - antimmj_omrf2	0.144314	-0.165039	0.453666	0.353931	Non-significant	0.66023	Not_significant
AIF1L	OID30204	Q9BQI0	Cardiometabolic_II	antimmj_omrf	antimmj_omrf1 - antimmj_omrf2	0.312517	-0.358901	0.983935	0.355001	Non-significant	0.661457	Not_significant
DNLZ	OID30822	Q5SXM8	Neurology_II	antimmj_omrf	antimmj_omrf1 - antimmj_omrf2	0.883262	-1.01453	2.78106	0.355045	Non-significant	0.661457	Not_significant
TNFRSF8	OID21049	P28908	Neurology	antimmj_omrf	antimmj_omrf1 - antimmj_omrf2	0.29593	-0.340333	0.932193	0.355362	Non-significant	0.661622	Not_significant
SART1	OID30113	O43290	Cardiometabolic_II	antimmj_omrf	antimmj_omrf1 - antimmj_omrf2	0.600453	-0.693286	1.89419	0.356292	Non-significant	0.662551	Not_significant
DTNB	OID31395	O60941	Oncology_II	antimmj_omrf	antimmj_omrf1 - antimmj_omrf2	0.519358	-0.599526	1.63824	0.356318	Non-significant	0.662551	Not_significant
GPR15L	OID31511	Q6UWK7	Oncology_II	antimmj_omrf	antimmj_omrf1 - antimmj_omrf2	0.250681	-0.289912	0.791274	0.356633	Non-significant	0.662657	Not_significant
TSC22D1	OID31016	Q15714	Neurology_II	antimmj_omrf	antimmj_omrf1 - antimmj_omrf2	-0.461407	-1.45676	0.533942	0.356926	Non-significant	0.662657	Not_significant
PVALB	OID21420	P20472	Oncology	antimmj_omrf	antimmj_omrf1 - antimmj_omrf2	-0.373891	-1.18064	0.43286	0.357061	Non-significant	0.662657	Not_significant
LYPD3	OID21530	O95274	Oncology	antimmj_omrf	antimmj_omrf1 - antimmj_omrf2	-0.147812	-0.467492	0.171868	0.358167	Non-significant	0.663372	Not_significant
VNN1	OID30711	O95497	Inflammation_II	antimmj_omrf	antimmj_omrf1 - antimmj_omrf2	-0.315383	-0.99779	0.367025	0.358392	Non-significant	0.663372	Not_significant
IFNL1	OID20795	Q8IU54	Neurology	antimmj_omrf	antimmj_omrf1 - antimmj_omrf2	-0.869951	-2.75248	1.01258	0.358409	Non-significant	0.663372	Not_significant
NRTN	OID20465	Q99748	Inflammation	antimmj_omrf	antimmj_omrf1 - antimmj_omrf2	0.414311	-0.482732	1.31135	0.358612	Non-significant	0.663372	Not_significant
IL10	OID20431	P22301	Inflammation	antimmj_omrf	antimmj_omrf1 - antimmj_omrf2	0.435045	-0.506869	1.37696	0.35869	Non-significant	0.663372	Not_significant
EDF1	OID31010	O60869	Neurology_II	antimmj_omrf	antimmj_omrf1 - antimmj_omrf2	0.492227	-0.573784	1.55824	0.358821	Non-significant	0.663372	Not_significant
RRM2	OID21187	P31350	Oncology	antimmj_omrf	antimmj_omrf1 - antimmj_omrf2	0.427749	-0.499825	1.35532	0.359323	Non-significant	0.663876	Not_significant
DPT	OID20278	Q07507	Cardiometabolic	antimmj_omrf	antimmj_omrf1 - antimmj_omrf2	0.271392	-0.317827	0.860611	0.359854	Non-significant	0.664104	Not_significant
LZTFL1	OID30637	Q9NQ48	Inflammation_II	antimmj_omrf	antimmj_omrf1 - antimmj_omrf2	-0.378318	-1.19963	0.442998	0.359904	Non-significant	0.664104	Not_significant
SERPINA6	OID30743	P08185	Inflammation_II	antimmj_omrf	antimmj_omrf1 - antimmj_omrf2	0.123487	-0.144773	0.391746	0.360158	Non-significant	0.664148	Not_significant
ZBTB16	OID21205	Q05516	Oncology	antimmj_omrf	antimmj_omrf1 - antimmj_omrf2	-0.427964	-1.36075	0.504821	0.361727	Non-significant	0.666617	Not_significant
RETN	OID20327	Q9HD89	Cardiometabolic	antimmj_omrf	antimmj_omrf1 - antimmj_omrf2	-0.246529	-0.784471	0.291413	0.362411	Non-significant	0.667269	Not_significant
UBXN1	OID30654	Q04323	Inflammation_II	antimmj_omrf	antimmj_omrf1 - antimmj_omrf2	-0.386229	-1.22965	0.457194	0.362701	Non-significant	0.667269	Not_significant
SCGB3A2	OID20723	Q96PL1	Inflammation	antimmj_omrf	antimmj_omrf1 - antimmj_omrf2	0.259361	-0.307102	0.825824	0.362849	Non-significant	0.667269	Not_significant
SPRR3	OID31131	Q9UBC9	Neurology_II	antimmj_omrf	antimmj_omrf1 - antimmj_omrf2	0.200805	-0.23821	0.63982	0.363325	Non-significant	0.667269	Not_significant
IGBP1	OID31059	P78318	Neurology_II	antimmj_omrf	antimmj_omrf1 - antimmj_omrf2	-0.520258	-1.65798	0.617467	0.363393	Non-significant	0.667269	Not_significant
SUMF2	OID21032	Q8NBJ7	Neurology	antimmj_omrf	antimmj_omrf1 - antimmj_omrf2	0.194496	-0.231258	0.620251	0.363925	Non-significant	0.667269	Not_significant
SIGLEC15	OID20812	Q6ZMC9	Neurology	antimmj_omrf	antimmj_omrf1 - antimmj_omrf2	0.354382	-0.422479	1.13124	0.364539	Non-significant	0.667269	Not_significant
CFI	OID30772	P05156	Inflammation_II	antimmj_omrf	antimmj_omrf1 - antimmj_omrf2	0.117456	-0.140021	0.374933	0.364551	Non-significant	0.667269	Not_significant
IZUMO1	OID31159	Q8IYV9	Oncology_II	antimmj_omrf	antimmj_omrf1 - antimmj_omrf2	-0.555304	-1.77275	0.662147	0.364586	Non-significant	0.667269	Not_significant
TFAP2A	OID30848	P05549	Neurology_II	antimmj_omrf	antimmj_omrf1 - antimmj_omrf2	-0.809028	-2.5832	0.965141	0.364674	Non-significant	0.667269	Not_significant
HDAC9	OID30832	Q9UKV0	Neurology_II	antimmj_omrf	antimmj_omrf1 - antimmj_omrf2	0.784985	-0.936436	2.50641	0.364777	Non-significant	0.667269	Not_significant
CASP4	OID31276	P49662	Oncology_II	antimmj_omrf	antimmj_omrf1 - antimmj_omrf2	0.550383	-0.656745	1.75751	0.364844	Non-significant	0.667269	Not_significant
PGLYRP2	OID30742	Q96PD5	Inflammation_II	antimmj_omrf	antimmj_omrf1 - antimmj_omrf2	0.134653	-0.161097	0.430403	0.365526	Non-significant	0.668093	Not_significant
PLIN1	OID20835	O60240	Neurology	antimmj_omrf	antimmj_omrf1 - antimmj_omrf2	0.211687	-0.253902	0.677275	0.366183	Non-significant	0.668625	Not_significant
UROS	OID30964	P10746	Neurology_II	antimmj_omrf	antimmj_omrf1 - antimmj_omrf2	0.69831	-0.837885	2.2345	0.366278	Non-significant	0.668625	Not_significant
EDAR	OID20525	Q9UNE0	Inflammation	antimmj_omrf	antimmj_omrf1 - antimmj_omrf2	-0.294126	-0.941727	0.353475	0.366693	Non-significant	0.668868	Not_significant
BCL2L15	OID30498	Q5TBC7	Inflammation_II	antimmj_omrf	antimmj_omrf1 - antimmj_omrf2	-0.374604	-1.19988	0.450668	0.366873	Non-significant	0.668868	Not_significant
TEX33	OID31280	O43247	Oncology_II	antimmj_omrf	antimmj_omrf1 - antimmj_omrf2	-0.638057	-2.04521	0.769093	0.367467	Non-significant	0.669529	Not_significant
HBEGF	OID21465	Q99075	Oncology	antimmj_omrf	antimmj_omrf1 - antimmj_omrf2	0.351304	-0.424588	1.1272	0.367945	Non-significant	0.669979	Not_significant
BPIFB2	OID30311	Q8N4F0	Cardiometabolic_II	antimmj_omrf	antimmj_omrf1 - antimmj_omrf2	0.294463	-0.356225	0.94515	0.36841	Non-significant	0.670404	Not_significant
PAFAH2	OID31286	Q99487	Oncology_II	antimmj_omrf	antimmj_omrf1 - antimmj_omrf2	0.711784	-0.864145	2.28771	0.369137	Non-significant	0.670462	Not_significant
LBP	OID20355	P18428	Cardiometabolic	antimmj_omrf	antimmj_omrf1 - antimmj_omrf2	-0.391861	-1.25943	0.475709	0.369286	Non-significant	0.670462	Not_significant
IL1RL1	OID20250	Q01638	Cardiometabolic	antimmj_omrf	antimmj_omrf1 - antimmj_omrf2	0.366438	-0.444942	1.17782	0.369364	Non-significant	0.670462	Not_significant
WASHC3	OID31123	Q9Y3C0	Neurology_II	antimmj_omrf	antimmj_omrf1 - antimmj_omrf2	0.325837	-0.395713	1.04739	0.369409	Non-significant	0.670462	Not_significant
CELA3A	OID20298	P09093	Cardiometabolic	antimmj_omrf	antimmj_omrf1 - antimmj_omrf2	-0.307237	-0.987941	0.373466	0.369599	Non-significant	0.670462	Not_significant
DBH	OID30703	P09172	Inflammation_II	antimmj_omrf	antimmj_omrf1 - antimmj_omrf2	0.410593	-0.499503	1.32069	0.369869	Non-significant	0.670532	Not_significant
HEPACAM2	OID31151	A8MVW5	Neurology_II	antimmj_omrf	antimmj_omrf1 - antimmj_omrf2	0.201387	-0.245274	0.648048	0.370158	Non-significant	0.670637	Not_significant
IST1	OID31497	P53990	Oncology_II	antimmj_omrf	antimmj_omrf1 - antimmj_omrf2	-0.37474	-1.2071	0.457617	0.370822	Non-significant	0.67142	Not_significant
GAS2	OID31285	O43903	Oncology_II	antimmj_omrf	antimmj_omrf1 - antimmj_omrf2	-0.302892	-0.976876	0.371092	0.371712	Non-significant	0.672611	Not_significant
TFF1	OID21154	P04155	Neurology	antimmj_omrf	antimmj_omrf1 - antimmj_omrf2	-0.181237	-0.58514	0.222666	0.372443	Non-significant	0.673512	Not_significant
SSC4D	OID20182	Q8WTU2	Cardiometabolic	antimmj_omrf	antimmj_omrf1 - antimmj_omrf2	0.42338	-0.522408	1.36917	0.373572	Non-significant	0.674379	Not_significant
ART5	OID30828	Q96L15	Neurology_II	antimmj_omrf	antimmj_omrf1 - antimmj_omrf2	0.39162	-0.483407	1.26665	0.37367	Non-significant	0.674379	Not_significant
NECTIN1	OID30545	Q15223	Inflammation_II	antimmj_omrf	antimmj_omrf1 - antimmj_omrf2	-0.271347	-0.87784	0.335146	0.373832	Non-significant	0.674379	Not_significant
PPBP	OID30761	P02775	Inflammation_II	antimmj_omrf	antimmj_omrf1 - antimmj_omrf2	-0.408681	-1.32228	0.504921	0.373853	Non-significant	0.674379	Not_significant
STEAP4	OID30846	Q687X5	Neurology_II	antimmj_omrf	antimmj_omrf1 - antimmj_omrf2	0.655276	-0.811802	2.12235	0.374626	Non-significant	0.675246	Not_significant
ALDH1A1	OID21128	P00352	Neurology	antimmj_omrf	antimmj_omrf1 - antimmj_omrf2	-0.372406	-1.20651	0.461699	0.3748	Non-significant	0.675246	Not_significant
INSL4	OID31370	Q14641	Oncology_II	antimmj_omrf	antimmj_omrf1 - antimmj_omrf2	-0.36361	-1.17868	0.451464	0.375199	Non-significant	0.675507	Not_significant
FCN2	OID20382	Q15485	Cardiometabolic	antimmj_omrf	antimmj_omrf1 - antimmj_omrf2	-0.188912	-0.612613	0.234788	0.375411	Non-significant	0.675507	Not_significant
TDP1	OID31403	Q9NUW8	Oncology_II	antimmj_omrf	antimmj_omrf1 - antimmj_omrf2	-0.450534	-1.46327	0.562205	0.376391	Non-significant	0.676224	Not_significant
SUSD2	OID21098	Q9UGT4	Neurology	antimmj_omrf	antimmj_omrf1 - antimmj_omrf2	0.156917	-0.195737	0.509571	0.376406	Non-significant	0.676224	Not_significant
PNPT1	OID20445	Q8TCS8	Inflammation	antimmj_omrf	antimmj_omrf1 - antimmj_omrf2	0.293061	-0.365822	0.951944	0.37651	Non-significant	0.676224	Not_significant
PLPBP	OID20144	O94903	Cardiometabolic	antimmj_omrf	antimmj_omrf1 - antimmj_omrf2	-0.35619	-1.15817	0.445786	0.377301	Non-significant	0.677226	Not_significant
QPCT	OID20320	Q16769	Cardiometabolic	antimmj_omrf	antimmj_omrf1 - antimmj_omrf2	0.201925	-0.253305	0.657156	0.377853	Non-significant	0.677796	Not_significant
TREML1	OID30682	Q86YW5	Inflammation_II	antimmj_omrf	antimmj_omrf1 - antimmj_omrf2	-0.430192	-1.40376	0.543373	0.379698	Non-significant	0.680684	Not_significant
FAM3B	OID21372	P58499	Oncology	antimmj_omrf	antimmj_omrf1 - antimmj_omrf2	0.186674	-0.236681	0.61003	0.380669	Non-significant	0.682003	Not_significant
MAGED1	OID21181	Q9Y5V3	Oncology	antimmj_omrf	antimmj_omrf1 - antimmj_omrf2	0.414074	-0.526526	1.35467	0.381433	Non-significant	0.682225	Not_significant
UFD1	OID31486	Q92890	Oncology_II	antimmj_omrf	antimmj_omrf1 - antimmj_omrf2	-0.468706	-1.53351	0.596094	0.381535	Non-significant	0.682225	Not_significant
CD300LG	OID21130	Q6UXG3	Neurology	antimmj_omrf	antimmj_omrf1 - antimmj_omrf2	0.187589	-0.238714	0.613893	0.381685	Non-significant	0.682225	Not_significant
KDR	OID21497	P35968	Oncology	antimmj_omrf	antimmj_omrf1 - antimmj_omrf2	0.1362	-0.173459	0.445858	0.381735	Non-significant	0.682225	Not_significant
SEPTIN7	OID31288	Q16181	Oncology_II	antimmj_omrf	antimmj_omrf1 - antimmj_omrf2	-0.679547	-2.22832	0.869231	0.382914	Non-significant	0.683718	Not_significant
ZFYVE19	OID31452	Q96K21	Oncology_II	antimmj_omrf	antimmj_omrf1 - antimmj_omrf2	-0.407037	-1.33496	0.520881	0.383156	Non-significant	0.683718	Not_significant
SERPINC1	OID30789	P01008	Inflammation_II	antimmj_omrf	antimmj_omrf1 - antimmj_omrf2	0.106345	-0.136241	0.348931	0.383278	Non-significant	0.683718	Not_significant
PTTG1	OID31326	O95997	Oncology_II	antimmj_omrf	antimmj_omrf1 - antimmj_omrf2	0.751635	-0.965661	2.46893	0.383878	Non-significant	0.683957	Not_significant
PPT1	OID30947	P50897	Neurology_II	antimmj_omrf	antimmj_omrf1 - antimmj_omrf2	0.32361	-0.415336	1.06256	0.383885	Non-significant	0.683957	Not_significant
WFDC2	OID21505	Q14508	Oncology	antimmj_omrf	antimmj_omrf1 - antimmj_omrf2	-0.190231	-0.625053	0.244591	0.384435	Non-significant	0.684517	Not_significant
LUZP2	OID31402	Q86TE4	Oncology_II	antimmj_omrf	antimmj_omrf1 - antimmj_omrf2	0.198648	-0.25622	0.653516	0.385272	Non-significant	0.685519	Not_significant
ZNF75D	OID31303	P51815	Oncology_II	antimmj_omrf	antimmj_omrf1 - antimmj_omrf2	-0.45779	-1.50666	0.591079	0.385471	Non-significant	0.685519	Not_significant
ERVV-1	OID30094	B6SEH8	Cardiometabolic_II	antimmj_omrf	antimmj_omrf1 - antimmj_omrf2	0.242691	-0.313972	0.799354	0.386074	Non-significant	0.686031	Not_significant
KLF4	OID30808	O43474	Neurology_II	antimmj_omrf	antimmj_omrf1 - antimmj_omrf2	0.464845	-0.602505	1.53219	0.386448	Non-significant	0.686031	Not_significant
RAB44	OID31346	Q7Z6P3	Oncology_II	antimmj_omrf	antimmj_omrf1 - antimmj_omrf2	0.380869	-0.493515	1.25525	0.38647	Non-significant	0.686031	Not_significant
PRDX3	OID20483	P30048	Inflammation	antimmj_omrf	antimmj_omrf1 - antimmj_omrf2	0.348701	-0.452993	1.1504	0.387165	Non-significant	0.686844	Not_significant
PRUNE2	OID31270	Q8WUY3	Oncology_II	antimmj_omrf	antimmj_omrf1 - antimmj_omrf2	0.271905	-0.353945	0.897756	0.387718	Non-significant	0.687404	Not_significant
CCNE1	OID30456	P24864	Inflammation_II	antimmj_omrf	antimmj_omrf1 - antimmj_omrf2	0.308726	-0.402517	1.01997	0.388143	Non-significant	0.6877	Not_significant
OGA	OID31465	O60502	Oncology_II	antimmj_omrf	antimmj_omrf1 - antimmj_omrf2	-0.293028	-0.968872	0.382817	0.388634	Non-significant	0.6877	Not_significant
RILP	OID21436	Q96NA2	Oncology	antimmj_omrf	antimmj_omrf1 - antimmj_omrf2	-0.416016	-1.37556	0.543526	0.388693	Non-significant	0.6877	Not_significant
LGALS7_LGALS7B	OID21406	P47929	Oncology	antimmj_omrf	antimmj_omrf1 - antimmj_omrf2	0.147458	-0.192877	0.487794	0.389002	Non-significant	0.6877	Not_significant
PDRG1	OID30912	Q9NUG6	Neurology_II	antimmj_omrf	antimmj_omrf1 - antimmj_omrf2	-0.619461	-2.04979	0.810862	0.3892	Non-significant	0.6877	Not_significant
AHSA1	OID31379	O95433	Oncology_II	antimmj_omrf	antimmj_omrf1 - antimmj_omrf2	-0.254601	-0.842677	0.333474	0.389309	Non-significant	0.6877	Not_significant
MTDH	OID30538	Q86UE4	Inflammation_II	antimmj_omrf	antimmj_omrf1 - antimmj_omrf2	-0.545923	-1.80826	0.716417	0.389601	Non-significant	0.687797	Not_significant
EVPL	OID31309	Q92817	Oncology_II	antimmj_omrf	antimmj_omrf1 - antimmj_omrf2	0.637238	-0.836379	2.11085	0.389916	Non-significant	0.687894	Not_significant
CLINT1	OID31182	Q14677	Oncology_II	antimmj_omrf	antimmj_omrf1 - antimmj_omrf2	-0.471513	-1.56317	0.620142	0.390401	Non-significant	0.687894	Not_significant
ENTPD5	OID20104	O75356	Cardiometabolic	antimmj_omrf	antimmj_omrf1 - antimmj_omrf2	0.130435	-0.171627	0.432497	0.390563	Non-significant	0.687894	Not_significant
BRD3	OID30093	Q15059	Cardiometabolic_II	antimmj_omrf	antimmj_omrf1 - antimmj_omrf2	-0.677415	-2.24636	0.891534	0.390606	Non-significant	0.687894	Not_significant
PBK	OID31158	Q96KB5	Oncology_II	antimmj_omrf	antimmj_omrf1 - antimmj_omrf2	0.598559	-0.790568	1.98769	0.391584	Non-significant	0.688893	Not_significant
KYAT1	OID20232	Q16773	Cardiometabolic	antimmj_omrf	antimmj_omrf1 - antimmj_omrf2	-0.298845	-0.99259	0.394899	0.39173	Non-significant	0.688893	Not_significant
THBD	OID20231	P07204	Cardiometabolic	antimmj_omrf	antimmj_omrf1 - antimmj_omrf2	0.167443	-0.221423	0.556308	0.391887	Non-significant	0.688893	Not_significant
CEBPA	OID30458	P49715	Inflammation_II	antimmj_omrf	antimmj_omrf1 - antimmj_omrf2	0.280966	-0.371844	0.933776	0.392139	Non-significant	0.688919	Not_significant
TP53INP1	OID20120	Q96A56	Cardiometabolic	antimmj_omrf	antimmj_omrf1 - antimmj_omrf2	0.155188	-0.205814	0.516189	0.392702	Non-significant	0.68949	Not_significant
ACAA1	OID21269	P09110	Oncology	antimmj_omrf	antimmj_omrf1 - antimmj_omrf2	-0.439902	-1.46379	0.583991	0.39297	Non-significant	0.689497	Not_significant
GPD1	OID31358	P21695	Oncology_II	antimmj_omrf	antimmj_omrf1 - antimmj_omrf2	-0.389892	-1.2984	0.518614	0.393443	Non-significant	0.689497	Not_significant
FCN1	OID30690	O00602	Inflammation_II	antimmj_omrf	antimmj_omrf1 - antimmj_omrf2	-0.232619	-0.774702	0.309465	0.393509	Non-significant	0.689497	Not_significant
SKIV2L	OID30056	Q15477	Cardiometabolic_II	antimmj_omrf	antimmj_omrf1 - antimmj_omrf2	-0.36763	-1.22456	0.489302	0.393659	Non-significant	0.689497	Not_significant
RWDD1	OID21015	Q9H446	Neurology	antimmj_omrf	antimmj_omrf1 - antimmj_omrf2	-0.303406	-1.01245	0.405635	0.394862	Non-significant	0.69048	Not_significant
C19orf12	OID20804	Q9NSK7	Neurology	antimmj_omrf	antimmj_omrf1 - antimmj_omrf2	-0.493737	-1.64794	0.66047	0.39493	Non-significant	0.69048	Not_significant
MFAP3L	OID30933	O75121	Neurology_II	antimmj_omrf	antimmj_omrf1 - antimmj_omrf2	0.386572	-0.517113	1.29026	0.394935	Non-significant	0.69048	Not_significant
IL7R	OID21136	P16871	Neurology	antimmj_omrf	antimmj_omrf1 - antimmj_omrf2	0.211713	-0.283459	0.706885	0.395242	Non-significant	0.6906	Not_significant
PLEKHO1	OID31088	Q53GL0	Neurology_II	antimmj_omrf	antimmj_omrf1 - antimmj_omrf2	-0.338148	-1.12987	0.453575	0.3955	Non-significant	0.690635	Not_significant
ANGPTL3	OID20407	Q9Y5C1	Cardiometabolic	antimmj_omrf	antimmj_omrf1 - antimmj_omrf2	0.205518	-0.275781	0.686818	0.395853	Non-significant	0.690836	Not_significant
ARNT	OID20432	P27540	Inflammation	antimmj_omrf	antimmj_omrf1 - antimmj_omrf2	-0.299381	-1.00126	0.402495	0.396363	Non-significant	0.691085	Not_significant
PRR4	OID30607	Q16378	Inflammation_II	antimmj_omrf	antimmj_omrf1 - antimmj_omrf2	0.317948	-0.427638	1.06353	0.396473	Non-significant	0.691085	Not_significant
L3HYPDH	OID30314	Q96EM0	Cardiometabolic_II	antimmj_omrf	antimmj_omrf1 - antimmj_omrf2	0.36754	-0.49696	1.23204	0.397894	Non-significant	0.693127	Not_significant
AP3B1	OID31478	O00203	Oncology_II	antimmj_omrf	antimmj_omrf1 - antimmj_omrf2	0.318983	-0.431708	1.06967	0.398153	Non-significant	0.693127	Not_significant
ANK2	OID30161	Q01484	Cardiometabolic_II	antimmj_omrf	antimmj_omrf1 - antimmj_omrf2	0.310177	-0.42031	1.04066	0.398487	Non-significant	0.693127	Not_significant
PDGFA	OID20313	P04085	Cardiometabolic	antimmj_omrf	antimmj_omrf1 - antimmj_omrf2	-0.391603	-1.3141	0.53089	0.398605	Non-significant	0.693127	Not_significant
GJA8	OID31187	P48165	Oncology_II	antimmj_omrf	antimmj_omrf1 - antimmj_omrf2	-0.481193	-1.61605	0.653659	0.399152	Non-significant	0.693127	Not_significant
PDIA2	OID31214	Q13087	Oncology_II	antimmj_omrf	antimmj_omrf1 - antimmj_omrf2	0.905953	-1.23142	3.04333	0.39932	Non-significant	0.693127	Not_significant
NAA10	OID30188	P41227	Cardiometabolic_II	antimmj_omrf	antimmj_omrf1 - antimmj_omrf2	-0.374668	-1.25869	0.509353	0.399347	Non-significant	0.693127	Not_significant
BOLA1	OID30837	Q9Y3E2	Neurology_II	antimmj_omrf	antimmj_omrf1 - antimmj_omrf2	0.335856	-0.457675	1.12939	0.399992	Non-significant	0.693127	Not_significant
SIRT5	OID20820	Q9NXA8	Neurology	antimmj_omrf	antimmj_omrf1 - antimmj_omrf2	0.505359	-0.688723	1.69944	0.40003	Non-significant	0.693127	Not_significant
CLEC6A	OID21228	Q6EIG7	Oncology	antimmj_omrf	antimmj_omrf1 - antimmj_omrf2	0.278621	-0.379744	0.936986	0.40005	Non-significant	0.693127	Not_significant
NEDD4L	OID30521	Q96PU5	Inflammation_II	antimmj_omrf	antimmj_omrf1 - antimmj_omrf2	-0.262829	-0.884377	0.358718	0.40039	Non-significant	0.693127	Not_significant
CNDP1	OID20347	Q96KN2	Cardiometabolic	antimmj_omrf	antimmj_omrf1 - antimmj_omrf2	-0.319623	-1.07564	0.436391	0.400516	Non-significant	0.693127	Not_significant
RNASEH2A	OID31027	O75792	Neurology_II	antimmj_omrf	antimmj_omrf1 - antimmj_omrf2	-0.341098	-1.14877	0.466575	0.401024	Non-significant	0.693592	Not_significant
HAO1	OID21395	Q9UJM8	Oncology	antimmj_omrf	antimmj_omrf1 - antimmj_omrf2	-0.577178	-1.94941	0.795056	0.402921	Non-significant	0.695734	Not_significant
DNAJA1	OID31204	P31689	Oncology_II	antimmj_omrf	antimmj_omrf1 - antimmj_omrf2	0.484066	-0.667007	1.63514	0.402977	Non-significant	0.695734	Not_significant
TPSAB1	OID20642	Q15661	Inflammation	antimmj_omrf	antimmj_omrf1 - antimmj_omrf2	0.194187	-0.267616	0.65599	0.402983	Non-significant	0.695734	Not_significant
LY75	OID20580	O60449	Inflammation	antimmj_omrf	antimmj_omrf1 - antimmj_omrf2	0.184938	-0.255443	0.625319	0.403656	Non-significant	0.696482	Not_significant
PGD	OID30344	P52209	Cardiometabolic_II	antimmj_omrf	antimmj_omrf1 - antimmj_omrf2	-0.254026	-0.859485	0.351433	0.404091	Non-significant	0.696623	Not_significant
STX1B	OID30934	P61266	Neurology_II	antimmj_omrf	antimmj_omrf1 - antimmj_omrf2	0.303108	-0.419672	1.02589	0.404309	Non-significant	0.696623	Not_significant
CLEC4M	OID30405	Q9H2X3	Cardiometabolic_II	antimmj_omrf	antimmj_omrf1 - antimmj_omrf2	0.138998	-0.192567	0.470563	0.404459	Non-significant	0.696623	Not_significant
AKR1B1	OID21244	P15121	Oncology	antimmj_omrf	antimmj_omrf1 - antimmj_omrf2	-0.287976	-0.975411	0.399459	0.404788	Non-significant	0.696769	Not_significant
KAZALD1	OID21339	Q96I82	Oncology	antimmj_omrf	antimmj_omrf1 - antimmj_omrf2	0.223553	-0.310342	0.757448	0.405025	Non-significant	0.696769	Not_significant
CD164	OID21080	Q04900	Neurology	antimmj_omrf	antimmj_omrf1 - antimmj_omrf2	0.0930485	-0.129951	0.316048	0.406643	Non-significant	0.698937	Not_significant
MEP1B	OID20168	Q16820	Cardiometabolic	antimmj_omrf	antimmj_omrf1 - antimmj_omrf2	0.366723	-0.513296	1.24674	0.40722	Non-significant	0.698937	Not_significant
ACTN4	OID20435	O43707	Inflammation	antimmj_omrf	antimmj_omrf1 - antimmj_omrf2	-0.269066	-0.914816	0.376684	0.407288	Non-significant	0.698937	Not_significant
UNC5D	OID30447	Q6UXZ4	Inflammation_II	antimmj_omrf	antimmj_omrf1 - antimmj_omrf2	0.217282	-0.304398	0.738963	0.40745	Non-significant	0.698937	Not_significant
SPINK8	OID30153	P0C7L1	Cardiometabolic_II	antimmj_omrf	antimmj_omrf1 - antimmj_omrf2	0.3055	-0.428084	1.03908	0.407492	Non-significant	0.698937	Not_significant
CD36	OID30485	P16671	Inflammation_II	antimmj_omrf	antimmj_omrf1 - antimmj_omrf2	0.15267	-0.214324	0.519665	0.408022	Non-significant	0.699432	Not_significant
FRMD7	OID30898	Q6ZUT3	Neurology_II	antimmj_omrf	antimmj_omrf1 - antimmj_omrf2	-0.21126	-0.719538	0.297019	0.408472	Non-significant	0.699788	Not_significant
FMNL1	OID20884	O95466	Neurology	antimmj_omrf	antimmj_omrf1 - antimmj_omrf2	0.327182	-0.461761	1.11612	0.409513	Non-significant	0.700986	Not_significant
PDZK1	OID30550	Q5T2W1	Inflammation_II	antimmj_omrf	antimmj_omrf1 - antimmj_omrf2	-0.427951	-1.46051	0.604608	0.409796	Non-significant	0.700986	Not_significant
PSMG3	OID20549	Q9BT73	Inflammation	antimmj_omrf	antimmj_omrf1 - antimmj_omrf2	-0.374125	-1.27746	0.529213	0.410101	Non-significant	0.700986	Not_significant
KIT	OID20370	P10721	Cardiometabolic	antimmj_omrf	antimmj_omrf1 - antimmj_omrf2	-0.194279	-0.663378	0.274821	0.410139	Non-significant	0.700986	Not_significant
SERPINB9	OID20932	P50453	Neurology	antimmj_omrf	antimmj_omrf1 - antimmj_omrf2	0.0926855	-0.131337	0.316708	0.410481	Non-significant	0.701095	Not_significant
TRIM26	OID31207	Q12899	Oncology_II	antimmj_omrf	antimmj_omrf1 - antimmj_omrf2	0.418459	-0.593458	1.43038	0.410837	Non-significant	0.701095	Not_significant
SNX9	OID20135	Q9Y5X1	Cardiometabolic	antimmj_omrf	antimmj_omrf1 - antimmj_omrf2	-0.273573	-0.935473	0.388327	0.41108	Non-significant	0.701095	Not_significant
CTSB	OID20276	P07858	Cardiometabolic	antimmj_omrf	antimmj_omrf1 - antimmj_omrf2	0.249427	-0.35417	0.853025	0.41117	Non-significant	0.701095	Not_significant
B4GAT1	OID21127	O43505	Neurology	antimmj_omrf	antimmj_omrf1 - antimmj_omrf2	0.179516	-0.255227	0.614258	0.411446	Non-significant	0.701153	Not_significant
PRCP	OID20337	P42785	Cardiometabolic	antimmj_omrf	antimmj_omrf1 - antimmj_omrf2	0.17639	-0.251174	0.603954	0.411938	Non-significant	0.701578	Not_significant
LRTM2	OID31020	Q8N967	Neurology_II	antimmj_omrf	antimmj_omrf1 - antimmj_omrf2	0.160833	-0.229449	0.551115	0.412436	Non-significant	0.702013	Not_significant
IL6ST	OID20147	P40189	Cardiometabolic	antimmj_omrf	antimmj_omrf1 - antimmj_omrf2	0.140383	-0.200597	0.481364	0.412888	Non-significant	0.702269	Not_significant
EPS8L2	OID21397	Q9H6S3	Oncology	antimmj_omrf	antimmj_omrf1 - antimmj_omrf2	-0.233905	-0.802398	0.334589	0.413177	Non-significant	0.702269	Not_significant
MAEA	OID21206	Q7L5Y9	Oncology	antimmj_omrf	antimmj_omrf1 - antimmj_omrf2	0.407478	-0.583296	1.39825	0.413314	Non-significant	0.702269	Not_significant
PLCB1	OID30484	Q9NQ66	Inflammation_II	antimmj_omrf	antimmj_omrf1 - antimmj_omrf2	0.21476	-0.308781	0.738301	0.414556	Non-significant	0.703788	Not_significant
CDSN	OID20667	Q15517	Inflammation	antimmj_omrf	antimmj_omrf1 - antimmj_omrf2	0.162659	-0.233994	0.559311	0.41473	Non-significant	0.703788	Not_significant
KHK	OID30241	P50053	Cardiometabolic_II	antimmj_omrf	antimmj_omrf1 - antimmj_omrf2	-0.358967	-1.23472	0.516784	0.414936	Non-significant	0.703788	Not_significant
RLN2	OID30601	P04090	Inflammation_II	antimmj_omrf	antimmj_omrf1 - antimmj_omrf2	0.171098	-0.247264	0.589459	0.415983	Non-significant	0.705152	Not_significant
PDE4D	OID30084	Q08499	Cardiometabolic_II	antimmj_omrf	antimmj_omrf1 - antimmj_omrf2	0.438985	-0.636149	1.51412	0.416707	Non-significant	0.705154	Not_significant
CHIT1	OID20312	Q13231	Cardiometabolic	antimmj_omrf	antimmj_omrf1 - antimmj_omrf2	-0.53422	-1.84262	0.774177	0.416724	Non-significant	0.705154	Not_significant
FABP4	OID20245	P15090	Cardiometabolic	antimmj_omrf	antimmj_omrf1 - antimmj_omrf2	0.320383	-0.464642	1.10541	0.416951	Non-significant	0.705154	Not_significant
LHPP	OID20749	Q9H008	Inflammation	antimmj_omrf	antimmj_omrf1 - antimmj_omrf2	-0.399974	-1.38013	0.580183	0.416958	Non-significant	0.705154	Not_significant
NUDT10	OID30198	Q8NFP7	Cardiometabolic_II	antimmj_omrf	antimmj_omrf1 - antimmj_omrf2	0.183824	-0.267204	0.634851	0.417506	Non-significant	0.705651	Not_significant
RARRES2	OID20373	Q99969	Cardiometabolic	antimmj_omrf	antimmj_omrf1 - antimmj_omrf2	0.20148	-0.293318	0.696277	0.417927	Non-significant	0.705651	Not_significant
GLYR1	OID31364	Q49A26	Oncology_II	antimmj_omrf	antimmj_omrf1 - antimmj_omrf2	0.383632	-0.558606	1.32587	0.417983	Non-significant	0.705651	Not_significant
RFC4	OID31376	P35249	Oncology_II	antimmj_omrf	antimmj_omrf1 - antimmj_omrf2	0.211898	-0.310647	0.734442	0.419916	Non-significant	0.707664	Not_significant
IL36A	OID30472	Q9UHA7	Inflammation_II	antimmj_omrf	antimmj_omrf1 - antimmj_omrf2	-0.676642	-2.34558	0.992297	0.420005	Non-significant	0.707664	Not_significant
TCL1B	OID20058	O95988	Cardiometabolic	antimmj_omrf	antimmj_omrf1 - antimmj_omrf2	-0.40678	-1.4103	0.59674	0.420096	Non-significant	0.707664	Not_significant
CFH	OID30790	P08603	Inflammation_II	antimmj_omrf	antimmj_omrf1 - antimmj_omrf2	0.0829043	-0.121818	0.287627	0.420298	Non-significant	0.707664	Not_significant
WFIKKN2	OID20785	Q8TEU8	Inflammation	antimmj_omrf	antimmj_omrf1 - antimmj_omrf2	0.289041	-0.424496	1.00258	0.420397	Non-significant	0.707664	Not_significant
ANKRD54	OID21162	Q6NXT1	Oncology	antimmj_omrf	antimmj_omrf1 - antimmj_omrf2	-0.398839	-1.38648	0.5888	0.421832	Non-significant	0.709455	Not_significant
TMOD4	OID31246	Q9NZQ9	Oncology_II	antimmj_omrf	antimmj_omrf1 - antimmj_omrf2	0.902463	-1.33432	3.13925	0.422252	Non-significant	0.709455	Not_significant
GPR101	OID30819	Q96P66	Neurology_II	antimmj_omrf	antimmj_omrf1 - antimmj_omrf2	0.540396	-0.799903	1.8807	0.42255	Non-significant	0.709455	Not_significant
CALCOCO2	OID30249	Q13137	Cardiometabolic_II	antimmj_omrf	antimmj_omrf1 - antimmj_omrf2	-0.302482	-1.05315	0.448184	0.422754	Non-significant	0.709455	Not_significant
TMPRSS5	OID20947	Q9H3S3	Neurology	antimmj_omrf	antimmj_omrf1 - antimmj_omrf2	0.17798	-0.263863	0.619822	0.422997	Non-significant	0.709455	Not_significant
DNPEP	OID31118	Q9ULA0	Neurology_II	antimmj_omrf	antimmj_omrf1 - antimmj_omrf2	0.317205	-0.47045	1.10486	0.423093	Non-significant	0.709455	Not_significant
RGS10	OID30999	O43665	Neurology_II	antimmj_omrf	antimmj_omrf1 - antimmj_omrf2	-0.299475	-1.04328	0.444331	0.423175	Non-significant	0.709455	Not_significant
FUCA1	OID20261	P04066	Cardiometabolic	antimmj_omrf	antimmj_omrf1 - antimmj_omrf2	0.314712	-0.467453	1.09688	0.423513	Non-significant	0.70961	Not_significant
CD164L2	OID30922	Q6UWJ8	Neurology_II	antimmj_omrf	antimmj_omrf1 - antimmj_omrf2	0.562411	-0.836423	1.96124	0.423863	Non-significant	0.709786	Not_significant
RBM25	OID31236	P49756	Oncology_II	antimmj_omrf	antimmj_omrf1 - antimmj_omrf2	-0.802023	-2.80056	1.19651	0.42472	Non-significant	0.710302	Not_significant
TYRP1	OID30517	P17643	Inflammation_II	antimmj_omrf	antimmj_omrf1 - antimmj_omrf2	0.263959	-0.394908	0.922827	0.425504	Non-significant	0.710302	Not_significant
AMY2B	OID20340	P19961	Cardiometabolic	antimmj_omrf	antimmj_omrf1 - antimmj_omrf2	-0.242791	-0.849104	0.363522	0.425646	Non-significant	0.710302	Not_significant
IL1B	OID20427	P01584	Inflammation	antimmj_omrf	antimmj_omrf1 - antimmj_omrf2	0.527342	-0.789802	1.84449	0.425718	Non-significant	0.710302	Not_significant
RNASE3	OID20203	P12724	Cardiometabolic	antimmj_omrf	antimmj_omrf1 - antimmj_omrf2	-0.567579	-1.98525	0.85009	0.425809	Non-significant	0.710302	Not_significant
LYPD1	OID20821	Q8N2G4	Neurology	antimmj_omrf	antimmj_omrf1 - antimmj_omrf2	-0.4375	-1.53027	0.655273	0.425813	Non-significant	0.710302	Not_significant
RNF31	OID30473	Q96EP0	Inflammation_II	antimmj_omrf	antimmj_omrf1 - antimmj_omrf2	0.559236	-0.838055	1.95653	0.425961	Non-significant	0.710302	Not_significant
CA6	OID21096	P23280	Neurology	antimmj_omrf	antimmj_omrf1 - antimmj_omrf2	-0.232125	-0.812867	0.348616	0.426532	Non-significant	0.710302	Not_significant
DNAJB1	OID21363	P25685	Oncology	antimmj_omrf	antimmj_omrf1 - antimmj_omrf2	-0.462397	-1.61979	0.694997	0.426777	Non-significant	0.710302	Not_significant
CCN5	OID21068	O76076	Neurology	antimmj_omrf	antimmj_omrf1 - antimmj_omrf2	0.363696	-0.54677	1.27416	0.426786	Non-significant	0.710302	Not_significant
EDDM3B	OID31365	P56851	Oncology_II	antimmj_omrf	antimmj_omrf1 - antimmj_omrf2	0.240722	-0.361974	0.843418	0.426868	Non-significant	0.710302	Not_significant
LEG1	OID30608	Q6P5S2	Inflammation_II	antimmj_omrf	antimmj_omrf1 - antimmj_omrf2	0.241622	-0.364074	0.847318	0.427468	Non-significant	0.710448	Not_significant
ROBO2	OID21007	Q9HCK4	Neurology	antimmj_omrf	antimmj_omrf1 - antimmj_omrf2	0.126794	-0.191091	0.44468	0.42748	Non-significant	0.710448	Not_significant
GCLM	OID30059	P48507	Cardiometabolic_II	antimmj_omrf	antimmj_omrf1 - antimmj_omrf2	-0.326355	-1.14523	0.492521	0.427904	Non-significant	0.710448	Not_significant
CCDC80	OID20226	Q76M96	Cardiometabolic	antimmj_omrf	antimmj_omrf1 - antimmj_omrf2	0.295302	-0.445709	1.03631	0.427936	Non-significant	0.710448	Not_significant
MMP1	OID20672	P03956	Inflammation	antimmj_omrf	antimmj_omrf1 - antimmj_omrf2	0.308327	-0.466724	1.08338	0.428728	Non-significant	0.710858	Not_significant
SLC4A1	OID30369	P02730	Cardiometabolic_II	antimmj_omrf	antimmj_omrf1 - antimmj_omrf2	-0.587684	-2.06557	0.890202	0.428922	Non-significant	0.710858	Not_significant
HIP1R	OID31141	O75146	Neurology_II	antimmj_omrf	antimmj_omrf1 - antimmj_omrf2	0.285689	-0.432805	1.00418	0.428963	Non-significant	0.710858	Not_significant
PMS1	OID30943	P54277	Neurology_II	antimmj_omrf	antimmj_omrf1 - antimmj_omrf2	0.428582	-0.649754	1.50692	0.429165	Non-significant	0.710858	Not_significant
ITPRIP	OID30860	Q8IWB1	Neurology_II	antimmj_omrf	antimmj_omrf1 - antimmj_omrf2	0.399295	-0.60688	1.40547	0.429862	Non-significant	0.711433	Not_significant
DNMBP	OID20956	Q6XZF7	Neurology	antimmj_omrf	antimmj_omrf1 - antimmj_omrf2	-0.255511	-0.899989	0.388967	0.430141	Non-significant	0.711433	Not_significant
MORF4L2	OID31160	Q15014	Oncology_II	antimmj_omrf	antimmj_omrf1 - antimmj_omrf2	-0.392211	-1.38152	0.597101	0.430249	Non-significant	0.711433	Not_significant
FGFBP2	OID30395	Q9BYJ0	Cardiometabolic_II	antimmj_omrf	antimmj_omrf1 - antimmj_omrf2	0.185149	-0.282548	0.652845	0.430984	Non-significant	0.712243	Not_significant
ALDH5A1	OID31047	P51649	Neurology_II	antimmj_omrf	antimmj_omrf1 - antimmj_omrf2	-0.352829	-1.24692	0.541259	0.432415	Non-significant	0.714199	Not_significant
IL20	OID20453	Q9NYY1	Inflammation	antimmj_omrf	antimmj_omrf1 - antimmj_omrf2	0.134093	-0.206316	0.474503	0.433252	Non-significant	0.715174	Not_significant
PTGR1	OID30297	Q14914	Cardiometabolic_II	antimmj_omrf	antimmj_omrf1 - antimmj_omrf2	-0.390429	-1.38372	0.602864	0.434242	Non-significant	0.7164	Not_significant
STAMBP	OID20955	O95630	Neurology	antimmj_omrf	antimmj_omrf1 - antimmj_omrf2	-0.273947	-0.971886	0.423992	0.434889	Non-significant	0.716899	Not_significant
NTF4	OID21208	P34130	Oncology	antimmj_omrf	antimmj_omrf1 - antimmj_omrf2	0.20582	-0.318976	0.730615	0.435257	Non-significant	0.716899	Not_significant
NT5E	OID21498	P21589	Oncology	antimmj_omrf	antimmj_omrf1 - antimmj_omrf2	0.219799	-0.340874	0.780471	0.435374	Non-significant	0.716899	Not_significant
TGFB1	OID20621	P01137	Inflammation	antimmj_omrf	antimmj_omrf1 - antimmj_omrf2	0.141219	-0.219096	0.501535	0.435534	Non-significant	0.716899	Not_significant
CD163	OID20360	Q86VB7	Cardiometabolic	antimmj_omrf	antimmj_omrf1 - antimmj_omrf2	0.218271	-0.339461	0.776002	0.436228	Non-significant	0.717633	Not_significant
PTX3	OID20570	P26022	Inflammation	antimmj_omrf	antimmj_omrf1 - antimmj_omrf2	0.228138	-0.35691	0.813186	0.43776	Non-significant	0.719745	Not_significant
GSN	OID30714	P06396	Inflammation_II	antimmj_omrf	antimmj_omrf1 - antimmj_omrf2	0.105584	-0.165392	0.37656	0.438173	Non-significant	0.720016	Not_significant
PREB	OID20439	Q9HCU5	Inflammation	antimmj_omrf	antimmj_omrf1 - antimmj_omrf2	0.19502	-0.306222	0.696262	0.438897	Non-significant	0.720487	Not_significant
HAVCR1	OID21422	Q96D42	Oncology	antimmj_omrf	antimmj_omrf1 - antimmj_omrf2	0.224045	-0.351885	0.799976	0.438957	Non-significant	0.720487	Not_significant
IL13RA1	OID21504	P78552	Oncology	antimmj_omrf	antimmj_omrf1 - antimmj_omrf2	0.0917308	-0.144307	0.327769	0.43934	Non-significant	0.720707	Not_significant
HARS1	OID21086	P12081	Neurology	antimmj_omrf	antimmj_omrf1 - antimmj_omrf2	-0.224588	-0.802848	0.353671	0.4397	Non-significant	0.720889	Not_significant
MVK	OID20459	Q03426	Inflammation	antimmj_omrf	antimmj_omrf1 - antimmj_omrf2	-0.368174	-1.3168	0.580453	0.440023	Non-significant	0.72101	Not_significant
C3	OID30776	P01024	Inflammation_II	antimmj_omrf	antimmj_omrf1 - antimmj_omrf2	-0.126468	-0.452686	0.19975	0.440394	Non-significant	0.72121	Not_significant
PHYKPL	OID30634	Q8IUZ5	Inflammation_II	antimmj_omrf	antimmj_omrf1 - antimmj_omrf2	0.172466	-0.272813	0.617745	0.440951	Non-significant	0.72162	Not_significant
TMCO5A	OID30940	Q8N6Q1	Neurology_II	antimmj_omrf	antimmj_omrf1 - antimmj_omrf2	0.62663	-0.992004	2.24526	0.441142	Non-significant	0.72162	Not_significant
GSTA3	OID21242	Q16772	Oncology	antimmj_omrf	antimmj_omrf1 - antimmj_omrf2	-0.427461	-1.53355	0.678628	0.441932	Non-significant	0.721931	Not_significant
NADK	OID20178	O95544	Cardiometabolic	antimmj_omrf	antimmj_omrf1 - antimmj_omrf2	0.316506	-0.502633	1.13565	0.442046	Non-significant	0.721931	Not_significant
AGBL2	OID30793	Q5U5Z8	Neurology_II	antimmj_omrf	antimmj_omrf1 - antimmj_omrf2	0.724948	-1.15169	2.60159	0.44208	Non-significant	0.721931	Not_significant
PLXNB3	OID20160	Q9ULL4	Cardiometabolic	antimmj_omrf	antimmj_omrf1 - antimmj_omrf2	-0.194404	-0.698	0.309191	0.442465	Non-significant	0.722152	Not_significant
PADI4	OID20832	Q9UM07	Neurology	antimmj_omrf	antimmj_omrf1 - antimmj_omrf2	-0.401579	-1.4451	0.64194	0.443878	Non-significant	0.72405	Not_significant
RASSF2	OID21194	P50749	Oncology	antimmj_omrf	antimmj_omrf1 - antimmj_omrf2	0.386598	-0.622523	1.39572	0.445877	Non-significant	0.726902	Not_significant
GKN1	OID20885	Q9NS71	Neurology	antimmj_omrf	antimmj_omrf1 - antimmj_omrf2	-0.0781984	-0.282942	0.126545	0.447287	Non-significant	0.727776	Not_significant
NRP2	OID21081	O60462	Neurology	antimmj_omrf	antimmj_omrf1 - antimmj_omrf2	-0.245169	-0.887484	0.397146	0.447383	Non-significant	0.727776	Not_significant
TNF	OID21237	P01375	Oncology	antimmj_omrf	antimmj_omrf1 - antimmj_omrf2	0.334914	-0.542484	1.21231	0.447557	Non-significant	0.305512	Not_significant
TNF	OID21237	P01375	Oncology	antimmj_omrf	antimmj_omrf1 - antimmj_omrf2	0.334914	-0.542484	1.21231	0.447557	Non-significant	0.648668	Not_significant
TNF	OID21237	P01375	Oncology	antimmj_omrf	antimmj_omrf1 - antimmj_omrf2	0.334914	-0.542484	1.21231	0.447557	Non-significant	0.727776	Not_significant
TNF	OID21237	P01375	Oncology	antimmj_omrf	antimmj_omrf1 - antimmj_omrf2	0.334914	-0.542484	1.21231	0.447557	Non-significant	0.952918	Not_significant
FEN1	OID21192	P39748	Oncology	antimmj_omrf	antimmj_omrf1 - antimmj_omrf2	0.35726	-0.579512	1.29403	0.447735	Non-significant	0.727776	Not_significant
RAB6A	OID20608	P20340	Inflammation	antimmj_omrf	antimmj_omrf1 - antimmj_omrf2	0.206649	-0.335369	0.748667	0.44807	Non-significant	0.727776	Not_significant
CDC25A	OID31189	P30304	Oncology_II	antimmj_omrf	antimmj_omrf1 - antimmj_omrf2	0.629964	-1.02232	2.28225	0.448085	Non-significant	0.727776	Not_significant
SMNDC1	OID31471	O75940	Oncology_II	antimmj_omrf	antimmj_omrf1 - antimmj_omrf2	0.457339	-0.743085	1.65776	0.448372	Non-significant	0.727776	Not_significant
LRRC38	OID30924	Q5VT99	Neurology_II	antimmj_omrf	antimmj_omrf1 - antimmj_omrf2	0.518431	-0.842607	1.87947	0.448422	Non-significant	0.727776	Not_significant
GLOD4	OID20710	Q9HC38	Inflammation	antimmj_omrf	antimmj_omrf1 - antimmj_omrf2	-0.174366	-0.632497	0.283765	0.448808	Non-significant	0.727993	Not_significant
FCAR	OID20564	P24071	Inflammation	antimmj_omrf	antimmj_omrf1 - antimmj_omrf2	0.178081	-0.290264	0.646425	0.449311	Non-significant	0.727999	Not_significant
NELL2	OID20706	Q99435	Inflammation	antimmj_omrf	antimmj_omrf1 - antimmj_omrf2	0.180612	-0.294402	0.655627	0.449314	Non-significant	0.727999	Not_significant
CAMLG	OID30952	P49069	Neurology_II	antimmj_omrf	antimmj_omrf1 - antimmj_omrf2	-0.566031	-2.05715	0.92509	0.450063	Non-significant	0.728799	Not_significant
MIF	OID21073	P14174	Neurology	antimmj_omrf	antimmj_omrf1 - antimmj_omrf2	-0.293954	-1.06876	0.480849	0.450311	Non-significant	0.728799	Not_significant
SFTPD	OID20214	P35247	Cardiometabolic	antimmj_omrf	antimmj_omrf1 - antimmj_omrf2	-0.242506	-0.882698	0.397687	0.451014	Non-significant	0.729529	Not_significant
ENTR1	OID30231	Q96C92	Cardiometabolic_II	antimmj_omrf	antimmj_omrf1 - antimmj_omrf2	0.249507	-0.41046	0.909475	0.451868	Non-significant	0.730503	Not_significant
YTHDF3	OID20478	Q7Z739	Inflammation	antimmj_omrf	antimmj_omrf1 - antimmj_omrf2	-0.416881	-1.522	0.688237	0.452886	Non-significant	0.731224	Not_significant
DAG1	OID20774	Q14118	Inflammation	antimmj_omrf	antimmj_omrf1 - antimmj_omrf2	-0.154674	-0.56482	0.255471	0.453011	Non-significant	0.731224	Not_significant
TGFBR3	OID20255	Q03167	Cardiometabolic	antimmj_omrf	antimmj_omrf1 - antimmj_omrf2	0.202247	-0.334593	0.739088	0.453257	Non-significant	0.731224	Not_significant
IL2RB	OID20450	P14784	Inflammation	antimmj_omrf	antimmj_omrf1 - antimmj_omrf2	0.266888	-0.441306	0.975082	0.453323	Non-significant	0.731224	Not_significant
NCAN	OID21055	O14594	Neurology	antimmj_omrf	antimmj_omrf1 - antimmj_omrf2	0.232247	-0.386801	0.851295	0.455342	Non-significant	0.734034	Not_significant
ACRBP	OID31385	Q8NEB7	Oncology_II	antimmj_omrf	antimmj_omrf1 - antimmj_omrf2	0.127629	-0.212896	0.468154	0.455767	Non-significant	0.734034	Not_significant
HBQ1	OID21433	P09105	Oncology	antimmj_omrf	antimmj_omrf1 - antimmj_omrf2	-0.409356	-1.50194	0.683231	0.455939	Non-significant	0.734034	Not_significant
C7orf50	OID31095	Q9BRJ6	Neurology_II	antimmj_omrf	antimmj_omrf1 - antimmj_omrf2	0.31374	-0.524263	1.15174	0.456099	Non-significant	0.734034	Not_significant
PGR	OID30460	P06401	Inflammation_II	antimmj_omrf	antimmj_omrf1 - antimmj_omrf2	-0.330676	-1.2147	0.553345	0.456672	Non-significant	0.734034	Not_significant
GLRX5	OID30663	Q86SX6	Inflammation_II	antimmj_omrf	antimmj_omrf1 - antimmj_omrf2	-0.301882	-1.10969	0.505928	0.456882	Non-significant	0.734034	Not_significant
SEZ6L	OID21488	Q9BYH1	Oncology	antimmj_omrf	antimmj_omrf1 - antimmj_omrf2	0.234051	-0.392691	0.860793	0.457399	Non-significant	0.734034	Not_significant
SLK	OID31282	Q9H2G2	Oncology_II	antimmj_omrf	antimmj_omrf1 - antimmj_omrf2	-0.285941	-1.05172	0.479834	0.45746	Non-significant	0.734034	Not_significant
EIF4B	OID21000	P23588	Neurology	antimmj_omrf	antimmj_omrf1 - antimmj_omrf2	-0.34547	-1.2709	0.579962	0.457558	Non-significant	0.734034	Not_significant
CUZD1	OID30914	Q86UP6	Neurology_II	antimmj_omrf	antimmj_omrf1 - antimmj_omrf2	-0.195126	-0.717855	0.327602	0.4576	Non-significant	0.734034	Not_significant
NPTXR	OID20191	O95502	Cardiometabolic	antimmj_omrf	antimmj_omrf1 - antimmj_omrf2	0.18206	-0.306056	0.670177	0.457912	Non-significant	0.734129	Not_significant
ERMAP	OID30539	Q96PL5	Inflammation_II	antimmj_omrf	antimmj_omrf1 - antimmj_omrf2	0.202565	-0.340883	0.746013	0.458253	Non-significant	0.734269	Not_significant
TIA1	OID20068	P31483	Cardiometabolic	antimmj_omrf	antimmj_omrf1 - antimmj_omrf2	-0.456886	-1.68494	0.771168	0.459086	Non-significant	0.735131	Not_significant
APRT	OID20927	P07741	Neurology	antimmj_omrf	antimmj_omrf1 - antimmj_omrf2	-0.307663	-1.13507	0.519745	0.459298	Non-significant	0.735131	Not_significant
BCR	OID20558	P11274	Inflammation	antimmj_omrf	antimmj_omrf1 - antimmj_omrf2	-0.265271	-0.979814	0.449272	0.459799	Non-significant	0.735527	Not_significant
CES3	OID21340	Q6UWW8	Oncology	antimmj_omrf	antimmj_omrf1 - antimmj_omrf2	0.267173	-0.453594	0.987941	0.460551	Non-significant	0.736322	Not_significant
CYP24A1	OID30091	Q07973	Cardiometabolic_II	antimmj_omrf	antimmj_omrf1 - antimmj_omrf2	0.289236	-0.49156	1.07003	0.461019	Non-significant	0.736665	Not_significant
STIP1	OID21077	P31948	Neurology	antimmj_omrf	antimmj_omrf1 - antimmj_omrf2	-0.32974	-1.22173	0.562251	0.461947	Non-significant	0.737741	Not_significant
SPRY2	OID20475	O43597	Inflammation	antimmj_omrf	antimmj_omrf1 - antimmj_omrf2	-0.333448	-1.23739	0.570493	0.462826	Non-significant	0.738398	Not_significant
SPINT2	OID20720	O43291	Inflammation	antimmj_omrf	antimmj_omrf1 - antimmj_omrf2	0.182709	-0.312639	0.678056	0.462869	Non-significant	0.738398	Not_significant
KRT8	OID30865	P05787	Neurology_II	antimmj_omrf	antimmj_omrf1 - antimmj_omrf2	-0.621612	-2.30873	1.0655	0.463421	Non-significant	0.738766	Not_significant
IFNL2	OID30791	Q8IZJ0	Neurology_II	antimmj_omrf	antimmj_omrf1 - antimmj_omrf2	-0.298265	-1.10818	0.511654	0.46364	Non-significant	0.738766	Not_significant
GSR	OID30700	P00390	Inflammation_II	antimmj_omrf	antimmj_omrf1 - antimmj_omrf2	0.156258	-0.268286	0.580802	0.463865	Non-significant	0.738766	Not_significant
CFP	OID30784	P27918	Inflammation_II	antimmj_omrf	antimmj_omrf1 - antimmj_omrf2	0.0867786	-0.150302	0.323859	0.466278	Non-significant	0.741332	Not_significant
CRHR1	OID20055	P34998	Cardiometabolic	antimmj_omrf	antimmj_omrf1 - antimmj_omrf2	-0.454453	-1.69591	0.786999	0.466301	Non-significant	0.741332	Not_significant
IFNAR1	OID31491	P17181	Oncology_II	antimmj_omrf	antimmj_omrf1 - antimmj_omrf2	0.105742	-0.183157	0.394641	0.466345	Non-significant	0.741332	Not_significant
SUGT1	OID21229	Q9Y2Z0	Oncology	antimmj_omrf	antimmj_omrf1 - antimmj_omrf2	-0.29979	-1.11938	0.5198	0.466623	Non-significant	0.741332	Not_significant
NPTN	OID21235	Q9Y639	Oncology	antimmj_omrf	antimmj_omrf1 - antimmj_omrf2	0.178221	-0.309175	0.665618	0.466755	Non-significant	0.741332	Not_significant
UGDH	OID30081	O60701	Cardiometabolic_II	antimmj_omrf	antimmj_omrf1 - antimmj_omrf2	-0.536492	-2.01427	0.941289	0.469977	Non-significant	0.746041	Not_significant
CD7	OID30543	P09564	Inflammation_II	antimmj_omrf	antimmj_omrf1 - antimmj_omrf2	0.159401	-0.280028	0.59883	0.470334	Non-significant	0.746199	Not_significant
ACADM	OID31277	P11310	Oncology_II	antimmj_omrf	antimmj_omrf1 - antimmj_omrf2	-0.470102	-1.76789	0.827689	0.470906	Non-significant	0.746697	Not_significant
MCTS1	OID31444	Q9ULC4	Oncology_II	antimmj_omrf	antimmj_omrf1 - antimmj_omrf2	-0.234372	-0.882183	0.413439	0.471499	Non-significant	0.746864	Not_significant
SERPINB5	OID20064	P36952	Cardiometabolic	antimmj_omrf	antimmj_omrf1 - antimmj_omrf2	0.629347	-1.1103	2.369	0.471527	Non-significant	0.746864	Not_significant
SLC9A3R2	OID31445	Q15599	Oncology_II	antimmj_omrf	antimmj_omrf1 - antimmj_omrf2	0.246337	-0.4358	0.928474	0.472309	Non-significant	0.747483	Not_significant
ING1	OID20853	Q9UK53	Neurology	antimmj_omrf	antimmj_omrf1 - antimmj_omrf2	0.372977	-0.66038	1.40633	0.472434	Non-significant	0.747483	Not_significant
ACE2	OID20105	Q9BYF1	Cardiometabolic	antimmj_omrf	antimmj_omrf1 - antimmj_omrf2	-0.199352	-0.752537	0.353833	0.473167	Non-significant	0.747521	Not_significant
SLAMF7	OID20602	Q9NQ25	Inflammation	antimmj_omrf	antimmj_omrf1 - antimmj_omrf2	0.273344	-0.4853	1.03199	0.47331	Non-significant	0.747521	Not_significant
BLNK	OID30541	Q8WV28	Inflammation_II	antimmj_omrf	antimmj_omrf1 - antimmj_omrf2	0.318775	-0.566617	1.20417	0.473632	Non-significant	0.747521	Not_significant
VCPKMT	OID31179	Q9H867	Oncology_II	antimmj_omrf	antimmj_omrf1 - antimmj_omrf2	-0.34839	-1.31611	0.619325	0.473647	Non-significant	0.747521	Not_significant
GGA1	OID20838	Q9UJY5	Neurology	antimmj_omrf	antimmj_omrf1 - antimmj_omrf2	-0.481083	-1.81805	0.855888	0.473885	Non-significant	0.747521	Not_significant
DAPP1	OID20524	Q9UN19	Inflammation	antimmj_omrf	antimmj_omrf1 - antimmj_omrf2	-0.32558	-1.23124	0.580082	0.474082	Non-significant	0.747521	Not_significant
PTS	OID20847	Q03393	Neurology	antimmj_omrf	antimmj_omrf1 - antimmj_omrf2	-0.354777	-1.34201	0.632458	0.474387	Non-significant	0.747521	Not_significant
IQGAP2	OID21361	Q13576	Oncology	antimmj_omrf	antimmj_omrf1 - antimmj_omrf2	-0.2998	-1.13427	0.534667	0.474573	Non-significant	0.747521	Not_significant
CRYBB1	OID30319	P53674	Cardiometabolic_II	antimmj_omrf	antimmj_omrf1 - antimmj_omrf2	0.193995	-0.346223	0.734213	0.47478	Non-significant	0.747521	Not_significant
MPHOSPH8	OID20092	Q99549	Cardiometabolic	antimmj_omrf	antimmj_omrf1 - antimmj_omrf2	0.348856	-0.625678	1.32339	0.47584	Non-significant	0.748464	Not_significant
ABCA2	OID30146	Q9BZC7	Cardiometabolic_II	antimmj_omrf	antimmj_omrf1 - antimmj_omrf2	0.312542	-0.560116	1.1852	0.475896	Non-significant	0.748464	Not_significant
SERPINF1	OID30757	P36955	Inflammation_II	antimmj_omrf	antimmj_omrf1 - antimmj_omrf2	0.0934125	-0.167824	0.354649	0.476652	Non-significant	0.748488	Not_significant
CD3G	OID30448	P09693	Inflammation_II	antimmj_omrf	antimmj_omrf1 - antimmj_omrf2	0.345877	-0.621468	1.31322	0.476671	Non-significant	0.748488	Not_significant
DNAJB8	OID20093	Q8NHS0	Cardiometabolic	antimmj_omrf	antimmj_omrf1 - antimmj_omrf2	-0.177293	-0.67316	0.318574	0.476686	Non-significant	0.748488	Not_significant
ROR1	OID20224	Q01973	Cardiometabolic	antimmj_omrf	antimmj_omrf1 - antimmj_omrf2	0.143213	-0.257764	0.544191	0.477057	Non-significant	0.748664	Not_significant
SPTLC1	OID31086	O15269	Neurology_II	antimmj_omrf	antimmj_omrf1 - antimmj_omrf2	-0.233557	-0.89072	0.423607	0.479132	Non-significant	0.750814	Not_significant
CPXM1	OID21479	Q96SM3	Oncology	antimmj_omrf	antimmj_omrf1 - antimmj_omrf2	0.249422	-0.452671	0.951515	0.47948	Non-significant	0.750814	Not_significant
RYR1	OID30085	P21817	Cardiometabolic_II	antimmj_omrf	antimmj_omrf1 - antimmj_omrf2	0.571865	-1.03798	2.18171	0.479536	Non-significant	0.750814	Not_significant
TBR1	OID30923	Q16650	Neurology_II	antimmj_omrf	antimmj_omrf1 - antimmj_omrf2	0.462765	-0.840463	1.76599	0.479708	Non-significant	0.750814	Not_significant
CDH6	OID20157	P55285	Cardiometabolic	antimmj_omrf	antimmj_omrf1 - antimmj_omrf2	0.196433	-0.356776	0.749643	0.479723	Non-significant	0.750814	Not_significant
COX6B1	OID30317	P14854	Cardiometabolic_II	antimmj_omrf	antimmj_omrf1 - antimmj_omrf2	0.403524	-0.736684	1.54373	0.48111	Non-significant	0.752187	Not_significant
FGF9	OID31193	P31371	Oncology_II	antimmj_omrf	antimmj_omrf1 - antimmj_omrf2	0.712348	-1.30024	2.72494	0.481119	Non-significant	0.752187	Not_significant
HGS	OID21175	O14964	Oncology	antimmj_omrf	antimmj_omrf1 - antimmj_omrf2	-0.300764	-1.1514	0.549874	0.481507	Non-significant	0.752309	Not_significant
CST6	OID20293	Q15828	Cardiometabolic	antimmj_omrf	antimmj_omrf1 - antimmj_omrf2	0.179323	-0.328304	0.686949	0.481961	Non-significant	0.752309	Not_significant
HTR1A	OID30824	P08908	Neurology_II	antimmj_omrf	antimmj_omrf1 - antimmj_omrf2	0.377574	-0.691344	1.44649	0.481976	Non-significant	0.752309	Not_significant
OSTN	OID30909	P61366	Neurology_II	antimmj_omrf	antimmj_omrf1 - antimmj_omrf2	-0.277891	-1.06528	0.5095	0.482295	Non-significant	0.7524	Not_significant
AMDHD2	OID30366	Q9Y303	Cardiometabolic_II	antimmj_omrf	antimmj_omrf1 - antimmj_omrf2	-0.250113	-0.959231	0.459005	0.482646	Non-significant	0.752544	Not_significant
PPIE	OID31279	Q9UNP9	Oncology_II	antimmj_omrf	antimmj_omrf1 - antimmj_omrf2	0.37866	-0.696111	1.45343	0.483066	Non-significant	0.752793	Not_significant
CCDC28A	OID30973	Q8IWP9	Neurology_II	antimmj_omrf	antimmj_omrf1 - antimmj_omrf2	0.555431	-1.02302	2.13388	0.483633	Non-significant	0.752951	Not_significant
ARHGAP25	OID21255	P42331	Oncology	antimmj_omrf	antimmj_omrf1 - antimmj_omrf2	-0.285147	-1.09572	0.525424	0.483687	Non-significant	0.752951	Not_significant
FOLH1	OID30430	Q04609	Inflammation_II	antimmj_omrf	antimmj_omrf1 - antimmj_omrf2	-0.414249	-1.59256	0.76406	0.484038	Non-significant	0.753093	Not_significant
CTSZ	OID20365	Q9UBR2	Cardiometabolic	antimmj_omrf	antimmj_omrf1 - antimmj_omrf2	0.146143	-0.270497	0.562784	0.485051	Non-significant	0.753937	Not_significant
MTUS1	OID31315	Q9ULD2	Oncology_II	antimmj_omrf	antimmj_omrf1 - antimmj_omrf2	-0.362829	-1.39799	0.672333	0.485375	Non-significant	0.753937	Not_significant
HAGH	OID21459	Q16775	Oncology	antimmj_omrf	antimmj_omrf1 - antimmj_omrf2	0.468574	-0.870804	1.80795	0.485841	Non-significant	0.753937	Not_significant
HSP90B1	OID20829	P14625	Neurology	antimmj_omrf	antimmj_omrf1 - antimmj_omrf2	0.327708	-0.608389	1.26381	0.485886	Non-significant	0.753937	Not_significant
MST1	OID30713	P26927	Inflammation_II	antimmj_omrf	antimmj_omrf1 - antimmj_omrf2	0.112508	-0.20907	0.434086	0.486044	Non-significant	0.753937	Not_significant
SSBP1	OID30468	Q04837	Inflammation_II	antimmj_omrf	antimmj_omrf1 - antimmj_omrf2	-0.279134	-1.07715	0.518884	0.486269	Non-significant	0.753937	Not_significant
PTPN1	OID20908	P18031	Neurology	antimmj_omrf	antimmj_omrf1 - antimmj_omrf2	-0.263721	-1.0181	0.49066	0.486402	Non-significant	0.753937	Not_significant
SPRING1	OID31197	Q9H741	Oncology_II	antimmj_omrf	antimmj_omrf1 - antimmj_omrf2	-0.354268	-1.36832	0.659785	0.486719	Non-significant	0.754024	Not_significant
LAIR2	OID20965	Q6ISS4	Neurology	antimmj_omrf	antimmj_omrf1 - antimmj_omrf2	0.26681	-0.498256	1.03188	0.487254	Non-significant	0.754449	Not_significant
CEP43	OID20084	O95684	Cardiometabolic	antimmj_omrf	antimmj_omrf1 - antimmj_omrf2	-0.276611	-1.0728	0.519577	0.489209	Non-significant	0.756631	Not_significant
IL13RA2	OID30841	Q14627	Neurology_II	antimmj_omrf	antimmj_omrf1 - antimmj_omrf2	0.683396	-1.28383	2.65062	0.489219	Non-significant	0.756631	Not_significant
NMRK2	OID31163	Q9NPI5	Oncology_II	antimmj_omrf	antimmj_omrf1 - antimmj_omrf2	-0.361786	-1.40463	0.681056	0.489826	Non-significant	0.756631	Not_significant
TMEM106A	OID31411	Q96A25	Oncology_II	antimmj_omrf	antimmj_omrf1 - antimmj_omrf2	-0.2429	-0.9433	0.4575	0.489951	Non-significant	0.756631	Not_significant
CACNB3	OID31039	P54284	Neurology_II	antimmj_omrf	antimmj_omrf1 - antimmj_omrf2	-0.366642	-1.42392	0.690638	0.489969	Non-significant	0.756631	Not_significant
DOCK9	OID30836	Q9BZ29	Neurology_II	antimmj_omrf	antimmj_omrf1 - antimmj_omrf2	-0.52631	-2.04619	0.993567	0.490622	Non-significant	0.756834	Not_significant
NLGN1	OID30900	Q8N2Q7	Neurology_II	antimmj_omrf	antimmj_omrf1 - antimmj_omrf2	-0.418521	-1.62713	0.790086	0.490623	Non-significant	0.756834	Not_significant
ICAM2	OID20248	P13598	Cardiometabolic	antimmj_omrf	antimmj_omrf1 - antimmj_omrf2	0.191318	-0.361639	0.744274	0.490973	Non-significant	0.756972	Not_significant
VIM	OID20053	P08670	Cardiometabolic	antimmj_omrf	antimmj_omrf1 - antimmj_omrf2	0.284209	-0.538248	1.10667	0.491525	Non-significant	0.757049	Not_significant
NAGA	OID30509	P17050	Inflammation_II	antimmj_omrf	antimmj_omrf1 - antimmj_omrf2	0.142389	-0.269737	0.554514	0.491603	Non-significant	0.757049	Not_significant
PDP1	OID21176	Q9P0J1	Oncology	antimmj_omrf	antimmj_omrf1 - antimmj_omrf2	-0.376606	-1.46779	0.714583	0.491807	Non-significant	0.757049	Not_significant
AMFR	OID20806	Q9UKV5	Neurology	antimmj_omrf	antimmj_omrf1 - antimmj_omrf2	-0.126665	-0.494548	0.241217	0.492891	Non-significant	0.758314	Not_significant
ARHGEF5	OID30871	Q12774	Neurology_II	antimmj_omrf	antimmj_omrf1 - antimmj_omrf2	0.216675	-0.412862	0.846212	0.493248	Non-significant	0.758461	Not_significant
MCFD2	OID20171	Q8NI22	Cardiometabolic	antimmj_omrf	antimmj_omrf1 - antimmj_omrf2	0.130048	-0.248653	0.508749	0.494221	Non-significant	0.759452	Not_significant
SPINK5	OID21148	Q9NQ38	Neurology	antimmj_omrf	antimmj_omrf1 - antimmj_omrf2	0.0878124	-0.168064	0.343689	0.494435	Non-significant	0.759452	Not_significant
TOP1MT	OID31233	Q969P6	Oncology_II	antimmj_omrf	antimmj_omrf1 - antimmj_omrf2	0.545459	-1.04462	2.13554	0.49468	Non-significant	0.759452	Not_significant
PTPRB	OID30324	P23467	Cardiometabolic_II	antimmj_omrf	antimmj_omrf1 - antimmj_omrf2	0.124725	-0.239252	0.488703	0.495044	Non-significant	0.759452	Not_significant
IPCEF1	OID20977	Q8WWN9	Neurology	antimmj_omrf	antimmj_omrf1 - antimmj_omrf2	0.386531	-0.742181	1.51524	0.495203	Non-significant	0.759452	Not_significant
NAMPT	OID21227	P43490	Oncology	antimmj_omrf	antimmj_omrf1 - antimmj_omrf2	0.22828	-0.439271	0.89583	0.496024	Non-significant	0.759975	Not_significant
AGT	OID30709	P01019	Inflammation_II	antimmj_omrf	antimmj_omrf1 - antimmj_omrf2	0.0383371	-0.0737834	0.150458	0.496069	Non-significant	0.759975	Not_significant
ATP1B1	OID30124	P05026	Cardiometabolic_II	antimmj_omrf	antimmj_omrf1 - antimmj_omrf2	0.353088	-0.682346	1.38852	0.497192	Non-significant	0.760249	Not_significant
MME	OID21307	P08473	Oncology	antimmj_omrf	antimmj_omrf1 - antimmj_omrf2	0.190328	-0.367908	0.748563	0.497291	Non-significant	0.760249	Not_significant
CTSV	OID21405	O60911	Oncology	antimmj_omrf	antimmj_omrf1 - antimmj_omrf2	0.122082	-0.236454	0.480619	0.497607	Non-significant	0.760249	Not_significant
ARSB	OID21331	P15848	Oncology	antimmj_omrf	antimmj_omrf1 - antimmj_omrf2	-0.216733	-0.853416	0.419949	0.497963	Non-significant	0.760249	Not_significant
EPHB4	OID20242	P54760	Cardiometabolic	antimmj_omrf	antimmj_omrf1 - antimmj_omrf2	0.173839	-0.337164	0.684841	0.498252	Non-significant	0.760249	Not_significant
CD40	OID20724	P25942	Inflammation	antimmj_omrf	antimmj_omrf1 - antimmj_omrf2	0.202813	-0.393526	0.799152	0.498371	Non-significant	0.760249	Not_significant
RAB3GAP1	OID30829	Q15042	Neurology_II	antimmj_omrf	antimmj_omrf1 - antimmj_omrf2	-0.425946	-1.67873	0.826835	0.498414	Non-significant	0.760249	Not_significant
ALMS1	OID31275	Q8TCU4	Oncology_II	antimmj_omrf	antimmj_omrf1 - antimmj_omrf2	0.34826	-0.676559	1.37308	0.49851	Non-significant	0.760249	Not_significant
PAK4	OID20819	O96013	Neurology	antimmj_omrf	antimmj_omrf1 - antimmj_omrf2	-0.230502	-0.908679	0.447675	0.49861	Non-significant	0.760249	Not_significant
NPM1	OID20961	P06748	Neurology	antimmj_omrf	antimmj_omrf1 - antimmj_omrf2	-0.356905	-1.40831	0.694502	0.498984	Non-significant	0.760348	Not_significant
UXS1	OID21189	Q8NBZ7	Oncology	antimmj_omrf	antimmj_omrf1 - antimmj_omrf2	0.212018	-0.41261	0.836646	0.4992	Non-significant	0.760348	Not_significant
DKK1	OID21066	O94907	Neurology	antimmj_omrf	antimmj_omrf1 - antimmj_omrf2	0.169484	-0.330694	0.669661	0.499932	Non-significant	0.76071	Not_significant
SDC4	OID20216	P31431	Cardiometabolic	antimmj_omrf	antimmj_omrf1 - antimmj_omrf2	-0.244693	-0.966873	0.477488	0.499963	Non-significant	0.76071	Not_significant
CDK1	OID31164	P06493	Oncology_II	antimmj_omrf	antimmj_omrf1 - antimmj_omrf2	-0.477922	-1.8905	0.934656	0.500472	Non-significant	0.761085	Not_significant
CHMP6	OID30327	Q96FZ7	Cardiometabolic_II	antimmj_omrf	antimmj_omrf1 - antimmj_omrf2	-0.143097	-0.567084	0.280889	0.501517	Non-significant	0.761998	Not_significant
CNTN2	OID21426	Q02246	Oncology	antimmj_omrf	antimmj_omrf1 - antimmj_omrf2	0.185894	-0.364945	0.736732	0.501598	Non-significant	0.761998	Not_significant
CSF1R	OID30681	P07333	Inflammation_II	antimmj_omrf	antimmj_omrf1 - antimmj_omrf2	0.139282	-0.273669	0.552232	0.501908	Non-significant	0.762069	Not_significant
TAX1BP1	OID31075	Q86VP1	Neurology_II	antimmj_omrf	antimmj_omrf1 - antimmj_omrf2	-0.24945	-0.990951	0.49205	0.502813	Non-significant	0.763043	Not_significant
CNTN3	OID21092	Q9P232	Neurology	antimmj_omrf	antimmj_omrf1 - antimmj_omrf2	0.106556	-0.210532	0.423643	0.503299	Non-significant	0.763381	Not_significant
EVI2B	OID31227	P34910	Oncology_II	antimmj_omrf	antimmj_omrf1 - antimmj_omrf2	0.492141	-0.973282	1.95756	0.503734	Non-significant	0.76364	Not_significant
ACP1	OID30524	P24666	Inflammation_II	antimmj_omrf	antimmj_omrf1 - antimmj_omrf2	-0.364933	-1.45396	0.724093	0.504677	Non-significant	0.76467	Not_significant
PLTP	OID20238	P55058	Cardiometabolic	antimmj_omrf	antimmj_omrf1 - antimmj_omrf2	0.192622	-0.382596	0.76784	0.504966	Non-significant	0.764709	Not_significant
SPAG1	OID30979	Q07617	Neurology_II	antimmj_omrf	antimmj_omrf1 - antimmj_omrf2	-0.158242	-0.63202	0.315535	0.50607	Non-significant	0.765326	Not_significant
SCRIB	OID31455	Q14160	Oncology_II	antimmj_omrf	antimmj_omrf1 - antimmj_omrf2	0.195706	-0.390911	0.782323	0.506108	Non-significant	0.765326	Not_significant
SCRIB	OID31455	Q14160	Oncology_II	antimmj_omrf	antimmj_omrf1 - antimmj_omrf2	0.195706	-0.390911	0.782323	0.506108	Non-significant	0.81901	Not_significant
SCRIB	OID31455	Q14160	Oncology_II	antimmj_omrf	antimmj_omrf1 - antimmj_omrf2	0.195706	-0.390911	0.782323	0.506108	Non-significant	0.964557	Not_significant
SCRIB	OID31455	Q14160	Oncology_II	antimmj_omrf	antimmj_omrf1 - antimmj_omrf2	0.195706	-0.390911	0.782323	0.506108	Non-significant	0.971168	Not_significant
IL24	OID20440	Q13007	Inflammation	antimmj_omrf	antimmj_omrf1 - antimmj_omrf2	0.108432	-0.216474	0.433338	0.506368	Non-significant	0.765326	Not_significant
VTCN1	OID21164	Q7Z7D3	Oncology	antimmj_omrf	antimmj_omrf1 - antimmj_omrf2	0.281045	-0.561533	1.12362	0.506601	Non-significant	0.765326	Not_significant
DMD	OID30223	P11532	Cardiometabolic_II	antimmj_omrf	antimmj_omrf1 - antimmj_omrf2	0.364221	-0.727945	1.45639	0.506695	Non-significant	0.765326	Not_significant
PROK1	OID20543	P58294	Inflammation	antimmj_omrf	antimmj_omrf1 - antimmj_omrf2	-0.207407	-0.830778	0.415965	0.507673	Non-significant	0.766403	Not_significant
MPO	OID21100	P05164	Neurology	antimmj_omrf	antimmj_omrf1 - antimmj_omrf2	-0.158083	-0.634483	0.318318	0.508832	Non-significant	0.767445	Not_significant
EIF4EBP1	OID20162	Q13541	Cardiometabolic	antimmj_omrf	antimmj_omrf1 - antimmj_omrf2	-0.448192	-1.79907	0.902685	0.508893	Non-significant	0.767445	Not_significant
S100A3	OID31352	P33764	Oncology_II	antimmj_omrf	antimmj_omrf1 - antimmj_omrf2	0.179517	-0.361903	0.720937	0.509163	Non-significant	0.767453	Not_significant
PTP4A3	OID30469	O75365	Inflammation_II	antimmj_omrf	antimmj_omrf1 - antimmj_omrf2	-0.186763	-0.75039	0.376865	0.509428	Non-significant	0.767454	Not_significant
TMPRSS11D	OID31103	O60235	Neurology_II	antimmj_omrf	antimmj_omrf1 - antimmj_omrf2	0.189299	-0.382626	0.761224	0.509893	Non-significant	0.767754	Not_significant
SHBG	OID30685	P04278	Inflammation_II	antimmj_omrf	antimmj_omrf1 - antimmj_omrf2	0.163694	-0.332372	0.65976	0.511178	Non-significant	0.769001	Not_significant
PAGR1	OID30206	Q9BTK6	Cardiometabolic_II	antimmj_omrf	antimmj_omrf1 - antimmj_omrf2	0.27709	-0.562921	1.1171	0.511332	Non-significant	0.769001	Not_significant
C9orf40	OID31489	Q8IXQ3	Oncology_II	antimmj_omrf	antimmj_omrf1 - antimmj_omrf2	-0.387098	-1.56211	0.787915	0.511845	Non-significant	0.769001	Not_significant
TBCC	OID20942	Q15814	Neurology	antimmj_omrf	antimmj_omrf1 - antimmj_omrf2	-0.26378	-1.06506	0.537494	0.512138	Non-significant	0.769001	Not_significant
SRP14	OID21324	P37108	Oncology	antimmj_omrf	antimmj_omrf1 - antimmj_omrf2	0.297378	-0.606771	1.20153	0.512215	Non-significant	0.769001	Not_significant
BABAM1	OID30466	Q9NWV8	Inflammation_II	antimmj_omrf	antimmj_omrf1 - antimmj_omrf2	0.435465	-0.887755	1.75868	0.512314	Non-significant	0.769001	Not_significant
TNFRSF10C	OID20265	O14798	Cardiometabolic	antimmj_omrf	antimmj_omrf1 - antimmj_omrf2	-0.197372	-0.798706	0.403963	0.513428	Non-significant	0.770115	Not_significant
LRRN1	OID20438	Q6UXK5	Inflammation	antimmj_omrf	antimmj_omrf1 - antimmj_omrf2	0.146029	-0.299394	0.591453	0.513912	Non-significant	0.770115	Not_significant
DXO	OID31080	O77932	Neurology_II	antimmj_omrf	antimmj_omrf1 - antimmj_omrf2	0.214097	-0.439176	0.867371	0.514058	Non-significant	0.770115	Not_significant
BAX	OID20856	Q07812	Neurology	antimmj_omrf	antimmj_omrf1 - antimmj_omrf2	0.322806	-0.663077	1.30869	0.514416	Non-significant	0.770115	Not_significant
GAST	OID31083	P01350	Neurology_II	antimmj_omrf	antimmj_omrf1 - antimmj_omrf2	0.319995	-0.657701	1.29769	0.514614	Non-significant	0.770115	Not_significant
ANXA3	OID21036	P12429	Neurology	antimmj_omrf	antimmj_omrf1 - antimmj_omrf2	-0.309964	-1.25788	0.637951	0.514863	Non-significant	0.770115	Not_significant
KLK4	OID21391	Q9Y5K2	Oncology	antimmj_omrf	antimmj_omrf1 - antimmj_omrf2	0.320203	-0.659127	1.29953	0.515041	Non-significant	0.770115	Not_significant
VSTM1	OID20851	Q6UX27	Neurology	antimmj_omrf	antimmj_omrf1 - antimmj_omrf2	-0.200792	-0.815491	0.413906	0.515412	Non-significant	0.770115	Not_significant
ANP32C	OID30203	O43423	Cardiometabolic_II	antimmj_omrf	antimmj_omrf1 - antimmj_omrf2	0.0886163	-0.182813	0.360046	0.515651	Non-significant	0.770115	Not_significant
PAXX	OID30591	Q9BUH6	Inflammation_II	antimmj_omrf	antimmj_omrf1 - antimmj_omrf2	0.173544	-0.358879	0.705967	0.516336	Non-significant	0.770115	Not_significant
S100A12	OID21374	P80511	Oncology	antimmj_omrf	antimmj_omrf1 - antimmj_omrf2	0.287192	-0.593998	1.16838	0.516357	Non-significant	0.770115	Not_significant
LILRB1	OID20323	Q8NHL6	Cardiometabolic	antimmj_omrf	antimmj_omrf1 - antimmj_omrf2	0.156257	-0.32369	0.636204	0.516698	Non-significant	0.770115	Not_significant
PSMD9	OID21304	O00233	Oncology	antimmj_omrf	antimmj_omrf1 - antimmj_omrf2	-0.331944	-1.35139	0.6875	0.516762	Non-significant	0.770115	Not_significant
DHODH	OID30137	Q02127	Cardiometabolic_II	antimmj_omrf	antimmj_omrf1 - antimmj_omrf2	-0.38955	-1.58593	0.806835	0.516777	Non-significant	0.770115	Not_significant
PPM1B	OID30548	O75688	Inflammation_II	antimmj_omrf	antimmj_omrf1 - antimmj_omrf2	-0.235376	-0.959846	0.489094	0.517685	Non-significant	0.771071	Not_significant
DYNC1H1	OID31341	Q14204	Oncology_II	antimmj_omrf	antimmj_omrf1 - antimmj_omrf2	-0.190186	-0.778027	0.397656	0.519424	Non-significant	0.772887	Not_significant
CPOX	OID30495	P36551	Inflammation_II	antimmj_omrf	antimmj_omrf1 - antimmj_omrf2	0.147561	-0.308529	0.603651	0.519437	Non-significant	0.772887	Not_significant
CFB	OID30755	P00751	Inflammation_II	antimmj_omrf	antimmj_omrf1 - antimmj_omrf2	0.102594	-0.214966	0.420153	0.51996	Non-significant	0.773267	Not_significant
ACP6	OID21432	Q9NPH0	Oncology	antimmj_omrf	antimmj_omrf1 - antimmj_omrf2	0.160561	-0.337523	0.658645	0.520954	Non-significant	0.774347	Not_significant
PKLR	OID20682	P30613	Inflammation	antimmj_omrf	antimmj_omrf1 - antimmj_omrf2	-0.356451	-1.46404	0.751135	0.521631	Non-significant	0.774669	Not_significant
AIDA	OID30956	Q96BJ3	Neurology_II	antimmj_omrf	antimmj_omrf1 - antimmj_omrf2	-0.538445	-2.21181	1.13492	0.521705	Non-significant	0.774669	Not_significant
[truncated: 970 more rows]

## Sheet: gobp_enrichment
#	Processes	FDR	In Data	Total	Ratio	Network Objects from Active Data
1	blood vessel development	6.36661e-05	7	879	0.00796359	Collagen IV, LAMA4, PLGF, ALK-1, COL15A1, CLEC14A, COL4A1
2	vasculature development	6.36661e-05	7	928	0.0075431	Collagen IV, LAMA4, PLGF, ALK-1, COL15A1, CLEC14A, COL4A1
3	angiogenesis	6.36661e-05	6	562	0.0106762	Collagen IV, PLGF, ALK-1, COL15A1, CLEC14A, COL4A1
4	circulatory system development	6.36661e-05	8	1554	0.00514801	Collagen IV, LAMA4, PLGF, MMP-13, ALK-1, COL15A1, CLEC14A, COL4A1
5	blood vessel morphogenesis	0.000187887	6	732	0.00819672	Collagen IV, PLGF, ALK-1, COL15A1, CLEC14A, COL4A1
6	parturition	0.000230161	3	44	0.0681818	PGF2aR, MMP-13, Galpha(q)-specific prostanoid GPCRs
7	retina vasculature development in camera-type eye	0.000241313	3	47	0.0638298	Collagen IV, ALK-1, COL4A1
8	enzyme-linked receptor protein signaling pathway	0.000488818	6	936	0.00641026	Collagen IV, PLGF, FGF23, ALK-1, CLEC14A, COL4A1
9	cellular response to prostaglandin D stimulus	0.000809964	2	9	0.222222	PGF2aR, Galpha(q)-specific prostanoid GPCRs
10	response to prostaglandin D	0.000809964	2	9	0.222222	PGF2aR, Galpha(q)-specific prostanoid GPCRs
11	cell surface receptor protein tyrosine kinase signaling pathway	0.000809964	5	603	0.00829187	Collagen IV, PLGF, FGF23, CLEC14A, COL4A1
12	tube morphogenesis	0.00096143	6	1130	0.00530973	Collagen IV, PLGF, ALK-1, COL15A1, CLEC14A, COL4A1
13	response to endogenous stimulus	0.00103986	8	2638	0.0030326	PGF2aR, Collagen IV, PLGF, MMP-13, FGF23, ALK-1, Galpha(q)-specific prostanoid GPCRs, ACES
14	retinal blood vessel morphogenesis	0.00103986	2	12	0.166667	Collagen IV, COL4A1
15	sprouting angiogenesis	0.00103986	3	98	0.0306122	PLGF, ALK-1, CLEC14A
16	retina development in camera-type eye	0.00116282	4	328	0.0121951	Collagen IV, ALK-1, ACES, COL4A1
17	collagen-activated tyrosine kinase receptor signaling pathway	0.00125932	2	14	0.142857	Collagen IV, COL4A1
18	renal tubule morphogenesis	0.00129296	3	112	0.0267857	Collagen IV, PLGF, COL4A1
19	retina vasculature morphogenesis in camera-type eye	0.0020542	2	19	0.105263	Collagen IV, COL4A1
20	extracellular matrix organization	0.0020542	4	414	0.00966184	Collagen IV, MMP-13, COL15A1, COL4A1
21	extracellular structure organization	0.0020542	4	415	0.00963855	Collagen IV, MMP-13, COL15A1, COL4A1
22	external encapsulating structure organization	0.0020542	4	416	0.00961538	Collagen IV, MMP-13, COL15A1, COL4A1
23	renal tubule development	0.0020542	3	143	0.020979	Collagen IV, PLGF, COL4A1
24	lymphangiogenesis	0.0020542	2	21	0.0952381	ALK-1, CLEC14A
25	regulation of multicellular organismal development	0.00213804	7	2243	0.00312082	Collagen IV, LAMA4, PLGF, FGF23, ALK-1, Galpha(q)-specific prostanoid GPCRs, ACES
26	collagen-activated signaling pathway	0.00222496	2	23	0.0869565	Collagen IV, COL4A1
27	developmental process	0.00222496	12	8756	0.00137049	Collagen IV, LAMA4, PRND, PLGF, MMP-13, HSPC300, FGF23, ALK-1, COL15A1, ACES, CLEC14A, COL4A1
28	anatomical structure formation involved in morphogenesis	0.00222496	6	1522	0.00394218	Collagen IV, PLGF, ALK-1, COL15A1, CLEC14A, COL4A1
29	lymph vessel morphogenesis	0.00223233	2	24	0.0833333	ALK-1, CLEC14A
30	tube development	0.00233324	6	1554	0.003861	Collagen IV, PLGF, ALK-1, COL15A1, CLEC14A, COL4A1
31	regulation of angiogenesis	0.00273136	4	484	0.00826446	Collagen IV, PLGF, ALK-1, Galpha(q)-specific prostanoid GPCRs
32	anatomical structure morphogenesis	0.00273369	8	3383	0.00236477	Collagen IV, PLGF, MMP-13, FGF23, ALK-1, COL15A1, CLEC14A, COL4A1
33	regulation of vasculature development	0.00273369	4	492	0.00813008	Collagen IV, PLGF, ALK-1, Galpha(q)-specific prostanoid GPCRs
34	positive regulation of cell population proliferation	0.00279998	6	1642	0.00365408	PGF2aR, PLGF, HSPC300, FGF23, ALK-1, Galpha(q)-specific prostanoid GPCRs
35	epithelial tube morphogenesis	0.00336012	4	527	0.00759013	Collagen IV, PLGF, ALK-1, COL4A1
36	response to hormone	0.00393702	6	1764	0.00340136	PGF2aR, PLGF, MMP-13, FGF23, Galpha(q)-specific prostanoid GPCRs, ACES
37	lymph vessel development	0.00397953	2	36	0.0555556	ALK-1, CLEC14A
38	multi-organism reproductive process	0.00404533	4	565	0.00707965	PGF2aR, PLGF, MMP-13, Galpha(q)-specific prostanoid GPCRs
39	multi-multicellular organism process	0.00407722	4	570	0.00701754	PGF2aR, PLGF, MMP-13, Galpha(q)-specific prostanoid GPCRs
40	signal transduction	0.00431377	11	7834	0.00140414	PGF2aR, Collagen IV, PLGF, HSPC300, FGF23, ALK-1, Galpha(q)-specific prostanoid GPCRs, COL15A1, ACES, CLEC14A, COL4A1
41	regulation of cell population proliferation	0.00431377	7	2704	0.00258876	PGF2aR, Collagen IV, PLGF, HSPC300, FGF23, ALK-1, Galpha(q)-specific prostanoid GPCRs
42	branching morphogenesis of an epithelial tube	0.00499874	3	235	0.012766	Collagen IV, PLGF, COL4A1
43	multicellular organism development	0.00559681	10	6510	0.0015361	Collagen IV, LAMA4, PLGF, MMP-13, HSPC300, ALK-1, COL15A1, ACES, CLEC14A, COL4A1
44	camera-type eye development	0.00559681	4	639	0.00625978	Collagen IV, ALK-1, ACES, COL4A1
45	anatomical structure development	0.00594309	11	8188	0.00134343	Collagen IV, LAMA4, PLGF, MMP-13, HSPC300, FGF23, ALK-1, COL15A1, ACES, CLEC14A, COL4A1
46	response to salt	0.00594309	2	49	0.0408163	FGF23, Galpha(q)-specific prostanoid GPCRs
47	regulation of endothelial cell proliferation	0.00594309	3	259	0.011583	Collagen IV, PLGF, ALK-1
48	vascular endothelial growth factor receptor signaling pathway	0.00605553	2	51	0.0392157	PLGF, CLEC14A
49	signaling	0.00605553	11	8263	0.00133124	PGF2aR, Collagen IV, PLGF, HSPC300, FGF23, ALK-1, Galpha(q)-specific prostanoid GPCRs, COL15A1, ACES, CLEC14A, COL4A1
50	cell communication	0.00645894	11	8337	0.00131942	PGF2aR, Collagen IV, PLGF, HSPC300, FGF23, ALK-1, Galpha(q)-specific prostanoid GPCRs, COL15A1, ACES, CLEC14A, COL4A1
51	morphogenesis of a branching epithelium	0.00645894	3	274	0.0109489	Collagen IV, PLGF, COL4A1
52	cellular response to endogenous stimulus	0.00657936	6	2071	0.00289715	PGF2aR, Collagen IV, PLGF, FGF23, ALK-1, Galpha(q)-specific prostanoid GPCRs
53	positive regulation of angiogenesis	0.00669121	3	281	0.0106762	PLGF, ALK-1, Galpha(q)-specific prostanoid GPCRs
54	positive regulation of vasculature development	0.00671112	3	285	0.0105263	PLGF, ALK-1, Galpha(q)-specific prostanoid GPCRs
55	eye development	0.00671112	4	714	0.00560224	Collagen IV, ALK-1, ACES, COL4A1
56	morphogenesis of a branching structure	0.00671112	3	287	0.010453	Collagen IV, PLGF, COL4A1
57	regulation of anatomical structure morphogenesis	0.00671112	5	1331	0.00375657	Collagen IV, PLGF, ALK-1, Galpha(q)-specific prostanoid GPCRs, ACES
58	visual system development	0.00672177	4	723	0.0055325	Collagen IV, ALK-1, ACES, COL4A1
59	branching involved in blood vessel morphogenesis	0.00672177	2	59	0.0338983	Collagen IV, COL4A1
60	system development	0.00672177	9	5465	0.00164684	Collagen IV, LAMA4, PLGF, MMP-13, ALK-1, COL15A1, ACES, CLEC14A, COL4A1
61	sensory system development	0.00672177	4	732	0.00546448	Collagen IV, ALK-1, ACES, COL4A1
62	cellular response to stimulus	0.00672177	12	10443	0.0011491	PGF2aR, Collagen IV, PLGF, MMP-13, HSPC300, FGF23, ALK-1, Galpha(q)-specific prostanoid GPCRs, COL15A1, ACES, CLEC14A, COL4A1
63	multicellular organismal process	0.00672177	12	10449	0.00114844	PGF2aR, Collagen IV, LAMA4, PLGF, MMP-13, HSPC300, ALK-1, Galpha(q)-specific prostanoid GPCRs, COL15A1, ACES, CLEC14A, COL4A1
64	regulation of cell migration	0.00721984	5	1400	0.00357143	LAMA4, PLGF, FGF23, ALK-1, Galpha(q)-specific prostanoid GPCRs
65	positive regulation of pancreatic trypsinogen secretion	0.00721984	1	1	1	MMP-13
66	regulation of pancreatic trypsinogen secretion	0.00721984	1	1	1	MMP-13
67	cell differentiation	0.00721984	9	5590	0.00161002	Collagen IV, LAMA4, PLGF, MMP-13, FGF23, ALK-1, COL15A1, ACES, COL4A1
68	cellular developmental process	0.00721984	9	5591	0.00160973	Collagen IV, LAMA4, PLGF, MMP-13, FGF23, ALK-1, COL15A1, ACES, COL4A1
69	morphogenesis of an epithelium	0.00728019	4	771	0.00518807	Collagen IV, PLGF, ALK-1, COL4A1
70	blood circulation	0.00738922	4	777	0.00514801	Collagen IV, PLGF, ALK-1, Galpha(q)-specific prostanoid GPCRs
71	negative regulation of blood vessel endothelial cell migration	0.007647	2	69	0.0289855	ALK-1, Galpha(q)-specific prostanoid GPCRs
72	basement membrane organization	0.00798282	2	71	0.028169	Collagen IV, COL4A1
73	cellular response to prostaglandin stimulus	0.00832159	2	73	0.0273973	PGF2aR, Galpha(q)-specific prostanoid GPCRs
74	regulation of cell motility	0.00850175	5	1483	0.00337154	LAMA4, PLGF, FGF23, ALK-1, Galpha(q)-specific prostanoid GPCRs
75	negative regulation of endothelial cell proliferation	0.00971905	2	80	0.025	Collagen IV, ALK-1
76	regulation of locomotion	0.0103393	5	1557	0.0032113	LAMA4, PLGF, FGF23, ALK-1, Galpha(q)-specific prostanoid GPCRs
77	circulatory system process	0.0106318	4	878	0.00455581	Collagen IV, PLGF, ALK-1, Galpha(q)-specific prostanoid GPCRs
78	cellular response to growth factor stimulus	0.0107644	4	888	0.0045045	Collagen IV, PLGF, FGF23, ALK-1
79	response to organic substance	0.0107644	8	4666	0.00171453	PGF2aR, Collagen IV, PLGF, MMP-13, FGF23, Galpha(q)-specific prostanoid GPCRs, ACES, COL4A1
80	neuromuscular junction development	0.0107644	2	87	0.0229885	Collagen IV, COL4A1
81	regulation of blood pressure	0.0107734	3	383	0.0078329	PLGF, ALK-1, Galpha(q)-specific prostanoid GPCRs
82	negative regulation of endothelial cell migration	0.0114819	2	91	0.021978	ALK-1, Galpha(q)-specific prostanoid GPCRs
83	vascular endothelial growth factor receptor-3 signaling pathway	0.0115998	1	2	0.5	CLEC14A
84	acetylcholine catabolic process in synaptic cleft	0.0115998	1	2	0.5	ACES
85	response to prostaglandin	0.0118127	2	94	0.0212766	PGF2aR, Galpha(q)-specific prostanoid GPCRs
86	response to growth factor	0.0126724	4	948	0.00421941	Collagen IV, PLGF, FGF23, ALK-1
87	tissue morphogenesis	0.0129243	4	956	0.0041841	Collagen IV, PLGF, ALK-1, COL4A1
88	regulation of developmental process	0.0135796	7	3678	0.00190321	Collagen IV, LAMA4, PLGF, FGF23, ALK-1, Galpha(q)-specific prostanoid GPCRs, ACES
89	regulation of smooth muscle contraction involved in micturition	0.0155449	1	3	0.333333	Galpha(q)-specific prostanoid GPCRs
90	negative regulation of circadian sleep/wake cycle, wakefulness	0.0155449	1	3	0.333333	Galpha(q)-specific prostanoid GPCRs
91	acetylcholine catabolic process	0.0155449	1	3	0.333333	ACES
92	positive regulation of smooth muscle contraction involved in micturition	0.0155449	1	3	0.333333	Galpha(q)-specific prostanoid GPCRs
93	thromboxane A2 signaling pathway	0.0155449	1	3	0.333333	Galpha(q)-specific prostanoid GPCRs
94	prostaglandin receptor internalization	0.0155449	1	3	0.333333	Galpha(q)-specific prostanoid GPCRs
95	negative regulation of epithelial cell migration	0.0157514	2	115	0.0173913	ALK-1, Galpha(q)-specific prostanoid GPCRs
96	negative regulation of multicellular organismal process	0.0163999	5	1816	0.0027533	Collagen IV, LAMA4, FGF23, ALK-1, Galpha(q)-specific prostanoid GPCRs
97	regulation of secretion by cell	0.0164608	4	1051	0.0038059	MMP-13, FGF23, Galpha(q)-specific prostanoid GPCRs, ACES
98	cellular response to hormone stimulus	0.0180354	4	1089	0.00367309	PGF2aR, PLGF, FGF23, Galpha(q)-specific prostanoid GPCRs
99	sensory organ development	0.0180354	4	1090	0.00366972	Collagen IV, ALK-1, ACES, COL4A1
100	positive regulation of vitamin D 24-hydroxylase activity	0.0180354	1	4	0.25	FGF23
101	regulation of gastrin-induced gastric acid secretion	0.0180354	1	4	0.25	Galpha(q)-specific prostanoid GPCRs
102	negative regulation of synaptic transmission, cholinergic	0.0180354	1	4	0.25	ACES
103	vitamin D catabolic process	0.0180354	1	4	0.25	FGF23
104	negative regulation of gastrin-induced gastric acid secretion	0.0180354	1	4	0.25	Galpha(q)-specific prostanoid GPCRs
105	regulation of vitamin D 24-hydroxylase activity	0.0180354	1	4	0.25	FGF23
106	positive regulation of myofibroblast contraction	0.0180354	1	4	0.25	Galpha(q)-specific prostanoid GPCRs
107	positive regulation of colon smooth muscle contraction	0.0180354	1	4	0.25	Galpha(q)-specific prostanoid GPCRs
108	regulation of colon smooth muscle contraction	0.0180354	1	4	0.25	Galpha(q)-specific prostanoid GPCRs
109	regulation of protein secretion	0.0204269	3	531	0.00564972	MMP-13, Galpha(q)-specific prostanoid GPCRs, ACES
110	regulation of secretion	0.0209806	4	1162	0.00344234	MMP-13, FGF23, Galpha(q)-specific prostanoid GPCRs, ACES
111	renal system development	0.0217098	3	546	0.00549451	Collagen IV, PLGF, COL4A1
112	regulation of myofibroblast contraction	0.0217339	1	5	0.2	Galpha(q)-specific prostanoid GPCRs
113	receptor internalization	0.0223414	2	150	0.0133333	Galpha(q)-specific prostanoid GPCRs, ACES
114	cellular response to chemical stimulus	0.0226696	7	4183	0.00167344	PGF2aR, Collagen IV, PLGF, FGF23, Galpha(q)-specific prostanoid GPCRs, ACES, COL4A1
115	cell surface receptor signaling pathway	0.0239365	6	3067	0.00195631	Collagen IV, PLGF, FGF23, ALK-1, CLEC14A, COL4A1
116	response to oxygen-containing compound	0.0239371	6	3075	0.00195122	PGF2aR, Collagen IV, MMP-13, FGF23, Galpha(q)-specific prostanoid GPCRs, ACES
117	positive regulation of gastric mucosal blood circulation	0.0239371	1	6	0.166667	Galpha(q)-specific prostanoid GPCRs
118	regulation of gastric mucosal blood circulation	0.0239371	1	6	0.166667	Galpha(q)-specific prostanoid GPCRs
119	regulation of inhibitory G protein-coupled receptor phosphorylation	0.0239371	1	6	0.166667	Galpha(q)-specific prostanoid GPCRs
120	acetylcholine metabolic process	0.0239371	1	6	0.166667	ACES
121	positive regulation of inhibitory G protein-coupled receptor phosphorylation	0.0239371	1	6	0.166667	Galpha(q)-specific prostanoid GPCRs
122	acetate ester metabolic process	0.0239371	1	6	0.166667	ACES
123	regulation of blood vessel endothelial cell migration	0.0241562	2	163	0.0122699	ALK-1, Galpha(q)-specific prostanoid GPCRs
124	negative regulation of hormone secretion	0.026016	2	170	0.0117647	FGF23, Galpha(q)-specific prostanoid GPCRs
125	vascular endothelial growth factor receptor-2 signaling pathway	0.0272497	1	7	0.142857	CLEC14A
126	cell adhesion	0.0277568	4	1303	0.00306984	Collagen IV, LAMA4, COL15A1, ACES
127	positive regulation of endothelial cell proliferation	0.0277895	2	178	0.011236	PLGF, ALK-1
128	regulation of multicellular organismal process	0.028823	7	4444	0.00157516	Collagen IV, LAMA4, PLGF, FGF23, ALK-1, Galpha(q)-specific prostanoid GPCRs, ACES
129	regulation of epithelial cell proliferation	0.0290439	3	643	0.00466563	Collagen IV, PLGF, ALK-1
130	endocardial cushion to mesenchymal transition	0.0290439	1	8	0.125	ALK-1
131	dorsal aorta morphogenesis	0.0290439	1	8	0.125	ALK-1
132	positive regulation of MAPKKK cascade by fibroblast growth factor receptor signaling pathway	0.0290439	1	8	0.125	FGF23
133	positive regulation of mast cell chemotaxis	0.0290439	1	8	0.125	PLGF
134	negative regulation of gastric acid secretion	0.0290439	1	8	0.125	Galpha(q)-specific prostanoid GPCRs
135	synapse organization	0.0303365	3	659	0.00455235	Collagen IV, ACES, COL4A1
136	response to hypoxia	0.030628	3	663	0.00452489	PLGF, MMP-13, ALK-1
137	lymphatic endothelial cell differentiation	0.0317196	1	9	0.111111	ALK-1
138	negative regulation of forebrain neuron differentiation	0.0317196	1	9	0.111111	Galpha(q)-specific prostanoid GPCRs
139	response to decreased oxygen levels	0.0332339	3	688	0.00436047	PLGF, MMP-13, ALK-1
140	blood vessel endothelial cell proliferation involved in sprouting angiogenesis	0.0338188	1	10	0.1	ALK-1
141	positive regulation of gastro-intestinal system smooth muscle contraction	0.0338188	1	10	0.1	Galpha(q)-specific prostanoid GPCRs
142	dorsal aorta development	0.0338188	1	10	0.1	ALK-1
143	choline metabolic process	0.0338188	1	10	0.1	ACES
144	regulation of cold-induced thermogenesis	0.0338188	2	210	0.00952381	LAMA4, ACES
145	animal organ development	0.0347084	7	4693	0.00149158	Collagen IV, PLGF, MMP-13, FGF23, ALK-1, ACES, COL4A1
146	negative regulation of developmental process	0.0347084	4	1445	0.00276817	Collagen IV, FGF23, ALK-1, Galpha(q)-specific prostanoid GPCRs
147	blood vessel maturation	0.0356496	1	11	0.0909091	ALK-1
148	intestine smooth muscle contraction	0.0356496	1	11	0.0909091	Galpha(q)-specific prostanoid GPCRs
149	regulation of gastric acid secretion	0.0356496	1	11	0.0909091	Galpha(q)-specific prostanoid GPCRs
150	second-messenger-mediated signaling	0.0356496	1	11	0.0909091	Galpha(q)-specific prostanoid GPCRs
151	response to stimulus	0.0358072	12	13275	0.000903955	PGF2aR, Collagen IV, PLGF, MMP-13, HSPC300, FGF23, ALK-1, Galpha(q)-specific prostanoid GPCRs, COL15A1, ACES, CLEC14A, COL4A1
152	fever generation	0.0378712	1	12	0.0833333	Galpha(q)-specific prostanoid GPCRs
153	regulation of mast cell chemotaxis	0.0378712	1	12	0.0833333	PLGF
154	regulation of forebrain neuron differentiation	0.0378712	1	12	0.0833333	Galpha(q)-specific prostanoid GPCRs
155	nephron development	0.0384322	2	233	0.00858369	Collagen IV, PLGF
156	gastro-intestinal system smooth muscle contraction	0.0387734	1	13	0.0769231	Galpha(q)-specific prostanoid GPCRs
157	negative regulation of vascular endothelial cell proliferation	0.0387734	1	13	0.0769231	Collagen IV
158	positive regulation of bicellular tight junction assembly	0.0387734	1	13	0.0769231	ALK-1
159	positive regulation of Arp2/3 complex-mediated actin nucleation	0.0387734	1	13	0.0769231	HSPC300
160	regulation of phosphate transport	0.0387734	1	13	0.0769231	FGF23
161	intracellular phosphate ion homeostasis	0.0387734	1	13	0.0769231	FGF23
162	regulation of gastro-intestinal system smooth muscle contraction	0.0387734	1	13	0.0769231	Galpha(q)-specific prostanoid GPCRs
163	osteoblast differentiation	0.0387734	2	241	0.00829876	MMP-13, ACES
164	positive regulation of leukocyte migration	0.0387734	2	241	0.00829876	PLGF, Galpha(q)-specific prostanoid GPCRs
165	regulation of protein transport	0.0401696	3	784	0.00382653	MMP-13, Galpha(q)-specific prostanoid GPCRs, ACES
166	adenylate cyclase-activating G protein-coupled receptor signaling pathway	0.0401696	2	247	0.00809717	PGF2aR, Galpha(q)-specific prostanoid GPCRs
167	negative regulation of epithelial cell proliferation	0.040242	2	249	0.00803213	Collagen IV, ALK-1
168	positive regulation of endothelial cell differentiation	0.040242	1	14	0.0714286	ALK-1
169	positive regulation of circadian sleep/wake cycle, non-REM sleep	0.040242	1	14	0.0714286	Galpha(q)-specific prostanoid GPCRs
170	cellular response to alcohol	0.0418892	2	258	0.00775194	PGF2aR, Galpha(q)-specific prostanoid GPCRs
171	positive regulation of actin filament-based movement	0.0418892	1	15	0.0666667	Galpha(q)-specific prostanoid GPCRs
172	fat-soluble vitamin catabolic process	0.0418892	1	15	0.0666667	FGF23
173	negative regulation of endothelial cell differentiation	0.0418892	1	15	0.0666667	ALK-1
174	response to oxygen levels	0.0418892	3	811	0.00369914	PLGF, MMP-13, ALK-1
175	animal organ morphogenesis	0.0429081	4	1615	0.00247678	PLGF, MMP-13, FGF23, ALK-1
176	response to sodium phosphate	0.0438909	1	16	0.0625	FGF23
177	endothelial cell activation	0.0438909	1	16	0.0625	ALK-1
178	cellular response to amino acid stimulus	0.0439816	2	269	0.00743494	Collagen IV, COL4A1
179	regulation of cellular process	0.0439816	13	16157	0.000804605	PGF2aR, Collagen IV, LAMA4, PLGF, MMP-13, HSPC300, FGF23, ALK-1, Galpha(q)-specific prostanoid GPCRs, COL15A1, ACES, CLEC14A, COL4A1
180	regulation of endothelial cell migration	0.0450942	2	275	0.00727273	ALK-1, Galpha(q)-specific prostanoid GPCRs
181	endothelial cell apoptotic process	0.0450942	1	17	0.0588235	Collagen IV
182	regulation of circadian sleep/wake cycle, wakefulness	0.0450942	1	17	0.0588235	Galpha(q)-specific prostanoid GPCRs
183	positive regulation of neutrophil extravasation	0.0450942	1	17	0.0588235	Galpha(q)-specific prostanoid GPCRs
184	positive regulation of fever generation	0.0469653	1	18	0.0555556	Galpha(q)-specific prostanoid GPCRs
185	maternal process involved in parturition	0.0469653	1	18	0.0555556	Galpha(q)-specific prostanoid GPCRs
186	regulation of neutrophil extravasation	0.0469653	1	18	0.0555556	Galpha(q)-specific prostanoid GPCRs
187	positive regulation of protein secretion	0.0476007	2	287	0.00696864	MMP-13, ACES
188	receptor-mediated endocytosis	0.0487758	2	292	0.00684932	Galpha(q)-specific prostanoid GPCRs, ACES
189	vitamin catabolic process	0.0487758	1	19	0.0526316	FGF23
190	reproductive process	0.0488285	5	2732	0.00183016	PGF2aR, PRND, PLGF, MMP-13, Galpha(q)-specific prostanoid GPCRs
191	cellular response to acid chemical	0.0494454	2	296	0.00675676	Collagen IV, COL4A1
192	response to chemical	0.0494866	8	6696	0.00119474	PGF2aR, Collagen IV, PLGF, MMP-13, FGF23, Galpha(q)-specific prostanoid GPCRs, ACES, COL4A1
193	luteolysis	0.0497511	1	20	0.05	MMP-13
194	endothelial tube morphogenesis	0.0497511	1	20	0.05	ALK-1
195	morphogenesis of an endothelium	0.0497511	1	20	0.05	ALK-1
Legend:
Processes	Gene Ontology Biological Processes terms
FDR	False discovery rate
In Data	Proteins significant in the model present in the GO:BP term
Total	Total number of proteins in the GO:BP term
Ratio	Ratio of proteins in data and total proteins in term
Network Objects from Active Data	Proteins in the GO:BP term

## Sheet: protein_mapping
Metacore_prot_ass_w_anti_NXP2_11_GO_processes
GO processes with FDR<0.05
GO Process #	GO Process name	GO Process FDR	Network Object Name	Input name	Molecule	Input value: estimate (difference in NPX value between contrast terms)	Molecule Name		Legend
1	blood_vessel_development	6.36661e-05	CollagenIV	COL4A1	COL4A1	0.823766	collagen type IV alpha 1 chain		GO Process name	GO:BP process network name
2	vasculature_development	6.36661e-05	CollagenIV	COL4A1	COL4A1	0.823766	collagen type IV alpha 1 chain		GO Process FDR	False discovery rate for enrichment analysis
3	angiogenesis	6.36661e-05	CollagenIV	COL4A1	COL4A1	0.823766	collagen type IV alpha 1 chain		Network Object name	Protein names from Metacore GO:BP
4	circulatory_system_development	6.36661e-05	CollagenIV	COL4A1	COL4A1	0.823766	collagen type IV alpha 1 chain		Input name	Protein symbol
5	blood_vessel_morphogenesis	0.000187887	CollagenIV	COL4A1	COL4A1	0.823766	collagen type IV alpha 1 chain		Molecule	Protein symbol
6	parturition	0.000230161	PGF2aR	PGF	PTGFR	0.772525	prostaglandin F receptor		Input value: estimate (difference in NPX value between contrast terms)	mean NPX difference between groups from lme post-hoc model
7	retina_vasculature_development_in_camera-type_eye	0.000241313	CollagenIV	COL4A1	COL4A1	0.823766	collagen type IV alpha 1 chain		Molecule Name	full-length protein name
8	enzyme-linked_receptor_protein_signaling_pathway	0.000488818	CollagenIV	COL4A1	COL4A1	0.823766	collagen type IV alpha 1 chain
9	cellular_response_to_prostaglandin_D_stimulus	0.000809964	PGF2aR	PGF	PTGFR	0.772525	prostaglandin F receptor
10	response_to_prostaglandin_D	0.000809964	PGF2aR	PGF	PTGFR	0.772525	prostaglandin F receptor
11	cell_surface_receptor_protein_tyrosine_kinase_signaling_pathway	0.000809964	CollagenIV	COL4A1	COL4A1	0.823766	collagen type IV alpha 1 chain
12	tube_morphogenesis	0.00096143	CollagenIV	COL4A1	COL4A1	0.823766	collagen type IV alpha 1 chain
13	response_to_endogenous_stimulus	0.00103986	PGF2aR	PGF	PTGFR	0.772525	prostaglandin F receptor
14	retinal_blood_vessel_morphogenesis	0.00103986	CollagenIV	COL4A1	COL4A1	0.823766	collagen type IV alpha 1 chain
15	sprouting_angiogenesis	0.00103986	PLGF	PGF	PGF	0.772525	placental growth factor
16	retina_development_in_camera-type_eye	0.00116282	CollagenIV	COL4A1	COL4A1	0.823766	collagen type IV alpha 1 chain
17	collagen-activated_tyrosine_kinase_receptor_signaling_pathway	0.00125932	CollagenIV	COL4A1	COL4A1	0.823766	collagen type IV alpha 1 chain
18	renal_tubule_morphogenesis	0.00129296	CollagenIV	COL4A1	COL4A1	0.823766	collagen type IV alpha 1 chain
19	retina_vasculature_morphogenesis_in_camera-type_eye	0.0020542	CollagenIV	COL4A1	COL4A1	0.823766	collagen type IV alpha 1 chain
20	extracellular_matrix_organization	0.0020542	CollagenIV	COL4A1	COL4A1	0.823766	collagen type IV alpha 1 chain
21	extracellular_structure_organization	0.0020542	CollagenIV	COL4A1	COL4A1	0.823766	collagen type IV alpha 1 chain
22	external_encapsulating_structure_organization	0.0020542	CollagenIV	COL4A1	COL4A1	0.823766	collagen type IV alpha 1 chain
23	renal_tubule_development	0.0020542	CollagenIV	COL4A1	COL4A1	0.823766	collagen type IV alpha 1 chain
24	lymphangiogenesis	0.0020542	ALK-1	ACVRL1	ACVRL1	0.669168	activin A receptor like type 1
25	regulation_of_multicellular_organismal_development	0.00213804	CollagenIV	COL4A1	COL4A1	0.823766	collagen type IV alpha 1 chain
26	collagen-activated_signaling_pathway	0.00222496	CollagenIV	COL4A1	COL4A1	0.823766	collagen type IV alpha 1 chain
27	developmental_process	0.00222496	CollagenIV	COL4A1	COL4A1	0.823766	collagen type IV alpha 1 chain
28	anatomical_structure_formation_involved_in_morphogenesis	0.00222496	CollagenIV	COL4A1	COL4A1	0.823766	collagen type IV alpha 1 chain
29	lymph_vessel_morphogenesis	0.00223233	ALK-1	ACVRL1	ACVRL1	0.669168	activin A receptor like type 1
30	tube_development	0.00233324	CollagenIV	COL4A1	COL4A1	0.823766	collagen type IV alpha 1 chain
31	regulation_of_angiogenesis	0.00273136	CollagenIV	COL4A1	COL4A1	0.823766	collagen type IV alpha 1 chain
32	anatomical_structure_morphogenesis	0.00273369	CollagenIV	COL4A1	COL4A1	0.823766	collagen type IV alpha 1 chain
33	regulation_of_vasculature_development	0.00273369	CollagenIV	COL4A1	COL4A1	0.823766	collagen type IV alpha 1 chain
34	positive_regulation_of_cell_population_proliferation	0.00279998	PGF2aR	PGF	PTGFR	0.772525	prostaglandin F receptor
35	epithelial_tube_morphogenesis	0.00336012	CollagenIV	COL4A1	COL4A1	0.823766	collagen type IV alpha 1 chain
36	response_to_hormone	0.00393702	PGF2aR	PGF	PTGFR	0.772525	prostaglandin F receptor
37	lymph_vessel_development	0.00397953	ALK-1	ACVRL1	ACVRL1	0.669168	activin A receptor like type 1
38	multi-organism_reproductive_process	0.00404533	PGF2aR	PGF	PTGFR	0.772525	prostaglandin F receptor
39	multi-multicellular_organism_process	0.00407722	PGF2aR	PGF	PTGFR	0.772525	prostaglandin F receptor
40	signal_transduction	0.00431377	PGF2aR	PGF	PTGFR	0.772525	prostaglandin F receptor
41	regulation_of_cell_population_proliferation	0.00431377	PGF2aR	PGF	PTGFR	0.772525	prostaglandin F receptor
42	branching_morphogenesis_of_an_epithelial_tube	0.00499874	CollagenIV	COL4A1	COL4A1	0.823766	collagen type IV alpha 1 chain
43	multicellular_organism_development	0.00559681	CollagenIV	COL4A1	COL4A1	0.823766	collagen type IV alpha 1 chain
44	camera-type_eye_development	0.00559681	CollagenIV	COL4A1	COL4A1	0.823766	collagen type IV alpha 1 chain
45	anatomical_structure_development	0.00594309	CollagenIV	COL4A1	COL4A1	0.823766	collagen type IV alpha 1 chain
46	response_to_salt	0.00594309	FGF23	FGF23	FGF23	1.03895	fibroblast growth factor 23
47	regulation_of_endothelial_cell_proliferation	0.00594309	CollagenIV	COL4A1	COL4A1	0.823766	collagen type IV alpha 1 chain
48	vascular_endothelial_growth_factor_receptor_signaling_pathway	0.00605553	PLGF	PGF	PGF	0.772525	placental growth factor
49	signaling	0.00605553	PGF2aR	PGF	PTGFR	0.772525	prostaglandin F receptor
50	cell_communication	0.00645894	PGF2aR	PGF	PTGFR	0.772525	prostaglandin F receptor
51	morphogenesis_of_a_branching_epithelium	0.00645894	CollagenIV	COL4A1	COL4A1	0.823766	collagen type IV alpha 1 chain
52	cellular_response_to_endogenous_stimulus	0.00657936	PGF2aR	PGF	PTGFR	0.772525	prostaglandin F receptor
53	positive_regulation_of_angiogenesis	0.00669121	PLGF	PGF	PGF	0.772525	placental growth factor
54	positive_regulation_of_vasculature_development	0.00671112	PLGF	PGF	PGF	0.772525	placental growth factor
55	eye_development	0.00671112	CollagenIV	COL4A1	COL4A1	0.823766	collagen type IV alpha 1 chain
56	morphogenesis_of_a_branching_structure	0.00671112	CollagenIV	COL4A1	COL4A1	0.823766	collagen type IV alpha 1 chain
57	regulation_of_anatomical_structure_morphogenesis	0.00671112	CollagenIV	COL4A1	COL4A1	0.823766	collagen type IV alpha 1 chain
58	visual_system_development	0.00672177	CollagenIV	COL4A1	COL4A1	0.823766	collagen type IV alpha 1 chain
59	branching_involved_in_blood_vessel_morphogenesis	0.00672177	CollagenIV	COL4A1	COL4A1	0.823766	collagen type IV alpha 1 chain
60	system_development	0.00672177	CollagenIV	COL4A1	COL4A1	0.823766	collagen type IV alpha 1 chain
61	sensory_system_development	0.00672177	CollagenIV	COL4A1	COL4A1	0.823766	collagen type IV alpha 1 chain
62	cellular_response_to_stimulus	0.00672177	PGF2aR	PGF	PTGFR	0.772525	prostaglandin F receptor
63	multicellular_organismal_process	0.00672177	PGF2aR	PGF	PTGFR	0.772525	prostaglandin F receptor
64	regulation_of_cell_migration	0.00721984	LAMA4	LAMA4	LAMA4	1.49972	laminin subunit alpha 4
65	positive_regulation_of_pancreatic_trypsinogen_secretion	0.00721984	MMP-13	MMP13	MMP13	1.04059	matrix metallopeptidase 13
66	regulation_of_pancreatic_trypsinogen_secretion	0.00721984	MMP-13	MMP13	MMP13	1.04059	matrix metallopeptidase 13
67	cell_differentiation	0.00721984	CollagenIV	COL4A1	COL4A1	0.823766	collagen type IV alpha 1 chain
68	cellular_developmental_process	0.00721984	CollagenIV	COL4A1	COL4A1	0.823766	collagen type IV alpha 1 chain
69	morphogenesis_of_an_epithelium	0.00728019	CollagenIV	COL4A1	COL4A1	0.823766	collagen type IV alpha 1 chain
70	blood_circulation	0.00738922	CollagenIV	COL4A1	COL4A1	0.823766	collagen type IV alpha 1 chain
71	negative_regulation_of_blood_vessel_endothelial_cell_migration	0.007647	ALK-1	ACVRL1	ACVRL1	0.669168	activin A receptor like type 1
72	basement_membrane_organization	0.00798282	CollagenIV	COL4A1	COL4A1	0.823766	collagen type IV alpha 1 chain
73	cellular_response_to_prostaglandin_stimulus	0.00832159	PGF2aR	PGF	PTGFR	0.772525	prostaglandin F receptor
74	regulation_of_cell_motility	0.00850175	LAMA4	LAMA4	LAMA4	1.49972	laminin subunit alpha 4
75	negative_regulation_of_endothelial_cell_proliferation	0.00971905	CollagenIV	COL4A1	COL4A1	0.823766	collagen type IV alpha 1 chain
76	regulation_of_locomotion	0.0103393	LAMA4	LAMA4	LAMA4	1.49972	laminin subunit alpha 4
77	circulatory_system_process	0.0106318	CollagenIV	COL4A1	COL4A1	0.823766	collagen type IV alpha 1 chain
78	cellular_response_to_growth_factor_stimulus	0.0107644	CollagenIV	COL4A1	COL4A1	0.823766	collagen type IV alpha 1 chain
79	response_to_organic_substance	0.0107644	PGF2aR	PGF	PTGFR	0.772525	prostaglandin F receptor
80	neuromuscular_junction_development	0.0107644	CollagenIV	COL4A1	COL4A1	0.823766	collagen type IV alpha 1 chain
81	regulation_of_blood_pressure	0.0107734	PLGF	PGF	PGF	0.772525	placental growth factor
82	negative_regulation_of_endothelial_cell_migration	0.0114819	ALK-1	ACVRL1	ACVRL1	0.669168	activin A receptor like type 1
83	vascular_endothelial_growth_factor_receptor-3_signaling_pathway	0.0115998	CLEC14A	CLEC14A	CLEC14A	0.937194	C-type lectin domain containing 14A
84	acetylcholine_catabolic_process_in_synaptic_cleft	0.0115998	ACES	ACHE	ACHE	1.29078	acetylcholinesterase (Yt blood group)
85	response_to_prostaglandin	0.0118127	PGF2aR	PGF	PTGFR	0.772525	prostaglandin F receptor
86	response_to_growth_factor	0.0126724	CollagenIV	COL4A1	COL4A1	0.823766	collagen type IV alpha 1 chain
87	tissue_morphogenesis	0.0129243	CollagenIV	COL4A1	COL4A1	0.823766	collagen type IV alpha 1 chain
88	regulation_of_developmental_process	0.0135796	CollagenIV	COL4A1	COL4A1	0.823766	collagen type IV alpha 1 chain
89	regulation_of_smooth_muscle_contraction_involved_in_micturition	0.0155449	Galpha(q)-specificprostanoidGPCRs	PGF	PTGFR	0.772525	prostaglandin F receptor
90	negative_regulation_of_circadian_sleep/wake_cycle,_wakefulness	0.0155449	Galpha(q)-specificprostanoidGPCRs	PGF	PTGFR	0.772525	prostaglandin F receptor
91	acetylcholine_catabolic_process	0.0155449	ACES	ACHE	ACHE	1.29078	acetylcholinesterase (Yt blood group)
92	positive_regulation_of_smooth_muscle_contraction_involved_in_micturition	0.0155449	Galpha(q)-specificprostanoidGPCRs	PGF	PTGFR	0.772525	prostaglandin F receptor
93	thromboxane_A2_signaling_pathway	0.0155449	Galpha(q)-specificprostanoidGPCRs	PGF	PTGFR	0.772525	prostaglandin F receptor
94	prostaglandin_receptor_internalization	0.0155449	Galpha(q)-specificprostanoidGPCRs	PGF	PTGFR	0.772525	prostaglandin F receptor
95	negative_regulation_of_epithelial_cell_migration	0.0157514	ALK-1	ACVRL1	ACVRL1	0.669168	activin A receptor like type 1
96	negative_regulation_of_multicellular_organismal_process	0.0163999	CollagenIV	COL4A1	COL4A1	0.823766	collagen type IV alpha 1 chain
97	regulation_of_secretion_by_cell	0.0164608	MMP-13	MMP13	MMP13	1.04059	matrix metallopeptidase 13
98	cellular_response_to_hormone_stimulus	0.0180354	PGF2aR	PGF	PTGFR	0.772525	prostaglandin F receptor
99	sensory_organ_development	0.0180354	CollagenIV	COL4A1	COL4A1	0.823766	collagen type IV alpha 1 chain
100	positive_regulation_of_vitamin_D_24-hydroxylase_activity	0.0180354	FGF23	FGF23	FGF23	1.03895	fibroblast growth factor 23
101	regulation_of_gastrin-induced_gastric_acid_secretion	0.0180354	Galpha(q)-specificprostanoidGPCRs	PGF	PTGFR	0.772525	prostaglandin F receptor
102	negative_regulation_of_synaptic_transmission,_cholinergic	0.0180354	ACES	ACHE	ACHE	1.29078	acetylcholinesterase (Yt blood group)
103	vitamin_D_catabolic_process	0.0180354	FGF23	FGF23	FGF23	1.03895	fibroblast growth factor 23
104	negative_regulation_of_gastrin-induced_gastric_acid_secretion	0.0180354	Galpha(q)-specificprostanoidGPCRs	PGF	PTGFR	0.772525	prostaglandin F receptor
105	regulation_of_vitamin_D_24-hydroxylase_activity	0.0180354	FGF23	FGF23	FGF23	1.03895	fibroblast growth factor 23
106	positive_regulation_of_myofibroblast_contraction	0.0180354	Galpha(q)-specificprostanoidGPCRs	PGF	PTGFR	0.772525	prostaglandin F receptor
107	positive_regulation_of_colon_smooth_muscle_contraction	0.0180354	Galpha(q)-specificprostanoidGPCRs	PGF	PTGFR	0.772525	prostaglandin F receptor
108	regulation_of_colon_smooth_muscle_contraction	0.0180354	Galpha(q)-specificprostanoidGPCRs	PGF	PTGFR	0.772525	prostaglandin F receptor
109	regulation_of_protein_secretion	0.0204269	MMP-13	MMP13	MMP13	1.04059	matrix metallopeptidase 13
110	regulation_of_secretion	0.0209806	MMP-13	MMP13	MMP13	1.04059	matrix metallopeptidase 13
111	renal_system_development	0.0217098	CollagenIV	COL4A1	COL4A1	0.823766	collagen type IV alpha 1 chain
112	regulation_of_myofibroblast_contraction	0.0217339	Galpha(q)-specificprostanoidGPCRs	PGF	PTGFR	0.772525	prostaglandin F receptor
113	receptor_internalization	0.0223414	Galpha(q)-specificprostanoidGPCRs	PGF	PTGFR	0.772525	prostaglandin F receptor
114	cellular_response_to_chemical_stimulus	0.0226696	PGF2aR	PGF	PTGFR	0.772525	prostaglandin F receptor
115	cell_surface_receptor_signaling_pathway	0.0239365	CollagenIV	COL4A1	COL4A1	0.823766	collagen type IV alpha 1 chain
116	response_to_oxygen-containing_compound	0.0239371	PGF2aR	PGF	PTGFR	0.772525	prostaglandin F receptor
117	positive_regulation_of_gastric_mucosal_blood_circulation	0.0239371	Galpha(q)-specificprostanoidGPCRs	PGF	PTGFR	0.772525	prostaglandin F receptor
118	regulation_of_gastric_mucosal_blood_circulation	0.0239371	Galpha(q)-specificprostanoidGPCRs	PGF	PTGFR	0.772525	prostaglandin F receptor
119	regulation_of_inhibitory_G_protein-coupled_receptor_phosphorylation	0.0239371	Galpha(q)-specificprostanoidGPCRs	PGF	PTGFR	0.772525	prostaglandin F receptor
120	acetylcholine_metabolic_process	0.0239371	ACES	ACHE	ACHE	1.29078	acetylcholinesterase (Yt blood group)
121	positive_regulation_of_inhibitory_G_protein-coupled_receptor_phosphorylation	0.0239371	Galpha(q)-specificprostanoidGPCRs	PGF	PTGFR	0.772525	prostaglandin F receptor
122	acetate_ester_metabolic_process	0.0239371	ACES	ACHE	ACHE	1.29078	acetylcholinesterase (Yt blood group)
123	regulation_of_blood_vessel_endothelial_cell_migration	0.0241562	ALK-1	ACVRL1	ACVRL1	0.669168	activin A receptor like type 1
124	negative_regulation_of_hormone_secretion	0.026016	FGF23	FGF23	FGF23	1.03895	fibroblast growth factor 23
125	vascular_endothelial_growth_factor_receptor-2_signaling_pathway	0.0272497	CLEC14A	CLEC14A	CLEC14A	0.937194	C-type lectin domain containing 14A
126	cell_adhesion	0.0277568	CollagenIV	COL4A1	COL4A1	0.823766	collagen type IV alpha 1 chain
127	positive_regulation_of_endothelial_cell_proliferation	0.0277895	PLGF	PGF	PGF	0.772525	placental growth factor
128	regulation_of_multicellular_organismal_process	0.028823	CollagenIV	COL4A1	COL4A1	0.823766	collagen type IV alpha 1 chain
129	regulation_of_epithelial_cell_proliferation	0.0290439	CollagenIV	COL4A1	COL4A1	0.823766	collagen type IV alpha 1 chain
130	endocardial_cushion_to_mesenchymal_transition	0.0290439	ALK-1	ACVRL1	ACVRL1	0.669168	activin A receptor like type 1
131	dorsal_aorta_morphogenesis	0.0290439	ALK-1	ACVRL1	ACVRL1	0.669168	activin A receptor like type 1
132	positive_regulation_of_MAPKKK_cascade_by_fibroblast_growth_factor_receptor_signaling_pathway	0.0290439	FGF23	FGF23	FGF23	1.03895	fibroblast growth factor 23
133	positive_regulation_of_mast_cell_chemotaxis	0.0290439	PLGF	PGF	PGF	0.772525	placental growth factor
134	negative_regulation_of_gastric_acid_secretion	0.0290439	Galpha(q)-specificprostanoidGPCRs	PGF	PTGFR	0.772525	prostaglandin F receptor
135	synapse_organization	0.0303365	CollagenIV	COL4A1	COL4A1	0.823766	collagen type IV alpha 1 chain
136	response_to_hypoxia	0.030628	PLGF	PGF	PGF	0.772525	placental growth factor
137	lymphatic_endothelial_cell_differentiation	0.0317196	ALK-1	ACVRL1	ACVRL1	0.669168	activin A receptor like type 1
138	negative_regulation_of_forebrain_neuron_differentiation	0.0317196	Galpha(q)-specificprostanoidGPCRs	PGF	PTGFR	0.772525	prostaglandin F receptor
139	response_to_decreased_oxygen_levels	0.0332339	PLGF	PGF	PGF	0.772525	placental growth factor
140	blood_vessel_endothelial_cell_proliferation_involved_in_sprouting_angiogenesis	0.0338188	ALK-1	ACVRL1	ACVRL1	0.669168	activin A receptor like type 1
141	positive_regulation_of_gastro-intestinal_system_smooth_muscle_contraction	0.0338188	Galpha(q)-specificprostanoidGPCRs	PGF	PTGFR	0.772525	prostaglandin F receptor
142	dorsal_aorta_development	0.0338188	ALK-1	ACVRL1	ACVRL1	0.669168	activin A receptor like type 1
143	choline_metabolic_process	0.0338188	ACES	ACHE	ACHE	1.29078	acetylcholinesterase (Yt blood group)
144	regulation_of_cold-induced_thermogenesis	0.0338188	LAMA4	LAMA4	LAMA4	1.49972	laminin subunit alpha 4
145	animal_organ_development	0.0347084	CollagenIV	COL4A1	COL4A1	0.823766	collagen type IV alpha 1 chain
146	negative_regulation_of_developmental_process	0.0347084	CollagenIV	COL4A1	COL4A1	0.823766	collagen type IV alpha 1 chain
147	blood_vessel_maturation	0.0356496	ALK-1	ACVRL1	ACVRL1	0.669168	activin A receptor like type 1
148	intestine_smooth_muscle_contraction	0.0356496	Galpha(q)-specificprostanoidGPCRs	PGF	PTGFR	0.772525	prostaglandin F receptor
149	regulation_of_gastric_acid_secretion	0.0356496	Galpha(q)-specificprostanoidGPCRs	PGF	PTGFR	0.772525	prostaglandin F receptor
150	second-messenger-mediated_signaling	0.0356496	Galpha(q)-specificprostanoidGPCRs	PGF	PTGFR	0.772525	prostaglandin F receptor
151	response_to_stimulus	0.0358072	PGF2aR	PGF	PTGFR	0.772525	prostaglandin F receptor
152	fever_generation	0.0378712	Galpha(q)-specificprostanoidGPCRs	PGF	PTGFR	0.772525	prostaglandin F receptor
153	regulation_of_mast_cell_chemotaxis	0.0378712	PLGF	PGF	PGF	0.772525	placental growth factor
154	regulation_of_forebrain_neuron_differentiation	0.0378712	Galpha(q)-specificprostanoidGPCRs	PGF	PTGFR	0.772525	prostaglandin F receptor
155	nephron_development	0.0384322	CollagenIV	COL4A1	COL4A1	0.823766	collagen type IV alpha 1 chain
156	gastro-intestinal_system_smooth_muscle_contraction	0.0387734	Galpha(q)-specificprostanoidGPCRs	PGF	PTGFR	0.772525	prostaglandin F receptor
157	negative_regulation_of_vascular_endothelial_cell_proliferation	0.0387734	CollagenIV	COL4A1	COL4A1	0.823766	collagen type IV alpha 1 chain
158	positive_regulation_of_bicellular_tight_junction_assembly	0.0387734	ALK-1	ACVRL1	ACVRL1	0.669168	activin A receptor like type 1
159	positive_regulation_of_Arp2/3_complex-mediated_actin_nucleation	0.0387734	HSPC300	BRK1	BRK1	0.997839	BRICK1 subunit of SCAR/WAVE actin nucleating complex
160	regulation_of_phosphate_transport	0.0387734	FGF23	FGF23	FGF23	1.03895	fibroblast growth factor 23
161	intracellular_phosphate_ion_homeostasis	0.0387734	FGF23	FGF23	FGF23	1.03895	fibroblast growth factor 23
162	regulation_of_gastro-intestinal_system_smooth_muscle_contraction	0.0387734	Galpha(q)-specificprostanoidGPCRs	PGF	PTGFR	0.772525	prostaglandin F receptor
163	osteoblast_differentiation	0.0387734	MMP-13	MMP13	MMP13	1.04059	matrix metallopeptidase 13
164	positive_regulation_of_leukocyte_migration	0.0387734	PLGF	PGF	PGF	0.772525	placental growth factor
165	regulation_of_protein_transport	0.0401696	MMP-13	MMP13	MMP13	1.04059	matrix metallopeptidase 13
166	adenylate_cyclase-activating_G_protein-coupled_receptor_signaling_pathway	0.0401696	PGF2aR	PGF	PTGFR	0.772525	prostaglandin F receptor
167	negative_regulation_of_epithelial_cell_proliferation	0.040242	CollagenIV	COL4A1	COL4A1	0.823766	collagen type IV alpha 1 chain
168	positive_regulation_of_endothelial_cell_differentiation	0.040242	ALK-1	ACVRL1	ACVRL1	0.669168	activin A receptor like type 1
169	positive_regulation_of_circadian_sleep/wake_cycle,_non-REM_sleep	0.040242	Galpha(q)-specificprostanoidGPCRs	PGF	PTGFR	0.772525	prostaglandin F receptor
170	cellular_response_to_alcohol	0.0418892	PGF2aR	PGF	PTGFR	0.772525	prostaglandin F receptor
171	positive_regulation_of_actin_filament-based_movement	0.0418892	Galpha(q)-specificprostanoidGPCRs	PGF	PTGFR	0.772525	prostaglandin F receptor
172	fat-soluble_vitamin_catabolic_process	0.0418892	FGF23	FGF23	FGF23	1.03895	fibroblast growth factor 23
173	negative_regulation_of_endothelial_cell_differentiation	0.0418892	ALK-1	ACVRL1	ACVRL1	0.669168	activin A receptor like type 1
174	response_to_oxygen_levels	0.0418892	PLGF	PGF	PGF	0.772525	placental growth factor
175	animal_organ_morphogenesis	0.0429081	PLGF	PGF	PGF	0.772525	placental growth factor
176	response_to_sodium_phosphate	0.0438909	FGF23	FGF23	FGF23	1.03895	fibroblast growth factor 23
177	endothelial_cell_activation	0.0438909	ALK-1	ACVRL1	ACVRL1	0.669168	activin A receptor like type 1
178	cellular_response_to_amino_acid_stimulus	0.0439816	CollagenIV	COL4A1	COL4A1	0.823766	collagen type IV alpha 1 chain
179	regulation_of_cellular_process	0.0439816	PGF2aR	PGF	PTGFR	0.772525	prostaglandin F receptor
180	regulation_of_endothelial_cell_migration	0.0450942	ALK-1	ACVRL1	ACVRL1	0.669168	activin A receptor like type 1
181	endothelial_cell_apoptotic_process	0.0450942	CollagenIV	COL4A1	COL4A1	0.823766	collagen type IV alpha 1 chain
182	regulation_of_circadian_sleep/wake_cycle,_wakefulness	0.0450942	Galpha(q)-specificprostanoidGPCRs	PGF	PTGFR	0.772525	prostaglandin F receptor
183	positive_regulation_of_neutrophil_extravasation	0.0450942	Galpha(q)-specificprostanoidGPCRs	PGF	PTGFR	0.772525	prostaglandin F receptor
184	positive_regulation_of_fever_generation	0.0469653	Galpha(q)-specificprostanoidGPCRs	PGF	PTGFR	0.772525	prostaglandin F receptor
185	maternal_process_involved_in_parturition	0.0469653	Galpha(q)-specificprostanoidGPCRs	PGF	PTGFR	0.772525	prostaglandin F receptor
186	regulation_of_neutrophil_extravasation	0.0469653	Galpha(q)-specificprostanoidGPCRs	PGF	PTGFR	0.772525	prostaglandin F receptor
187	positive_regulation_of_protein_secretion	0.0476007	MMP-13	MMP13	MMP13	1.04059	matrix metallopeptidase 13
188	receptor-mediated_endocytosis	0.0487758	Galpha(q)-specificprostanoidGPCRs	PGF	PTGFR	0.772525	prostaglandin F receptor
189	vitamin_catabolic_process	0.0487758	FGF23	FGF23	FGF23	1.03895	fibroblast growth factor 23
190	reproductive_process	0.0488285	PGF2aR	PGF	PTGFR	0.772525	prostaglandin F receptor
191	cellular_response_to_acid_chemical	0.0494454	CollagenIV	COL4A1	COL4A1	0.823766	collagen type IV alpha 1 chain
192	response_to_chemical	0.0494866	PGF2aR	PGF	PTGFR	0.772525	prostaglandin F receptor
193	luteolysis	0.0497511	MMP-13	MMP13	MMP13	1.04059	matrix metallopeptidase 13
194	endothelial_tube_morphogenesis	0.0497511	ALK-1	ACVRL1	ACVRL1	0.669168	activin A receptor like type 1
195	morphogenesis_of_an_endothelium	0.0497511	ALK-1	ACVRL1	ACVRL1	0.669168	activin A receptor like type 1
