# Supplementary material for: Discovery of tissue-specific proteomic signatures in juvenile dermatomyositis highlights pathways reflecting persistent disease activity, clinical heterogeneity, and myositis-specific autoantibody subtype
Source: Ann Rheum Dis. Author manuscript; Available in PMC 2026 Feb 22. (PMC12925510; doi:10.1016/j.ard.2025.07.020)
Supplement: Supplementary Table S11 [file NIHMS2147268-supplement-Supplementary_Table_S11.xlsx]

## Sheet: mda5_lmer_results
Assay	OlinkID	UniProt	Panel	term	contrast	estimate	conf.low	conf.high	Adjusted_pval	Threshold	Adjusted_pval_lmer	sig_proteins		Legend:
IFNL1	OID20795	Q8IU54	Neurology	antimda5_omrf	antimda5_omrf1 - antimda5_omrf2	6.48185	5.08023	7.88347	8.06291854925553e-13	Significant	2.33582750371933e-09	Significant		Comparison: lme model with post-hoc testing comparing MDA5 positive JDM to MDA5 negative JDM with site as a random effect
MSLN	OID21380	Q13421	Oncology	antimda5_omrf	antimda5_omrf1 - antimda5_omrf2	1.5447	1.11768	1.97171	1.47144976686142e-09	Significant	1.47372689094889e-06	Significant		Assay	Protein measured
BST2	OID21029	Q10589	Neurology	antimda5_omrf	antimda5_omrf1 - antimda5_omrf2	2.84532	2.05771	3.63292	1.52612380836958e-09	Significant	1.47372689094889e-06	Significant		OlinkID	Olink specific ID of protein measured
SFTPA2	OID21218	Q8IWL1	Oncology	antimda5_omrf	antimda5_omrf1 - antimda5_omrf2	2.64179	1.88606	3.39752	3.69522117078645e-09	Significant	2.67626393294209e-06	Significant		UniProt	UniProt ID of protein measured
CBS	OID30200	P35520	Cardiometabolic_II	antimda5_omrf	antimda5_omrf1 - antimda5_omrf2	3.18343	2.0754	4.29147	3.94880525358141e-07	Significant	0.000228794	Significant		Panel	Name of Olink panel from which protein was measured as Explore panel is 4 combined panels
PIGR	OID21102	P01833	Neurology	antimda5_omrf	antimda5_omrf1 - antimda5_omrf2	1.40645	0.907043	1.90586	6.58120162224431e-07	Significant	0.000289564	Significant		term	variable tested in linear mixed effects model
SFTPA1	OID21165	Q8IWL2	Oncology	antimda5_omrf	antimda5_omrf1 - antimda5_omrf2	2.0101	1.29106	2.72915	6.99670397050604e-07	Significant	0.000289564	Significant		contrast	comparison in post-hoc testing
AGXT	OID20139	P21549	Cardiometabolic	antimda5_omrf	antimda5_omrf1 - antimda5_omrf2	2.56916	1.6145	3.52382	1.50250364765199e-06	Significant	0.000544094	Significant		estimate	numeric difference in mean NPX values between groups accounting for the random effect
SULT2A1	OID20508	Q06520	Inflammation	antimda5_omrf	antimda5_omrf1 - antimda5_omrf2	2.81863	1.76384	3.87341	1.72485886910664e-06	Significant	0.000555213	Significant		conf.low	confidence interval for the mean (lower end)
PRSS8	OID20763	Q16651	Inflammation	antimda5_omrf	antimda5_omrf1 - antimda5_omrf2	1.13871	0.705185	1.57224	2.62804605594777e-06	Significant	0.00069335	Significant		conf.high	confidence interval for the mean (upper end)
PDZK1	OID30550	Q5T2W1	Inflammation_II	antimda5_omrf	antimda5_omrf1 - antimda5_omrf2	2.60399	1.60318	3.60481	2.87313140433322e-06	Significant	0.00069335	Significant		Adjusted_pval	adjusted p-value for the post-hoc test
TDO2	OID30910	P48775	Neurology_II	antimda5_omrf	antimda5_omrf1 - antimda5_omrf2	3.72866	2.29366	5.16366	2.94689478844903e-06	Significant	0.00069335	Significant		Threshold:	meeting adjp<0.05 in linear mixed effects post-hoc model
CDHR2	OID21282	Q9BYE9	Oncology	antimda5_omrf	antimda5_omrf1 - antimda5_omrf2	1.51755	0.93414	2.10096	3.1113412659105e-06	Significant	0.00069335	Significant		Adjusted_pval_lmer	adjusted p-value in linear mixed effects model
GPRC5C	OID31340	Q9NQ84	Oncology_II	antimda5_omrf	antimda5_omrf1 - antimda5_omrf2	2.31918	1.39921	3.23915	5.14343556523163e-06	Significant	0.00106432	Significant		sig_proteins	proteins meeting threshold of adjusted_pval<0.1 in the lme and adjusted p-value in the post-hoc lme <0.05
IFNW1	OID30129	P05000	Cardiometabolic_II	antimda5_omrf	antimda5_omrf1 - antimda5_omrf2	1.36132	0.819475	1.90316	5.77960785298103e-06	Significant	0.00111623	Significant
ACY1	OID20137	Q03154	Cardiometabolic	antimda5_omrf	antimda5_omrf1 - antimda5_omrf2	1.53809	0.912249	2.16394	8.07927388006711e-06	Significant	0.00146285	Significant		antimda5_omrf	MDA5 positive or negative status
PTS	OID20847	Q03393	Neurology	antimda5_omrf	antimda5_omrf1 - antimda5_omrf2	2.38134	1.40808	3.3546	8.72641558100823e-06	Significant	0.00148708	Significant
SCGB3A1	OID30577	Q96QR1	Inflammation_II	antimda5_omrf	antimda5_omrf1 - antimda5_omrf2	-0.845152	-1.20301	-0.487292	1.61755345647042e-05	Significant	0.00260336	Significant
KRT18	OID21296	P05783	Oncology	antimda5_omrf	antimda5_omrf1 - antimda5_omrf2	2.83675	1.6225	4.051	1.90043162424117e-05	Significant	0.00289766	Significant
GSTA1	OID20166	P08263	Cardiometabolic	antimda5_omrf	antimda5_omrf1 - antimda5_omrf2	2.88235	1.62949	4.1352	2.43500676272148e-05	Significant	0.00352711	Significant
GSTA3	OID21242	Q16772	Oncology	antimda5_omrf	antimda5_omrf1 - antimda5_omrf2	2.54618	1.43471	3.65765	2.60649183470814e-05	Significant	0.00353322	Significant
CTSD	OID20358	P07339	Cardiometabolic	antimda5_omrf	antimda5_omrf1 - antimda5_omrf2	1.28318	0.721144	1.84521	2.74978167953961e-05	Significant	0.00353322	Significant
DCXR	OID21480	Q7Z4W1	Oncology	antimda5_omrf	antimda5_omrf1 - antimda5_omrf2	1.52639	0.856983	2.19579	2.80511259708295e-05	Significant	0.00353322	Significant
SDC1	OID20169	P18827	Cardiometabolic	antimda5_omrf	antimda5_omrf1 - antimda5_omrf2	2.00461	1.11813	2.89108	3.19640101721029e-05	Significant	0.00385832	Significant
AKR7L	OID30488	Q8NHP1	Inflammation_II	antimda5_omrf	antimda5_omrf1 - antimda5_omrf2	2.03431	1.1243	2.94432	3.81877209346815e-05	Significant	0.00430666	Significant
HAO1	OID21395	Q9UJM8	Oncology	antimda5_omrf	antimda5_omrf1 - antimda5_omrf2	3.10985	1.71763	4.50207	3.86514457635559e-05	Significant	0.00430666	Significant
CXCL17	OID20622	Q6UXB2	Inflammation	antimda5_omrf	antimda5_omrf1 - antimda5_omrf2	1.22929	0.677181	1.7814	4.19371901967434e-05	Significant	0.00449971	Significant
PCBD1	OID30610	P61457	Inflammation_II	antimda5_omrf	antimda5_omrf1 - antimda5_omrf2	1.75761	0.961211	2.55402	4.64385782179278e-05	Significant	0.00458259	Significant
ERBB3	OID20705	P21860	Inflammation	antimda5_omrf	antimda5_omrf1 - antimda5_omrf2	0.69303	0.379394	1.00667	4.74458585644398e-05	Significant	0.00458259	Significant
ADH4	OID20117	P08319	Cardiometabolic	antimda5_omrf	antimda5_omrf1 - antimda5_omrf2	2.37428	1.29691	3.45165	4.74551595507665e-05	Significant	0.00458259	Significant
ADH1B	OID30612	P00325	Inflammation_II	antimda5_omrf	antimda5_omrf1 - antimda5_omrf2	2.62686	1.42863	3.82509	5.13266522596868e-05	Significant	0.00479527	Significant
SORD	OID21453	Q00796	Oncology	antimda5_omrf	antimda5_omrf1 - antimda5_omrf2	2.61412	1.42324	3.805	5.29681697649361e-05	Significant	0.00479527	Significant
ACY3	OID30086	Q96HD9	Cardiometabolic_II	antimda5_omrf	antimda5_omrf1 - antimda5_omrf2	1.67207	0.897473	2.44666	6.45127430775054e-05	Significant	0.00553405	Significant
C4BPB	OID21481	P20851	Oncology	antimda5_omrf	antimda5_omrf1 - antimda5_omrf2	1.56946	0.842972	2.29596	6.4949121162113e-05	Significant	0.00553405	Significant
FTCD	OID31137	O95954	Neurology_II	antimda5_omrf	antimda5_omrf1 - antimda5_omrf2	2.4297	1.29986	3.55953	6.84990214332996e-05	Significant	0.00566976	Significant
CA5A	OID20075	P35218	Cardiometabolic	antimda5_omrf	antimda5_omrf1 - antimda5_omrf2	2.29567	1.21805	3.3733	7.81246115215725e-05	Significant	0.00628686	Significant
TPP1	OID20750	O14773	Inflammation	antimda5_omrf	antimda5_omrf1 - antimda5_omrf2	1.20823	0.636464	1.78	8.90756133938063e-05	Significant	0.00697438	Significant
AKAP12	OID30571	Q02952	Inflammation_II	antimda5_omrf	antimda5_omrf1 - antimda5_omrf2	-0.888233	-1.31101	-0.465454	9.8244833658837e-05	Significant	0.00748988	Significant
ACAA1	OID21269	P09110	Oncology	antimda5_omrf	antimda5_omrf1 - antimda5_omrf2	2.19788	1.1394	3.25635	0.00011208	Significant	0.00818322	Significant
OCLN	OID31069	Q16625	Neurology_II	antimda5_omrf	antimda5_omrf1 - antimda5_omrf2	1.25687	0.651222	1.86252	0.000112989	Significant	0.00818322	Significant
GLB1	OID20949	P16278	Neurology	antimda5_omrf	antimda5_omrf1 - antimda5_omrf2	0.821758	0.423309	1.22021	0.000123331	Significant	0.00857864	Significant
SEMA4C	OID21329	Q9C0C4	Oncology	antimda5_omrf	antimda5_omrf1 - antimda5_omrf2	1.24364	0.640472	1.8468	0.000125078	Significant	0.00857864	Significant
TCTN3	OID30326	Q6NUS6	Cardiometabolic_II	antimda5_omrf	antimda5_omrf1 - antimda5_omrf2	0.701953	0.361641	1.04226	0.000127332	Significant	0.00857864	Significant
RIDA	OID30635	P52758	Inflammation_II	antimda5_omrf	antimda5_omrf1 - antimda5_omrf2	1.74632	0.888637	2.604	0.000146516	Significant	0.00964676	Significant
SUSD2	OID21098	Q9UGT4	Neurology	antimda5_omrf	antimda5_omrf1 - antimda5_omrf2	0.722084	0.359502	1.08467	0.000199502	Significant	0.0128435	Significant
CDH2	OID20170	P19022	Cardiometabolic	antimda5_omrf	antimda5_omrf1 - antimda5_omrf2	1.2561	0.618758	1.89345	0.000230696	Significant	0.0145288	Significant
LGALS3BP	OID30765	Q08380	Inflammation_II	antimda5_omrf	antimda5_omrf1 - antimda5_omrf2	1.08048	0.52888	1.63209	0.000243108	Significant	0.0149848	Significant
C19orf12	OID20804	Q9NSK7	Neurology	antimda5_omrf	antimda5_omrf1 - antimda5_omrf2	2.36123	1.15335	3.56911	0.000249425	Significant	0.0150538	Significant
SCLY	OID21425	Q96I15	Oncology	antimda5_omrf	antimda5_omrf1 - antimda5_omrf2	1.09078	0.528827	1.65273	0.000272753	Significant	0.0161258	Significant
ASS1	OID30170	P00966	Cardiometabolic_II	antimda5_omrf	antimda5_omrf1 - antimda5_omrf2	1.99252	0.96066	3.02437	0.000291041	Significant	0.0168629	Significant
APOF	OID30701	Q13790	Inflammation_II	antimda5_omrf	antimda5_omrf1 - antimda5_omrf2	-0.714613	-1.08587	-0.343358	0.000311044	Significant	0.0173703	Significant
ALDH1A1	OID21128	P00352	Neurology	antimda5_omrf	antimda5_omrf1 - antimda5_omrf2	1.64517	0.790152	2.50019	0.00031179	Significant	0.0173703	Significant
KHK	OID30241	P50053	Cardiometabolic_II	antimda5_omrf	antimda5_omrf1 - antimda5_omrf2	1.75266	0.829582	2.67574	0.000358145	Significant	0.0195763	Significant
GGT1	OID21075	P19440	Neurology	antimda5_omrf	antimda5_omrf1 - antimda5_omrf2	0.874055	0.413686	1.33442	0.000365059	Significant	0.0195847	Significant
SHMT1	OID20714	P34896	Inflammation	antimda5_omrf	antimda5_omrf1 - antimda5_omrf2	1.82301	0.849904	2.79612	0.000420912	Significant	0.0221706	Significant
NT5E	OID21498	P21589	Oncology	antimda5_omrf	antimda5_omrf1 - antimda5_omrf2	1.08729	0.496564	1.67802	0.000518033	Significant	0.026799	Significant
CRYBB2	OID31081	P43320	Neurology_II	antimda5_omrf	antimda5_omrf1 - antimda5_omrf2	0.661018	0.299708	1.02233	0.000555493	Significant	0.0278532	Significant
VSNL1	OID31105	P62760	Neurology_II	antimda5_omrf	antimda5_omrf1 - antimda5_omrf2	1.21417	0.550287	1.87806	0.000557641	Significant	0.0278532	Significant
SIGLEC8	OID30261	Q9NYZ4	Cardiometabolic_II	antimda5_omrf	antimda5_omrf1 - antimda5_omrf2	0.890153	0.402765	1.37754	0.0005795	Significant	0.0284151	Significant
PBLD	OID20839	P30039	Neurology	antimda5_omrf	antimda5_omrf1 - antimda5_omrf2	1.56258	0.704247	2.42092	0.000588507	Significant	0.0284151	Significant
SAT2	OID31306	Q96F10	Oncology_II	antimda5_omrf	antimda5_omrf1 - antimda5_omrf2	1.37953	0.617931	2.14113	0.000622394	Significant	0.0295586	Significant
CEACAM1	OID21528	P13688	Oncology	antimda5_omrf	antimda5_omrf1 - antimda5_omrf2	0.691671	0.306239	1.0771	0.000705175	Significant	0.0329499	Significant
PTGR1	OID30297	Q14914	Cardiometabolic_II	antimda5_omrf	antimda5_omrf1 - antimda5_omrf2	1.88744	0.827616	2.94727	0.000752373	Significant	0.034408	Significant
CGN	OID30894	Q9P2M7	Neurology_II	antimda5_omrf	antimda5_omrf1 - antimda5_omrf2	2.18292	0.956242	3.4096	0.000760136	Significant	0.034408	Significant
IL17RB	OID20585	Q9NRM6	Inflammation	antimda5_omrf	antimda5_omrf1 - antimda5_omrf2	1.22484	0.534751	1.91494	0.000780865	Significant	0.0348026	Significant
NADK	OID20178	O95544	Cardiometabolic	antimda5_omrf	antimda5_omrf1 - antimda5_omrf2	1.53659	0.656837	2.41634	0.000936364	Significant	0.0411007	Significant
PAEP	OID20925	P09466	Neurology	antimda5_omrf	antimda5_omrf1 - antimda5_omrf2	1.80323	0.766321	2.84014	0.000974253	Significant	0.0421255	Significant
UPB1	OID30352	Q9UBR1	Cardiometabolic_II	antimda5_omrf	antimda5_omrf1 - antimda5_omrf2	2.17543	0.920637	3.43022	0.0010061	Significant	0.0428626	Significant
DPT	OID20278	Q07507	Cardiometabolic	antimda5_omrf	antimda5_omrf1 - antimda5_omrf2	-1.09026	-1.72399	-0.456527	0.00109987	Significant	0.0461786	Significant
RUVBL1	OID21211	Q9Y265	Oncology	antimda5_omrf	antimda5_omrf1 - antimda5_omrf2	1.52623	0.634682	2.41778	0.0011491	Significant	0.0475563	Significant
GLA	OID30594	P06280	Inflammation_II	antimda5_omrf	antimda5_omrf1 - antimda5_omrf2	0.590727	0.244749	0.936705	0.00118592	Significant	0.0483887	Significant
SMPD1	OID21028	P17405	Neurology	antimda5_omrf	antimda5_omrf1 - antimda5_omrf2	0.83669	0.345547	1.32783	0.00123073	Significant	0.0491701	Significant
CTRL	OID31157	P40313	Neurology_II	antimda5_omrf	antimda5_omrf1 - antimda5_omrf2	1.28794	0.530477	2.0454	0.00123901	Significant	0.0491701	Significant
SLAMF7	OID20602	Q9NQ25	Inflammation	antimda5_omrf	antimda5_omrf1 - antimda5_omrf2	1.37789	0.561246	2.19452	0.00133372	Significant	0.0522132	Significant
CEACAM6	OID30362	P40199	Cardiometabolic_II	antimda5_omrf	antimda5_omrf1 - antimda5_omrf2	0.943124	0.38085	1.5054	0.00141649	Significant	0.0541497	Significant
CXADR	OID20561	P78310	Inflammation	antimda5_omrf	antimda5_omrf1 - antimda5_omrf2	1.08463	0.437976	1.73128	0.00142057	Significant	0.0541497	Significant
FABP1	OID20778	P07148	Inflammation	antimda5_omrf	antimda5_omrf1 - antimda5_omrf2	2.36194	0.94766	3.77621	0.00147895	Significant	0.0556432	Significant
PLA2G15	OID21473	Q8NCC3	Oncology	antimda5_omrf	antimda5_omrf1 - antimda5_omrf2	0.666536	0.264933	1.06814	0.00158085	Significant	0.0587142	Significant
TNFRSF10A	OID20967	O00220	Neurology	antimda5_omrf	antimda5_omrf1 - antimda5_omrf2	0.621311	0.240114	1.00251	0.00188551	Significant	0.0683538	Significant
FGFR4	OID30646	P22455	Inflammation_II	antimda5_omrf	antimda5_omrf1 - antimda5_omrf2	1.18934	0.459891	1.91879	0.00188757	Significant	0.0683538	Significant
IGLC2	OID30740	P0DOY2	Inflammation_II	antimda5_omrf	antimda5_omrf1 - antimda5_omrf2	0.637247	0.244434	1.03006	0.00196533	Significant	0.0702908	Significant
FBP1	OID20227	P09467	Cardiometabolic	antimda5_omrf	antimda5_omrf1 - antimda5_omrf2	2.56174	0.97806	4.14542	0.0020203	Significant	0.0705415	Significant
MANSC1	OID21492	Q9H8J5	Oncology	antimda5_omrf	antimda5_omrf1 - antimda5_omrf2	0.658253	0.25104	1.06547	0.00205051	Significant	0.0705415	Significant
TINAGL1	OID20180	Q9GZM7	Cardiometabolic	antimda5_omrf	antimda5_omrf1 - antimda5_omrf2	1.09084	0.41496	1.76672	0.00206393	Significant	0.0705415	Significant
RPGR	OID30959	Q92834	Neurology_II	antimda5_omrf	antimda5_omrf1 - antimda5_omrf2	2.08438	0.792258	3.37651	0.00207531	Significant	0.0705415	Significant
LIFR	OID20606	P42702	Inflammation	antimda5_omrf	antimda5_omrf1 - antimda5_omrf2	0.621888	0.236531	1.00725	0.00209409	Significant	0.0705415	Significant
LAMP3	OID20638	Q9UQV4	Inflammation	antimda5_omrf	antimda5_omrf1 - antimda5_omrf2	1.2185	0.459165	1.97784	0.00219076	Significant	0.0729497	Significant
RBKS	OID20986	Q9H477	Neurology	antimda5_omrf	antimda5_omrf1 - antimda5_omrf2	1.27889	0.479716	2.07807	0.0022402	Significant	0.0737486	Significant
PCYT2	OID31519	Q99447	Oncology_II	antimda5_omrf	antimda5_omrf1 - antimda5_omrf2	1.23103	0.460434	2.00162	0.00227438	Significant	0.0740324	Significant
FAP	OID20330	Q12884	Cardiometabolic	antimda5_omrf	antimda5_omrf1 - antimda5_omrf2	-0.729799	-1.18866	-0.270941	0.00238234	Significant	0.0750805	Significant
PTP4A3	OID30469	O75365	Inflammation_II	antimda5_omrf	antimda5_omrf1 - antimda5_omrf2	0.958185	0.355592	1.56078	0.00238698	Significant	0.0750805	Significant
MERTK	OID20657	Q12866	Inflammation	antimda5_omrf	antimda5_omrf1 - antimda5_omrf2	0.794552	0.295193	1.29391	0.00238951	Significant	0.0750805	Significant
CDCP1	OID20940	Q9H5V8	Neurology	antimda5_omrf	antimda5_omrf1 - antimda5_omrf2	1.51381	0.559544	2.46808	0.00242602	Significant	0.0750805	Significant
CES1	OID20244	P23141	Cardiometabolic	antimda5_omrf	antimda5_omrf1 - antimda5_omrf2	2.28286	0.843153	3.72257	0.00243616	Significant	0.0750805	Significant
LPO	OID20963	P22079	Neurology	antimda5_omrf	antimda5_omrf1 - antimda5_omrf2	1.02501	0.375297	1.67473	0.00255586	Significant	0.0779402	Significant
BST1	OID21051	Q10588	Neurology	antimda5_omrf	antimda5_omrf1 - antimda5_omrf2	0.480805	0.175464	0.786145	0.00261319	Significant	0.0788584	Significant
CFB	OID30755	P00751	Inflammation_II	antimda5_omrf	antimda5_omrf1 - antimda5_omrf2	0.527733	0.190537	0.86493	0.0027718	Significant	0.0827824	Significant
CD3D	OID30827	P04234	Neurology_II	antimda5_omrf	antimda5_omrf1 - antimda5_omrf2	0.966217	0.347038	1.5854	0.00282629	Significant	0.0835486	Significant
NGFR	OID30300	P08138	Cardiometabolic_II	antimda5_omrf	antimda5_omrf1 - antimda5_omrf2	-0.628517	-1.03799	-0.219044	0.00329139	Significant	0.0963147	Significant
GRN	OID21159	P28799	Neurology	antimda5_omrf	antimda5_omrf1 - antimda5_omrf2	0.879298	0.30223	1.45637	0.00348146	Significant	0.100858	Not_significant
DPP7	OID20142	Q9UHL4	Cardiometabolic	antimda5_omrf	antimda5_omrf1 - antimda5_omrf2	0.881961	0.302497	1.46142	0.0035409	Significant	0.101564	Not_significant
F13B	OID30781	P05160	Inflammation_II	antimda5_omrf	antimda5_omrf1 - antimda5_omrf2	-0.391955	-0.649826	-0.134084	0.00357739	Significant	0.101605	Not_significant
DNPEP	OID31118	Q9ULA0	Neurology_II	antimda5_omrf	antimda5_omrf1 - antimda5_omrf2	1.27367	0.429469	2.11787	0.00381651	Significant	0.107344	Not_significant
SPINT1	OID21109	O43278	Neurology	antimda5_omrf	antimda5_omrf1 - antimda5_omrf2	0.546545	0.183684	0.909406	0.00387282	Significant	0.107734	Not_significant
ADGRG1	OID21294	Q9Y653	Oncology	antimda5_omrf	antimda5_omrf1 - antimda5_omrf2	0.783192	0.262674	1.30371	0.00390475	Significant	0.107734	Not_significant
DBN1	OID30549	Q16643	Inflammation_II	antimda5_omrf	antimda5_omrf1 - antimda5_omrf2	-0.766957	-1.28088	-0.253032	0.00415798	Significant	0.113638	Not_significant
GAS2	OID31285	O43903	Oncology_II	antimda5_omrf	antimda5_omrf1 - antimda5_omrf2	1.08739	0.356832	1.81794	0.00426419	Significant	0.114979	Not_significant
PHLDB1	OID31467	Q86UU1	Oncology_II	antimda5_omrf	antimda5_omrf1 - antimda5_omrf2	-0.941376	-1.57423	-0.30852	0.00428641	Significant	0.114979	Not_significant
CD99L2	OID21122	Q8TCZ2	Neurology	antimda5_omrf	antimda5_omrf1 - antimda5_omrf2	-0.431607	-0.722471	-0.140743	0.0043933	Significant	0.116124	Not_significant
ITPRIP	OID30860	Q8IWB1	Neurology_II	antimda5_omrf	antimda5_omrf1 - antimda5_omrf2	-1.63922	-2.74538	-0.53307	0.00440925	Significant	0.116124	Not_significant
IDUA	OID21468	P35475	Oncology	antimda5_omrf	antimda5_omrf1 - antimda5_omrf2	0.411208	0.133564	0.688851	0.00447402	Significant	0.116768	Not_significant
KRT19	OID20596	P08727	Inflammation	antimda5_omrf	antimda5_omrf1 - antimda5_omrf2	1.02331	0.329424	1.71719	0.00458964	Significant	0.118716	Not_significant
NME3	OID20789	Q13232	Inflammation	antimda5_omrf	antimda5_omrf1 - antimda5_omrf2	0.382253	0.122227	0.642279	0.00474019	Significant	0.121525	Not_significant
CYB5A	OID31171	P00167	Oncology_II	antimda5_omrf	antimda5_omrf1 - antimda5_omrf2	1.65047	0.525279	2.77566	0.00479937	Significant	0.121775	Not_significant
ADAM12	OID30491	O43184	Inflammation_II	antimda5_omrf	antimda5_omrf1 - antimda5_omrf2	-1.09806	-1.84807	-0.348061	0.00487142	Significant	0.121775	Not_significant
CTSS	OID21056	P25774	Neurology	antimda5_omrf	antimda5_omrf1 - antimda5_omrf2	0.539613	0.171172	0.908053	0.00487605	Significant	0.121775	Not_significant
BPIFB2	OID30311	Q8N4F0	Cardiometabolic_II	antimda5_omrf	antimda5_omrf1 - antimda5_omrf2	-1.04295	-1.76154	-0.324355	0.00522773	Significant	0.129442	Not_significant
BCAM	OID21076	P50895	Neurology	antimda5_omrf	antimda5_omrf1 - antimda5_omrf2	0.683374	0.21202	1.15473	0.0052744	Significant	0.129491	Not_significant
CCL15	OID20328	Q16663	Cardiometabolic	antimda5_omrf	antimda5_omrf1 - antimda5_omrf2	0.94643	0.292837	1.60002	0.00533321	Significant	0.129835	Not_significant
IFIT3	OID31283	O14879	Oncology_II	antimda5_omrf	antimda5_omrf1 - antimda5_omrf2	1.75887	0.538819	2.97893	0.00556261	Significant	0.133977	Not_significant
SIGLEC9	OID21390	Q9Y336	Oncology	antimda5_omrf	antimda5_omrf1 - antimda5_omrf2	0.536626	0.163728	0.909525	0.00559587	Significant	0.133977	Not_significant
CD200R1	OID20595	Q8TD46	Inflammation	antimda5_omrf	antimda5_omrf1 - antimda5_omrf2	0.832956	0.253642	1.41227	0.00565235	Significant	0.13422	Not_significant
CX3CL1	OID20976	P78423	Neurology	antimda5_omrf	antimda5_omrf1 - antimda5_omrf2	0.977055	0.295402	1.65871	0.00577453	Significant	0.13521	Not_significant
GIPC2	OID31153	Q8TF65	Neurology_II	antimda5_omrf	antimda5_omrf1 - antimda5_omrf2	0.937626	0.283297	1.59196	0.00578739	Significant	0.13521	Not_significant
WFDC2	OID21505	Q14508	Oncology	antimda5_omrf	antimda5_omrf1 - antimda5_omrf2	0.686213	0.205152	1.16727	0.00599781	Significant	0.139005	Not_significant
CBLIF	OID20179	P27352	Cardiometabolic	antimda5_omrf	antimda5_omrf1 - antimda5_omrf2	0.868576	0.254255	1.4829	0.0064548	Significant	0.147149	Not_significant
PTPRK	OID31461	Q15262	Oncology_II	antimda5_omrf	antimda5_omrf1 - antimda5_omrf2	0.610064	0.178327	1.0418	0.00647695	Significant	0.147149	Not_significant
DDC	OID20215	P20711	Cardiometabolic	antimda5_omrf	antimda5_omrf1 - antimda5_omrf2	0.999545	0.292004	1.70709	0.00650159	Significant	0.147149	Not_significant
CSF3	OID20491	P09919	Inflammation	antimda5_omrf	antimda5_omrf1 - antimda5_omrf2	0.915974	0.266049	1.5659	0.00658579	Significant	0.147899	Not_significant
AHNAK2	OID30244	Q8IVF2	Cardiometabolic_II	antimda5_omrf	antimda5_omrf1 - antimda5_omrf2	-0.765544	-1.30993	-0.221155	0.00671453	Significant	0.148982	Not_significant
HEG1	OID30579	Q9ULI3	Inflammation_II	antimda5_omrf	antimda5_omrf1 - antimda5_omrf2	0.449425	0.129581	0.769268	0.00677454	Significant	0.148982	Not_significant
ASPN	OID30315	Q9BXN1	Cardiometabolic_II	antimda5_omrf	antimda5_omrf1 - antimda5_omrf2	-0.67656	-1.15809	-0.195028	0.00678826	Significant	0.148982	Not_significant
CEACAM16	OID31495	Q2WEN9	Oncology_II	antimda5_omrf	antimda5_omrf1 - antimda5_omrf2	-1.04439	-1.79131	-0.297472	0.00699489	Significant	0.152091	Not_significant
DUSP13	OID31394	Q6B8I1	Oncology_II	antimda5_omrf	antimda5_omrf1 - antimda5_omrf2	-1.21663	-2.08726	-0.346005	0.0070706	Significant	0.152091	Not_significant
GGH	OID20416	Q92820	Cardiometabolic	antimda5_omrf	antimda5_omrf1 - antimda5_omrf2	0.694272	0.196886	1.19166	0.00708744	Significant	0.152091	Not_significant
PRND	OID31124	Q9UKY0	Neurology_II	antimda5_omrf	antimda5_omrf1 - antimda5_omrf2	-1.4233	-2.44443	-0.402171	0.00716437	Significant	0.152612	Not_significant
CEMIP2	OID30499	Q9UHN6	Inflammation_II	antimda5_omrf	antimda5_omrf1 - antimda5_omrf2	0.537129	0.151408	0.92285	0.00726521	Significant	0.15363	Not_significant
F2R	OID20691	P25116	Inflammation	antimda5_omrf	antimda5_omrf1 - antimda5_omrf2	-0.722707	-1.24673	-0.198682	0.00777443	Significant	0.163207	Not_significant
HPGDS	OID21266	O60760	Oncology	antimda5_omrf	antimda5_omrf1 - antimda5_omrf2	-0.649359	-1.12386	-0.174859	0.008252	Significant	0.171719	Not_significant
DDAH1	OID21299	O94760	Oncology	antimda5_omrf	antimda5_omrf1 - antimda5_omrf2	1.10265	0.295761	1.90954	0.00829847	Significant	0.171719	Not_significant
HSPB6	OID21408	O14558	Oncology	antimda5_omrf	antimda5_omrf1 - antimda5_omrf2	-1.46398	-2.5385	-0.389466	0.00848176	Significant	0.173163	Not_significant
PVR	OID21011	P15151	Neurology	antimda5_omrf	antimda5_omrf1 - antimda5_omrf2	0.722078	0.192201	1.25195	0.00848782	Significant	0.173163	Not_significant
BDNF	OID30373	P23560	Cardiometabolic_II	antimda5_omrf	antimda5_omrf1 - antimda5_omrf2	-1.44297	-2.50246	-0.38348	0.008558	Significant	0.173374	Not_significant
IL4R	OID20576	P24394	Inflammation	antimda5_omrf	antimda5_omrf1 - antimda5_omrf2	0.853117	0.224187	1.48205	0.00875753	Significant	0.174008	Not_significant
CREG1	OID21515	O75629	Oncology	antimda5_omrf	antimda5_omrf1 - antimda5_omrf2	0.707187	0.185835	1.22854	0.00876018	Significant	0.174008	Not_significant
C1RL	OID30721	Q9NZP8	Inflammation_II	antimda5_omrf	antimda5_omrf1 - antimda5_omrf2	0.33067	0.0870193	0.574321	0.00876948	Significant	0.174008	Not_significant
CDH15	OID21005	P55291	Neurology	antimda5_omrf	antimda5_omrf1 - antimda5_omrf2	-0.833036	-1.45038	-0.215694	0.00910469	Significant	0.17943	Not_significant
GCHFR	OID30631	P30047	Inflammation_II	antimda5_omrf	antimda5_omrf1 - antimda5_omrf2	1.00062	0.257183	1.74405	0.00926107	Significant	0.181279	Not_significant
CD300A	OID30576	Q9UGN4	Inflammation_II	antimda5_omrf	antimda5_omrf1 - antimda5_omrf2	0.636914	0.162997	1.11083	0.00936031	Significant	0.181992	Not_significant
FOLR1	OID21529	P15328	Oncology	antimda5_omrf	antimda5_omrf1 - antimda5_omrf2	0.52639	0.133548	0.919231	0.00955932	Significant	0.184622	Not_significant
IL18R1	OID20652	Q13478	Inflammation	antimda5_omrf	antimda5_omrf1 - antimda5_omrf2	0.610649	0.154499	1.0668	0.0096722	Significant	0.185565	Not_significant
PSME1	OID20969	Q06323	Neurology	antimda5_omrf	antimda5_omrf1 - antimda5_omrf2	0.571788	0.143186	1.00039	0.00986075	Significant	0.187365	Not_significant
MSR1	OID21063	P21757	Neurology	antimda5_omrf	antimda5_omrf1 - antimda5_omrf2	0.955297	0.238866	1.67173	0.00989533	Significant	0.187365	Not_significant
MAN2B2	OID30306	Q9Y2E5	Cardiometabolic_II	antimda5_omrf	antimda5_omrf1 - antimda5_omrf2	0.856831	0.212245	1.50142	0.0101351	Significant	0.189858	Not_significant
CCN3	OID20299	P48745	Cardiometabolic	antimda5_omrf	antimda5_omrf1 - antimda5_omrf2	-0.963762	-1.68925	-0.238276	0.0101581	Significant	0.189858	Not_significant
ARAF	OID31260	P10398	Oncology_II	antimda5_omrf	antimda5_omrf1 - antimda5_omrf2	-1.4829	-2.60088	-0.36492	0.0102669	Significant	0.190661	Not_significant
SLMAP	OID31441	Q14BN4	Oncology_II	antimda5_omrf	antimda5_omrf1 - antimda5_omrf2	-1.82845	-3.21127	-0.445624	0.0105484	Significant	0.194641	Not_significant
MXRA8	OID30583	Q9BRK3	Inflammation_II	antimda5_omrf	antimda5_omrf1 - antimda5_omrf2	-0.436019	-0.766826	-0.105212	0.0107596	Significant	0.196676	Not_significant
MAMDC2	OID30309	Q7Z304	Cardiometabolic_II	antimda5_omrf	antimda5_omrf1 - antimda5_omrf2	0.892797	0.215371	1.57022	0.0107944	Significant	0.196676	Not_significant
ECHDC3	OID30293	Q96DC8	Cardiometabolic_II	antimda5_omrf	antimda5_omrf1 - antimda5_omrf2	1.52275	0.362445	2.68305	0.0110507	Significant	0.20005	Not_significant
ENTPD6	OID20100	O75354	Cardiometabolic	antimda5_omrf	antimda5_omrf1 - antimda5_omrf2	0.591854	0.140499	1.04321	0.0111177	Significant	0.20005	Not_significant
OGN	OID21123	P20774	Neurology	antimda5_omrf	antimda5_omrf1 - antimda5_omrf2	-0.91324	-1.61074	-0.215741	0.0112288	Significant	0.200801	Not_significant
H2AP	OID31232	O75409	Oncology_II	antimda5_omrf	antimda5_omrf1 - antimda5_omrf2	2.07133	0.472346	3.67031	0.0120705	Significant	0.214529	Not_significant
GRHPR	OID30289	Q9UBQ7	Cardiometabolic_II	antimda5_omrf	antimda5_omrf1 - antimda5_omrf2	1.0067	0.226057	1.78734	0.0124399	Significant	0.219746	Not_significant
ENTPD5	OID20104	O75356	Cardiometabolic	antimda5_omrf	antimda5_omrf1 - antimda5_omrf2	0.433089	0.0965375	0.769641	0.012617	Significant	0.220335	Not_significant
DLK1	OID20295	P80370	Cardiometabolic	antimda5_omrf	antimda5_omrf1 - antimda5_omrf2	-1.28684	-2.28694	-0.286743	0.0126254	Significant	0.220335	Not_significant
SLC44A4	OID30897	Q53GD3	Neurology_II	antimda5_omrf	antimda5_omrf1 - antimda5_omrf2	-2.15404	-3.83242	-0.475646	0.0128434	Significant	0.221485	Not_significant
IL1R1	OID21116	P14778	Neurology	antimda5_omrf	antimda5_omrf1 - antimda5_omrf2	0.432436	0.09567	0.769202	0.0128441	Significant	0.221485	Not_significant
NFIC	OID30988	P08651	Neurology_II	antimda5_omrf	antimda5_omrf1 - antimda5_omrf2	0.93358	0.204838	1.66232	0.0130513	Significant	0.223726	Not_significant
MZB1	OID20732	Q8WU39	Inflammation	antimda5_omrf	antimda5_omrf1 - antimda5_omrf2	1.08182	0.233759	1.92988	0.0133661	Significant	0.227072	Not_significant
MFAP5	OID20239	Q13361	Cardiometabolic	antimda5_omrf	antimda5_omrf1 - antimda5_omrf2	-1.37995	-2.46181	-0.298095	0.0134033	Significant	0.227072	Not_significant
CALCB	OID31100	P10092	Neurology_II	antimda5_omrf	antimda5_omrf1 - antimda5_omrf2	-1.76589	-3.15395	-0.377826	0.0136198	Significant	0.228444	Not_significant
PI16	OID30676	Q6UXB8	Inflammation_II	antimda5_omrf	antimda5_omrf1 - antimda5_omrf2	-0.619709	-1.10703	-0.132385	0.013642	Significant	0.228444	Not_significant
SIL1	OID30207	Q9H173	Cardiometabolic_II	antimda5_omrf	antimda5_omrf1 - antimda5_omrf2	0.560495	0.11874	1.00225	0.0138818	Significant	0.229958	Not_significant
FCAMR	OID30332	Q8WWV6	Cardiometabolic_II	antimda5_omrf	antimda5_omrf1 - antimda5_omrf2	0.870249	0.183999	1.5565	0.0138912	Significant	0.229958	Not_significant
FGL1	OID30702	Q08830	Inflammation_II	antimda5_omrf	antimda5_omrf1 - antimda5_omrf2	0.832876	0.174302	1.49145	0.0141389	Significant	0.23096	Not_significant
LAG3	OID21315	P18627	Oncology	antimda5_omrf	antimda5_omrf1 - antimda5_omrf2	1.03238	0.216018	1.84875	0.014143	Significant	0.23096	Not_significant
COX6B1	OID30317	P14854	Cardiometabolic_II	antimda5_omrf	antimda5_omrf1 - antimda5_omrf2	-1.60705	-2.87849	-0.335607	0.0141909	Significant	0.23096	Not_significant
ERBB2	OID21520	P04626	Oncology	antimda5_omrf	antimda5_omrf1 - antimda5_omrf2	0.357535	0.0736419	0.641427	0.0145549	Significant	0.235562	Not_significant
AMOT	OID30572	Q4VCS5	Inflammation_II	antimda5_omrf	antimda5_omrf1 - antimda5_omrf2	-0.773252	-1.38841	-0.158094	0.0147025	Significant	0.2359	Not_significant
IFNL2	OID30791	Q8IZJ0	Neurology_II	antimda5_omrf	antimda5_omrf1 - antimda5_omrf2	1.14028	0.232787	2.04777	0.0147386	Significant	0.2359	Not_significant
MYLPF	OID30917	Q96A32	Neurology_II	antimda5_omrf	antimda5_omrf1 - antimda5_omrf2	-2.14264	-3.85096	-0.434332	0.0149098	Significant	0.236064	Not_significant
NPTN	OID21235	Q9Y639	Oncology	antimda5_omrf	antimda5_omrf1 - antimda5_omrf2	0.681627	0.137795	1.22546	0.0149758	Significant	0.236064	Not_significant
PENK	OID30666	P01210	Inflammation_II	antimda5_omrf	antimda5_omrf1 - antimda5_omrf2	-1.12776	-2.02842	-0.227097	0.0150698	Significant	0.236064	Not_significant
NCAM2	OID21095	O15394	Neurology	antimda5_omrf	antimda5_omrf1 - antimda5_omrf2	0.41963	0.0841533	0.755106	0.0152005	Significant	0.236064	Not_significant
MICB_MICA	OID20593	Q29980_Q29983	Inflammation	antimda5_omrf	antimda5_omrf1 - antimda5_omrf2	-1.61311	-2.90358	-0.322629	0.0152341	Significant	0.236064	Not_significant
SERPINA7	OID30724	P05543	Inflammation_II	antimda5_omrf	antimda5_omrf1 - antimda5_omrf2	0.438046	0.0875785	0.788514	0.01527	Significant	0.236064	Not_significant
SERPINA5	OID30763	P05154	Inflammation_II	antimda5_omrf	antimda5_omrf1 - antimda5_omrf2	-0.423019	-0.761687	-0.084351	0.015364	Significant	0.236064	Not_significant
AMY1A_AMY1B_AMY1C	OID30707	P0DUB6_P0DTE7_P0DTE8	Inflammation_II	antimda5_omrf	antimda5_omrf1 - antimda5_omrf2	0.442722	0.0880336	0.797411	0.0154008	Significant	0.236064	Not_significant
CA9	OID21417	Q16790	Oncology	antimda5_omrf	antimda5_omrf1 - antimda5_omrf2	0.9644	0.188512	1.74029	0.0157942	Significant	0.239916	Not_significant
FOLR2	OID21062	P14207	Neurology	antimda5_omrf	antimda5_omrf1 - antimda5_omrf2	0.808306	0.156819	1.45979	0.0159682	Significant	0.239916	Not_significant
GALNT3	OID20471	Q14435	Inflammation	antimda5_omrf	antimda5_omrf1 - antimda5_omrf2	0.614834	0.118983	1.11068	0.0160579	Significant	0.239916	Not_significant
DPEP2	OID21305	Q9H4A9	Oncology	antimda5_omrf	antimda5_omrf1 - antimda5_omrf2	0.582907	0.112297	1.05352	0.0162025	Significant	0.239916	Not_significant
DCBLD2	OID21474	Q96PD2	Oncology	antimda5_omrf	antimda5_omrf1 - antimda5_omrf2	0.870057	0.166989	1.57312	0.0162383	Significant	0.239916	Not_significant
RAB6A	OID20608	P20340	Inflammation	antimda5_omrf	antimda5_omrf1 - antimda5_omrf2	-0.733987	-1.32722	-0.140755	0.0162878	Significant	0.239916	Not_significant
AGR3	OID21243	Q8TD06	Oncology	antimda5_omrf	antimda5_omrf1 - antimda5_omrf2	1.09533	0.209837	1.98083	0.016299	Significant	0.239916	Not_significant
DPP6	OID21354	P42658	Oncology	antimda5_omrf	antimda5_omrf1 - antimda5_omrf2	0.760129	0.145436	1.37482	0.0163146	Significant	0.239916	Not_significant
CES2	OID21366	O00748	Oncology	antimda5_omrf	antimda5_omrf1 - antimda5_omrf2	0.735012	0.14008	1.32994	0.0164625	Significant	0.240867	Not_significant
GOLM2	OID21044	Q6P4E1	Neurology	antimda5_omrf	antimda5_omrf1 - antimda5_omrf2	0.562098	0.106098	1.0181	0.0166561	Significant	0.241398	Not_significant
CSRP3	OID30176	P50461	Cardiometabolic_II	antimda5_omrf	antimda5_omrf1 - antimda5_omrf2	-2.79795	-5.06926	-0.526639	0.0166958	Significant	0.241398	Not_significant
LAMA4	OID20769	Q16363	Inflammation	antimda5_omrf	antimda5_omrf1 - antimda5_omrf2	-0.893999	-1.6197	-0.168298	0.0167487	Significant	0.241398	Not_significant
GUCA2A	OID21101	Q02747	Neurology	antimda5_omrf	antimda5_omrf1 - antimda5_omrf2	-0.384853	-0.697709	-0.0719968	0.016885	Significant	0.241403	Not_significant
GNE	OID21231	Q9Y223	Oncology	antimda5_omrf	antimda5_omrf1 - antimda5_omrf2	0.797564	0.148653	1.44648	0.0169418	Significant	0.241403	Not_significant
HRG	OID30770	P04196	Inflammation_II	antimda5_omrf	antimda5_omrf1 - antimda5_omrf2	-0.488045	-0.885409	-0.0906807	0.0170188	Significant	0.241403	Not_significant
SEMA4D	OID21020	Q92854	Neurology	antimda5_omrf	antimda5_omrf1 - antimda5_omrf2	0.491391	0.0909791	0.891804	0.0170906	Significant	0.241403	Not_significant
PRSS22	OID30483	Q9GZN4	Inflammation_II	antimda5_omrf	antimda5_omrf1 - antimda5_omrf2	0.651571	0.120276	1.18287	0.0171657	Significant	0.241403	Not_significant
CD74	OID21040	P04233	Neurology	antimda5_omrf	antimda5_omrf1 - antimda5_omrf2	0.777357	0.141745	1.41297	0.0174546	Significant	0.24428	Not_significant
LGMN	OID20773	Q99538	Inflammation	antimda5_omrf	antimda5_omrf1 - antimda5_omrf2	0.683892	0.124265	1.24352	0.0175609	Significant	0.244586	Not_significant
SCARF1	OID20297	Q14162	Cardiometabolic	antimda5_omrf	antimda5_omrf1 - antimda5_omrf2	-0.706634	-1.28617	-0.127094	0.017781	Significant	0.245457	Not_significant
CSPG4	OID30397	Q6UVK1	Cardiometabolic_II	antimda5_omrf	antimda5_omrf1 - antimda5_omrf2	-0.821183	-1.49474	-0.147622	0.0177929	Significant	0.245457	Not_significant
SELL	OID30752	P14151	Inflammation_II	antimda5_omrf	antimda5_omrf1 - antimda5_omrf2	0.465226	0.0832865	0.847165	0.0178977	Significant	0.245733	Not_significant
SERPINA1	OID30750	P01009	Inflammation_II	antimda5_omrf	antimda5_omrf1 - antimda5_omrf2	0.302977	0.0539076	0.552047	0.018062	Significant	0.246819	Not_significant
PTGES2	OID30561	Q9H7Z7	Inflammation_II	antimda5_omrf	antimda5_omrf1 - antimda5_omrf2	-1.35343	-2.46744	-0.239428	0.0181862	Significant	0.24735	Not_significant
C9	OID30698	P02748	Inflammation_II	antimda5_omrf	antimda5_omrf1 - antimda5_omrf2	0.624936	0.109589	1.14028	0.0183807	Significant	0.248827	Not_significant
SCP2	OID21161	P22307	Oncology	antimda5_omrf	antimda5_omrf1 - antimda5_omrf2	0.787266	0.136898	1.43763	0.0185808	Significant	0.250365	Not_significant
CD48	OID20692	P09326	Inflammation	antimda5_omrf	antimda5_omrf1 - antimda5_omrf2	0.565911	0.0975017	1.03432	0.0187963	Significant	0.252097	Not_significant
LY75	OID20580	O60449	Inflammation	antimda5_omrf	antimda5_omrf1 - antimda5_omrf2	0.593003	0.101781	1.08423	0.0188934	Significant	0.252232	Not_significant
EFCAB14	OID31460	O75071	Oncology_II	antimda5_omrf	antimda5_omrf1 - antimda5_omrf2	-0.386012	-0.706849	-0.0651758	0.0193105	Significant	0.256391	Not_significant
AGER	OID20756	Q15109	Inflammation	antimda5_omrf	antimda5_omrf1 - antimda5_omrf2	0.631772	0.106168	1.15738	0.019382	Significant	0.256391	Not_significant
CD3G	OID30448	P09693	Inflammation_II	antimda5_omrf	antimda5_omrf1 - antimda5_omrf2	1.29229	0.214504	2.37008	0.019676	Significant	0.259098	Not_significant
S100A12	OID21374	P80511	Oncology	antimda5_omrf	antimda5_omrf1 - antimda5_omrf2	1.16356	0.190644	2.13648	0.019999	Significant	0.262158	Not_significant
VWA1	OID21421	Q6PCB0	Oncology	antimda5_omrf	antimda5_omrf1 - antimda5_omrf2	0.769655	0.123727	1.41558	0.0204322	Significant	0.266483	Not_significant
TSPAN8	OID31470	P19075	Oncology_II	antimda5_omrf	antimda5_omrf1 - antimda5_omrf2	0.926512	0.148457	1.70457	0.0205128	Significant	0.266483	Not_significant
HMCN2	OID30592	Q8NDA2	Inflammation_II	antimda5_omrf	antimda5_omrf1 - antimda5_omrf2	-0.821565	-1.51233	-0.130795	0.0206286	Significant	0.266791	Not_significant
SPARC	OID21511	P09486	Oncology	antimda5_omrf	antimda5_omrf1 - antimda5_omrf2	-0.922448	-1.69895	-0.145943	0.0208225	Significant	0.268101	Not_significant
PON2	OID20088	Q15165	Cardiometabolic	antimda5_omrf	antimda5_omrf1 - antimda5_omrf2	0.639816	0.099135	1.1805	0.0212914	Significant	0.272925	Not_significant
FLT1	OID21301	P17948	Oncology	antimda5_omrf	antimda5_omrf1 - antimda5_omrf2	0.336506	0.0518562	0.621157	0.0214116	Significant	0.273257	Not_significant
HSD17B3	OID30145	P37058	Cardiometabolic_II	antimda5_omrf	antimda5_omrf1 - antimda5_omrf2	-2.1095	-3.89705	-0.321945	0.0215902	Significant	0.274329	Not_significant
TTR	OID30782	P02766	Inflammation_II	antimda5_omrf	antimda5_omrf1 - antimda5_omrf2	-0.487875	-0.902217	-0.0735326	0.0219108	Significant	0.277185	Not_significant
MYBPC2	OID30199	Q14324	Cardiometabolic_II	antimda5_omrf	antimda5_omrf1 - antimda5_omrf2	-2.16859	-4.01462	-0.322564	0.0221604	Significant	0.27856	Not_significant
CLEC4A	OID20573	Q9UMR7	Inflammation	antimda5_omrf	antimda5_omrf1 - antimda5_omrf2	-0.571208	-1.05758	-0.0848324	0.0222117	Significant	0.27856	Not_significant
PLA2G7	OID21105	Q13093	Neurology	antimda5_omrf	antimda5_omrf1 - antimda5_omrf2	0.45349	0.0662531	0.840726	0.0225989	Significant	0.279868	Not_significant
IMPG1	OID30814	Q17R60	Neurology_II	antimda5_omrf	antimda5_omrf1 - antimda5_omrf2	-0.610841	-1.13277	-0.0889113	0.0226394	Significant	0.279868	Not_significant
PRELP	OID20766	P51888	Inflammation	antimda5_omrf	antimda5_omrf1 - antimda5_omrf2	0.415119	0.0604037	0.769833	0.0226633	Significant	0.279868	Not_significant
QDPR	OID20174	P09417	Cardiometabolic	antimda5_omrf	antimda5_omrf1 - antimda5_omrf2	0.618083	0.0897076	1.14646	0.0227025	Significant	0.279868	Not_significant
SERPING1	OID30777	P05155	Inflammation_II	antimda5_omrf	antimda5_omrf1 - antimda5_omrf2	0.292705	0.041753	0.543656	0.0231076	Significant	0.283656	Not_significant
TMEM25	OID31015	Q86YD3	Neurology_II	antimda5_omrf	antimda5_omrf1 - antimda5_omrf2	0.695557	0.0983515	1.29276	0.0232733	Significant	0.284484	Not_significant
CPA2	OID21060	P48052	Neurology	antimda5_omrf	antimda5_omrf1 - antimda5_omrf2	-0.889879	-1.65729	-0.122464	0.0238862	Significant	0.289659	Not_significant
ENPP5	OID20736	Q9UJA9	Inflammation	antimda5_omrf	antimda5_omrf1 - antimda5_omrf2	0.448158	0.061516	0.834799	0.023911	Significant	0.289659	Not_significant
ROR1	OID20224	Q01973	Cardiometabolic	antimda5_omrf	antimda5_omrf1 - antimda5_omrf2	-0.526559	-0.981114	-0.0720035	0.0239966	Significant	0.289659	Not_significant
PVALB	OID21420	P20472	Oncology	antimda5_omrf	antimda5_omrf1 - antimda5_omrf2	-1.05745	-1.97117	-0.143733	0.0241201	Significant	0.289942	Not_significant
IL18	OID20694	Q14116	Inflammation	antimda5_omrf	antimda5_omrf1 - antimda5_omrf2	0.7727	0.101356	1.44404	0.0248934	Significant	0.298001	Not_significant
CACNB3	OID31039	P54284	Neurology_II	antimda5_omrf	antimda5_omrf1 - antimda5_omrf2	-1.34565	-2.51964	-0.171666	0.0254812	Significant	0.303782	Not_significant
DYNLT3	OID31415	P51808	Oncology_II	antimda5_omrf	antimda5_omrf1 - antimda5_omrf2	-1.15932	-2.17282	-0.145817	0.0257734	Significant	0.306007	Not_significant
POSTN	OID30410	Q15063	Cardiometabolic_II	antimda5_omrf	antimda5_omrf1 - antimda5_omrf2	-0.626966	-1.17657	-0.0773582	0.0261229	Significant	0.308889	Not_significant
ALDH2	OID31380	P05091	Oncology_II	antimda5_omrf	antimda5_omrf1 - antimda5_omrf2	1.03044	0.12356	1.93732	0.0266943	Significant	0.313338	Not_significant
NAMPT	OID21227	P43490	Oncology	antimda5_omrf	antimda5_omrf1 - antimda5_omrf2	0.856835	0.102174	1.61149	0.0268023	Significant	0.313338	Not_significant
APCS	OID30778	P02743	Inflammation_II	antimda5_omrf	antimda5_omrf1 - antimda5_omrf2	0.492084	0.0586914	0.925476	0.0268236	Significant	0.313338	Not_significant
CTRB1	OID21150	P17538	Neurology	antimda5_omrf	antimda5_omrf1 - antimda5_omrf2	0.569301	0.0673131	1.07129	0.0269975	Significant	0.314104	Not_significant
LEFTY2	OID21454	O00292	Oncology	antimda5_omrf	antimda5_omrf1 - antimda5_omrf2	-0.662076	-1.247	-0.0771495	0.0272978	Significant	0.316327	Not_significant
APOA4	OID30733	P06727	Inflammation_II	antimda5_omrf	antimda5_omrf1 - antimda5_omrf2	-0.605455	-1.14232	-0.0685888	0.0278343	Significant	0.320606	Not_significant
MPO	OID21100	P05164	Neurology	antimda5_omrf	antimda5_omrf1 - antimda5_omrf2	0.60721	0.0684367	1.14598	0.0278944	Significant	0.320606	Not_significant
COL6A3	OID20292	P12111	Cardiometabolic	antimda5_omrf	antimda5_omrf1 - antimda5_omrf2	-0.743334	-1.40335	-0.0833177	0.0279991	Significant	0.320606	Not_significant
PPL	OID30564	O60437	Inflammation_II	antimda5_omrf	antimda5_omrf1 - antimda5_omrf2	0.755023	0.0840283	1.42602	0.0281335	Significant	0.320877	Not_significant
CAT	OID30712	P04040	Inflammation_II	antimda5_omrf	antimda5_omrf1 - antimda5_omrf2	1.04319	0.112145	1.97424	0.0287989	Significant	0.327178	Not_significant
ADAMTSL4	OID30275	Q6UY14	Cardiometabolic_II	antimda5_omrf	antimda5_omrf1 - antimda5_omrf2	0.767455	0.081615	1.4533	0.0290021	Significant	0.3282	Not_significant
MAPK13	OID31205	O15264	Oncology_II	antimda5_omrf	antimda5_omrf1 - antimda5_omrf2	2.4499	0.249906	4.64989	0.0297294	Significant	0.335121	Not_significant
EPPK1	OID30250	P58107	Cardiometabolic_II	antimda5_omrf	antimda5_omrf1 - antimda5_omrf2	-1.02934	-1.95474	-0.103943	0.0299085	Significant	0.335833	Not_significant
CDH4	OID30875	P55283	Neurology_II	antimda5_omrf	antimda5_omrf1 - antimda5_omrf2	2.29761	0.230083	4.36514	0.0300566	Significant	0.336193	Not_significant
KRT8	OID30865	P05787	Neurology_II	antimda5_omrf	antimda5_omrf1 - antimda5_omrf2	2.12234	0.210115	4.03457	0.0302554	Significant	0.336573	Not_significant
MEGF9	OID20285	Q9H1U4	Cardiometabolic	antimda5_omrf	antimda5_omrf1 - antimda5_omrf2	0.475732	0.0469102	0.904555	0.0303558	Significant	0.336573	Not_significant
SERPINA12	OID20219	Q8IW75	Cardiometabolic	antimda5_omrf	antimda5_omrf1 - antimda5_omrf2	1.39081	0.136054	2.64557	0.030463	Significant	0.336573	Not_significant
MEP1A	OID31459	Q16819	Oncology_II	antimda5_omrf	antimda5_omrf1 - antimda5_omrf2	-0.661105	-1.25776	-0.0644477	0.0305553	Significant	0.336573	Not_significant
CD226	OID30556	Q15762	Inflammation_II	antimda5_omrf	antimda5_omrf1 - antimda5_omrf2	-0.555428	-1.05751	-0.0533505	0.0308094	Significant	0.336971	Not_significant
DEFB4A_DEFB4B	OID21373	O15263	Oncology	antimda5_omrf	antimda5_omrf1 - antimda5_omrf2	0.997081	0.094644	1.89952	0.030977	Significant	0.336971	Not_significant
RBP5	OID21369	P82980	Oncology	antimda5_omrf	antimda5_omrf1 - antimda5_omrf2	0.917494	0.0867222	1.74827	0.0310548	Significant	0.336971	Not_significant
REN	OID20201	P00797	Cardiometabolic	antimda5_omrf	antimda5_omrf1 - antimda5_omrf2	0.637586	0.0602389	1.21493	0.0310567	Significant	0.336971	Not_significant
HSD11B1	OID20575	P28845	Inflammation	antimda5_omrf	antimda5_omrf1 - antimda5_omrf2	0.667448	0.0626395	1.27226	0.0312	Significant	0.337263	Not_significant
THBS4	OID20368	P35443	Cardiometabolic	antimda5_omrf	antimda5_omrf1 - antimda5_omrf2	-1.06858	-2.03986	-0.0973044	0.0316678	Significant	0.341046	Not_significant
CRISP2	OID21456	P16562	Oncology	antimda5_omrf	antimda5_omrf1 - antimda5_omrf2	0.661656	0.0594207	1.26389	0.0319256	Significant	0.341368	Not_significant
SOWAHA	OID30888	Q2M3V2	Neurology_II	antimda5_omrf	antimda5_omrf1 - antimda5_omrf2	-1.4609	-2.79085	-0.130957	0.0319333	Significant	0.341368	Not_significant
CTSH	OID20113	P09668	Cardiometabolic	antimda5_omrf	antimda5_omrf1 - antimda5_omrf2	0.850983	0.0756142	1.62635	0.0320917	Significant	0.3418	Not_significant
PLAU	OID21124	P00749	Neurology	antimda5_omrf	antimda5_omrf1 - antimda5_omrf2	0.455384	0.0398694	0.870898	0.0323018	Significant	0.342778	Not_significant
NRP2	OID21081	O60462	Neurology	antimda5_omrf	antimda5_omrf1 - antimda5_omrf2	0.761395	0.0651488	1.45764	0.032699	Significant	0.345726	Not_significant
ADGRE1	OID31483	Q14246	Oncology_II	antimda5_omrf	antimda5_omrf1 - antimda5_omrf2	0.868328	0.0724267	1.66423	0.03306	Significant	0.348272	Not_significant
SLC39A14	OID20852	Q15043	Neurology	antimda5_omrf	antimda5_omrf1 - antimda5_omrf2	0.49979	0.0411104	0.95847	0.0332882	Significant	0.349405	Not_significant
DDX58	OID21226	O95786	Oncology	antimda5_omrf	antimda5_omrf1 - antimda5_omrf2	1.04833	0.0853284	2.01133	0.0334293	Significant	0.349619	Not_significant
C1QA	OID20654	P02745	Inflammation	antimda5_omrf	antimda5_omrf1 - antimda5_omrf2	0.422277	0.0340316	0.810522	0.0335989	Significant	0.35013	Not_significant
JAM3	OID30586	Q9BX67	Inflammation_II	antimda5_omrf	antimda5_omrf1 - antimda5_omrf2	-0.573572	-1.1014	-0.0457419	0.033749	Significant	0.350433	Not_significant
STX8	OID20531	Q9UNK0	Inflammation	antimda5_omrf	antimda5_omrf1 - antimda5_omrf2	-0.9259	-1.78219	-0.069606	0.034613	Significant	0.356612	Not_significant
PDRG1	OID30912	Q9NUG6	Neurology_II	antimda5_omrf	antimda5_omrf1 - antimda5_omrf2	-1.7309	-3.33271	-0.129093	0.0347137	Significant	0.356612	Not_significant
SERPINB6	OID21023	P35237	Neurology	antimda5_omrf	antimda5_omrf1 - antimda5_omrf2	-0.591981	-1.14049	-0.0434777	0.0349129	Significant	0.356612	Not_significant
CLSTN2	OID20664	Q9H4D0	Inflammation	antimda5_omrf	antimda5_omrf1 - antimda5_omrf2	-0.444313	-0.855993	-0.0326322	0.0349442	Significant	0.356612	Not_significant
SMPDL3A	OID20676	Q92484	Inflammation	antimda5_omrf	antimda5_omrf1 - antimda5_omrf2	0.625308	0.0457929	1.20482	0.0349595	Significant	0.356612	Not_significant
IFNLR1	OID20506	Q8IU57	Inflammation	antimda5_omrf	antimda5_omrf1 - antimda5_omrf2	0.797381	0.0578418	1.53692	0.0351193	Significant	0.356985	Not_significant
IGDCC4	OID30402	Q8TDY8	Cardiometabolic_II	antimda5_omrf	antimda5_omrf1 - antimda5_omrf2	-0.399615	-0.771389	-0.027842	0.0356373	Significant	0.359786	Not_significant
FCER2	OID21133	P06734	Neurology	antimda5_omrf	antimda5_omrf1 - antimda5_omrf2	-0.500519	-0.966206	-0.0348313	0.0356432	Significant	0.359786	Not_significant
NELL1	OID21494	Q92832	Oncology	antimda5_omrf	antimda5_omrf1 - antimda5_omrf2	0.609933	0.0416054	1.17826	0.0359187	Significant	0.361307	Not_significant
FAM172A	OID30248	Q8WUF8	Cardiometabolic_II	antimda5_omrf	antimda5_omrf1 - antimda5_omrf2	-0.728767	-1.41052	-0.0470173	0.0366157	Significant	0.367044	Not_significant
MVK	OID20459	Q03426	Inflammation	antimda5_omrf	antimda5_omrf1 - antimda5_omrf2	1.15102	0.0718255	2.23021	0.0370246	Significant	0.369863	Not_significant
C1QL2	OID30515	Q7Z5L3	Inflammation_II	antimda5_omrf	antimda5_omrf1 - antimda5_omrf2	0.519361	0.0315132	1.00721	0.0373597	Significant	0.371928	Not_significant
COL15A1	OID30396	P39059	Cardiometabolic_II	antimda5_omrf	antimda5_omrf1 - antimda5_omrf2	-0.401433	-0.780534	-0.022332	0.0383572	Significant	0.380551	Not_significant
AHSG	OID30706	P02765	Inflammation_II	antimda5_omrf	antimda5_omrf1 - antimda5_omrf2	0.310344	0.016878	0.603809	0.038607	Significant	0.381721	Not_significant
DDT	OID30372	P30046	Cardiometabolic_II	antimda5_omrf	antimda5_omrf1 - antimda5_omrf2	0.905926	0.0477071	1.76414	0.0389379	Significant	0.382884	Not_significant
NIT2	OID30336	Q9NQR4	Cardiometabolic_II	antimda5_omrf	antimda5_omrf1 - antimda5_omrf2	0.8592	0.0445335	1.67387	0.0391002	Significant	0.382884	Not_significant
CPVL	OID21435	Q9H3G5	Oncology	antimda5_omrf	antimda5_omrf1 - antimda5_omrf2	0.555066	0.0287382	1.08139	0.0391211	Significant	0.382884	Not_significant
GOT1	OID30417	P17174	Cardiometabolic_II	antimda5_omrf	antimda5_omrf1 - antimda5_omrf2	1.33121	0.0670373	2.59539	0.0393936	Significant	0.384254	Not_significant
GPD1	OID31358	P21695	Oncology_II	antimda5_omrf	antimda5_omrf1 - antimda5_omrf2	1.0845	0.0510162	2.11798	0.0400583	Significant	0.389426	Not_significant
SIGLEC1	OID20690	Q9BZZ2	Inflammation	antimda5_omrf	antimda5_omrf1 - antimda5_omrf2	0.862173	0.0394814	1.68486	0.0403092	Significant	0.390554	Not_significant
SUOX	OID31031	P51687	Neurology_II	antimda5_omrf	antimda5_omrf1 - antimda5_omrf2	1.27414	0.0554119	2.49286	0.0407747	Significant	0.393748	Not_significant
MMUT	OID30159	P22033	Cardiometabolic_II	antimda5_omrf	antimda5_omrf1 - antimda5_omrf2	1.08153	0.0450127	2.11805	0.0411555	Significant	0.396105	Not_significant
ITM2A	OID20504	O43736	Inflammation	antimda5_omrf	antimda5_omrf1 - antimda5_omrf2	0.512868	0.0193758	1.00636	0.0419392	Significant	0.402311	Not_significant
ADGRE2	OID20755	Q9UHX3	Inflammation	antimda5_omrf	antimda5_omrf1 - antimda5_omrf2	0.520895	0.0187541	1.02304	0.0423043	Significant	0.404474	Not_significant
S100A13	OID30529	Q99584	Inflammation_II	antimda5_omrf	antimda5_omrf1 - antimda5_omrf2	-0.677963	-1.33435	-0.0215777	0.0431688	Significant	0.406342	Not_significant
KDR	OID21497	P35968	Oncology	antimda5_omrf	antimda5_omrf1 - antimda5_omrf2	0.35326	0.0111367	0.695384	0.043244	Significant	0.406342	Not_significant
VNN2	OID21310	O95498	Oncology	antimda5_omrf	antimda5_omrf1 - antimda5_omrf2	0.624902	0.0193316	1.23047	0.0433551	Significant	0.406342	Not_significant
SEZ6L2	OID21289	Q6UXD5	Oncology	antimda5_omrf	antimda5_omrf1 - antimda5_omrf2	0.39879	0.0123485	0.785231	0.043357	Significant	0.406342	Not_significant
DMD	OID30223	P11532	Cardiometabolic_II	antimda5_omrf	antimda5_omrf1 - antimda5_omrf2	-1.2724	-2.50721	-0.0375806	0.0436478	Significant	0.406342	Not_significant
HLA-DRA	OID20520	P01903	Inflammation	antimda5_omrf	antimda5_omrf1 - antimda5_omrf2	0.682908	0.0195714	1.34624	0.0438293	Significant	0.406342	Not_significant
SIGLEC15	OID20812	Q6ZMC9	Neurology	antimda5_omrf	antimda5_omrf1 - antimda5_omrf2	0.911181	0.0260867	1.79628	0.043836	Significant	0.406342	Not_significant
BPIFA2	OID30279	Q96DR5	Cardiometabolic_II	antimda5_omrf	antimda5_omrf1 - antimda5_omrf2	1.04639	0.0294219	2.06336	0.0439426	Significant	0.406342	Not_significant
IL22RA1	OID20449	Q8N6P7	Inflammation	antimda5_omrf	antimda5_omrf1 - antimda5_omrf2	0.660271	0.0184772	1.30206	0.0439705	Significant	0.406342	Not_significant
CLEC1B	OID21061	Q9P126	Neurology	antimda5_omrf	antimda5_omrf1 - antimda5_omrf2	-1.18574	-2.33843	-0.0330509	0.0439987	Significant	0.406342	Not_significant
PARD3	OID31301	Q8TEW0	Oncology_II	antimda5_omrf	antimda5_omrf1 - antimda5_omrf2	-2.07507	-4.09273	-0.0574101	0.0440426	Significant	0.406342	Not_significant
APOC1	OID30749	P02654	Inflammation_II	antimda5_omrf	antimda5_omrf1 - antimda5_omrf2	-0.447942	-0.884429	-0.0114545	0.044486	Significant	0.40913	Not_significant
CD1C	OID21483	P29017	Oncology	antimda5_omrf	antimda5_omrf1 - antimda5_omrf2	-0.444636	-0.87969	-0.00958234	0.0453288	Significant	0.415561	Not_significant
AKR1C4	OID20062	P17516	Cardiometabolic	antimda5_omrf	antimda5_omrf1 - antimda5_omrf2	1.33341	0.0245512	2.64227	0.0459959	Significant	0.419252	Not_significant
SH3BP1	OID31439	Q9Y3L3	Oncology_II	antimda5_omrf	antimda5_omrf1 - antimda5_omrf2	0.776293	0.0142266	1.53836	0.0460208	Significant	0.419252	Not_significant
EDA2R	OID21451	Q9HAV5	Oncology	antimda5_omrf	antimda5_omrf1 - antimda5_omrf2	-0.968383	-1.92075	-0.0160183	0.0463964	Significant	0.421349	Not_significant
ARG2	OID31339	P78540	Oncology_II	antimda5_omrf	antimda5_omrf1 - antimda5_omrf2	-1.27411	-2.53964	-0.00858335	0.0485201	Significant	0.439258	Not_significant
BIN2	OID21067	Q9UBW5	Neurology	antimda5_omrf	antimda5_omrf1 - antimda5_omrf2	-1.49472	-2.98132	-0.00811409	0.0488071	Significant	0.44048	Not_significant
KLF4	OID30808	O43474	Neurology_II	antimda5_omrf	antimda5_omrf1 - antimda5_omrf2	1.16964	0.0049383	2.33434	0.0490719	Significant	0.441079	Not_significant
ADA2	OID20394	Q9NZK5	Cardiometabolic	antimda5_omrf	antimda5_omrf1 - antimda5_omrf2	0.521624	0.00182268	1.04142	0.0492299	Significant	0.441079	Not_significant
DSG4	OID21325	Q86SJ6	Oncology	antimda5_omrf	antimda5_omrf1 - antimda5_omrf2	-0.394345	-0.787636	-0.00105495	0.0494107	Significant	0.441079	Not_significant
CES3	OID21340	Q6UWW8	Oncology	antimda5_omrf	antimda5_omrf1 - antimda5_omrf2	0.797265	0.0018728	1.59266	0.0494824	Significant	0.441079	Not_significant
CTSO	OID20660	P43234	Inflammation	antimda5_omrf	antimda5_omrf1 - antimda5_omrf2	0.449409	-0.000372792	0.899191	0.0501834	Non-significant	0.445209	Not_significant
GCNT1	OID21379	Q02742	Oncology	antimda5_omrf	antimda5_omrf1 - antimda5_omrf2	0.489225	-0.000715343	0.979165	0.0503233	Non-significant	0.445209	Not_significant
SELPLG	OID20560	Q14242	Inflammation	antimda5_omrf	antimda5_omrf1 - antimda5_omrf2	-0.247453	-0.495361	0.000455304	0.0504069	Non-significant	0.445209	Not_significant
VIT	OID30334	Q6UXI7	Cardiometabolic_II	antimda5_omrf	antimda5_omrf1 - antimda5_omrf2	-0.437354	-0.87618	0.00147078	0.0507451	Non-significant	0.446835	Not_significant
COL24A1	OID31464	Q17RW2	Oncology_II	antimda5_omrf	antimda5_omrf1 - antimda5_omrf2	-0.630245	-1.26345	0.00296041	0.0510426	Non-significant	0.448092	Not_significant
PRUNE2	OID31270	Q8WUY3	Oncology_II	antimda5_omrf	antimda5_omrf1 - antimda5_omrf2	0.711284	-0.00537997	1.42795	0.0516847	Non-significant	0.45197	Not_significant
PRG3	OID30383	Q9Y2Y8	Cardiometabolic_II	antimda5_omrf	antimda5_omrf1 - antimda5_omrf2	-0.529439	-1.06315	0.00427157	0.0517964	Non-significant	0.45197	Not_significant
CSF1	OID20719	P09603	Inflammation	antimda5_omrf	antimda5_omrf1 - antimda5_omrf2	0.56504	-0.00607603	1.13616	0.0524011	Non-significant	0.455874	Not_significant
LETM1	OID31018	O95202	Neurology_II	antimda5_omrf	antimda5_omrf1 - antimda5_omrf2	-1.01147	-2.036	0.0130638	0.0528861	Non-significant	0.457001	Not_significant
FLT4	OID21491	P35916	Oncology	antimda5_omrf	antimda5_omrf1 - antimda5_omrf2	0.472214	-0.00633853	0.950767	0.0530016	Non-significant	0.457001	Not_significant
CLGN	OID30957	O14967	Neurology_II	antimda5_omrf	antimda5_omrf1 - antimda5_omrf2	0.581058	-0.00843921	1.17056	0.0532547	Non-significant	0.457001	Not_significant
PFDN2	OID20892	Q9UHV9	Neurology	antimda5_omrf	antimda5_omrf1 - antimda5_omrf2	1.24775	-0.0186918	2.5142	0.0533583	Non-significant	0.457001	Not_significant
DTNB	OID31395	O60941	Oncology_II	antimda5_omrf	antimda5_omrf1 - antimda5_omrf2	-1.26375	-2.54687	0.0193797	0.0534389	Non-significant	0.457001	Not_significant
A1BG	OID30771	P04217	Inflammation_II	antimda5_omrf	antimda5_omrf1 - antimda5_omrf2	0.286431	-0.00480773	0.577669	0.0537618	Non-significant	0.457001	Not_significant
TLR2	OID31290	O60603	Oncology_II	antimda5_omrf	antimda5_omrf1 - antimda5_omrf2	1.34455	-0.0238876	2.71299	0.0539923	Non-significant	0.457001	Not_significant
S100A14	OID30987	Q9HCY8	Neurology_II	antimda5_omrf	antimda5_omrf1 - antimda5_omrf2	-0.74211	-1.49747	0.013247	0.0540068	Non-significant	0.457001	Not_significant
TNFRSF11B	OID20735	O00300	Inflammation	antimda5_omrf	antimda5_omrf1 - antimda5_omrf2	0.410198	-0.00746929	0.827866	0.0540874	Non-significant	0.457001	Not_significant
KLK12	OID21201	Q9UKR0	Oncology	antimda5_omrf	antimda5_omrf1 - antimda5_omrf2	0.87139	-0.0159231	1.7587	0.0541081	Non-significant	0.457001	Not_significant
CCL24	OID20772	O00175	Inflammation	antimda5_omrf	antimda5_omrf1 - antimda5_omrf2	-0.762596	-1.54001	0.0148183	0.0543677	Non-significant	0.457859	Not_significant
METAP1D	OID20519	Q6UB28	Inflammation	antimda5_omrf	antimda5_omrf1 - antimda5_omrf2	-0.88832	-1.79501	0.0183755	0.0546495	Non-significant	0.458133	Not_significant
CSF3R	OID30527	Q99062	Inflammation_II	antimda5_omrf	antimda5_omrf1 - antimda5_omrf2	0.436324	-0.00914483	0.881792	0.0547166	Non-significant	0.458133	Not_significant
EVPL	OID31309	Q92817	Oncology_II	antimda5_omrf	antimda5_omrf1 - antimda5_omrf2	1.62952	-0.0387159	3.29776	0.0553629	Non-significant	0.459515	Not_significant
SCRG1	OID30333	O75711	Cardiometabolic_II	antimda5_omrf	antimda5_omrf1 - antimda5_omrf2	-0.525496	-1.06385	0.0128569	0.0555222	Non-significant	0.459515	Not_significant
FUT3_FUT5	OID21013	P21217_Q11128	Neurology	antimda5_omrf	antimda5_omrf1 - antimda5_omrf2	0.495537	-0.0123293	1.0034	0.055625	Non-significant	0.459515	Not_significant
TACSTD2	OID21447	P09758	Oncology	antimda5_omrf	antimda5_omrf1 - antimda5_omrf2	0.340826	-0.0086289	0.69028	0.0557168	Non-significant	0.459515	Not_significant
GADD45B	OID31261	O75293	Oncology_II	antimda5_omrf	antimda5_omrf1 - antimda5_omrf2	1.33498	-0.0338436	2.70381	0.0557337	Non-significant	0.459515	Not_significant
CXCL16	OID20282	Q9H2A7	Cardiometabolic	antimda5_omrf	antimda5_omrf1 - antimda5_omrf2	0.532633	-0.0137327	1.079	0.0558334	Non-significant	0.459515	Not_significant
NHLRC3	OID30614	Q5JS37	Inflammation_II	antimda5_omrf	antimda5_omrf1 - antimda5_omrf2	0.346516	-0.0098872	0.702919	0.0564705	Non-significant	0.461569	Not_significant
CCL25	OID20674	O15444	Inflammation	antimda5_omrf	antimda5_omrf1 - antimda5_omrf2	0.6642	-0.0189766	1.34738	0.0564726	Non-significant	0.461569	Not_significant
KLK11	OID21518	Q9UBX7	Oncology	antimda5_omrf	antimda5_omrf1 - antimda5_omrf2	0.365617	-0.0105746	0.741809	0.0565609	Non-significant	0.461569	Not_significant
LECT2	OID30320	O14960	Cardiometabolic_II	antimda5_omrf	antimda5_omrf1 - antimda5_omrf2	0.955479	-0.0293624	1.94032	0.0569806	Non-significant	0.462039	Not_significant
CD80	OID30291	P33681	Cardiometabolic_II	antimda5_omrf	antimda5_omrf1 - antimda5_omrf2	0.640404	-0.0197435	1.30055	0.0570046	Non-significant	0.462039	Not_significant
LHPP	OID20749	Q9H008	Inflammation	antimda5_omrf	antimda5_omrf1 - antimda5_omrf2	1.08542	-0.0342346	2.20507	0.0571703	Non-significant	0.462039	Not_significant
LRRC37A2	OID31440	A6NM11	Oncology_II	antimda5_omrf	antimda5_omrf1 - antimda5_omrf2	0.655619	-0.0213553	1.33259	0.0574057	Non-significant	0.462039	Not_significant
TJP3	OID30798	O95049	Neurology_II	antimda5_omrf	antimda5_omrf1 - antimda5_omrf2	1.67567	-0.0546731	3.40602	0.0574159	Non-significant	0.462039	Not_significant
NOTCH1	OID20311	P46531	Cardiometabolic	antimda5_omrf	antimda5_omrf1 - antimda5_omrf2	0.311329	-0.0105921	0.633249	0.0577349	Non-significant	0.462311	Not_significant
FABP3	OID30351	P05413	Cardiometabolic_II	antimda5_omrf	antimda5_omrf1 - antimda5_omrf2	-1.84027	-3.7433	0.0627575	0.057769	Non-significant	0.462311	Not_significant
CRIM1	OID20701	Q9NZV1	Inflammation	antimda5_omrf	antimda5_omrf1 - antimda5_omrf2	0.460222	-0.017196	0.937639	0.0585231	Non-significant	0.467056	Not_significant
TSPAN1	OID20078	O60635	Cardiometabolic	antimda5_omrf	antimda5_omrf1 - antimda5_omrf2	0.379392	-0.0146313	0.773415	0.0588175	Non-significant	0.468116	Not_significant
PLA2G10	OID21002	O15496	Neurology	antimda5_omrf	antimda5_omrf1 - antimda5_omrf2	0.683378	-0.0270393	1.39379	0.0590485	Non-significant	0.468667	Not_significant
CCDC28A	OID30973	Q8IWP9	Neurology_II	antimda5_omrf	antimda5_omrf1 - antimda5_omrf2	-1.71132	-3.49317	0.0705191	0.0594337	Non-significant	0.470308	Not_significant
KITLG	OID20196	P21583	Cardiometabolic	antimda5_omrf	antimda5_omrf1 - antimda5_omrf2	-0.545767	-1.11434	0.0228084	0.0595799	Non-significant	0.470308	Not_significant
ERBB4	OID21510	Q15303	Oncology	antimda5_omrf	antimda5_omrf1 - antimda5_omrf2	0.334187	-0.0145233	0.682898	0.0599591	Non-significant	0.471817	Not_significant
IL2RB	OID20450	P14784	Inflammation	antimda5_omrf	antimda5_omrf1 - antimda5_omrf2	0.761034	-0.0335014	1.55557	0.0600968	Non-significant	0.471817	Not_significant
AOC3	OID20389	Q16853	Cardiometabolic	antimda5_omrf	antimda5_omrf1 - antimda5_omrf2	0.432979	-0.0198213	0.885779	0.0605185	Non-significant	0.473843	Not_significant
PTEN	OID20794	P60484	Neurology	antimda5_omrf	antimda5_omrf1 - antimda5_omrf2	-1.66889	-3.41935	0.0815609	0.0612502	Non-significant	0.477812	Not_significant
HSPG2	OID20383	P98160	Cardiometabolic	antimda5_omrf	antimda5_omrf1 - antimda5_omrf2	-0.455489	-0.93341	0.0224319	0.0613552	Non-significant	0.477812	Not_significant
TG	OID31359	P01266	Oncology_II	antimda5_omrf	antimda5_omrf1 - antimda5_omrf2	-0.449452	-0.921474	0.0225694	0.0615873	Non-significant	0.478334	Not_significant
SEMA3G	OID30599	Q9NS98	Inflammation_II	antimda5_omrf	antimda5_omrf1 - antimda5_omrf2	0.353601	-0.0186307	0.725832	0.0621682	Non-significant	0.481554	Not_significant
ELN	OID30301	P15502	Cardiometabolic_II	antimda5_omrf	antimda5_omrf1 - antimda5_omrf2	-0.673469	-1.38325	0.0363082	0.0624743	Non-significant	0.482635	Not_significant
CA13	OID20225	Q8N1Q1	Cardiometabolic	antimda5_omrf	antimda5_omrf1 - antimda5_omrf2	-1.16423	-2.39267	0.0642143	0.0627701	Non-significant	0.48363	Not_significant
TEK	OID21496	Q02763	Oncology	antimda5_omrf	antimda5_omrf1 - antimda5_omrf2	0.276827	-0.0160403	0.569694	0.0634289	Non-significant	0.48734	Not_significant
SLC27A4	OID20814	Q6P1M0	Neurology	antimda5_omrf	antimda5_omrf1 - antimda5_omrf2	-0.948013	-1.9534	0.0573765	0.0640563	Non-significant	0.48734	Not_significant
KLKB1	OID30760	P03952	Inflammation_II	antimda5_omrf	antimda5_omrf1 - antimda5_omrf2	-0.34489	-0.710737	0.0209577	0.0641076	Non-significant	0.48734	Not_significant
RAB10	OID30357	P61026	Cardiometabolic_II	antimda5_omrf	antimda5_omrf1 - antimda5_omrf2	-0.929066	-1.91495	0.0568166	0.0642301	Non-significant	0.48734	Not_significant
ECM1	OID30736	Q16610	Inflammation_II	antimda5_omrf	antimda5_omrf1 - antimda5_omrf2	-0.382222	-0.787905	0.0234614	0.0642574	Non-significant	0.48734	Not_significant
NDUFS6	OID21224	O75380	Oncology	antimda5_omrf	antimda5_omrf1 - antimda5_omrf2	-1.35471	-2.79321	0.0837963	0.0644008	Non-significant	0.48734	Not_significant
SOX9	OID30905	P48436	Neurology_II	antimda5_omrf	antimda5_omrf1 - antimda5_omrf2	2.1696	-0.135554	4.47475	0.0645527	Non-significant	0.48734	Not_significant
SEMA7A	OID20283	O75326	Cardiometabolic	antimda5_omrf	antimda5_omrf1 - antimda5_omrf2	0.567541	-0.035741	1.17082	0.0646707	Non-significant	0.48734	Not_significant
CDON	OID20754	Q4KMG0	Inflammation	antimda5_omrf	antimda5_omrf1 - antimda5_omrf2	-0.450669	-0.92991	0.0285731	0.0647656	Non-significant	0.48734	Not_significant
STX6	OID21219	O43752	Oncology	antimda5_omrf	antimda5_omrf1 - antimda5_omrf2	-0.83064	-1.71461	0.0533275	0.0649538	Non-significant	0.48749	Not_significant
IGSF3	OID21312	O75054	Oncology	antimda5_omrf	antimda5_omrf1 - antimda5_omrf2	0.434692	-0.0290239	0.898408	0.0655891	Non-significant	0.490986	Not_significant
ATRN	OID30735	O75882-2	Inflammation_II	antimda5_omrf	antimda5_omrf1 - antimda5_omrf2	-0.224973	-0.465763	0.0158178	0.0664334	Non-significant	0.496025	Not_significant
NAA80	OID30893	Q93015	Neurology_II	antimda5_omrf	antimda5_omrf1 - antimda5_omrf2	-1.31014	-2.71561	0.0953175	0.0670412	Non-significant	0.499276	Not_significant
TXNDC15	OID21495	Q96J42	Oncology	antimda5_omrf	antimda5_omrf1 - antimda5_omrf2	0.241398	-0.0178225	0.500619	0.0673131	Non-significant	0.500016	Not_significant
PDLIM5	OID31063	Q96HC4	Neurology_II	antimda5_omrf	antimda5_omrf1 - antimda5_omrf2	-0.877429	-1.82044	0.0655866	0.0675504	Non-significant	0.500495	Not_significant
GC	OID30780	P02774	Inflammation_II	antimda5_omrf	antimda5_omrf1 - antimda5_omrf2	0.372764	-0.0288552	0.774383	0.0681997	Non-significant	0.502226	Not_significant
FAM3C	OID20233	Q92520	Cardiometabolic	antimda5_omrf	antimda5_omrf1 - antimda5_omrf2	-0.379504	-0.788427	0.0294196	0.0682364	Non-significant	0.502226	Not_significant
PLA2G2A	OID20274	P14555	Cardiometabolic	antimda5_omrf	antimda5_omrf1 - antimda5_omrf2	1.04785	-0.0818383	2.17753	0.0683999	Non-significant	0.502226	Not_significant
IL13	OID20430	P35225	Inflammation	antimda5_omrf	antimda5_omrf1 - antimda5_omrf2	1.45347	-0.113971	3.0209	0.0684775	Non-significant	0.502226	Not_significant
PODXL2	OID21487	Q9NZ53	Oncology	antimda5_omrf	antimda5_omrf1 - antimda5_omrf2	0.46674	-0.0389359	0.972416	0.069709	Non-significant	0.508895	Not_significant
CD300C	OID21010	Q08708	Neurology	antimda5_omrf	antimda5_omrf1 - antimda5_omrf2	0.510385	-0.0426392	1.06341	0.0697381	Non-significant	0.508895	Not_significant
DDR1	OID21009	Q08345	Neurology	antimda5_omrf	antimda5_omrf1 - antimda5_omrf2	0.335783	-0.0292309	0.700796	0.0706167	Non-significant	0.513527	Not_significant
SPTBN2	OID30876	O15020	Neurology_II	antimda5_omrf	antimda5_omrf1 - antimda5_omrf2	0.938772	-0.0821046	1.95965	0.0707274	Non-significant	0.513527	Not_significant
MAP2	OID31138	P11137	Neurology_II	antimda5_omrf	antimda5_omrf1 - antimda5_omrf2	-0.287107	-0.599607	0.0253934	0.0709882	Non-significant	0.514132	Not_significant
DPP4	OID20406	P27487	Cardiometabolic	antimda5_omrf	antimda5_omrf1 - antimda5_omrf2	0.400107	-0.0368103	0.837024	0.0718521	Non-significant	0.517101	Not_significant
ACP5	OID20314	P13686	Cardiometabolic	antimda5_omrf	antimda5_omrf1 - antimda5_omrf2	0.524955	-0.0483887	1.0983	0.0719042	Non-significant	0.517101	Not_significant
PCDHB15	OID31377	Q9Y5E8	Oncology_II	antimda5_omrf	antimda5_omrf1 - antimda5_omrf2	-0.569214	-1.19115	0.0527248	0.0720009	Non-significant	0.517101	Not_significant
CXCL3	OID20788	P19876	Inflammation	antimda5_omrf	antimda5_omrf1 - antimda5_omrf2	-0.865077	-1.81187	0.0817167	0.072473	Non-significant	0.517101	Not_significant
ODAM	OID20793	A1E959	Neurology	antimda5_omrf	antimda5_omrf1 - antimda5_omrf2	1.04099	-0.0984562	2.18044	0.0725376	Non-significant	0.517101	Not_significant
PSME2	OID20989	Q9UL46	Neurology	antimda5_omrf	antimda5_omrf1 - antimda5_omrf2	0.416829	-0.0395794	0.873238	0.0726324	Non-significant	0.517101	Not_significant
REST	OID31248	Q13127	Oncology_II	antimda5_omrf	antimda5_omrf1 - antimda5_omrf2	1.57775	-0.150767	3.30628	0.0727857	Non-significant	0.517101	Not_significant
ANXA11	OID20583	P50995	Inflammation	antimda5_omrf	antimda5_omrf1 - antimda5_omrf2	0.313579	-0.0300467	0.657205	0.0728344	Non-significant	0.517101	Not_significant
LAP3	OID20436	P28838	Inflammation	antimda5_omrf	antimda5_omrf1 - antimda5_omrf2	0.503321	-0.0485301	1.05517	0.0730046	Non-significant	0.517101	Not_significant
SKAP2	OID20761	O75563	Inflammation	antimda5_omrf	antimda5_omrf1 - antimda5_omrf2	-1.05695	-2.21744	0.103548	0.0733452	Non-significant	0.518246	Not_significant
COX5B	OID21297	P10606	Oncology	antimda5_omrf	antimda5_omrf1 - antimda5_omrf2	-0.889077	-1.86657	0.0884194	0.0737757	Non-significant	0.52002	Not_significant
MUC16	OID21378	Q8WXI7	Oncology	antimda5_omrf	antimda5_omrf1 - antimda5_omrf2	1.29204	-0.132198	2.71627	0.0745075	Non-significant	0.521839	Not_significant
CELA2A	OID30411	P08217	Cardiometabolic_II	antimda5_omrf	antimda5_omrf1 - antimda5_omrf2	-0.496386	-1.04404	0.0512705	0.0747336	Non-significant	0.521839	Not_significant
RELB	OID30463	Q01201	Inflammation_II	antimda5_omrf	antimda5_omrf1 - antimda5_omrf2	1.58388	-0.164028	3.33178	0.0748255	Non-significant	0.521839	Not_significant
TALDO1	OID30414	P37837	Cardiometabolic_II	antimda5_omrf	antimda5_omrf1 - antimda5_omrf2	0.532493	-0.0552093	1.12019	0.0748562	Non-significant	0.521839	Not_significant
ST3GAL1	OID21322	Q11201	Oncology	antimda5_omrf	antimda5_omrf1 - antimda5_omrf2	0.49861	-0.0519306	1.04915	0.0749344	Non-significant	0.521839	Not_significant
GP6	OID21091	Q9HCN6	Neurology	antimda5_omrf	antimda5_omrf1 - antimda5_omrf2	-0.718559	-1.51316	0.07604	0.0753807	Non-significant	0.523688	Not_significant
ATP5IF1	OID20760	Q9UII2	Inflammation	antimda5_omrf	antimda5_omrf1 - antimda5_omrf2	-1.11176	-2.34341	0.119898	0.0758724	Non-significant	0.525569	Not_significant
SPOCK1	OID20924	Q08629	Neurology	antimda5_omrf	antimda5_omrf1 - antimda5_omrf2	0.454143	-0.0492134	0.957499	0.0760142	Non-significant	0.525569	Not_significant
CACNA1H	OID30064	O95180	Cardiometabolic_II	antimda5_omrf	antimda5_omrf1 - antimda5_omrf2	0.795055	-0.0875089	1.67762	0.0764963	Non-significant	0.527643	Not_significant
SMOC2	OID20730	Q9H3U7	Inflammation	antimda5_omrf	antimda5_omrf1 - antimda5_omrf2	-0.708746	-1.49678	0.0792906	0.0769627	Non-significant	0.529457	Not_significant
PLIN3	OID20143	O60664	Cardiometabolic	antimda5_omrf	antimda5_omrf1 - antimda5_omrf2	-0.556948	-1.17655	0.062658	0.0771249	Non-significant	0.529457	Not_significant
CHRM1	OID30930	P11229	Neurology_II	antimda5_omrf	antimda5_omrf1 - antimda5_omrf2	2.16015	-0.249258	4.56957	0.0778695	Non-significant	0.532547	Not_significant
SUSD1	OID20072	Q6UWL2	Cardiometabolic	antimda5_omrf	antimda5_omrf1 - antimda5_omrf2	-0.710651	-1.50364	0.0823411	0.0779427	Non-significant	0.532547	Not_significant
LRPAP1	OID21059	P30533	Neurology	antimda5_omrf	antimda5_omrf1 - antimda5_omrf2	0.695248	-0.0823908	1.47289	0.078663	Non-significant	0.535563	Not_significant
CSH1	OID30667	P0DML2	Inflammation_II	antimda5_omrf	antimda5_omrf1 - antimda5_omrf2	-1.52419	-3.23009	0.181707	0.0788448	Non-significant	0.535563	Not_significant
C2	OID20410	P06681	Cardiometabolic	antimda5_omrf	antimda5_omrf1 - antimda5_omrf2	0.372101	-0.044549	0.788752	0.0789493	Non-significant	0.535563	Not_significant
IGF2R	OID21146	P11717	Neurology	antimda5_omrf	antimda5_omrf1 - antimda5_omrf2	-0.318072	-0.674568	0.0384241	0.0792227	Non-significant	0.535563	Not_significant
IL31RA	OID30475	Q8NI17	Inflammation_II	antimda5_omrf	antimda5_omrf1 - antimda5_omrf2	-0.658859	-1.39773	0.0800177	0.0794411	Non-significant	0.535563	Not_significant
CGREF1	OID20152	Q99674	Cardiometabolic	antimda5_omrf	antimda5_omrf1 - antimda5_omrf2	-0.341633	-0.724818	0.0415525	0.0794933	Non-significant	0.535563	Not_significant
IL15	OID20562	P40933	Inflammation	antimda5_omrf	antimda5_omrf1 - antimda5_omrf2	0.473021	-0.0593839	1.00543	0.0804911	Non-significant	0.538712	Not_significant
CHMP6	OID30327	Q96FZ7	Cardiometabolic_II	antimda5_omrf	antimda5_omrf1 - antimda5_omrf2	-0.430032	-0.914157	0.0540942	0.0805802	Non-significant	0.538712	Not_significant
CCL27	OID20121	Q9Y4X3	Cardiometabolic	antimda5_omrf	antimda5_omrf1 - antimda5_omrf2	0.566901	-0.0718662	1.20567	0.0808232	Non-significant	0.538712	Not_significant
HNMT	OID20975	P50135	Neurology	antimda5_omrf	antimda5_omrf1 - antimda5_omrf2	0.809416	-0.102748	1.72158	0.0808658	Non-significant	0.538712	Not_significant
ICAM3	OID20277	P32942	Cardiometabolic	antimda5_omrf	antimda5_omrf1 - antimda5_omrf2	0.433285	-0.0554679	0.922039	0.0811095	Non-significant	0.538712	Not_significant
CPQ	OID30406	Q9Y646	Cardiometabolic_II	antimda5_omrf	antimda5_omrf1 - antimda5_omrf2	0.395964	-0.0510697	0.842998	0.0813996	Non-significant	0.538712	Not_significant
NCS1	OID21458	P62166	Oncology	antimda5_omrf	antimda5_omrf1 - antimda5_omrf2	-0.595044	-1.26687	0.0767852	0.081403	Non-significant	0.538712	Not_significant
FAM20A	OID30348	Q96MK3	Cardiometabolic_II	antimda5_omrf	antimda5_omrf1 - antimda5_omrf2	0.375201	-0.0485114	0.798914	0.0814483	Non-significant	0.538712	Not_significant
GBP6	OID30139	Q6ZN66	Cardiometabolic_II	antimda5_omrf	antimda5_omrf1 - antimda5_omrf2	-1.58134	-3.36952	0.20684	0.0818573	Non-significant	0.539478	Not_significant
CLMP	OID21419	Q9H6B4	Oncology	antimda5_omrf	antimda5_omrf1 - antimda5_omrf2	-0.337513	-0.719267	0.0442407	0.0819367	Non-significant	0.539478	Not_significant
MORN4	OID31217	Q8NDC4	Oncology_II	antimda5_omrf	antimda5_omrf1 - antimda5_omrf2	1.04259	-0.138914	2.2241	0.0825358	Non-significant	0.541649	Not_significant
EPS8L2	OID21397	Q9H6S3	Oncology	antimda5_omrf	antimda5_omrf1 - antimda5_omrf2	0.568113	-0.0760094	1.21224	0.0826446	Non-significant	0.541649	Not_significant
AMY2A	OID20333	P04746	Cardiometabolic	antimda5_omrf	antimda5_omrf1 - antimda5_omrf2	0.439052	-0.0590324	0.937136	0.0828272	Non-significant	0.541649	Not_significant
RANBP1	OID30258	P43487	Cardiometabolic_II	antimda5_omrf	antimda5_omrf1 - antimda5_omrf2	0.934885	-0.127487	1.99726	0.0833576	Non-significant	0.54342	Not_significant
RET	OID21346	P07949	Oncology	antimda5_omrf	antimda5_omrf1 - antimda5_omrf2	-0.425154	-0.908482	0.058174	0.0834732	Non-significant	0.54342	Not_significant
CEACAM21	OID20548	Q3KPI0	Inflammation	antimda5_omrf	antimda5_omrf1 - antimda5_omrf2	0.688136	-0.0959105	1.47218	0.0841577	Non-significant	0.545612	Not_significant
NELL2	OID20706	Q99435	Inflammation	antimda5_omrf	antimda5_omrf1 - antimda5_omrf2	0.475441	-0.0668436	1.01773	0.0844735	Non-significant	0.545612	Not_significant
TNFRSF19	OID21446	Q9NS68	Oncology	antimda5_omrf	antimda5_omrf1 - antimda5_omrf2	-0.348975	-0.747277	0.0493272	0.0846573	Non-significant	0.545612	Not_significant
ADGRF5	OID30349	Q8IZF2	Cardiometabolic_II	antimda5_omrf	antimda5_omrf1 - antimda5_omrf2	0.271638	-0.0385719	0.581847	0.0848355	Non-significant	0.545612	Not_significant
ATF4	OID31162	P18848	Oncology_II	antimda5_omrf	antimda5_omrf1 - antimda5_omrf2	1.0281	-0.146821	2.20303	0.0850649	Non-significant	0.545612	Not_significant
PILRA	OID21129	Q9UKJ1	Neurology	antimda5_omrf	antimda5_omrf1 - antimda5_omrf2	0.569771	-0.0817579	1.2213	0.0852497	Non-significant	0.545612	Not_significant
TNFSF13B	OID20272	Q9Y275	Cardiometabolic	antimda5_omrf	antimda5_omrf1 - antimda5_omrf2	0.671845	-0.0967812	1.44047	0.0853987	Non-significant	0.545612	Not_significant
DPEP1	OID20897	P16444	Neurology	antimda5_omrf	antimda5_omrf1 - antimda5_omrf2	0.457934	-0.0670238	0.982891	0.0859734	Non-significant	0.545612	Not_significant
PFDN6	OID30938	O15212	Neurology_II	antimda5_omrf	antimda5_omrf1 - antimda5_omrf2	2.10237	-0.307657	4.5124	0.0860071	Non-significant	0.545612	Not_significant
SRC	OID21521	P12931	Oncology	antimda5_omrf	antimda5_omrf1 - antimda5_omrf2	-1.02175	-2.19401	0.150506	0.0861854	Non-significant	0.545612	Not_significant
PRCP	OID20337	P42785	Cardiometabolic	antimda5_omrf	antimda5_omrf1 - antimda5_omrf2	0.42344	-0.0623461	0.909227	0.0862137	Non-significant	0.545612	Not_significant
PILRB	OID20197	Q9UKJ0	Cardiometabolic	antimda5_omrf	antimda5_omrf1 - antimda5_omrf2	0.699936	-0.103501	1.50337	0.086416	Non-significant	0.545612	Not_significant
PAMR1	OID21153	Q6UXH9	Neurology	antimda5_omrf	antimda5_omrf1 - antimda5_omrf2	0.317589	-0.0470648	0.682243	0.0864322	Non-significant	0.545612	Not_significant
TNFRSF17	OID30589	Q02223	Inflammation_II	antimda5_omrf	antimda5_omrf1 - antimda5_omrf2	0.516914	-0.0764979	1.11033	0.0864466	Non-significant	0.545612	Not_significant
PDIA3	OID30573	P30101	Inflammation_II	antimda5_omrf	antimda5_omrf1 - antimda5_omrf2	0.447973	-0.0667073	0.962653	0.0866929	Non-significant	0.545977	Not_significant
GALNT10	OID21371	Q86SR1	Oncology	antimda5_omrf	antimda5_omrf1 - antimda5_omrf2	0.345292	-0.0521649	0.742749	0.0871948	Non-significant	0.547946	Not_significant
MSLNL	OID30939	Q96KJ4	Neurology_II	antimda5_omrf	antimda5_omrf1 - antimda5_omrf2	0.964352	-0.148613	2.07732	0.0880836	Non-significant	0.551147	Not_significant
CCL17	OID20745	Q92583	Inflammation	antimda5_omrf	antimda5_omrf1 - antimda5_omrf2	-0.632566	-1.36262	0.0974855	0.0880846	Non-significant	0.551147	Not_significant
SMTN	OID31154	P53814	Neurology_II	antimda5_omrf	antimda5_omrf1 - antimda5_omrf2	-1.00528	-2.16705	0.156489	0.0884128	Non-significant	0.552008	Not_significant
HS6ST2	OID30481	Q96MM7	Inflammation_II	antimda5_omrf	antimda5_omrf1 - antimda5_omrf2	-0.595092	-1.28344	0.0932609	0.0887832	Non-significant	0.553129	Not_significant
CDHR5	OID20193	Q9HBB8	Cardiometabolic	antimda5_omrf	antimda5_omrf1 - antimda5_omrf2	0.35394	-0.0561834	0.764064	0.0892463	Non-significant	0.554821	Not_significant
VCAM1	OID20396	P19320	Cardiometabolic	antimda5_omrf	antimda5_omrf1 - antimda5_omrf2	0.357737	-0.0570178	0.772492	0.0894439	Non-significant	0.554859	Not_significant
GPA33	OID21376	Q99795	Oncology	antimda5_omrf	antimda5_omrf1 - antimda5_omrf2	-0.83287	-1.7998	0.134058	0.0898763	Non-significant	0.55635	Not_significant
IL32	OID20605	P24001	Inflammation	antimda5_omrf	antimda5_omrf1 - antimda5_omrf2	-0.975803	-2.10932	0.157717	0.0901063	Non-significant	0.556584	Not_significant
NUDT15	OID30102	Q9NV35	Cardiometabolic_II	antimda5_omrf	antimda5_omrf1 - antimda5_omrf2	0.586587	-0.0962233	1.2694	0.0907572	Non-significant	0.557762	Not_significant
MARCO	OID20210	Q9UEW3	Cardiometabolic	antimda5_omrf	antimda5_omrf1 - antimda5_omrf2	0.321895	-0.0529039	0.696694	0.0908033	Non-significant	0.557762	Not_significant
NCAN	OID21055	O14594	Neurology	antimda5_omrf	antimda5_omrf1 - antimda5_omrf2	0.60614	-0.0997255	1.312	0.0908746	Non-significant	0.557762	Not_significant
KIR2DS4	OID31432	P43632	Oncology_II	antimda5_omrf	antimda5_omrf1 - antimda5_omrf2	-1.71684	-3.72036	0.286688	0.0915508	Non-significant	0.558203	Not_significant
CILP	OID30399	O75339	Cardiometabolic_II	antimda5_omrf	antimda5_omrf1 - antimda5_omrf2	-0.929283	-2.01405	0.155489	0.0915628	Non-significant	0.558203	Not_significant
CTSL	OID20228	P07711	Cardiometabolic	antimda5_omrf	antimda5_omrf1 - antimda5_omrf2	0.608768	-0.101903	1.31944	0.0916642	Non-significant	0.558203	Not_significant
ITGA6	OID20528	P23229	Inflammation	antimda5_omrf	antimda5_omrf1 - antimda5_omrf2	-0.482598	-1.04623	0.0810314	0.0917172	Non-significant	0.558203	Not_significant
GUSB	OID20296	P08236	Cardiometabolic	antimda5_omrf	antimda5_omrf1 - antimda5_omrf2	0.57333	-0.0966428	1.2433	0.0919817	Non-significant	0.558295	Not_significant
BCAT2	OID30844	O15382	Neurology_II	antimda5_omrf	antimda5_omrf1 - antimda5_omrf2	-1.44002	-3.12379	0.243739	0.0921176	Non-significant	0.558295	Not_significant
CTHRC1	OID30393	Q96CG8	Cardiometabolic_II	antimda5_omrf	antimda5_omrf1 - antimda5_omrf2	-0.382402	-0.83032	0.0655161	0.0927316	Non-significant	0.559597	Not_significant
CAPN3	OID31384	P20807	Oncology_II	antimda5_omrf	antimda5_omrf1 - antimda5_omrf2	-1.24011	-2.69342	0.213199	0.0928924	Non-significant	0.559597	Not_significant
CDA	OID30345	P32320	Cardiometabolic_II	antimda5_omrf	antimda5_omrf1 - antimda5_omrf2	0.423332	-0.0733891	0.920052	0.0932636	Non-significant	0.559597	Not_significant
MYBPC1	OID30296	Q00872	Cardiometabolic_II	antimda5_omrf	antimda5_omrf1 - antimda5_omrf2	-1.81592	-3.94728	0.315438	0.0933784	Non-significant	0.559597	Not_significant
PLB1	OID31110	Q6P1J6	Neurology_II	antimda5_omrf	antimda5_omrf1 - antimda5_omrf2	-0.533166	-1.15908	0.0927476	0.0934099	Non-significant	0.559597	Not_significant
SAT1	OID30111	P21673	Cardiometabolic_II	antimda5_omrf	antimda5_omrf1 - antimda5_omrf2	0.831596	-0.144815	1.80801	0.0934915	Non-significant	0.559597	Not_significant
SERPINA3	OID30786	P01011	Inflammation_II	antimda5_omrf	antimda5_omrf1 - antimda5_omrf2	0.25683	-0.04499	0.55865	0.0937178	Non-significant	0.559795	Not_significant
COL3A1	OID30379	P02461	Cardiometabolic_II	antimda5_omrf	antimda5_omrf1 - antimda5_omrf2	0.388666	-0.0686177	0.845949	0.0940837	Non-significant	0.560824	Not_significant
CD38	OID21316	P28907	Oncology	antimda5_omrf	antimda5_omrf1 - antimda5_omrf2	0.534146	-0.0963662	1.16466	0.0951815	Non-significant	0.566203	Not_significant
KLK4	OID21391	Q9Y5K2	Oncology	antimda5_omrf	antimda5_omrf1 - antimda5_omrf2	0.954364	-0.174184	2.08291	0.0957817	Non-significant	0.566269	Not_significant
HAGH	OID21459	Q16775	Oncology	antimda5_omrf	antimda5_omrf1 - antimda5_omrf2	1.24914	-0.228986	2.72726	0.0958881	Non-significant	0.566269	Not_significant
TP73	OID30879	O15350	Neurology_II	antimda5_omrf	antimda5_omrf1 - antimda5_omrf2	2.12032	-0.387884	4.62852	0.0958975	Non-significant	0.566269	Not_significant
PSMG4	OID30514	Q5JS54	Inflammation_II	antimda5_omrf	antimda5_omrf1 - antimda5_omrf2	1.02438	-0.187726	2.23649	0.0959745	Non-significant	0.566269	Not_significant
RICTOR	OID30433	Q6R327	Inflammation_II	antimda5_omrf	antimda5_omrf1 - antimda5_omrf2	-0.923994	-2.01932	0.171337	0.0965055	Non-significant	0.568245	Not_significant
SPESP1	OID30298	Q6UW49	Cardiometabolic_II	antimda5_omrf	antimda5_omrf1 - antimda5_omrf2	0.456342	-0.0854228	0.998107	0.0970246	Non-significant	0.570046	Not_significant
LMNB1	OID31501	P20700	Oncology_II	antimda5_omrf	antimda5_omrf1 - antimda5_omrf2	0.764484	-0.143972	1.67294	0.0973444	Non-significant	0.570046	Not_significant
SCGN	OID20457	O76038	Inflammation	antimda5_omrf	antimda5_omrf1 - antimda5_omrf2	-0.411996	-0.901735	0.0777416	0.0974017	Non-significant	0.570046	Not_significant
NEB	OID30105	P20929	Cardiometabolic_II	antimda5_omrf	antimda5_omrf1 - antimda5_omrf2	-1.29652	-2.84036	0.247316	0.0980428	Non-significant	0.572102	Not_significant
PSMD9	OID21304	O00233	Oncology	antimda5_omrf	antimda5_omrf1 - antimda5_omrf2	0.97324	-0.186151	2.13263	0.098148	Non-significant	0.572102	Not_significant
CNTNAP2	OID20556	Q9UHC6	Inflammation	antimda5_omrf	antimda5_omrf1 - antimda5_omrf2	0.529819	-0.102369	1.16201	0.0987203	Non-significant	0.574283	Not_significant
C2CD2L	OID20864	O14523	Neurology	antimda5_omrf	antimda5_omrf1 - antimda5_omrf2	-0.503933	-1.10616	0.0982892	0.0992251	Non-significant	0.575725	Not_significant
CST6	OID20293	Q15828	Cardiometabolic	antimda5_omrf	antimda5_omrf1 - antimda5_omrf2	-0.476444	-1.04671	0.0938264	0.0996701	Non-significant	0.575725	Not_significant
APOA1	OID30769	P02647	Inflammation_II	antimda5_omrf	antimda5_omrf1 - antimda5_omrf2	-0.266468	-0.585688	0.0527522	0.0999373	Non-significant	0.575725	Not_significant
IQGAP2	OID21361	Q13576	Oncology	antimda5_omrf	antimda5_omrf1 - antimda5_omrf2	0.788837	-0.156157	1.73383	0.0999769	Non-significant	0.575725	Not_significant
DIABLO	OID20184	Q9NR28	Cardiometabolic	antimda5_omrf	antimda5_omrf1 - antimda5_omrf2	-1.05072	-2.30993	0.208489	0.100112	Non-significant	0.575725	Not_significant
DNAJA1	OID31204	P31689	Oncology_II	antimda5_omrf	antimda5_omrf1 - antimda5_omrf2	1.09923	-0.218459	2.41693	0.100219	Non-significant	0.575725	Not_significant
NAPRT	OID31114	Q6XQN6	Neurology_II	antimda5_omrf	antimda5_omrf1 - antimda5_omrf2	0.793337	-0.158174	1.74485	0.100405	Non-significant	0.575725	Not_significant
CTSC	OID20679	P53634	Inflammation	antimda5_omrf	antimda5_omrf1 - antimda5_omrf2	0.428717	-0.0856873	0.943122	0.100558	Non-significant	0.575725	Not_significant
SYTL4	OID30339	Q96C24	Cardiometabolic_II	antimda5_omrf	antimda5_omrf1 - antimda5_omrf2	-0.762798	-1.67956	0.153961	0.100969	Non-significant	0.576937	Not_significant
QPCT	OID20320	Q16769	Cardiometabolic	antimda5_omrf	antimda5_omrf1 - antimda5_omrf2	-0.434871	-0.958462	0.0887197	0.101689	Non-significant	0.579907	Not_significant
IL7	OID20535	P13232	Inflammation	antimda5_omrf	antimda5_omrf1 - antimda5_omrf2	-0.392489	-0.865849	0.080872	0.102139	Non-significant	0.581328	Not_significant
RGMA	OID21065	Q96B86	Neurology	antimda5_omrf	antimda5_omrf1 - antimda5_omrf2	-0.333349	-0.736155	0.0694573	0.102831	Non-significant	0.583559	Not_significant
TREM2	OID20731	Q9NZC2	Inflammation	antimda5_omrf	antimda5_omrf1 - antimda5_omrf2	0.759328	-0.158839	1.67749	0.103142	Non-significant	0.583559	Not_significant
IDO1	OID31474	P14902	Oncology_II	antimda5_omrf	antimda5_omrf1 - antimda5_omrf2	1.42418	-0.298306	3.14666	0.103218	Non-significant	0.583559	Not_significant
IDO1	OID31474	P14902	Oncology_II	antimda5_omrf	antimda5_omrf1 - antimda5_omrf2	1.42418	-0.298306	3.14666	0.103218	Non-significant	0.591561	Not_significant
IDO1	OID31474	P14902	Oncology_II	antimda5_omrf	antimda5_omrf1 - antimda5_omrf2	1.42418	-0.298306	3.14666	0.103218	Non-significant	0.596891	Not_significant
IDO1	OID31474	P14902	Oncology_II	antimda5_omrf	antimda5_omrf1 - antimda5_omrf2	1.42418	-0.298306	3.14666	0.103218	Non-significant	0.635394	Not_significant
GATD3	OID30253	P0DPI2	Cardiometabolic_II	antimda5_omrf	antimda5_omrf1 - antimda5_omrf2	-0.932859	-2.06151	0.195791	0.103336	Non-significant	0.583559	Not_significant
NLGN1	OID30900	Q8N2Q7	Neurology_II	antimda5_omrf	antimda5_omrf1 - antimda5_omrf2	1.15028	-0.244844	2.54541	0.104164	Non-significant	0.58709	Not_significant
ICAM1	OID20411	P05362	Cardiometabolic	antimda5_omrf	antimda5_omrf1 - antimda5_omrf2	0.370975	-0.0796053	0.821554	0.10458	Non-significant	0.588286	Not_significant
PBK	OID31158	Q96KB5	Oncology_II	antimda5_omrf	antimda5_omrf1 - antimda5_omrf2	1.30783	-0.281687	2.89735	0.104842	Non-significant	0.588374	Not_significant
LRP1	OID21293	Q07954	Oncology	antimda5_omrf	antimda5_omrf1 - antimda5_omrf2	0.345968	-0.0746794	0.766615	0.105001	Non-significant	0.588374	Not_significant
FGF19	OID20715	O95750	Inflammation	antimda5_omrf	antimda5_omrf1 - antimda5_omrf2	0.619571	-0.134385	1.37353	0.105266	Non-significant	0.588719	Not_significant
KYNU	OID20669	Q16719	Inflammation	antimda5_omrf	antimda5_omrf1 - antimda5_omrf2	0.494122	-0.107579	1.09582	0.10551	Non-significant	0.588945	Not_significant
EDN1	OID30224	P05305	Cardiometabolic_II	antimda5_omrf	antimda5_omrf1 - antimda5_omrf2	0.490033	-0.107641	1.08771	0.105986	Non-significant	0.590462	Not_significant
NPPC	OID20568	P23582	Inflammation	antimda5_omrf	antimda5_omrf1 - antimda5_omrf2	-0.637352	-1.41524	0.14053	0.106267	Non-significant	0.590895	Not_significant
CCL14	OID20401	Q16627	Cardiometabolic	antimda5_omrf	antimda5_omrf1 - antimda5_omrf2	-0.340295	-0.756056	0.0754666	0.106654	Non-significant	0.591254	Not_significant
CCL5	OID20412	P13501	Cardiometabolic	antimda5_omrf	antimda5_omrf1 - antimda5_omrf2	-0.861436	-1.91446	0.19159	0.10674	Non-significant	0.591254	Not_significant
CNP	OID30285	P09543	Cardiometabolic_II	antimda5_omrf	antimda5_omrf1 - antimda5_omrf2	0.641617	-0.144092	1.42733	0.107335	Non-significant	0.591561	Not_significant
KLK3	OID30364	P07288	Cardiometabolic_II	antimda5_omrf	antimda5_omrf1 - antimda5_omrf2	0.477191	-0.107346	1.06173	0.107546	Non-significant	0.591561	Not_significant
IL11	OID20455	P20809	Inflammation	antimda5_omrf	antimda5_omrf1 - antimda5_omrf2	-1.36134	-3.0304	0.307714	0.107851	Non-significant	0.591561	Not_significant
CREBZF	OID31206	Q9NS37	Oncology_II	antimda5_omrf	antimda5_omrf1 - antimda5_omrf2	0.542499	-0.12331	1.20831	0.108068	Non-significant	0.591561	Not_significant
ITGB5	OID21522	P18084	Oncology	antimda5_omrf	antimda5_omrf1 - antimda5_omrf2	-0.522912	-1.16499	0.119164	0.108243	Non-significant	0.591561	Not_significant
MAN1A2	OID30262	O60476	Cardiometabolic_II	antimda5_omrf	antimda5_omrf1 - antimda5_omrf2	0.392583	-0.0896434	0.87481	0.108387	Non-significant	0.591561	Not_significant
KYAT1	OID20232	Q16773	Cardiometabolic	antimda5_omrf	antimda5_omrf1 - antimda5_omrf2	0.653783	-0.149406	1.45697	0.108549	Non-significant	0.591561	Not_significant
IDO1	OID31050	P14902	Neurology_II	antimda5_omrf	antimda5_omrf1 - antimda5_omrf2	1.37867	-0.317282	3.07463	0.109002	Non-significant	0.583559	Not_significant
IDO1	OID31050	P14902	Neurology_II	antimda5_omrf	antimda5_omrf1 - antimda5_omrf2	1.37867	-0.317282	3.07463	0.109002	Non-significant	0.591561	Not_significant
IDO1	OID31050	P14902	Neurology_II	antimda5_omrf	antimda5_omrf1 - antimda5_omrf2	1.37867	-0.317282	3.07463	0.109002	Non-significant	0.596891	Not_significant
IDO1	OID31050	P14902	Neurology_II	antimda5_omrf	antimda5_omrf1 - antimda5_omrf2	1.37867	-0.317282	3.07463	0.109002	Non-significant	0.635394	Not_significant
C1GALT1C1	OID30180	Q96EU7	Cardiometabolic_II	antimda5_omrf	antimda5_omrf1 - antimda5_omrf2	0.40578	-0.0935706	0.905131	0.109044	Non-significant	0.591561	Not_significant
CD248	OID30394	Q9HCU0	Cardiometabolic_II	antimda5_omrf	antimda5_omrf1 - antimda5_omrf2	-0.55333	-1.23539	0.128732	0.109696	Non-significant	0.591561	Not_significant
SFRP4	OID30648	Q6FHJ7	Inflammation_II	antimda5_omrf	antimda5_omrf1 - antimda5_omrf2	-0.532209	-1.18829	0.12387	0.109736	Non-significant	0.591561	Not_significant
CD99	OID21110	P14209	Neurology	antimda5_omrf	antimda5_omrf1 - antimda5_omrf2	-0.220769	-0.493188	0.0516498	0.109969	Non-significant	0.591561	Not_significant
LILRA2	OID21152	Q8N149	Neurology	antimda5_omrf	antimda5_omrf1 - antimda5_omrf2	0.463943	-0.108524	1.03641	0.109979	Non-significant	0.591561	Not_significant
PRDX6	OID21404	P30041	Oncology	antimda5_omrf	antimda5_omrf1 - antimda5_omrf2	0.740669	-0.173423	1.65476	0.110129	Non-significant	0.591561	Not_significant
PSMG3	OID20549	Q9BT73	Inflammation	antimda5_omrf	antimda5_omrf1 - antimda5_omrf2	0.840895	-0.197871	1.87966	0.11045	Non-significant	0.591561	Not_significant
AMIGO2	OID21370	Q86SJ2	Oncology	antimda5_omrf	antimda5_omrf1 - antimda5_omrf2	0.196658	-0.0463727	0.439688	0.110473	Non-significant	0.591561	Not_significant
CYP24A1	OID30091	Q07973	Cardiometabolic_II	antimda5_omrf	antimda5_omrf1 - antimda5_omrf2	0.717853	-0.1696	1.60531	0.110672	Non-significant	0.591561	Not_significant
LMOD2	OID30864	Q6P5Q4	Neurology_II	antimda5_omrf	antimda5_omrf1 - antimda5_omrf2	-1.66483	-3.723	0.393331	0.110725	Non-significant	0.591561	Not_significant
SNAP23	OID20218	O00161	Cardiometabolic	antimda5_omrf	antimda5_omrf1 - antimda5_omrf2	-0.89575	-2.00437	0.212868	0.11102	Non-significant	0.591561	Not_significant
CASP9	OID30530	P55211	Inflammation_II	antimda5_omrf	antimda5_omrf1 - antimda5_omrf2	-1.19443	-2.67311	0.284236	0.111111	Non-significant	0.591561	Not_significant
SGSH	OID30341	P51688	Cardiometabolic_II	antimda5_omrf	antimda5_omrf1 - antimda5_omrf2	0.537051	-0.128875	1.20298	0.111763	Non-significant	0.591561	Not_significant
SPINK8	OID30153	P0C7L1	Cardiometabolic_II	antimda5_omrf	antimda5_omrf1 - antimda5_omrf2	-0.681185	-1.52754	0.165166	0.112463	Non-significant	0.591561	Not_significant
CNST	OID20127	Q6PJW8	Cardiometabolic	antimda5_omrf	antimda5_omrf1 - antimda5_omrf2	-0.839015	-1.88218	0.204148	0.112719	Non-significant	0.591561	Not_significant
MLN	OID20541	P12872	Inflammation	antimda5_omrf	antimda5_omrf1 - antimda5_omrf2	0.622502	-0.151749	1.39675	0.112847	Non-significant	0.591561	Not_significant
ENPEP	OID30135	Q07075	Cardiometabolic_II	antimda5_omrf	antimda5_omrf1 - antimda5_omrf2	1.28244	-0.313266	2.87815	0.112988	Non-significant	0.591561	Not_significant
FCRL5	OID21111	Q96RD9	Neurology	antimda5_omrf	antimda5_omrf1 - antimda5_omrf2	0.48384	-0.118371	1.08605	0.113076	Non-significant	0.591561	Not_significant
TCN2	OID20341	P20062	Cardiometabolic	antimda5_omrf	antimda5_omrf1 - antimda5_omrf2	0.435459	-0.106758	0.977677	0.11315	Non-significant	0.591561	Not_significant
NDUFB7	OID31521	P17568	Oncology_II	antimda5_omrf	antimda5_omrf1 - antimda5_omrf2	-0.641789	-1.44127	0.157694	0.113242	Non-significant	0.591561	Not_significant
GGT5	OID20909	P36269	Neurology	antimda5_omrf	antimda5_omrf1 - antimda5_omrf2	0.280831	-0.0690388	0.630701	0.113324	Non-significant	0.591561	Not_significant
AGRN	OID20786	O00468	Inflammation	antimda5_omrf	antimda5_omrf1 - antimda5_omrf2	0.469047	-0.115514	1.05361	0.113474	Non-significant	0.591561	Not_significant
ANGPT1	OID20740	Q15389	Inflammation	antimda5_omrf	antimda5_omrf1 - antimda5_omrf2	-0.735866	-1.65336	0.181629	0.113599	Non-significant	0.591561	Not_significant
NRGN	OID30674	Q92686	Inflammation_II	antimda5_omrf	antimda5_omrf1 - antimda5_omrf2	-0.809642	-1.81938	0.200092	0.113722	Non-significant	0.591561	Not_significant
PALM3	OID30182	A6NDB9	Cardiometabolic_II	antimda5_omrf	antimda5_omrf1 - antimda5_omrf2	1.50811	-0.372305	3.38853	0.113723	Non-significant	0.591561	Not_significant
FCAR	OID20564	P24071	Inflammation	antimda5_omrf	antimda5_omrf1 - antimda5_omrf2	0.42833	-0.106086	0.962745	0.113918	Non-significant	0.591561	Not_significant
INSL5	OID31448	Q9Y5Q6	Oncology_II	antimda5_omrf	antimda5_omrf1 - antimda5_omrf2	-1.05958	-2.38179	0.262629	0.113942	Non-significant	0.591561	Not_significant
CD83	OID20565	Q01151	Inflammation	antimda5_omrf	antimda5_omrf1 - antimda5_omrf2	0.512252	-0.129255	1.15376	0.115271	Non-significant	0.59558	Not_significant
NRN1	OID30983	Q9NPD7	Neurology_II	antimda5_omrf	antimda5_omrf1 - antimda5_omrf2	0.713081	-0.179954	1.60612	0.115281	Non-significant	0.59558	Not_significant
ASGR1	OID20990	P07306	Neurology	antimda5_omrf	antimda5_omrf1 - antimda5_omrf2	0.31977	-0.080778	0.720319	0.115333	Non-significant	0.59558	Not_significant
GPHA2	OID31437	Q96T91	Oncology_II	antimda5_omrf	antimda5_omrf1 - antimda5_omrf2	0.464853	-0.118568	1.04827	0.116048	Non-significant	0.596891	Not_significant
IDO1	OID30230	P14902	Cardiometabolic_II	antimda5_omrf	antimda5_omrf1 - antimda5_omrf2	1.22681	-0.313488	2.76711	0.11618	Non-significant	0.583559	Not_significant
IDO1	OID30230	P14902	Cardiometabolic_II	antimda5_omrf	antimda5_omrf1 - antimda5_omrf2	1.22681	-0.313488	2.76711	0.11618	Non-significant	0.591561	Not_significant
IDO1	OID30230	P14902	Cardiometabolic_II	antimda5_omrf	antimda5_omrf1 - antimda5_omrf2	1.22681	-0.313488	2.76711	0.11618	Non-significant	0.596891	Not_significant
IDO1	OID30230	P14902	Cardiometabolic_II	antimda5_omrf	antimda5_omrf1 - antimda5_omrf2	1.22681	-0.313488	2.76711	0.11618	Non-significant	0.635394	Not_significant
PTK7	OID20880	Q13308	Neurology	antimda5_omrf	antimda5_omrf1 - antimda5_omrf2	-0.935579	-2.11039	0.239234	0.116205	Non-significant	0.596891	Not_significant
IL34	OID20809	Q6ZMJ4	Neurology	antimda5_omrf	antimda5_omrf1 - antimda5_omrf2	0.94871	-0.24388	2.1413	0.116487	Non-significant	0.597282	Not_significant
CLSTN3	OID31092	Q9BQT9	Neurology_II	antimda5_omrf	antimda5_omrf1 - antimda5_omrf2	0.496906	-0.129705	1.12352	0.117662	Non-significant	0.602238	Not_significant
PDLIM7	OID20729	Q9NR12	Inflammation	antimda5_omrf	antimda5_omrf1 - antimda5_omrf2	-1.05647	-2.39125	0.278309	0.118284	Non-significant	0.604352	Not_significant
PRKG1	OID30621	Q13976	Inflammation_II	antimda5_omrf	antimda5_omrf1 - antimda5_omrf2	-1.15059	-2.60573	0.304549	0.118658	Non-significant	0.60445	Not_significant
BRSK2	OID31042	Q8IWQ3	Neurology_II	antimda5_omrf	antimda5_omrf1 - antimda5_omrf2	-0.553863	-1.2542	0.146471	0.11872	Non-significant	0.60445	Not_significant
IL18RAP	OID20900	O95256	Neurology	antimda5_omrf	antimda5_omrf1 - antimda5_omrf2	1.02371	-0.275192	2.32261	0.119966	Non-significant	0.60972	Not_significant
AKT3	OID21197	Q9Y243	Oncology	antimda5_omrf	antimda5_omrf1 - antimda5_omrf2	-0.646467	-1.47027	0.177338	0.121428	Non-significant	0.610421	Not_significant
ANGPTL2	OID20726	Q9UKU9	Inflammation	antimda5_omrf	antimda5_omrf1 - antimda5_omrf2	0.781979	-0.214761	1.77872	0.121471	Non-significant	0.610421	Not_significant
AGR2	OID20896	O95994	Neurology	antimda5_omrf	antimda5_omrf1 - antimda5_omrf2	1.25019	-0.342972	2.84335	0.121543	Non-significant	0.610421	Not_significant
LYPD3	OID21530	O95274	Oncology	antimda5_omrf	antimda5_omrf1 - antimda5_omrf2	0.284646	-0.0783205	0.647612	0.121698	Non-significant	0.610421	Not_significant
BTNL10	OID31196	A8MVZ5	Oncology_II	antimda5_omrf	antimda5_omrf1 - antimda5_omrf2	0.798591	-0.219574	1.81676	0.121719	Non-significant	0.610421	Not_significant
ACE2	OID20105	Q9BYF1	Cardiometabolic	antimda5_omrf	antimda5_omrf1 - antimda5_omrf2	0.499509	-0.13738	1.1364	0.121736	Non-significant	0.610421	Not_significant
MPIG6B	OID20779	O95866	Inflammation	antimda5_omrf	antimda5_omrf1 - antimda5_omrf2	-0.785265	-1.78749	0.216962	0.121958	Non-significant	0.610421	Not_significant
SOST	OID20204	Q9BQB4	Cardiometabolic	antimda5_omrf	antimda5_omrf1 - antimda5_omrf2	0.456737	-0.12633	1.0398	0.122103	Non-significant	0.610421	Not_significant
OXCT1	OID30227	P55809	Cardiometabolic_II	antimda5_omrf	antimda5_omrf1 - antimda5_omrf2	-0.547487	-1.24715	0.152178	0.122579	Non-significant	0.610421	Not_significant
PTPRH	OID31433	Q9HD43	Oncology_II	antimda5_omrf	antimda5_omrf1 - antimda5_omrf2	0.420616	-0.117285	0.958518	0.122712	Non-significant	0.610421	Not_significant
TXNRD1	OID21135	Q16881	Neurology	antimda5_omrf	antimda5_omrf1 - antimda5_omrf2	0.449739	-0.125292	1.02477	0.12276	Non-significant	0.610421	Not_significant
GAS6	OID20318	Q14393	Cardiometabolic	antimda5_omrf	antimda5_omrf1 - antimda5_omrf2	0.342955	-0.0956335	0.781543	0.122825	Non-significant	0.610421	Not_significant
ANPEP	OID20350	P15144	Cardiometabolic	antimda5_omrf	antimda5_omrf1 - antimda5_omrf2	0.506575	-0.141461	1.15461	0.122843	Non-significant	0.610421	Not_significant
CDH3	OID21008	P22223	Neurology	antimda5_omrf	antimda5_omrf1 - antimda5_omrf2	-0.303251	-0.691457	0.0849555	0.123207	Non-significant	0.610984	Not_significant
GNPDA1	OID30197	P46926	Cardiometabolic_II	antimda5_omrf	antimda5_omrf1 - antimda5_omrf2	0.411379	-0.115613	0.93837	0.123378	Non-significant	0.610984	Not_significant
PNLIP	OID30693	P16233	Inflammation_II	antimda5_omrf	antimda5_omrf1 - antimda5_omrf2	0.389915	-0.111709	0.89154	0.124912	Non-significant	0.617525	Not_significant
FLT3LG	OID20661	P49771	Inflammation	antimda5_omrf	antimda5_omrf1 - antimda5_omrf2	0.421049	-0.121646	0.963744	0.12572	Non-significant	0.620463	Not_significant
TMEM132A	OID30287	Q24JP5	Cardiometabolic_II	antimda5_omrf	antimda5_omrf1 - antimda5_omrf2	0.634118	-0.186309	1.45455	0.127052	Non-significant	0.624274	Not_significant
CA4	OID20241	P22748	Cardiometabolic	antimda5_omrf	antimda5_omrf1 - antimda5_omrf2	0.449791	-0.132638	1.03222	0.127386	Non-significant	0.624274	Not_significant
ICAM2	OID20248	P13598	Cardiometabolic	antimda5_omrf	antimda5_omrf1 - antimda5_omrf2	0.490203	-0.144551	1.12496	0.127426	Non-significant	0.624274	Not_significant
CPA4	OID30606	Q9UI42	Inflammation_II	antimda5_omrf	antimda5_omrf1 - antimda5_omrf2	-0.427707	-0.981666	0.126252	0.127525	Non-significant	0.624274	Not_significant
LXN	OID21003	Q9BS40	Neurology	antimda5_omrf	antimda5_omrf1 - antimda5_omrf2	1.03374	-0.305547	2.37303	0.127636	Non-significant	0.624274	Not_significant
ADGRE5	OID20260	P48960	Cardiometabolic	antimda5_omrf	antimda5_omrf1 - antimda5_omrf2	0.474432	-0.140568	1.08943	0.127785	Non-significant	0.624274	Not_significant
FIS1	OID20722	Q9Y3D6	Inflammation	antimda5_omrf	antimda5_omrf1 - antimda5_omrf2	-0.682492	-1.56786	0.202872	0.128114	Non-significant	0.624561	Not_significant
RYR1	OID30085	P21817	Cardiometabolic_II	antimda5_omrf	antimda5_omrf1 - antimda5_omrf2	1.41514	-0.422249	3.25253	0.128392	Non-significant	0.624561	Not_significant
CCN2	OID20709	P29279	Inflammation	antimda5_omrf	antimda5_omrf1 - antimda5_omrf2	-0.415764	-0.955968	0.124439	0.128563	Non-significant	0.624561	Not_significant
HSBP1	OID30232	O75506	Cardiometabolic_II	antimda5_omrf	antimda5_omrf1 - antimda5_omrf2	-0.621279	-1.42894	0.186376	0.128908	Non-significant	0.624561	Not_significant
CTSZ	OID20365	Q9UBR2	Cardiometabolic	antimda5_omrf	antimda5_omrf1 - antimda5_omrf2	0.364763	-0.109539	0.839065	0.128922	Non-significant	0.624561	Not_significant
PDIA2	OID31214	Q13087	Oncology_II	antimda5_omrf	antimda5_omrf1 - antimda5_omrf2	1.90518	-0.575136	4.3855	0.129454	Non-significant	0.625727	Not_significant
MAMDC4	OID31342	Q6UXC1	Oncology_II	antimda5_omrf	antimda5_omrf1 - antimda5_omrf2	-0.518294	-1.19339	0.156797	0.12964	Non-significant	0.625727	Not_significant
MKI67	OID30455	P46013	Inflammation_II	antimda5_omrf	antimda5_omrf1 - antimda5_omrf2	0.990115	-0.300789	2.28102	0.129811	Non-significant	0.625727	Not_significant
GKN1	OID20885	Q9NS71	Neurology	antimda5_omrf	antimda5_omrf1 - antimda5_omrf2	0.179627	-0.0552206	0.414475	0.131024	Non-significant	0.629757	Not_significant
BABAM1	OID30466	Q9NWV8	Inflammation_II	antimda5_omrf	antimda5_omrf1 - antimda5_omrf2	-1.17095	-2.70284	0.360931	0.131288	Non-significant	0.629757	Not_significant
AMDHD2	OID30366	Q9Y303	Cardiometabolic_II	antimda5_omrf	antimda5_omrf1 - antimda5_omrf2	0.627865	-0.193556	1.44929	0.131299	Non-significant	0.629757	Not_significant
CSF2RB	OID30553	P32927	Inflammation_II	antimda5_omrf	antimda5_omrf1 - antimda5_omrf2	0.462766	-0.143623	1.06915	0.1319	Non-significant	0.630789	Not_significant
KLRF1	OID30464	Q9NZS2	Inflammation_II	antimda5_omrf	antimda5_omrf1 - antimda5_omrf2	0.545573	-0.169459	1.2606	0.13195	Non-significant	0.630789	Not_significant
PLA2G4A	OID20685	P47712	Inflammation	antimda5_omrf	antimda5_omrf1 - antimda5_omrf2	-0.594313	-1.37512	0.186498	0.13279	Non-significant	0.633238	Not_significant
RNF4	OID31321	P78317	Oncology_II	antimda5_omrf	antimda5_omrf1 - antimda5_omrf2	1.47379	-0.464624	3.41221	0.133316	Non-significant	0.633238	Not_significant
CORO6	OID30870	Q6QEF8	Neurology_II	antimda5_omrf	antimda5_omrf1 - antimda5_omrf2	-1.41848	-3.28524	0.448273	0.133537	Non-significant	0.633238	Not_significant
IFNGR2	OID20941	P38484	Neurology	antimda5_omrf	antimda5_omrf1 - antimda5_omrf2	0.46388	-0.146651	1.07441	0.133571	Non-significant	0.633238	Not_significant
B4GAT1	OID21127	O43505	Neurology	antimda5_omrf	antimda5_omrf1 - antimda5_omrf2	0.373423	-0.118274	0.865119	0.13362	Non-significant	0.633238	Not_significant
CSPG5	OID30843	O95196	Neurology_II	antimda5_omrf	antimda5_omrf1 - antimda5_omrf2	0.515462	-0.164011	1.19493	0.134162	Non-significant	0.633238	Not_significant
PRC1	OID31345	O43663	Oncology_II	antimda5_omrf	antimda5_omrf1 - antimda5_omrf2	1.25796	-0.400856	2.91678	0.134208	Non-significant	0.633238	Not_significant
WFIKKN2	OID20785	Q8TEU8	Inflammation	antimda5_omrf	antimda5_omrf1 - antimda5_omrf2	0.621965	-0.198041	1.44197	0.134211	Non-significant	0.633238	Not_significant
PLXNB2	OID20317	O15031	Cardiometabolic	antimda5_omrf	antimda5_omrf1 - antimda5_omrf2	0.356455	-0.114299	0.82721	0.134767	Non-significant	0.634827	Not_significant
TREML1	OID30682	Q86YW5	Inflammation_II	antimda5_omrf	antimda5_omrf1 - antimda5_omrf2	-0.844196	-1.95983	0.27144	0.135068	Non-significant	0.635216	Not_significant
CD86	OID31500	P42081	Oncology_II	antimda5_omrf	antimda5_omrf1 - antimda5_omrf2	0.455324	-0.146881	1.05753	0.135436	Non-significant	0.635394	Not_significant
IDO1	OID30563	P14902	Inflammation_II	antimda5_omrf	antimda5_omrf1 - antimda5_omrf2	1.11597	-0.360956	2.5929	0.135685	Non-significant	0.583559	Not_significant
IDO1	OID30563	P14902	Inflammation_II	antimda5_omrf	antimda5_omrf1 - antimda5_omrf2	1.11597	-0.360956	2.5929	0.135685	Non-significant	0.591561	Not_significant
IDO1	OID30563	P14902	Inflammation_II	antimda5_omrf	antimda5_omrf1 - antimda5_omrf2	1.11597	-0.360956	2.5929	0.135685	Non-significant	0.596891	Not_significant
IDO1	OID30563	P14902	Inflammation_II	antimda5_omrf	antimda5_omrf1 - antimda5_omrf2	1.11597	-0.360956	2.5929	0.135685	Non-significant	0.635394	Not_significant
FKBP14	OID31065	Q9NWM8	Neurology_II	antimda5_omrf	antimda5_omrf1 - antimda5_omrf2	-0.711018	-1.6524	0.230362	0.135764	Non-significant	0.635394	Not_significant
CD69	OID20206	Q07108	Cardiometabolic	antimda5_omrf	antimda5_omrf1 - antimda5_omrf2	-0.786204	-1.82939	0.256986	0.136521	Non-significant	0.637631	Not_significant
APOE	OID30727	P02649	Inflammation_II	antimda5_omrf	antimda5_omrf1 - antimda5_omrf2	0.322824	-0.105865	0.751512	0.136973	Non-significant	0.637631	Not_significant
LEO1	OID30991	Q8WVC0	Neurology_II	antimda5_omrf	antimda5_omrf1 - antimda5_omrf2	0.654754	-0.21486	1.52437	0.137049	Non-significant	0.637631	Not_significant
COPE	OID20797	O14579	Neurology	antimda5_omrf	antimda5_omrf1 - antimda5_omrf2	0.605401	-0.199176	1.40998	0.137294	Non-significant	0.637631	Not_significant
CXCL5	OID20207	P42830	Cardiometabolic	antimda5_omrf	antimda5_omrf1 - antimda5_omrf2	-0.927843	-2.16116	0.305471	0.137343	Non-significant	0.637631	Not_significant
FGR	OID20828	P09769	Neurology	antimda5_omrf	antimda5_omrf1 - antimda5_omrf2	0.646201	-0.213737	1.50614	0.13771	Non-significant	0.637675	Not_significant
OMG	OID21352	P23515	Oncology	antimda5_omrf	antimda5_omrf1 - antimda5_omrf2	0.653575	-0.216149	1.5233	0.137792	Non-significant	0.637675	Not_significant
HS3ST3B1	OID21303	Q9Y662	Oncology	antimda5_omrf	antimda5_omrf1 - antimda5_omrf2	0.463362	-0.154415	1.08114	0.138335	Non-significant	0.637759	Not_significant
MEGF10	OID20746	Q96KG7	Inflammation	antimda5_omrf	antimda5_omrf1 - antimda5_omrf2	-0.36515	-0.851894	0.121594	0.138453	Non-significant	0.637759	Not_significant
CFH	OID30790	P08603	Inflammation_II	antimda5_omrf	antimda5_omrf1 - antimda5_omrf2	0.171582	-0.0572557	0.40042	0.138471	Non-significant	0.637759	Not_significant
CCER2	OID30221	I3L3R5	Cardiometabolic_II	antimda5_omrf	antimda5_omrf1 - antimda5_omrf2	-0.468053	-1.09316	0.157055	0.139194	Non-significant	0.639179	Not_significant
ENSA	OID31355	O43768	Oncology_II	antimda5_omrf	antimda5_omrf1 - antimda5_omrf2	0.869041	-0.292217	2.0303	0.139255	Non-significant	0.639179	Not_significant
LILRA4	OID30162	P59901	Cardiometabolic_II	antimda5_omrf	antimda5_omrf1 - antimda5_omrf2	0.707939	-0.238291	1.65417	0.139498	Non-significant	0.639179	Not_significant
SIGLEC10	OID20537	Q96LC7	Inflammation	antimda5_omrf	antimda5_omrf1 - antimda5_omrf2	0.285204	-0.0963808	0.666788	0.139802	Non-significant	0.639179	Not_significant
PDGFA	OID20313	P04085	Cardiometabolic	antimda5_omrf	antimda5_omrf1 - antimda5_omrf2	-0.784357	-1.83401	0.265298	0.139882	Non-significant	0.639179	Not_significant
F12	OID30739	P00748	Inflammation_II	antimda5_omrf	antimda5_omrf1 - antimda5_omrf2	0.304301	-0.103874	0.712476	0.140762	Non-significant	0.640762	Not_significant
CPA1	OID20280	P15085	Cardiometabolic	antimda5_omrf	antimda5_omrf1 - antimda5_omrf2	0.496236	-0.169974	1.16245	0.141219	Non-significant	0.640762	Not_significant
PTPRC	OID30380	P08575	Cardiometabolic_II	antimda5_omrf	antimda5_omrf1 - antimda5_omrf2	0.340769	-0.116758	0.798297	0.141226	Non-significant	0.640762	Not_significant
HSPA2	OID31424	P54652	Oncology_II	antimda5_omrf	antimda5_omrf1 - antimda5_omrf2	-0.827377	-1.93866	0.283909	0.141399	Non-significant	0.640762	Not_significant
LDLRAP1	OID31068	Q5SW96	Neurology_II	antimda5_omrf	antimda5_omrf1 - antimda5_omrf2	-0.955235	-2.23892	0.328453	0.141422	Non-significant	0.640762	Not_significant
SSB	OID20818	P05455	Neurology	antimda5_omrf	antimda5_omrf1 - antimda5_omrf2	0.661673	-0.228002	1.55135	0.141817	Non-significant	0.640762	Not_significant
TNFRSF11A	OID20646	Q9Y6Q6	Inflammation	antimda5_omrf	antimda5_omrf1 - antimda5_omrf2	-0.433287	-1.01649	0.149918	0.142156	Non-significant	0.640762	Not_significant
IL6	OID20101	P05231	Cardiometabolic	antimda5_omrf	antimda5_omrf1 - antimda5_omrf2	0.89686	-0.310177	2.1039	0.142184	Non-significant	0.640762	Not_significant
IL6	OID20101	P05231	Cardiometabolic	antimda5_omrf	antimda5_omrf1 - antimda5_omrf2	0.89686	-0.310177	2.1039	0.142184	Non-significant	0.654857	Not_significant
IL6	OID20101	P05231	Cardiometabolic	antimda5_omrf	antimda5_omrf1 - antimda5_omrf2	0.89686	-0.310177	2.1039	0.142184	Non-significant	0.654862	Not_significant
IL6	OID20101	P05231	Cardiometabolic	antimda5_omrf	antimda5_omrf1 - antimda5_omrf2	0.89686	-0.310177	2.1039	0.142184	Non-significant	0.665553	Not_significant
TP53I3	OID30632	Q53FA7	Inflammation_II	antimda5_omrf	antimda5_omrf1 - antimda5_omrf2	0.513234	-0.178088	1.20455	0.142517	Non-significant	0.640762	Not_significant
DHRS4L2	OID31072	Q6PKH6	Neurology_II	antimda5_omrf	antimda5_omrf1 - antimda5_omrf2	0.390304	-0.135481	0.916089	0.142553	Non-significant	0.640762	Not_significant
IGSF21	OID30210	Q96ID5	Cardiometabolic_II	antimda5_omrf	antimda5_omrf1 - antimda5_omrf2	0.397037	-0.138082	0.932156	0.142662	Non-significant	0.640762	Not_significant
MTUS1	OID31315	Q9ULD2	Oncology_II	antimda5_omrf	antimda5_omrf1 - antimda5_omrf2	0.889098	-0.311442	2.08964	0.143476	Non-significant	0.643121	Not_significant
VIPR1	OID30193	P32241	Cardiometabolic_II	antimda5_omrf	antimda5_omrf1 - antimda5_omrf2	0.305362	-0.107364	0.718088	0.143631	Non-significant	0.643121	Not_significant
RTN4IP1	OID31030	Q8WWV3	Neurology_II	antimda5_omrf	antimda5_omrf1 - antimda5_omrf2	-0.835303	-1.96559	0.29498	0.14411	Non-significant	0.643298	Not_significant
ADAM22	OID21001	Q9P0K1	Neurology	antimda5_omrf	antimda5_omrf1 - antimda5_omrf2	-0.3064	-0.720979	0.108179	0.144242	Non-significant	0.643298	Not_significant
PMVK	OID20850	Q15126	Neurology	antimda5_omrf	antimda5_omrf1 - antimda5_omrf2	-1.03081	-2.42629	0.364678	0.144337	Non-significant	0.643298	Not_significant
CCL13	OID20655	Q99616	Inflammation	antimda5_omrf	antimda5_omrf1 - antimda5_omrf2	-0.795161	-1.87378	0.283459	0.145184	Non-significant	0.646078	Not_significant
PDXDC1	OID31226	Q6P996	Oncology_II	antimda5_omrf	antimda5_omrf1 - antimda5_omrf2	-0.394616	-0.930449	0.141217	0.145542	Non-significant	0.6462	Not_significant
CDNF	OID21318	Q49AH0	Oncology	antimda5_omrf	antimda5_omrf1 - antimda5_omrf2	-0.369812	-0.872074	0.132449	0.145762	Non-significant	0.6462	Not_significant
CHRDL2	OID20223	Q6WN34	Cardiometabolic	antimda5_omrf	antimda5_omrf1 - antimda5_omrf2	-0.612395	-1.44437	0.219579	0.14588	Non-significant	0.6462	Not_significant
DOK2	OID20138	O60496	Cardiometabolic	antimda5_omrf	antimda5_omrf1 - antimda5_omrf2	-0.832867	-1.96566	0.299927	0.146193	Non-significant	0.646599	Not_significant
MTR	OID30110	Q99707	Cardiometabolic_II	antimda5_omrf	antimda5_omrf1 - antimda5_omrf2	0.695043	-0.254012	1.6441	0.147772	Non-significant	0.652587	Not_significant
PPBP	OID30761	P02775	Inflammation_II	antimda5_omrf	antimda5_omrf1 - antimda5_omrf2	-0.749127	-1.77411	0.275853	0.148527	Non-significant	0.654857	Not_significant
JAM2	OID21064	P57087	Neurology	antimda5_omrf	antimda5_omrf1 - antimda5_omrf2	-0.248765	-0.589505	0.0919757	0.149092	Non-significant	0.654857	Not_significant
PLXNA4	OID20597	Q9HCM2	Inflammation	antimda5_omrf	antimda5_omrf1 - antimda5_omrf2	-0.664061	-1.57563	0.247511	0.149843	Non-significant	0.654857	Not_significant
HLA-E	OID20532	P13747	Inflammation	antimda5_omrf	antimda5_omrf1 - antimda5_omrf2	0.532118	-0.199299	1.26354	0.150392	Non-significant	0.654857	Not_significant
TOP1MT	OID31233	Q969P6	Oncology_II	antimda5_omrf	antimda5_omrf1 - antimda5_omrf2	1.34221	-0.502803	3.18723	0.150554	Non-significant	0.654857	Not_significant
GYS1	OID20097	P13807	Cardiometabolic	antimda5_omrf	antimda5_omrf1 - antimda5_omrf2	-0.755611	-1.79476	0.283534	0.150651	Non-significant	0.654857	Not_significant
ERVV-1	OID30094	B6SEH8	Cardiometabolic_II	antimda5_omrf	antimda5_omrf1 - antimda5_omrf2	0.470559	-0.177072	1.11819	0.151047	Non-significant	0.654857	Not_significant
CEP20	OID21209	Q96NB1	Oncology	antimda5_omrf	antimda5_omrf1 - antimda5_omrf2	-0.564678	-1.34248	0.213123	0.151375	Non-significant	0.654857	Not_significant
CTF1	OID20061	Q16619	Cardiometabolic	antimda5_omrf	antimda5_omrf1 - antimda5_omrf2	-0.667909	-1.58841	0.25259	0.151595	Non-significant	0.654857	Not_significant
PDGFB	OID20741	P01127	Inflammation	antimda5_omrf	antimda5_omrf1 - antimda5_omrf2	-0.790611	-1.8807	0.299477	0.151608	Non-significant	0.654857	Not_significant
SIGLEC6	OID21394	O43699	Oncology	antimda5_omrf	antimda5_omrf1 - antimda5_omrf2	0.412995	-0.156317	0.982308	0.151687	Non-significant	0.654857	Not_significant
ENDOU	OID31498	P21128	Oncology_II	antimda5_omrf	antimda5_omrf1 - antimda5_omrf2	-0.311963	-0.742153	0.118226	0.151716	Non-significant	0.654857	Not_significant
RASA1	OID20826	P20936	Neurology	antimda5_omrf	antimda5_omrf1 - antimda5_omrf2	0.454351	-0.172202	1.0809	0.151836	Non-significant	0.654857	Not_significant
BOC	OID20116	Q9BWV1	Cardiometabolic	antimda5_omrf	antimda5_omrf1 - antimda5_omrf2	-0.355671	-0.846499	0.135156	0.152048	Non-significant	0.654857	Not_significant
NCR3LG1	OID31490	Q68D85	Oncology_II	antimda5_omrf	antimda5_omrf1 - antimda5_omrf2	0.386176	-0.146963	0.919314	0.152176	Non-significant	0.654857	Not_significant
DNAJC21	OID31104	Q5F1R6	Neurology_II	antimda5_omrf	antimda5_omrf1 - antimda5_omrf2	0.416097	-0.159637	0.991831	0.152996	Non-significant	0.654857	Not_significant
MYOC	OID21121	Q99972	Neurology	antimda5_omrf	antimda5_omrf1 - antimda5_omrf2	0.646792	-0.247752	1.54134	0.153014	Non-significant	0.654857	Not_significant
LYN	OID21350	P07948	Oncology	antimda5_omrf	antimda5_omrf1 - antimda5_omrf2	0.410397	-0.15735	0.978143	0.153119	Non-significant	0.654857	Not_significant
MELTF	OID30347	P08582	Cardiometabolic_II	antimda5_omrf	antimda5_omrf1 - antimda5_omrf2	0.331066	-0.127135	0.789266	0.153183	Non-significant	0.654857	Not_significant
MYO9B	OID20451	Q13459	Inflammation	antimda5_omrf	antimda5_omrf1 - antimda5_omrf2	-0.575696	-1.37299	0.221597	0.153307	Non-significant	0.654857	Not_significant
TOMM20	OID30353	Q15388	Cardiometabolic_II	antimda5_omrf	antimda5_omrf1 - antimda5_omrf2	-0.64863	-1.54732	0.250056	0.153601	Non-significant	0.654857	Not_significant
RAB11FIP3	OID30325	O75154	Cardiometabolic_II	antimda5_omrf	antimda5_omrf1 - antimda5_omrf2	-0.899655	-2.14652	0.347209	0.153657	Non-significant	0.654857	Not_significant
PNMA1	OID30194	Q8ND90	Cardiometabolic_II	antimda5_omrf	antimda5_omrf1 - antimda5_omrf2	-0.786353	-1.87638	0.30367	0.153758	Non-significant	0.654857	Not_significant
SAMD9L	OID20536	Q8IVG5	Inflammation	antimda5_omrf	antimda5_omrf1 - antimda5_omrf2	0.614773	-0.238986	1.46853	0.154543	Non-significant	0.654857	Not_significant
MB	OID20263	P02144	Cardiometabolic	antimda5_omrf	antimda5_omrf1 - antimda5_omrf2	-1.10151	-2.63136	0.428341	0.15471	Non-significant	0.654857	Not_significant
LY96	OID20945	Q9Y6Y9	Neurology	antimda5_omrf	antimda5_omrf1 - antimda5_omrf2	0.319368	-0.124741	0.763476	0.155074	Non-significant	0.654857	Not_significant
MILR1	OID20482	Q7Z6M3	Inflammation	antimda5_omrf	antimda5_omrf1 - antimda5_omrf2	0.557082	-0.217477	1.33164	0.155153	Non-significant	0.654857	Not_significant
LAT	OID20640	O43561	Inflammation	antimda5_omrf	antimda5_omrf1 - antimda5_omrf2	-0.623887	-1.49226	0.244481	0.155386	Non-significant	0.654857	Not_significant
SSH3	OID31216	Q8TE77	Oncology_II	antimda5_omrf	antimda5_omrf1 - antimda5_omrf2	-0.229062	-0.547915	0.0897919	0.155623	Non-significant	0.654857	Not_significant
RNF31	OID30473	Q96EP0	Inflammation_II	antimda5_omrf	antimda5_omrf1 - antimda5_omrf2	1.16634	-0.458253	2.79094	0.155885	Non-significant	0.654857	Not_significant
CLEC10A	OID20928	Q8IUN9	Neurology	antimda5_omrf	antimda5_omrf1 - antimda5_omrf2	-0.400959	-0.959725	0.157806	0.155959	Non-significant	0.654857	Not_significant
PRR4	OID30607	Q16378	Inflammation_II	antimda5_omrf	antimda5_omrf1 - antimda5_omrf2	0.614356	-0.241698	1.47041	0.155984	Non-significant	0.654857	Not_significant
PALM2	OID31096	Q8IXS6	Neurology_II	antimda5_omrf	antimda5_omrf1 - antimda5_omrf2	0.683195	-0.269149	1.63554	0.156194	Non-significant	0.654857	Not_significant
PRTFDC1	OID20867	Q9NRG1	Neurology	antimda5_omrf	antimda5_omrf1 - antimda5_omrf2	-0.950625	-2.27746	0.376209	0.156536	Non-significant	0.654857	Not_significant
IL6	OID21276	P05231	Oncology	antimda5_omrf	antimda5_omrf1 - antimda5_omrf2	0.853614	-0.337991	2.04522	0.156776	Non-significant	0.640762	Not_significant
IL6	OID21276	P05231	Oncology	antimda5_omrf	antimda5_omrf1 - antimda5_omrf2	0.853614	-0.337991	2.04522	0.156776	Non-significant	0.654857	Not_significant
IL6	OID21276	P05231	Oncology	antimda5_omrf	antimda5_omrf1 - antimda5_omrf2	0.853614	-0.337991	2.04522	0.156776	Non-significant	0.654862	Not_significant
IL6	OID21276	P05231	Oncology	antimda5_omrf	antimda5_omrf1 - antimda5_omrf2	0.853614	-0.337991	2.04522	0.156776	Non-significant	0.665553	Not_significant
CD40	OID20724	P25942	Inflammation	antimda5_omrf	antimda5_omrf1 - antimda5_omrf2	-0.485138	-1.16266	0.192385	0.156784	Non-significant	0.654857	Not_significant
MMP12	OID21439	P39900	Oncology	antimda5_omrf	antimda5_omrf1 - antimda5_omrf2	-0.704272	-1.68825	0.279704	0.157126	Non-significant	0.654857	Not_significant
MAP2K6	OID20552	P52564	Inflammation	antimda5_omrf	antimda5_omrf1 - antimda5_omrf2	-0.787315	-1.88955	0.314923	0.157743	Non-significant	0.654857	Not_significant
CRHBP	OID20747	P24387	Inflammation	antimda5_omrf	antimda5_omrf1 - antimda5_omrf2	0.268405	-0.107524	0.644334	0.157986	Non-significant	0.654857	Not_significant
SNX15	OID30644	Q9NRS6	Inflammation_II	antimda5_omrf	antimda5_omrf1 - antimda5_omrf2	0.675199	-0.270303	1.6207	0.158053	Non-significant	0.654857	Not_significant
CD14	OID20378	P08571	Cardiometabolic	antimda5_omrf	antimda5_omrf1 - antimda5_omrf2	0.504117	-0.202735	1.21097	0.158452	Non-significant	0.654857	Not_significant
SELP	OID20379	P16109	Cardiometabolic	antimda5_omrf	antimda5_omrf1 - antimda5_omrf2	-0.455914	-1.09597	0.184144	0.159094	Non-significant	0.654857	Not_significant
TMED10	OID30068	P49755	Cardiometabolic_II	antimda5_omrf	antimda5_omrf1 - antimda5_omrf2	-0.819038	-1.96897	0.330892	0.159123	Non-significant	0.654857	Not_significant
SIGLEC7	OID20190	Q9Y286	Cardiometabolic	antimda5_omrf	antimda5_omrf1 - antimda5_omrf2	0.342446	-0.138516	0.823408	0.159164	Non-significant	0.654857	Not_significant
SLC9A3R2	OID31445	Q15599	Oncology_II	antimda5_omrf	antimda5_omrf1 - antimda5_omrf2	0.550059	-0.222731	1.32285	0.159212	Non-significant	0.654857	Not_significant
RNF43	OID31291	Q68DV7	Oncology_II	antimda5_omrf	antimda5_omrf1 - antimda5_omrf2	0.575488	-0.233106	1.38408	0.15942	Non-significant	0.654857	Not_significant
CIT	OID30970	O14578	Neurology_II	antimda5_omrf	antimda5_omrf1 - antimda5_omrf2	0.594777	-0.241024	1.43058	0.159483	Non-significant	0.654857	Not_significant
SCARB2	OID20943	Q14108	Neurology	antimda5_omrf	antimda5_omrf1 - antimda5_omrf2	0.56809	-0.230382	1.36656	0.159571	Non-significant	0.654857	Not_significant
DPP10	OID20527	Q8N608	Inflammation	antimda5_omrf	antimda5_omrf1 - antimda5_omrf2	0.381319	-0.15513	0.917768	0.159815	Non-significant	0.654857	Not_significant
RAP1A	OID30452	P62834	Inflammation_II	antimda5_omrf	antimda5_omrf1 - antimda5_omrf2	0.937024	-0.382165	2.25621	0.160164	Non-significant	0.654857	Not_significant
BMPER	OID30615	Q8N8U9	Inflammation_II	antimda5_omrf	antimda5_omrf1 - antimda5_omrf2	0.239751	-0.0980223	0.577525	0.160382	Non-significant	0.654857	Not_significant
TNFSF8	OID30384	P32971	Cardiometabolic_II	antimda5_omrf	antimda5_omrf1 - antimda5_omrf2	0.361403	-0.147607	0.870413	0.160414	Non-significant	0.654857	Not_significant
VSIG4	OID21144	Q9Y279	Neurology	antimda5_omrf	antimda5_omrf1 - antimda5_omrf2	0.526825	-0.215822	1.26947	0.16071	Non-significant	0.654857	Not_significant
PEBP1	OID21087	P30086	Neurology	antimda5_omrf	antimda5_omrf1 - antimda5_omrf2	0.619839	-0.254178	1.49386	0.160893	Non-significant	0.654857	Not_significant
IL3RA	OID20461	P26951	Inflammation	antimda5_omrf	antimda5_omrf1 - antimda5_omrf2	0.372721	-0.153165	0.898606	0.161108	Non-significant	0.654857	Not_significant
PPP1R9B	OID20643	Q96SB3	Inflammation	antimda5_omrf	antimda5_omrf1 - antimda5_omrf2	-0.560087	-1.35077	0.2306	0.161131	Non-significant	0.654857	Not_significant
BLVRB	OID21141	P30043	Neurology	antimda5_omrf	antimda5_omrf1 - antimda5_omrf2	0.897405	-0.369013	2.16382	0.161171	Non-significant	0.654857	Not_significant
LRTM1	OID30906	Q9HBL6	Neurology_II	antimda5_omrf	antimda5_omrf1 - antimda5_omrf2	1.71512	-0.708857	4.13909	0.161835	Non-significant	0.654862	Not_significant
XG	OID20259	P55808	Cardiometabolic	antimda5_omrf	antimda5_omrf1 - antimda5_omrf2	-0.563407	-1.35974	0.232924	0.16187	Non-significant	0.654862	Not_significant
SIRPB1	OID20739	O00241	Inflammation	antimda5_omrf	antimda5_omrf1 - antimda5_omrf2	0.516259	-0.214462	1.24698	0.162414	Non-significant	0.654862	Not_significant
COQ7	OID30217	Q99807	Cardiometabolic_II	antimda5_omrf	antimda5_omrf1 - antimda5_omrf2	-0.770943	-1.86293	0.321045	0.162748	Non-significant	0.654862	Not_significant
IGSF9	OID30330	Q9P2J2	Cardiometabolic_II	antimda5_omrf	antimda5_omrf1 - antimda5_omrf2	0.480866	-0.200466	1.1622	0.162876	Non-significant	0.654862	Not_significant
CD84	OID20607	Q9UIB8	Inflammation	antimda5_omrf	antimda5_omrf1 - antimda5_omrf2	-0.189625	-0.458403	0.0791527	0.162884	Non-significant	0.654862	Not_significant
LYAR	OID21264	Q9NX58	Oncology	antimda5_omrf	antimda5_omrf1 - antimda5_omrf2	0.981492	-0.411131	2.37412	0.163193	Non-significant	0.654862	Not_significant
PADI2	OID20467	Q9Y2J8	Inflammation	antimda5_omrf	antimda5_omrf1 - antimda5_omrf2	-1.11987	-2.70865	0.468903	0.163412	Non-significant	0.654862	Not_significant
LRIG1	OID21429	Q96JA1	Oncology	antimda5_omrf	antimda5_omrf1 - antimda5_omrf2	0.441075	-0.185015	1.06716	0.16353	Non-significant	0.654862	Not_significant
CCN4	OID21444	O95388	Oncology	antimda5_omrf	antimda5_omrf1 - antimda5_omrf2	-0.315117	-0.762749	0.132514	0.163762	Non-significant	0.654862	Not_significant
PF4	OID30764	P02776	Inflammation_II	antimda5_omrf	antimda5_omrf1 - antimda5_omrf2	-0.587908	-1.42367	0.24785	0.164039	Non-significant	0.654862	Not_significant
SLC16A1	OID20799	P53985	Neurology	antimda5_omrf	antimda5_omrf1 - antimda5_omrf2	0.370058	-0.156846	0.896962	0.164669	Non-significant	0.654862	Not_significant
SUSD5	OID30650	O60279	Inflammation_II	antimda5_omrf	antimda5_omrf1 - antimda5_omrf2	-0.218516	-0.529714	0.0926813	0.164804	Non-significant	0.654862	Not_significant
SPACA5_SPACA5B	OID30990	Q96QH8	Neurology_II	antimda5_omrf	antimda5_omrf1 - antimda5_omrf2	-0.355894	-0.862652	0.150863	0.164921	Non-significant	0.654862	Not_significant
TCP11	OID31267	Q8WWU5	Oncology_II	antimda5_omrf	antimda5_omrf1 - antimda5_omrf2	1.60364	-0.679815	3.8871	0.164931	Non-significant	0.654862	Not_significant
SLIRP	OID31174	Q9GZT3	Oncology_II	antimda5_omrf	antimda5_omrf1 - antimda5_omrf2	0.837279	-0.35509	2.02965	0.164984	Non-significant	0.654862	Not_significant
IL6	OID20563	P05231	Inflammation	antimda5_omrf	antimda5_omrf1 - antimda5_omrf2	0.904592	-0.386418	2.1956	0.16588	Non-significant	0.640762	Not_significant
IL6	OID20563	P05231	Inflammation	antimda5_omrf	antimda5_omrf1 - antimda5_omrf2	0.904592	-0.386418	2.1956	0.16588	Non-significant	0.654857	Not_significant
IL6	OID20563	P05231	Inflammation	antimda5_omrf	antimda5_omrf1 - antimda5_omrf2	0.904592	-0.386418	2.1956	0.16588	Non-significant	0.654862	Not_significant
IL6	OID20563	P05231	Inflammation	antimda5_omrf	antimda5_omrf1 - antimda5_omrf2	0.904592	-0.386418	2.1956	0.16588	Non-significant	0.665553	Not_significant
GPR15L	OID31511	Q6UWK7	Oncology_II	antimda5_omrf	antimda5_omrf1 - antimda5_omrf2	0.427126	-0.183245	1.0375	0.166204	Non-significant	0.654862	Not_significant
BRD1	OID31259	O95696	Oncology_II	antimda5_omrf	antimda5_omrf1 - antimda5_omrf2	1.69741	-0.727505	4.12233	0.166294	Non-significant	0.654862	Not_significant
CEACAM5	OID21171	P06731	Oncology	antimda5_omrf	antimda5_omrf1 - antimda5_omrf2	0.772162	-0.33146	1.87578	0.166353	Non-significant	0.654862	Not_significant
WFDC12	OID21462	Q8WWY7	Oncology	antimda5_omrf	antimda5_omrf1 - antimda5_omrf2	-0.458253	-1.11339	0.196881	0.16645	Non-significant	0.654862	Not_significant
PODXL	OID21358	O00592	Oncology	antimda5_omrf	antimda5_omrf1 - antimda5_omrf2	0.114551	-0.049252	0.278354	0.166476	Non-significant	0.654862	Not_significant
ENAH	OID20497	Q8N8S7	Inflammation	antimda5_omrf	antimda5_omrf1 - antimda5_omrf2	-0.586276	-1.425	0.252446	0.166876	Non-significant	0.654862	Not_significant
JMJD1C	OID31172	Q15652	Oncology_II	antimda5_omrf	antimda5_omrf1 - antimda5_omrf2	-0.912517	-2.21889	0.393856	0.167028	Non-significant	0.654862	Not_significant
RGMB	OID21045	Q6NW40	Neurology	antimda5_omrf	antimda5_omrf1 - antimda5_omrf2	-0.372423	-0.905855	0.161009	0.167361	Non-significant	0.654862	Not_significant
PCDH17	OID20132	O14917	Cardiometabolic	antimda5_omrf	antimda5_omrf1 - antimda5_omrf2	0.412218	-0.178447	1.00288	0.167462	Non-significant	0.654862	Not_significant
GPI	OID30680	P06744	Inflammation_II	antimda5_omrf	antimda5_omrf1 - antimda5_omrf2	0.561083	-0.242799	1.36496	0.1675	Non-significant	0.654862	Not_significant
TNC	OID20359	P24821	Cardiometabolic	antimda5_omrf	antimda5_omrf1 - antimda5_omrf2	-0.479971	-1.16789	0.207946	0.167558	Non-significant	0.654862	Not_significant
DAND5	OID30420	Q8N907	Inflammation_II	antimda5_omrf	antimda5_omrf1 - antimda5_omrf2	0.668105	-0.290235	1.62645	0.167728	Non-significant	0.654862	Not_significant
IL17C	OID20477	Q9P0M4	Inflammation	antimda5_omrf	antimda5_omrf1 - antimda5_omrf2	0.407377	-0.177011	0.991764	0.168019	Non-significant	0.655115	Not_significant
EPB41L5	OID30886	Q9HCM4	Neurology_II	antimda5_omrf	antimda5_omrf1 - antimda5_omrf2	1.30779	-0.570134	3.18571	0.168378	Non-significant	0.655632	Not_significant
DIPK2B	OID30582	Q9H7Y0	Inflammation_II	antimda5_omrf	antimda5_omrf1 - antimda5_omrf2	0.312735	-0.137459	0.762929	0.169422	Non-significant	0.658172	Not_significant
STX4	OID21326	Q12846	Oncology	antimda5_omrf	antimda5_omrf1 - antimda5_omrf2	-0.678924	-1.65675	0.298905	0.169484	Non-significant	0.658172	Not_significant
FXYD5	OID20463	Q96DB9	Inflammation	antimda5_omrf	antimda5_omrf1 - antimda5_omrf2	-0.567026	-1.38455	0.250496	0.170003	Non-significant	0.659302	Not_significant
CD63	OID20988	P08962	Neurology	antimda5_omrf	antimda5_omrf1 - antimda5_omrf2	-0.435659	-1.06492	0.193604	0.17067	Non-significant	0.660173	Not_significant
PDE4D	OID30084	Q08499	Cardiometabolic_II	antimda5_omrf	antimda5_omrf1 - antimda5_omrf2	-0.858043	-2.09692	0.38083	0.170683	Non-significant	0.660173	Not_significant
WASL	OID30467	O00401	Inflammation_II	antimda5_omrf	antimda5_omrf1 - antimda5_omrf2	1.42511	-0.634268	3.48448	0.171093	Non-significant	0.660348	Not_significant
NAGK	OID30271	Q9UJ70	Cardiometabolic_II	antimda5_omrf	antimda5_omrf1 - antimda5_omrf2	0.455984	-0.203146	1.11511	0.171184	Non-significant	0.660348	Not_significant
FCGR3B	OID20387	O75015	Cardiometabolic	antimda5_omrf	antimda5_omrf1 - antimda5_omrf2	0.429107	-0.191801	1.05002	0.171601	Non-significant	0.660977	Not_significant
GH2	OID21168	P01242	Oncology	antimda5_omrf	antimda5_omrf1 - antimda5_omrf2	-0.997007	-2.44059	0.446577	0.171804	Non-significant	0.660977	Not_significant
TPRKB	OID31234	Q9Y3C4	Oncology_II	antimda5_omrf	antimda5_omrf1 - antimda5_omrf2	1.17389	-0.52699	2.87477	0.172216	Non-significant	0.661209	Not_significant
PADI4	OID20832	Q9UM07	Neurology	antimda5_omrf	antimda5_omrf1 - antimda5_omrf2	0.82375	-0.370373	2.01787	0.172321	Non-significant	0.661209	Not_significant
TNXB	OID21107	P22105	Neurology	antimda5_omrf	antimda5_omrf1 - antimda5_omrf2	-0.265841	-0.651863	0.120181	0.172972	Non-significant	0.662829	Not_significant
CA2	OID21149	P00918	Neurology	antimda5_omrf	antimda5_omrf1 - antimda5_omrf2	1.03549	-0.469677	2.54066	0.17346	Non-significant	0.663822	Not_significant
NOS1	OID20863	P29475	Neurology	antimda5_omrf	antimda5_omrf1 - antimda5_omrf2	-0.887771	-2.18005	0.404511	0.174172	Non-significant	0.665553	Not_significant
IL6	OID20911	P05231	Neurology	antimda5_omrf	antimda5_omrf1 - antimda5_omrf2	0.835732	-0.38236	2.05382	0.174715	Non-significant	0.640762	Not_significant
IL6	OID20911	P05231	Neurology	antimda5_omrf	antimda5_omrf1 - antimda5_omrf2	0.835732	-0.38236	2.05382	0.174715	Non-significant	0.654857	Not_significant
IL6	OID20911	P05231	Neurology	antimda5_omrf	antimda5_omrf1 - antimda5_omrf2	0.835732	-0.38236	2.05382	0.174715	Non-significant	0.654862	Not_significant
IL6	OID20911	P05231	Neurology	antimda5_omrf	antimda5_omrf1 - antimda5_omrf2	0.835732	-0.38236	2.05382	0.174715	Non-significant	0.665553	Not_significant
HBZ	OID30307	P02008	Cardiometabolic_II	antimda5_omrf	antimda5_omrf1 - antimda5_omrf2	1.20106	-0.550164	2.95229	0.174861	Non-significant	0.665553	Not_significant
KLK14	OID21407	Q9P0G3	Oncology	antimda5_omrf	antimda5_omrf1 - antimda5_omrf2	0.505851	-0.232448	1.24415	0.175294	Non-significant	0.665553	Not_significant
BAG3	OID20972	O95817	Neurology	antimda5_omrf	antimda5_omrf1 - antimda5_omrf2	-0.498843	-1.22749	0.229808	0.175628	Non-significant	0.665553	Not_significant
NPC2	OID30418	P61916	Cardiometabolic_II	antimda5_omrf	antimda5_omrf1 - antimda5_omrf2	0.309758	-0.142816	0.762333	0.1757	Non-significant	0.665553	Not_significant
MANEAL	OID31244	Q5VSG8	Oncology_II	antimda5_omrf	antimda5_omrf1 - antimda5_omrf2	0.519226	-0.240166	1.27862	0.176178	Non-significant	0.665553	Not_significant
BCAN	OID20998	Q96GW7	Neurology	antimda5_omrf	antimda5_omrf1 - antimda5_omrf2	0.381143	-0.17657	0.938856	0.176256	Non-significant	0.665553	Not_significant
FUCA1	OID20261	P04066	Cardiometabolic	antimda5_omrf	antimda5_omrf1 - antimda5_omrf2	0.613004	-0.28404	1.51005	0.176322	Non-significant	0.665553	Not_significant
APOH	OID21072	P02749	Neurology	antimda5_omrf	antimda5_omrf1 - antimda5_omrf2	0.290448	-0.134695	0.715592	0.176428	Non-significant	0.665553	Not_significant
ITGB1BP2	OID20112	Q9UKP3	Cardiometabolic	antimda5_omrf	antimda5_omrf1 - antimda5_omrf2	-0.87229	-2.14903	0.404447	0.176493	Non-significant	0.665553	Not_significant
AHSP	OID21078	Q9NZD4	Neurology	antimda5_omrf	antimda5_omrf1 - antimda5_omrf2	1.0088	-0.468875	2.48648	0.176669	Non-significant	0.665553	Not_significant
CFP	OID30784	P27918	Inflammation_II	antimda5_omrf	antimda5_omrf1 - antimda5_omrf2	-0.181472	-0.447953	0.0850081	0.17769	Non-significant	0.668019	Not_significant
HDDC2	OID31447	Q7Z4H3	Oncology_II	antimda5_omrf	antimda5_omrf1 - antimda5_omrf2	0.48732	-0.228102	1.20274	0.177785	Non-significant	0.668019	Not_significant
HPCAL1	OID20615	P37235	Inflammation	antimda5_omrf	antimda5_omrf1 - antimda5_omrf2	-0.464736	-1.1479	0.218432	0.178256	Non-significant	0.668654	Not_significant
FAM171A2	OID31005	A8MVW0	Neurology_II	antimda5_omrf	antimda5_omrf1 - antimda5_omrf2	0.803098	-0.378709	1.98491	0.178797	Non-significant	0.668654	Not_significant
MFAP3L	OID30933	O75121	Neurology_II	antimda5_omrf	antimda5_omrf1 - antimda5_omrf2	-0.715415	-1.76879	0.337958	0.179032	Non-significant	0.668654	Not_significant
ZBP1	OID30526	Q9H171	Inflammation_II	antimda5_omrf	antimda5_omrf1 - antimda5_omrf2	0.861537	-0.407644	2.13072	0.179262	Non-significant	0.668654	Not_significant
NPTXR	OID20191	O95502	Cardiometabolic	antimda5_omrf	antimda5_omrf1 - antimda5_omrf2	0.383912	-0.181856	0.94968	0.179414	Non-significant	0.668654	Not_significant
IL33	OID20428	O95760	Inflammation	antimda5_omrf	antimda5_omrf1 - antimda5_omrf2	0.36362	-0.1726	0.89984	0.179701	Non-significant	0.668654	Not_significant
SIGLEC5	OID21082	O15389	Neurology	antimda5_omrf	antimda5_omrf1 - antimda5_omrf2	0.894644	-0.424965	2.21425	0.17979	Non-significant	0.668654	Not_significant
GPR37	OID20095	O15354	Cardiometabolic	antimda5_omrf	antimda5_omrf1 - antimda5_omrf2	0.728464	-0.346452	1.80338	0.179896	Non-significant	0.668654	Not_significant
COLEC12	OID20738	Q5KU26	Inflammation	antimda5_omrf	antimda5_omrf1 - antimda5_omrf2	-0.298337	-0.738634	0.141961	0.180031	Non-significant	0.668654	Not_significant
HNF1A	OID30919	P20823	Neurology_II	antimda5_omrf	antimda5_omrf1 - antimda5_omrf2	1.15516	-0.553949	2.86427	0.181114	Non-significant	0.668962	Not_significant
APPL2	OID30590	Q8NEU8	Inflammation_II	antimda5_omrf	antimda5_omrf1 - antimda5_omrf2	-0.881752	-2.18729	0.423789	0.181184	Non-significant	0.668962	Not_significant
LAMB1	OID30280	P07942	Cardiometabolic_II	antimda5_omrf	antimda5_omrf1 - antimda5_omrf2	0.28119	-0.13512	0.697499	0.181235	Non-significant	0.668962	Not_significant
DNMBP	OID20956	Q6XZF7	Neurology	antimda5_omrf	antimda5_omrf1 - antimda5_omrf2	-0.491473	-1.21928	0.236334	0.181259	Non-significant	0.668962	Not_significant
CCS	OID20973	O14618	Neurology	antimda5_omrf	antimda5_omrf1 - antimda5_omrf2	0.557384	-0.26795	1.38272	0.181269	Non-significant	0.668962	Not_significant
PPIE	OID31279	Q9UNP9	Oncology_II	antimda5_omrf	antimda5_omrf1 - antimda5_omrf2	0.840564	-0.405685	2.08681	0.182011	Non-significant	0.670848	Not_significant
CCT5	OID21200	P48643	Oncology	antimda5_omrf	antimda5_omrf1 - antimda5_omrf2	0.467197	-0.227371	1.16176	0.183182	Non-significant	0.673051	Not_significant
PHYKPL	OID30634	Q8IUZ5	Inflammation_II	antimda5_omrf	antimda5_omrf1 - antimda5_omrf2	0.348823	-0.169855	0.867501	0.183258	Non-significant	0.673051	Not_significant
TNF	OID20848	P01375	Neurology	antimda5_omrf	antimda5_omrf1 - antimda5_omrf2	0.534399	-0.260306	1.3291	0.183306	Non-significant	0.673051	Not_significant
TNF	OID20848	P01375	Neurology	antimda5_omrf	antimda5_omrf1 - antimda5_omrf2	0.534399	-0.260306	1.3291	0.183306	Non-significant	0.808116	Not_significant
TNF	OID20848	P01375	Neurology	antimda5_omrf	antimda5_omrf1 - antimda5_omrf2	0.534399	-0.260306	1.3291	0.183306	Non-significant	0.89139	Not_significant
TNF	OID20848	P01375	Neurology	antimda5_omrf	antimda5_omrf1 - antimda5_omrf2	0.534399	-0.260306	1.3291	0.183306	Non-significant	0.995388	Not_significant
RAB27B	OID30354	O00194	Cardiometabolic_II	antimda5_omrf	antimda5_omrf1 - antimda5_omrf2	-0.735877	-1.8326	0.36085	0.184125	Non-significant	0.675203	Not_significant
MUC2	OID30377	Q02817	Cardiometabolic_II	antimda5_omrf	antimda5_omrf1 - antimda5_omrf2	0.836327	-0.413559	2.08621	0.185404	Non-significant	0.678225	Not_significant
MSMB	OID20275	P08118	Cardiometabolic	antimda5_omrf	antimda5_omrf1 - antimda5_omrf2	-0.605276	-1.50989	0.299337	0.185462	Non-significant	0.678225	Not_significant
PCSK7	OID31410	Q16549	Oncology_II	antimda5_omrf	antimda5_omrf1 - antimda5_omrf2	-0.401059	-1.00105	0.198934	0.185651	Non-significant	0.678225	Not_significant
DSC2	OID21079	Q02487	Neurology	antimda5_omrf	antimda5_omrf1 - antimda5_omrf2	-0.258976	-0.648428	0.130476	0.188027	Non-significant	0.685533	Not_significant
TRIM21	OID20533	P19474	Inflammation	antimda5_omrf	antimda5_omrf1 - antimda5_omrf2	-0.7961	-1.99323	0.401034	0.188125	Non-significant	0.685533	Not_significant
TSHB	OID20129	P01222	Cardiometabolic	antimda5_omrf	antimda5_omrf1 - antimda5_omrf2	-0.665555	-1.66886	0.337748	0.1892	Non-significant	0.688135	Not_significant
VSIR	OID20131	Q9H7M9	Cardiometabolic	antimda5_omrf	antimda5_omrf1 - antimda5_omrf2	-0.537737	-1.34857	0.273096	0.189314	Non-significant	0.688135	Not_significant
TWF2	OID30386	Q6IBS0	Cardiometabolic_II	antimda5_omrf	antimda5_omrf1 - antimda5_omrf2	-0.53995	-1.35484	0.274938	0.189563	Non-significant	0.688174	Not_significant
NAGPA	OID30643	Q9UK23	Inflammation_II	antimda5_omrf	antimda5_omrf1 - antimda5_omrf2	0.181205	-0.0929264	0.455335	0.190503	Non-significant	0.690085	Not_significant
RHOC	OID20950	P08134	Neurology	antimda5_omrf	antimda5_omrf1 - antimda5_omrf2	-0.729206	-1.83255	0.374139	0.190566	Non-significant	0.690085	Not_significant
GID8	OID31041	Q9NWU2	Neurology_II	antimda5_omrf	antimda5_omrf1 - antimda5_omrf2	0.469611	-0.240931	1.18015	0.190811	Non-significant	0.69011	Not_significant
CCL11	OID20668	P51671	Inflammation	antimda5_omrf	antimda5_omrf1 - antimda5_omrf2	-0.367121	-0.92371	0.189469	0.191522	Non-significant	0.690148	Not_significant
CNGB3	OID30805	Q9NQW8	Neurology_II	antimda5_omrf	antimda5_omrf1 - antimda5_omrf2	-0.277539	-0.698309	0.143231	0.191685	Non-significant	0.690148	Not_significant
EREG	OID20905	O14944	Neurology	antimda5_omrf	antimda5_omrf1 - antimda5_omrf2	0.556177	-0.287627	1.39998	0.191996	Non-significant	0.690148	Not_significant
CD300E	OID21418	Q496F6	Oncology	antimda5_omrf	antimda5_omrf1 - antimda5_omrf2	0.538326	-0.278504	1.35516	0.192054	Non-significant	0.690148	Not_significant
TREH	OID30388	O43280	Cardiometabolic_II	antimda5_omrf	antimda5_omrf1 - antimda5_omrf2	-0.663204	-1.6699	0.343488	0.192094	Non-significant	0.690148	Not_significant
CDSN	OID20667	Q15517	Inflammation	antimda5_omrf	antimda5_omrf1 - antimda5_omrf2	-0.298381	-0.751471	0.15471	0.19225	Non-significant	0.690148	Not_significant
PECR	OID30228	Q9BY49	Cardiometabolic_II	antimda5_omrf	antimda5_omrf1 - antimda5_omrf2	0.22227	-0.115903	0.560443	0.193044	Non-significant	0.692139	Not_significant
ENOPH1	OID31349	Q9UHY7	Oncology_II	antimda5_omrf	antimda5_omrf1 - antimda5_omrf2	0.752686	-0.39545	1.90082	0.194369	Non-significant	0.69591	Not_significant
FCGR2B	OID21215	P31994	Oncology	antimda5_omrf	antimda5_omrf1 - antimda5_omrf2	0.43886	-0.231199	1.10892	0.194576	Non-significant	0.69591	Not_significant
SMOC1	OID21461	Q9H4F8	Oncology	antimda5_omrf	antimda5_omrf1 - antimda5_omrf2	0.427612	-0.226331	1.08156	0.195207	Non-significant	0.697306	Not_significant
SELENOP	OID30745	P49908	Inflammation_II	antimda5_omrf	antimda5_omrf1 - antimda5_omrf2	-0.232896	-0.589489	0.123698	0.195862	Non-significant	0.697947	Not_significant
ISLR2	OID20889	Q6UXK2	Neurology	antimda5_omrf	antimda5_omrf1 - antimda5_omrf2	0.432714	-0.229766	1.09519	0.195868	Non-significant	0.697947	Not_significant
ACTN2	OID30192	P35609	Cardiometabolic_II	antimda5_omrf	antimda5_omrf1 - antimda5_omrf2	-1.19037	-3.01428	0.633542	0.196336	Non-significant	0.698755	Not_significant
PRDX2	OID30668	P32119	Inflammation_II	antimda5_omrf	antimda5_omrf1 - antimda5_omrf2	0.694074	-0.370736	1.75888	0.196701	Non-significant	0.699194	Not_significant
SMAD3	OID31418	P84022	Oncology_II	antimda5_omrf	antimda5_omrf1 - antimda5_omrf2	0.769305	-0.413359	1.95197	0.197475	Non-significant	0.700299	Not_significant
GAST	OID31083	P01350	Neurology_II	antimda5_omrf	antimda5_omrf1 - antimda5_omrf2	0.731665	-0.392547	1.85588	0.197496	Non-significant	0.700299	Not_significant
OLR1	OID20183	P78380	Cardiometabolic	antimda5_omrf	antimda5_omrf1 - antimda5_omrf2	0.622775	-0.338416	1.58397	0.199359	Non-significant	0.705632	Not_significant
MANF	OID20707	P55145	Inflammation	antimda5_omrf	antimda5_omrf1 - antimda5_omrf2	-0.856701	-2.17954	0.466138	0.199487	Non-significant	0.705632	Not_significant
SPARCL1	OID20361	Q14515	Cardiometabolic	antimda5_omrf	antimda5_omrf1 - antimda5_omrf2	-0.326249	-0.830266	0.177769	0.199764	Non-significant	0.70575	Not_significant
L3HYPDH	OID30314	Q96EM0	Cardiometabolic_II	antimda5_omrf	antimda5_omrf1 - antimda5_omrf2	-0.641515	-1.63523	0.352197	0.201042	Non-significant	0.708019	Not_significant
MED18	OID21236	Q9BUE0	Oncology	antimda5_omrf	antimda5_omrf1 - antimda5_omrf2	-0.494406	-1.2609	0.272091	0.201434	Non-significant	0.708019	Not_significant
NFATC1	OID20545	O95644	Inflammation	antimda5_omrf	antimda5_omrf1 - antimda5_omrf2	-0.55047	-1.40425	0.303306	0.201486	Non-significant	0.708019	Not_significant
LRG1	OID30751	P02750	Inflammation_II	antimda5_omrf	antimda5_omrf1 - antimda5_omrf2	0.328528	-0.180922	0.837978	0.201641	Non-significant	0.708019	Not_significant
C7	OID30766	P10643	Inflammation_II	antimda5_omrf	antimda5_omrf1 - antimda5_omrf2	0.234655	-0.129647	0.598956	0.201871	Non-significant	0.708019	Not_significant
TNFRSF13C	OID20480	Q96RJ3	Inflammation	antimda5_omrf	antimda5_omrf1 - antimda5_omrf2	-0.337093	-0.860265	0.18608	0.202016	Non-significant	0.708019	Not_significant
DDHD2	OID31043	O94830	Neurology_II	antimda5_omrf	antimda5_omrf1 - antimda5_omrf2	-0.423658	-1.08232	0.235007	0.202558	Non-significant	0.708019	Not_significant
GSAP	OID21173	A4D1B5	Oncology	antimda5_omrf	antimda5_omrf1 - antimda5_omrf2	0.631087	-0.349719	1.61189	0.202627	Non-significant	0.708019	Not_significant
ECHS1	OID30239	P30084	Cardiometabolic_II	antimda5_omrf	antimda5_omrf1 - antimda5_omrf2	0.695391	-0.386208	1.77699	0.202745	Non-significant	0.708019	Not_significant
FUT8	OID20992	Q9BYC5	Neurology	antimda5_omrf	antimda5_omrf1 - antimda5_omrf2	-0.38124	-0.974326	0.211846	0.20285	Non-significant	0.708019	Not_significant
ATP6V1F	OID20843	Q16864	Neurology	antimda5_omrf	antimda5_omrf1 - antimda5_omrf2	0.785064	-0.437945	2.00807	0.203685	Non-significant	0.710079	Not_significant
CD200	OID20603	P41217	Inflammation	antimda5_omrf	antimda5_omrf1 - antimda5_omrf2	0.220507	-0.123849	0.564862	0.204645	Non-significant	0.712569	Not_significant
MET	OID20269	P08581	Cardiometabolic	antimda5_omrf	antimda5_omrf1 - antimda5_omrf2	0.356291	-0.200773	0.913354	0.205196	Non-significant	0.713053	Not_significant
HAVCR2	OID21137	Q8TDQ0	Neurology	antimda5_omrf	antimda5_omrf1 - antimda5_omrf2	0.467344	-0.263308	1.198	0.205277	Non-significant	0.713053	Not_significant
CD36	OID30485	P16671	Inflammation_II	antimda5_omrf	antimda5_omrf1 - antimda5_omrf2	-0.271247	-0.69598	0.153485	0.205916	Non-significant	0.713933	Not_significant
CD93	OID20397	Q9NPY3	Cardiometabolic	antimda5_omrf	antimda5_omrf1 - antimda5_omrf2	-0.313222	-0.803946	0.177502	0.206214	Non-significant	0.713933	Not_significant
ESM1	OID20758	Q9NQ30	Inflammation	antimda5_omrf	antimda5_omrf1 - antimda5_omrf2	0.445588	-0.252762	1.14394	0.206269	Non-significant	0.713933	Not_significant
ADGRB3	OID20974	O60242	Neurology	antimda5_omrf	antimda5_omrf1 - antimda5_omrf2	0.200185	-0.113875	0.514245	0.206714	Non-significant	0.71462	Not_significant
LILRA5	OID20209	A6NI73	Cardiometabolic	antimda5_omrf	antimda5_omrf1 - antimda5_omrf2	0.287672	-0.164407	0.739751	0.207506	Non-significant	0.715712	Not_significant
CD82	OID31256	P27701	Oncology_II	antimda5_omrf	antimda5_omrf1 - antimda5_omrf2	1.62031	-0.927346	4.16797	0.207819	Non-significant	0.715712	Not_significant
TSPAN7	OID30810	P41732	Neurology_II	antimda5_omrf	antimda5_omrf1 - antimda5_omrf2	-0.938278	-2.41368	0.537122	0.207856	Non-significant	0.715712	Not_significant
TNFRSF1B	OID21145	P20333	Neurology	antimda5_omrf	antimda5_omrf1 - antimda5_omrf2	0.412897	-0.237562	1.06336	0.208681	Non-significant	0.715712	Not_significant
BRD3	OID30093	Q15059	Cardiometabolic_II	antimda5_omrf	antimda5_omrf1 - antimda5_omrf2	1.1351	-0.654086	2.92428	0.208704	Non-significant	0.715712	Not_significant
AMY2B	OID20340	P19961	Cardiometabolic	antimda5_omrf	antimda5_omrf1 - antimda5_omrf2	0.447676	-0.257775	1.15313	0.208811	Non-significant	0.715712	Not_significant
CMIP	OID31406	Q8IY22	Oncology_II	antimda5_omrf	antimda5_omrf1 - antimda5_omrf2	-0.832342	-2.14617	0.481488	0.209249	Non-significant	0.715712	Not_significant
ANP32C	OID30203	O43423	Cardiometabolic_II	antimda5_omrf	antimda5_omrf1 - antimda5_omrf2	0.197308	-0.114042	0.508659	0.209312	Non-significant	0.715712	Not_significant
FHIP2A	OID30187	Q5W0V3	Cardiometabolic_II	antimda5_omrf	antimda5_omrf1 - antimda5_omrf2	0.385374	-0.222729	0.993477	0.209422	Non-significant	0.715712	Not_significant
SERPINE1	OID20342	P05121	Cardiometabolic	antimda5_omrf	antimda5_omrf1 - antimda5_omrf2	-0.554814	-1.43083	0.321205	0.209501	Non-significant	0.715712	Not_significant
ID4	OID31284	P47928	Oncology_II	antimda5_omrf	antimda5_omrf1 - antimda5_omrf2	0.532499	-0.309036	1.37403	0.210104	Non-significant	0.715715	Not_significant
SLC39A5	OID20539	Q6ZMH5	Inflammation	antimda5_omrf	antimda5_omrf1 - antimda5_omrf2	0.459964	-0.268394	1.18832	0.210901	Non-significant	0.715715	Not_significant
TGFBR3	OID20255	Q03167	Cardiometabolic	antimda5_omrf	antimda5_omrf1 - antimda5_omrf2	-0.378747	-0.978886	0.221392	0.210986	Non-significant	0.715715	Not_significant
CEP170	OID30240	Q5SW79	Cardiometabolic_II	antimda5_omrf	antimda5_omrf1 - antimda5_omrf2	-0.55601	-1.43718	0.325156	0.211122	Non-significant	0.715715	Not_significant
PPME1	OID21347	Q9Y570	Oncology	antimda5_omrf	antimda5_omrf1 - antimda5_omrf2	0.761315	-0.444633	1.96726	0.211144	Non-significant	0.715715	Not_significant
TSNAX	OID30185	Q99598	Cardiometabolic_II	antimda5_omrf	antimda5_omrf1 - antimda5_omrf2	0.834797	-0.48843	2.15802	0.211443	Non-significant	0.715715	Not_significant
PON1	OID30704	P27169	Inflammation_II	antimda5_omrf	antimda5_omrf1 - antimda5_omrf2	-0.183442	-0.474555	0.10767	0.211863	Non-significant	0.715715	Not_significant
FKBP4	OID20960	Q02790	Neurology	antimda5_omrf	antimda5_omrf1 - antimda5_omrf2	0.238164	-0.139752	0.61608	0.211933	Non-significant	0.715715	Not_significant
LGALS1	OID20154	P09382	Cardiometabolic	antimda5_omrf	antimda5_omrf1 - antimda5_omrf2	-0.44079	-1.14065	0.259068	0.212202	Non-significant	0.715715	Not_significant
DDI2	OID30602	Q5TDH0	Inflammation_II	antimda5_omrf	antimda5_omrf1 - antimda5_omrf2	0.824183	-0.485207	2.13357	0.212349	Non-significant	0.715715	Not_significant
CD274	OID20966	Q9NZQ7	Neurology	antimda5_omrf	antimda5_omrf1 - antimda5_omrf2	0.408548	-0.24058	1.05768	0.212465	Non-significant	0.715715	Not_significant
CD5L	OID30775	O43866	Inflammation_II	antimda5_omrf	antimda5_omrf1 - antimda5_omrf2	0.320786	-0.189146	0.830717	0.212568	Non-significant	0.715715	Not_significant
SLC28A1	OID31220	O00337	Oncology_II	antimda5_omrf	antimda5_omrf1 - antimda5_omrf2	0.778078	-0.459044	2.0152	0.212745	Non-significant	0.715715	Not_significant
ORM1	OID30768	P02763	Inflammation_II	antimda5_omrf	antimda5_omrf1 - antimda5_omrf2	0.268542	-0.158577	0.69566	0.212961	Non-significant	0.715715	Not_significant
SPINK2	OID30627	P20155	Inflammation_II	antimda5_omrf	antimda5_omrf1 - antimda5_omrf2	0.270103	-0.159717	0.699923	0.213208	Non-significant	0.715715	Not_significant
ELAVL4	OID30854	P26378	Neurology_II	antimda5_omrf	antimda5_omrf1 - antimda5_omrf2	-0.904711	-2.34523	0.535813	0.213482	Non-significant	0.71575	Not_significant
CLEC12A	OID30552	Q5QGZ9	Inflammation_II	antimda5_omrf	antimda5_omrf1 - antimda5_omrf2	0.247991	-0.147231	0.643213	0.213892	Non-significant	0.71575	Not_significant
STEAP4	OID30846	Q687X5	Neurology_II	antimda5_omrf	antimda5_omrf1 - antimda5_omrf2	1.05761	-0.629096	2.74431	0.214081	Non-significant	0.71575	Not_significant
ITGB1BP1	OID21268	O14713	Oncology	antimda5_omrf	antimda5_omrf1 - antimda5_omrf2	-0.828743	-2.15057	0.493084	0.214252	Non-significant	0.71575	Not_significant
COL4A1	OID20208	P02462	Cardiometabolic	antimda5_omrf	antimda5_omrf1 - antimda5_omrf2	0.336457	-0.200421	0.873335	0.214455	Non-significant	0.71575	Not_significant
KCTD5	OID31148	Q9NXV2	Neurology_II	antimda5_omrf	antimda5_omrf1 - antimda5_omrf2	0.594578	-0.354694	1.54385	0.2147	Non-significant	0.71575	Not_significant
TRIAP1	OID21403	O43715	Oncology	antimda5_omrf	antimda5_omrf1 - antimda5_omrf2	-0.420747	-1.09471	0.253216	0.216194	Non-significant	0.718895	Not_significant
CLEC6A	OID21228	Q6EIG7	Oncology	antimda5_omrf	antimda5_omrf1 - antimda5_omrf2	0.480108	-0.289298	1.24951	0.216403	Non-significant	0.718895	Not_significant
IFI30	OID31505	P13284	Oncology_II	antimda5_omrf	antimda5_omrf1 - antimda5_omrf2	0.399644	-0.241218	1.04051	0.216416	Non-significant	0.718895	Not_significant
EFEMP1	OID20414	Q12805	Cardiometabolic	antimda5_omrf	antimda5_omrf1 - antimda5_omrf2	-0.389514	-1.01425	0.235221	0.216745	Non-significant	0.718895	Not_significant
CALB2	OID20801	P22676	Neurology	antimda5_omrf	antimda5_omrf1 - antimda5_omrf2	0.460225	-0.278729	1.19918	0.217245	Non-significant	0.718895	Not_significant
AIF1L	OID30204	Q9BQI0	Cardiometabolic_II	antimda5_omrf	antimda5_omrf1 - antimda5_omrf2	-0.489322	-1.27509	0.296444	0.217324	Non-significant	0.718895	Not_significant
LEPR	OID20128	P48357	Cardiometabolic	antimda5_omrf	antimda5_omrf1 - antimda5_omrf2	0.372805	-0.226405	0.972014	0.21765	Non-significant	0.718895	Not_significant
DAB2	OID21428	P98082	Oncology	antimda5_omrf	antimda5_omrf1 - antimda5_omrf2	-0.601715	-1.56942	0.365994	0.217883	Non-significant	0.718895	Not_significant
VMO1	OID21381	Q7Z5L0	Oncology	antimda5_omrf	antimda5_omrf1 - antimda5_omrf2	0.587183	-0.35769	1.53205	0.218121	Non-significant	0.718895	Not_significant
ANGPTL1	OID20211	O95841	Cardiometabolic	antimda5_omrf	antimda5_omrf1 - antimda5_omrf2	0.335007	-0.203962	0.873977	0.218125	Non-significant	0.718895	Not_significant
GP5	OID30611	P40197	Inflammation_II	antimda5_omrf	antimda5_omrf1 - antimda5_omrf2	-0.285563	-0.74568	0.174554	0.218642	Non-significant	0.719456	Not_significant
KLHL41	OID30986	O60662	Neurology_II	antimda5_omrf	antimda5_omrf1 - antimda5_omrf2	-1.48433	-3.87562	0.906966	0.218792	Non-significant	0.719456	Not_significant
DCUN1D1	OID30830	Q96GG9	Neurology_II	antimda5_omrf	antimda5_omrf1 - antimda5_omrf2	1.1953	-0.734164	3.12476	0.219689	Non-significant	0.7203	Not_significant
PPIB	OID20331	P23284	Cardiometabolic	antimda5_omrf	antimda5_omrf1 - antimda5_omrf2	-0.648435	-1.69545	0.398577	0.219731	Non-significant	0.7203	Not_significant
DNM3	OID31000	Q9UQ16	Neurology_II	antimda5_omrf	antimda5_omrf1 - antimda5_omrf2	-0.548157	-1.4332	0.336889	0.219795	Non-significant	0.7203	Not_significant
DNER	OID20712	Q8NFT8	Inflammation	antimda5_omrf	antimda5_omrf1 - antimda5_omrf2	0.243887	-0.150641	0.638415	0.220416	Non-significant	0.720654	Not_significant
RLN1	OID30995	P04808	Neurology_II	antimda5_omrf	antimda5_omrf1 - antimda5_omrf2	-0.351661	-0.920533	0.217211	0.220508	Non-significant	0.720654	Not_significant
BAMBI	OID21267	Q13145	Oncology	antimda5_omrf	antimda5_omrf1 - antimda5_omrf2	-0.243679	-0.638134	0.150777	0.220928	Non-significant	0.720654	Not_significant
CMC1	OID30360	Q7Z7K0	Cardiometabolic_II	antimda5_omrf	antimda5_omrf1 - antimda5_omrf2	-0.613874	-1.60838	0.380629	0.221109	Non-significant	0.720654	Not_significant
PHOSPHO1	OID20922	Q8TCT1	Neurology	antimda5_omrf	antimda5_omrf1 - antimda5_omrf2	-0.338479	-0.886608	0.209649	0.221146	Non-significant	0.720654	Not_significant
FHIT	OID20872	P49789	Neurology	antimda5_omrf	antimda5_omrf1 - antimda5_omrf2	0.646378	-0.401054	1.69381	0.221449	Non-significant	0.72083	Not_significant
FOSB	OID20791	P53539	Neurology	antimda5_omrf	antimda5_omrf1 - antimda5_omrf2	0.419724	-0.261655	1.1011	0.222274	Non-significant	0.722704	Not_significant
PTPRB	OID30324	P23467	Cardiometabolic_II	antimda5_omrf	antimda5_omrf1 - antimda5_omrf2	0.253632	-0.159091	0.666355	0.223118	Non-significant	0.724634	Not_significant
IL1RAP	OID21126	Q9NPH3	Neurology	antimda5_omrf	antimda5_omrf1 - antimda5_omrf2	-0.274505	-0.721917	0.172907	0.223965	Non-significant	0.725496	Not_significant
CENPF	OID31329	P49454	Oncology_II	antimda5_omrf	antimda5_omrf1 - antimda5_omrf2	0.743499	-0.468413	1.95541	0.224127	Non-significant	0.725496	Not_significant
CANT1	OID20181	Q8WVQ1	Cardiometabolic	antimda5_omrf	antimda5_omrf1 - antimda5_omrf2	0.219784	-0.13857	0.578137	0.224149	Non-significant	0.725496	Not_significant
WASF1	OID20091	Q92558	Cardiometabolic	antimda5_omrf	antimda5_omrf1 - antimda5_omrf2	-0.605642	-1.59428	0.382994	0.224472	Non-significant	0.725496	Not_significant
REXO2	OID30075	Q9Y3B8	Cardiometabolic_II	antimda5_omrf	antimda5_omrf1 - antimda5_omrf2	0.655781	-0.416422	1.72798	0.225442	Non-significant	0.725496	Not_significant
SEZ6L	OID21488	Q9BYH1	Oncology	antimda5_omrf	antimda5_omrf1 - antimda5_omrf2	0.443317	-0.28182	1.16845	0.2257	Non-significant	0.725496	Not_significant
DNPH1	OID20744	O43598	Inflammation	antimda5_omrf	antimda5_omrf1 - antimda5_omrf2	0.54938	-0.349787	1.44855	0.225926	Non-significant	0.725496	Not_significant
IMMT	OID31397	Q16891	Oncology_II	antimda5_omrf	antimda5_omrf1 - antimda5_omrf2	-0.721957	-1.90355	0.459636	0.225991	Non-significant	0.725496	Not_significant
SCRIB	OID30225	Q14160	Cardiometabolic_II	antimda5_omrf	antimda5_omrf1 - antimda5_omrf2	0.386335	-0.246935	1.0196	0.226565	Non-significant	0.725496	Not_significant
SCRIB	OID30225	Q14160	Cardiometabolic_II	antimda5_omrf	antimda5_omrf1 - antimda5_omrf2	0.386335	-0.246935	1.0196	0.226565	Non-significant	0.781921	Not_significant
SCRIB	OID30225	Q14160	Cardiometabolic_II	antimda5_omrf	antimda5_omrf1 - antimda5_omrf2	0.386335	-0.246935	1.0196	0.226565	Non-significant	0.792114	Not_significant
SCRIB	OID30225	Q14160	Cardiometabolic_II	antimda5_omrf	antimda5_omrf1 - antimda5_omrf2	0.386335	-0.246935	1.0196	0.226565	Non-significant	0.813328	Not_significant
ACOX1	OID20124	Q15067	Cardiometabolic	antimda5_omrf	antimda5_omrf1 - antimda5_omrf2	0.705737	-0.45086	1.86233	0.226606	Non-significant	0.725496	Not_significant
SRP14	OID21324	P37108	Oncology	antimda5_omrf	antimda5_omrf1 - antimda5_omrf2	0.611058	-0.392513	1.61463	0.227203	Non-significant	0.725496	Not_significant
GBP1	OID31128	P32455	Neurology_II	antimda5_omrf	antimda5_omrf1 - antimda5_omrf2	0.857351	-0.550077	2.26478	0.227374	Non-significant	0.725496	Not_significant
NINJ1	OID21167	Q92982	Oncology	antimda5_omrf	antimda5_omrf1 - antimda5_omrf2	0.451037	-0.289388	1.19146	0.227376	Non-significant	0.725496	Not_significant
FURIN	OID21514	P09958	Oncology	antimda5_omrf	antimda5_omrf1 - antimda5_omrf2	0.275475	-0.176927	0.727876	0.227489	Non-significant	0.725496	Not_significant
UXS1	OID21189	Q8NBZ7	Oncology	antimda5_omrf	antimda5_omrf1 - antimda5_omrf2	0.43379	-0.278996	1.14658	0.227648	Non-significant	0.725496	Not_significant
MUC13	OID20866	Q9H3R2	Neurology	antimda5_omrf	antimda5_omrf1 - antimda5_omrf2	0.354053	-0.22818	0.936286	0.227907	Non-significant	0.725496	Not_significant
STX7	OID30560	O15400	Inflammation_II	antimda5_omrf	antimda5_omrf1 - antimda5_omrf2	-0.360934	-0.954461	0.232592	0.228146	Non-significant	0.725496	Not_significant
OMP	OID30835	P47874	Neurology_II	antimda5_omrf	antimda5_omrf1 - antimda5_omrf2	0.954475	-0.615913	2.52486	0.228317	Non-significant	0.725496	Not_significant
OPTC	OID21362	Q9UBM4	Oncology	antimda5_omrf	antimda5_omrf1 - antimda5_omrf2	0.302102	-0.195169	0.799373	0.228589	Non-significant	0.725496	Not_significant
HEBP1	OID20063	Q9NRV9	Cardiometabolic	antimda5_omrf	antimda5_omrf1 - antimda5_omrf2	0.745307	-0.48157	1.97218	0.228641	Non-significant	0.725496	Not_significant
STXBP3	OID21240	O00186	Oncology	antimda5_omrf	antimda5_omrf1 - antimda5_omrf2	-0.458552	-1.21391	0.296808	0.228743	Non-significant	0.725496	Not_significant
CFHR2	OID30720	P36980	Inflammation_II	antimda5_omrf	antimda5_omrf1 - antimda5_omrf2	-0.737971	-1.95386	0.477917	0.228893	Non-significant	0.725496	Not_significant
CASP2	OID20555	P42575	Inflammation	antimda5_omrf	antimda5_omrf1 - antimda5_omrf2	-0.550484	-1.45914	0.358169	0.229593	Non-significant	0.72692	Not_significant
CORO1A	OID20286	P31146	Cardiometabolic	antimda5_omrf	antimda5_omrf1 - antimda5_omrf2	-0.870463	-2.30976	0.568834	0.230454	Non-significant	0.727285	Not_significant
YES1	OID21348	P07947	Oncology	antimda5_omrf	antimda5_omrf1 - antimda5_omrf2	-0.585391	-1.55348	0.382703	0.230469	Non-significant	0.727285	Not_significant
DBNL	OID20681	Q9UJU6	Inflammation	antimda5_omrf	antimda5_omrf1 - antimda5_omrf2	-0.627026	-1.66414	0.410088	0.230529	Non-significant	0.727285	Not_significant
CALCOCO1	OID21387	Q9P1Z2	Oncology	antimda5_omrf	antimda5_omrf1 - antimda5_omrf2	-0.675281	-1.7927	0.442139	0.230713	Non-significant	0.727285	Not_significant
CCL20	OID20671	P78556	Inflammation	antimda5_omrf	antimda5_omrf1 - antimda5_omrf2	0.38393	-0.251623	1.01948	0.231101	Non-significant	0.72743	Not_significant
FUT1	OID31295	P19526	Oncology_II	antimda5_omrf	antimda5_omrf1 - antimda5_omrf2	-0.798808	-2.12219	0.524569	0.231392	Non-significant	0.72743	Not_significant
AKR1B1	OID21244	P15121	Oncology	antimda5_omrf	antimda5_omrf1 - antimda5_omrf2	-0.481379	-1.27895	0.316192	0.23162	Non-significant	0.72743	Not_significant
PDCD1LG2	OID21273	Q9BQ51	Oncology	antimda5_omrf	antimda5_omrf1 - antimda5_omrf2	0.298885	-0.197289	0.79506	0.232332	Non-significant	0.72743	Not_significant
CD70	OID20599	P32970	Inflammation	antimda5_omrf	antimda5_omrf1 - antimda5_omrf2	0.510236	-0.336913	1.35739	0.232586	Non-significant	0.72743	Not_significant
CNDP1	OID20347	Q96KN2	Cardiometabolic	antimda5_omrf	antimda5_omrf1 - antimda5_omrf2	-0.526152	-1.40013	0.347829	0.232741	Non-significant	0.72743	Not_significant
PYDC1	OID30202	Q8WXC3	Cardiometabolic_II	antimda5_omrf	antimda5_omrf1 - antimda5_omrf2	-0.324254	-0.862961	0.214454	0.232858	Non-significant	0.72743	Not_significant
DCTD	OID30657	P32321	Inflammation_II	antimda5_omrf	antimda5_omrf1 - antimda5_omrf2	-0.572003	-1.52288	0.378872	0.232924	Non-significant	0.72743	Not_significant
PKLR	OID20682	P30613	Inflammation	antimda5_omrf	antimda5_omrf1 - antimda5_omrf2	0.759508	-0.503232	2.02225	0.233019	Non-significant	0.72743	Not_significant
AHNAK	OID30260	Q09666	Cardiometabolic_II	antimda5_omrf	antimda5_omrf1 - antimda5_omrf2	-0.493973	-1.31703	0.329087	0.234222	Non-significant	0.729712	Not_significant
DDX4	OID30431	Q9NQI0	Inflammation_II	antimda5_omrf	antimda5_omrf1 - antimda5_omrf2	-0.963513	-2.56981	0.642783	0.234282	Non-significant	0.729712	Not_significant
GFRAL	OID31091	Q6UXV0	Neurology_II	antimda5_omrf	antimda5_omrf1 - antimda5_omrf2	-0.47289	-1.26166	0.315881	0.234712	Non-significant	0.729712	Not_significant
PRG2	OID30381	P13727	Cardiometabolic_II	antimda5_omrf	antimda5_omrf1 - antimda5_omrf2	-0.371892	-0.992275	0.248491	0.234757	Non-significant	0.729712	Not_significant
NAAA	OID20931	Q02083	Neurology	antimda5_omrf	antimda5_omrf1 - antimda5_omrf2	0.439742	-0.295375	1.17486	0.235684	Non-significant	0.731808	Not_significant
C9orf40	OID31489	Q8IXQ3	Oncology_II	antimda5_omrf	antimda5_omrf1 - antimda5_omrf2	0.796741	-0.537741	2.13122	0.236412	Non-significant	0.733281	Not_significant
NCK2	OID20683	O43639	Inflammation	antimda5_omrf	antimda5_omrf1 - antimda5_omrf2	-0.399141	-1.06846	0.27018	0.236878	Non-significant	0.733369	Not_significant
DBH	OID30703	P09172	Inflammation_II	antimda5_omrf	antimda5_omrf1 - antimda5_omrf2	0.635728	-0.430076	1.70153	0.237072	Non-significant	0.733369	Not_significant
TPT1	OID20476	P13693	Inflammation	antimda5_omrf	antimda5_omrf1 - antimda5_omrf2	1.07554	-0.728139	2.87922	0.2372	Non-significant	0.733369	Not_significant
KLK8	OID21517	O60259	Oncology	antimda5_omrf	antimda5_omrf1 - antimda5_omrf2	-0.27813	-0.744879	0.188618	0.237529	Non-significant	0.733606	Not_significant
DEFB103A_DEFB103B	OID30534	P81534	Inflammation_II	antimda5_omrf	antimda5_omrf1 - antimda5_omrf2	-0.730568	-1.95735	0.496213	0.237819	Non-significant	0.733719	Not_significant
LIF	OID20824	P15018	Neurology	antimda5_omrf	antimda5_omrf1 - antimda5_omrf2	0.383404	-0.261238	1.02805	0.238412	Non-significant	0.734165	Not_significant
DTX3	OID21349	Q8N9I9	Oncology	antimda5_omrf	antimda5_omrf1 - antimda5_omrf2	-0.365192	-0.979687	0.249302	0.23847	Non-significant	0.734165	Not_significant
ACYP1	OID30642	P07311	Inflammation_II	antimda5_omrf	antimda5_omrf1 - antimda5_omrf2	0.647921	-0.444906	1.74075	0.239871	Non-significant	0.736977	Not_significant
FGF16	OID30535	O43320	Inflammation_II	antimda5_omrf	antimda5_omrf1 - antimda5_omrf2	0.868686	-0.597403	2.33477	0.240029	Non-significant	0.736977	Not_significant
IL6ST	OID20147	P40189	Cardiometabolic	antimda5_omrf	antimda5_omrf1 - antimda5_omrf2	0.232408	-0.159933	0.624748	0.240147	Non-significant	0.736977	Not_significant
FABP2	OID20200	P12104	Cardiometabolic	antimda5_omrf	antimda5_omrf1 - antimda5_omrf2	-0.439557	-1.18199	0.302879	0.24053	Non-significant	0.737074	Not_significant
CHGB	OID21038	P05060	Neurology	antimda5_omrf	antimda5_omrf1 - antimda5_omrf2	-0.355079	-0.955059	0.244901	0.240688	Non-significant	0.737074	Not_significant
CASC3	OID30921	O15234	Neurology_II	antimda5_omrf	antimda5_omrf1 - antimda5_omrf2	0.513096	-0.355016	1.38121	0.24116	Non-significant	0.737294	Not_significant
EZR	OID21017	P15311	Neurology	antimda5_omrf	antimda5_omrf1 - antimda5_omrf2	0.36378	-0.251806	0.979367	0.241391	Non-significant	0.737294	Not_significant
EIF5	OID30156	P55010	Cardiometabolic_II	antimda5_omrf	antimda5_omrf1 - antimda5_omrf2	0.865206	-0.601224	2.33164	0.242013	Non-significant	0.737294	Not_significant
SCG3	OID20728	Q8WXD2	Inflammation	antimda5_omrf	antimda5_omrf1 - antimda5_omrf2	0.359108	-0.249564	0.967779	0.242098	Non-significant	0.737294	Not_significant
TBC1D17	OID20844	Q9HA65	Neurology	antimda5_omrf	antimda5_omrf1 - antimda5_omrf2	0.565512	-0.393296	1.52432	0.242291	Non-significant	0.737294	Not_significant
TFAP2A	OID30848	P05549	Neurology_II	antimda5_omrf	antimda5_omrf1 - antimda5_omrf2	1.22072	-0.850371	3.29181	0.242605	Non-significant	0.737294	Not_significant
PRAME	OID31165	P78395	Oncology_II	antimda5_omrf	antimda5_omrf1 - antimda5_omrf2	0.921591	-0.644765	2.48795	0.243175	Non-significant	0.737294	Not_significant
TGM2	OID20141	P21980	Cardiometabolic	antimda5_omrf	antimda5_omrf1 - antimda5_omrf2	0.807956	-0.565615	2.18153	0.243262	Non-significant	0.737294	Not_significant
HBEGF	OID21465	Q99075	Oncology	antimda5_omrf	antimda5_omrf1 - antimda5_omrf2	-0.511078	-1.38008	0.357923	0.243277	Non-significant	0.737294	Not_significant
KRT5	OID20860	P13647	Neurology	antimda5_omrf	antimda5_omrf1 - antimda5_omrf2	0.634137	-0.443682	1.71196	0.24344	Non-significant	0.737294	Not_significant
EXOSC10	OID30083	Q01780	Cardiometabolic_II	antimda5_omrf	antimda5_omrf1 - antimda5_omrf2	0.459376	-0.322835	1.24159	0.243916	Non-significant	0.737294	Not_significant
RAB33A	OID30122	Q14088	Cardiometabolic_II	antimda5_omrf	antimda5_omrf1 - antimda5_omrf2	-0.696201	-1.88187	0.489471	0.244042	Non-significant	0.737294	Not_significant
IL12RB1	OID20486	P42701	Inflammation	antimda5_omrf	antimda5_omrf1 - antimda5_omrf2	0.466234	-0.327439	1.25991	0.244068	Non-significant	0.737294	Not_significant
CENPJ	OID31314	Q9HC77	Oncology_II	antimda5_omrf	antimda5_omrf1 - antimda5_omrf2	0.528358	-0.372117	1.42883	0.244378	Non-significant	0.737461	Not_significant
GPIHBP1	OID31469	Q8IV16	Oncology_II	antimda5_omrf	antimda5_omrf1 - antimda5_omrf2	-0.288767	-0.781827	0.204292	0.245456	Non-significant	0.7394	Not_significant
DAAM1	OID30664	Q9Y4D1	Inflammation_II	antimda5_omrf	antimda5_omrf1 - antimda5_omrf2	-0.599639	-1.62491	0.425629	0.24588	Non-significant	0.7394	Not_significant
TNFSF10	OID20611	P50591	Inflammation	antimda5_omrf	antimda5_omrf1 - antimda5_omrf2	0.258239	-0.183359	0.699837	0.245958	Non-significant	0.7394	Not_significant
GPC1	OID21438	P35052	Oncology	antimda5_omrf	antimda5_omrf1 - antimda5_omrf2	-0.333307	-0.903338	0.236724	0.246258	Non-significant	0.7394	Not_significant
NDUFA5	OID30520	Q16718	Inflammation_II	antimda5_omrf	antimda5_omrf1 - antimda5_omrf2	-0.685384	-1.85858	0.487814	0.24674	Non-significant	0.7394	Not_significant
UROD	OID30603	P06132	Inflammation_II	antimda5_omrf	antimda5_omrf1 - antimda5_omrf2	0.574721	-0.410206	1.55965	0.247259	Non-significant	0.7394	Not_significant
CD46	OID20380	P15529	Cardiometabolic	antimda5_omrf	antimda5_omrf1 - antimda5_omrf2	-0.229811	-0.623712	0.164089	0.247362	Non-significant	0.7394	Not_significant
EVI2B	OID31227	P34910	Oncology_II	antimda5_omrf	antimda5_omrf1 - antimda5_omrf2	0.986697	-0.705222	2.67862	0.247487	Non-significant	0.7394	Not_significant
SOD1	OID20386	P00441	Cardiometabolic	antimda5_omrf	antimda5_omrf1 - antimda5_omrf2	0.516418	-0.369107	1.40194	0.24756	Non-significant	0.7394	Not_significant
EIF4G1	OID20625	Q04637	Inflammation	antimda5_omrf	antimda5_omrf1 - antimda5_omrf2	-0.461885	-1.25492	0.331148	0.248022	Non-significant	0.7394	Not_significant
CSF2RA	OID20915	P15509	Neurology	antimda5_omrf	antimda5_omrf1 - antimda5_omrf2	0.344293	-0.246862	0.935449	0.248177	Non-significant	0.7394	Not_significant
SCGB1A1	OID20688	P11684	Inflammation	antimda5_omrf	antimda5_omrf1 - antimda5_omrf2	-0.329454	-0.895656	0.236748	0.248611	Non-significant	0.7394	Not_significant
OSMR	OID20356	Q99650	Cardiometabolic	antimda5_omrf	antimda5_omrf1 - antimda5_omrf2	0.273531	-0.196884	0.743945	0.248873	Non-significant	0.7394	Not_significant
GP1BA	OID20381	P07359	Cardiometabolic	antimda5_omrf	antimda5_omrf1 - antimda5_omrf2	-0.214747	-0.584487	0.154993	0.249465	Non-significant	0.7394	Not_significant
STX16	OID21170	O14662	Oncology	antimda5_omrf	antimda5_omrf1 - antimda5_omrf2	-0.521715	-1.42167	0.378245	0.250026	Non-significant	0.7394	Not_significant
CRELD1	OID30619	Q96HD1	Inflammation_II	antimda5_omrf	antimda5_omrf1 - antimda5_omrf2	0.235263	-0.170736	0.641261	0.250412	Non-significant	0.7394	Not_significant
IL10	OID20431	P22301	Inflammation	antimda5_omrf	antimda5_omrf1 - antimda5_omrf2	0.640016	-0.464217	1.74425	0.250435	Non-significant	0.7394	Not_significant
CDKN2D	OID21295	P55273	Oncology	antimda5_omrf	antimda5_omrf1 - antimda5_omrf2	-0.66841	-1.82365	0.486836	0.251107	Non-significant	0.7394	Not_significant
ITGA5	OID21139	P08648	Neurology	antimda5_omrf	antimda5_omrf1 - antimda5_omrf2	0.276442	-0.201672	0.754557	0.251236	Non-significant	0.7394	Not_significant
HAVCR1	OID21422	Q96D42	Oncology	antimda5_omrf	antimda5_omrf1 - antimda5_omrf2	0.382211	-0.278769	1.04319	0.25138	Non-significant	0.7394	Not_significant
PDGFC	OID21183	Q9NRA1	Oncology	antimda5_omrf	antimda5_omrf1 - antimda5_omrf2	0.218283	-0.159203	0.595769	0.251434	Non-significant	0.7394	Not_significant
CXCL1	OID20762	P09341	Inflammation	antimda5_omrf	antimda5_omrf1 - antimda5_omrf2	-0.416794	-1.13767	0.304082	0.251587	Non-significant	0.7394	Not_significant
PDCD5	OID21021	O14737	Neurology	antimda5_omrf	antimda5_omrf1 - antimda5_omrf2	0.582042	-0.42471	1.58879	0.251619	Non-significant	0.7394	Not_significant
FRZB	OID20968	Q92765	Neurology	antimda5_omrf	antimda5_omrf1 - antimda5_omrf2	0.351174	-0.256958	0.959306	0.251783	Non-significant	0.7394	Not_significant
CRX	OID20070	O43186	Cardiometabolic	antimda5_omrf	antimda5_omrf1 - antimda5_omrf2	0.659867	-0.482147	1.80188	0.251885	Non-significant	0.7394	Not_significant
SMAD1	OID21180	Q15797	Oncology	antimda5_omrf	antimda5_omrf1 - antimda5_omrf2	-0.41457	-1.13323	0.304085	0.252286	Non-significant	0.7394	Not_significant
SCARF2	OID21048	Q96GP6	Neurology	antimda5_omrf	antimda5_omrf1 - antimda5_omrf2	-0.294428	-0.804876	0.216021	0.252621	Non-significant	0.7394	Not_significant
DGKA	OID30546	P23743	Inflammation_II	antimda5_omrf	antimda5_omrf1 - antimda5_omrf2	-0.556007	-1.52048	0.408468	0.252817	Non-significant	0.7394	Not_significant
CD163	OID20360	Q86VB7	Cardiometabolic	antimda5_omrf	antimda5_omrf1 - antimda5_omrf2	0.372063	-0.273436	1.01756	0.252976	Non-significant	0.7394	Not_significant
DHPS	OID31357	P49366	Oncology_II	antimda5_omrf	antimda5_omrf1 - antimda5_omrf2	0.665499	-0.48927	1.82027	0.253108	Non-significant	0.7394	Not_significant
GIT1	OID30533	Q9Y2X7	Inflammation_II	antimda5_omrf	antimda5_omrf1 - antimda5_omrf2	-0.46439	-1.27073	0.341948	0.253402	Non-significant	0.7394	Not_significant
MUCL3	OID31170	Q3MIW9	Oncology_II	antimda5_omrf	antimda5_omrf1 - antimda5_omrf2	0.721966	-0.531709	1.97564	0.253454	Non-significant	0.7394	Not_significant
CAPS	OID31126	Q13938	Neurology_II	antimda5_omrf	antimda5_omrf1 - antimda5_omrf2	0.334633	-0.246922	0.916188	0.253606	Non-significant	0.7394	Not_significant
ANK2	OID30161	Q01484	Cardiometabolic_II	antimda5_omrf	antimda5_omrf1 - antimda5_omrf2	-0.492407	-1.3479	0.36309	0.253698	Non-significant	0.7394	Not_significant
BMP10	OID30575	O95393	Inflammation_II	antimda5_omrf	antimda5_omrf1 - antimda5_omrf2	0.236925	-0.175656	0.649505	0.254571	Non-significant	0.741199	Not_significant
STAM	OID31425	Q92783	Oncology_II	antimda5_omrf	antimda5_omrf1 - antimda5_omrf2	-0.553269	-1.51763	0.411087	0.254935	Non-significant	0.741514	Not_significant
SLAMF1	OID20496	Q13291	Inflammation	antimda5_omrf	antimda5_omrf1 - antimda5_omrf2	0.526551	-0.393414	1.44652	0.256276	Non-significant	0.744614	Not_significant
TFPI2	OID21512	P48307	Oncology	antimda5_omrf	antimda5_omrf1 - antimda5_omrf2	0.392522	-0.293932	1.07898	0.256769	Non-significant	0.744614	Not_significant
FOLH1	OID30430	Q04609	Inflammation_II	antimda5_omrf	antimda5_omrf1 - antimda5_omrf2	0.780821	-0.584764	2.14641	0.256772	Non-significant	0.744614	Not_significant
PALM	OID31515	O75781	Oncology_II	antimda5_omrf	antimda5_omrf1 - antimda5_omrf2	-0.344709	-0.949085	0.259667	0.257784	Non-significant	0.745571	Not_significant
RBFOX3	OID30984	A6NFN3	Neurology_II	antimda5_omrf	antimda5_omrf1 - antimda5_omrf2	-0.655172	-1.80389	0.493541	0.257984	Non-significant	0.745571	Not_significant
APOBR	OID30246	Q0VD83	Cardiometabolic_II	antimda5_omrf	antimda5_omrf1 - antimda5_omrf2	0.178271	-0.134511	0.491054	0.258314	Non-significant	0.745571	Not_significant
TF	OID30783	P02787	Inflammation_II	antimda5_omrf	antimda5_omrf1 - antimda5_omrf2	-0.186478	-0.514033	0.141076	0.258467	Non-significant	0.745571	Not_significant
DLGAP5	OID30976	Q15398	Neurology_II	antimda5_omrf	antimda5_omrf1 - antimda5_omrf2	0.427376	-0.322969	1.17772	0.258503	Non-significant	0.745571	Not_significant
RALB	OID30567	P11234	Inflammation_II	antimda5_omrf	antimda5_omrf1 - antimda5_omrf2	-0.534076	-1.47469	0.40654	0.259889	Non-significant	0.745571	Not_significant
PRDX3	OID20483	P30048	Inflammation	antimda5_omrf	antimda5_omrf1 - antimda5_omrf2	-0.51892	-1.43324	0.395398	0.260031	Non-significant	0.745571	Not_significant
PPCDC	OID21027	Q96CD2	Neurology	antimda5_omrf	antimda5_omrf1 - antimda5_omrf2	0.371737	-0.283029	1.0265	0.260146	Non-significant	0.745571	Not_significant
TET2	OID31266	Q6N021	Oncology_II	antimda5_omrf	antimda5_omrf1 - antimda5_omrf2	-0.934696	-2.58273	0.713335	0.260618	Non-significant	0.745571	Not_significant
HMOX1	OID20217	P09601	Cardiometabolic	antimda5_omrf	antimda5_omrf1 - antimda5_omrf2	0.434577	-0.331998	1.20115	0.26064	Non-significant	0.745571	Not_significant
LYZL2	OID31180	Q7Z4W2	Oncology_II	antimda5_omrf	antimda5_omrf1 - antimda5_omrf2	0.224616	-0.171456	0.620687	0.260657	Non-significant	0.745571	Not_significant
TPMT	OID21270	P51580	Oncology	antimda5_omrf	antimda5_omrf1 - antimda5_omrf2	0.527274	-0.402715	1.45726	0.260787	Non-significant	0.745571	Not_significant
IL4	OID20426	P05112	Inflammation	antimda5_omrf	antimda5_omrf1 - antimda5_omrf2	1.15944	-0.886641	3.20551	0.261041	Non-significant	0.745571	Not_significant
RRM2	OID21187	P31350	Oncology	antimda5_omrf	antimda5_omrf1 - antimda5_omrf2	0.613653	-0.469823	1.69713	0.261281	Non-significant	0.745571	Not_significant
TLR4	OID30428	O00206	Inflammation_II	antimda5_omrf	antimda5_omrf1 - antimda5_omrf2	0.333157	-0.255333	0.921648	0.261342	Non-significant	0.745571	Not_significant
DCTN6	OID20879	O00399	Neurology	antimda5_omrf	antimda5_omrf1 - antimda5_omrf2	0.73507	-0.563466	2.03361	0.261527	Non-significant	0.745571	Not_significant
IL20RB	OID30461	Q6UXL0	Inflammation_II	antimda5_omrf	antimda5_omrf1 - antimda5_omrf2	0.268817	-0.206182	0.743816	0.26159	Non-significant	0.745571	Not_significant
CASQ2	OID30063	O14958	Cardiometabolic_II	antimda5_omrf	antimda5_omrf1 - antimda5_omrf2	0.609824	-0.468537	1.68818	0.262001	Non-significant	0.745571	Not_significant
NFASC	OID20634	O94856	Inflammation	antimda5_omrf	antimda5_omrf1 - antimda5_omrf2	0.255665	-0.196703	0.708034	0.26201	Non-significant	0.745571	Not_significant
TRDMT1	OID31335	O14717	Oncology_II	antimda5_omrf	antimda5_omrf1 - antimda5_omrf2	-0.631802	-1.75029	0.486687	0.26225	Non-significant	0.745571	Not_significant
ALPI	OID30497	P09923	Inflammation_II	antimda5_omrf	antimda5_omrf1 - antimda5_omrf2	-0.819833	-2.27279	0.633128	0.26301	Non-significant	0.745762	Not_significant
RABEPK	OID21163	Q7Z6M1	Oncology	antimda5_omrf	antimda5_omrf1 - antimda5_omrf2	0.227616	-0.175957	0.63119	0.263239	Non-significant	0.745762	Not_significant
NGF	OID20920	P01138	Neurology	antimda5_omrf	antimda5_omrf1 - antimda5_omrf2	0.04759	-0.0368444	0.132024	0.263329	Non-significant	0.745762	Not_significant
DNLZ	OID30822	Q5SXM8	Neurology_II	antimda5_omrf	antimda5_omrf1 - antimda5_omrf2	-1.25554	-3.48207	0.970989	0.263346	Non-significant	0.745762	Not_significant
BNIP2	OID30292	Q12982	Cardiometabolic_II	antimda5_omrf	antimda5_omrf1 - antimda5_omrf2	-0.523671	-1.45361	0.406267	0.263748	Non-significant	0.746169	Not_significant
MORC3	OID31073	Q14149	Neurology_II	antimda5_omrf	antimda5_omrf1 - antimda5_omrf2	0.587004	-0.456902	1.63091	0.264676	Non-significant	0.746857	Not_significant
TXN	OID30670	P10599	Inflammation_II	antimda5_omrf	antimda5_omrf1 - antimda5_omrf2	0.407393	-0.317303	1.13209	0.264808	Non-significant	0.746857	Not_significant
BTLA	OID31237	Q7Z6A9	Oncology_II	antimda5_omrf	antimda5_omrf1 - antimda5_omrf2	0.948223	-0.740145	2.63659	0.264853	Non-significant	0.746857	Not_significant
VEGFA	OID20650	P15692	Inflammation	antimda5_omrf	antimda5_omrf1 - antimda5_omrf2	-0.383332	-1.06594	0.299281	0.265022	Non-significant	0.746857	Not_significant
ATP5PO	OID20811	P48047	Neurology	antimda5_omrf	antimda5_omrf1 - antimda5_omrf2	-0.225487	-0.627497	0.176522	0.265866	Non-significant	0.748506	Not_significant
LCN15	OID31032	Q6UWW0	Neurology_II	antimda5_omrf	antimda5_omrf1 - antimda5_omrf2	-0.368843	-1.02693	0.289241	0.26622	Non-significant	0.748775	Not_significant
PHACTR2	OID31009	O75167	Neurology_II	antimda5_omrf	antimda5_omrf1 - antimda5_omrf2	-0.806565	-2.24754	0.634415	0.266554	Non-significant	0.748988	Not_significant
SULT1A1	OID21031	P50225	Neurology	antimda5_omrf	antimda5_omrf1 - antimda5_omrf2	-0.861822	-2.40371	0.680065	0.267233	Non-significant	0.750168	Not_significant
MMP15	OID30299	P51511	Cardiometabolic_II	antimda5_omrf	antimda5_omrf1 - antimda5_omrf2	0.316668	-0.251196	0.884532	0.268528	Non-significant	0.752957	Not_significant
LILRA6	OID30346	Q6PI73	Cardiometabolic_II	antimda5_omrf	antimda5_omrf1 - antimda5_omrf2	0.468985	-0.372912	1.31088	0.26884	Non-significant	0.752957	Not_significant
FEN1	OID21192	P39748	Oncology	antimda5_omrf	antimda5_omrf1 - antimda5_omrf2	0.583273	-0.464454	1.631	0.269006	Non-significant	0.752957	Not_significant
NID2	OID21085	Q14112	Neurology	antimda5_omrf	antimda5_omrf1 - antimda5_omrf2	-0.460684	-1.28952	0.368154	0.26992	Non-significant	0.7546	Not_significant
VAV3	OID30795	Q9UKW4	Neurology_II	antimda5_omrf	antimda5_omrf1 - antimda5_omrf2	-0.752813	-2.10939	0.603764	0.270591	Non-significant	0.7546	Not_significant
CARHSP1	OID20859	Q9Y2V2	Neurology	antimda5_omrf	antimda5_omrf1 - antimda5_omrf2	0.554248	-0.444557	1.55305	0.27066	Non-significant	0.7546	Not_significant
F3	OID21440	P13726	Oncology	antimda5_omrf	antimda5_omrf1 - antimda5_omrf2	0.198529	-0.159424	0.556483	0.270921	Non-significant	0.7546	Not_significant
ITGAV	OID21416	P06756	Oncology	antimda5_omrf	antimda5_omrf1 - antimda5_omrf2	-0.220171	-0.61731	0.176968	0.271138	Non-significant	0.7546	Not_significant
IL17RA	OID21089	Q96F46	Neurology	antimda5_omrf	antimda5_omrf1 - antimda5_omrf2	-0.264314	-0.740841	0.212214	0.271156	Non-significant	0.7546	Not_significant
ACRBP	OID31385	Q8NEB7	Oncology_II	antimda5_omrf	antimda5_omrf1 - antimda5_omrf2	0.217786	-0.175819	0.61139	0.272212	Non-significant	0.75611	Not_significant
FGF21	OID21402	Q9NSA1	Oncology	antimda5_omrf	antimda5_omrf1 - antimda5_omrf2	1.01577	-0.820154	2.85169	0.272347	Non-significant	0.75611	Not_significant
MDK	OID21489	P21741	Oncology	antimda5_omrf	antimda5_omrf1 - antimda5_omrf2	0.5776	-0.467199	1.6224	0.272663	Non-significant	0.75611	Not_significant
DNAJC6	OID30247	O75061	Cardiometabolic_II	antimda5_omrf	antimda5_omrf1 - antimda5_omrf2	0.736883	-0.597476	2.07124	0.273237	Non-significant	0.75611	Not_significant
MAP1LC3A	OID30868	Q9H492	Neurology_II	antimda5_omrf	antimda5_omrf1 - antimda5_omrf2	-0.858322	-2.41378	0.697137	0.273331	Non-significant	0.75611	Not_significant
FZD10	OID30931	Q9ULW2	Neurology_II	antimda5_omrf	antimda5_omrf1 - antimda5_omrf2	1.10591	-0.897822	3.10963	0.273472	Non-significant	0.75611	Not_significant
TARBP2	OID20870	Q15633	Neurology	antimda5_omrf	antimda5_omrf1 - antimda5_omrf2	-0.455749	-1.28166	0.370162	0.273601	Non-significant	0.75611	Not_significant
TNFRSF13B	OID20702	O14836	Inflammation	antimda5_omrf	antimda5_omrf1 - antimda5_omrf2	0.334992	-0.27232	0.942304	0.273787	Non-significant	0.75611	Not_significant
FGF20	OID30459	Q9NP95	Inflammation_II	antimda5_omrf	antimda5_omrf1 - antimda5_omrf2	0.159553	-0.130234	0.449339	0.274442	Non-significant	0.757199	Not_significant
GGCT	OID30304	O75223	Cardiometabolic_II	antimda5_omrf	antimda5_omrf1 - antimda5_omrf2	0.504046	-0.412081	1.42017	0.274986	Non-significant	0.757421	Not_significant
PTPN6	OID20717	P29350	Inflammation	antimda5_omrf	antimda5_omrf1 - antimda5_omrf2	-0.442298	-1.24816	0.363569	0.275763	Non-significant	0.757421	Not_significant
DSG3	OID21460	P32926	Oncology	antimda5_omrf	antimda5_omrf1 - antimda5_omrf2	-0.197009	-0.555871	0.161852	0.275838	Non-significant	0.757421	Not_significant
C1QTNF6	OID31049	Q9BXI9	Neurology_II	antimda5_omrf	antimda5_omrf1 - antimda5_omrf2	0.366877	-0.301606	1.03536	0.276018	Non-significant	0.757421	Not_significant
CASP4	OID31276	P49662	Oncology_II	antimda5_omrf	antimda5_omrf1 - antimda5_omrf2	0.766105	-0.63047	2.16268	0.276318	Non-significant	0.757421	Not_significant
ITIH3	OID20352	Q06033	Cardiometabolic	antimda5_omrf	antimda5_omrf1 - antimda5_omrf2	0.451237	-0.371502	1.27398	0.276454	Non-significant	0.757421	Not_significant
LTO1	OID20434	Q8WV07	Inflammation	antimda5_omrf	antimda5_omrf1 - antimda5_omrf2	0.32997	-0.272043	0.931984	0.276798	Non-significant	0.757421	Not_significant
SLA2	OID31017	Q9H6Q3	Neurology_II	antimda5_omrf	antimda5_omrf1 - antimda5_omrf2	-0.514726	-1.45493	0.425482	0.277033	Non-significant	0.757421	Not_significant
MRPL52	OID31239	Q86TS9	Oncology_II	antimda5_omrf	antimda5_omrf1 - antimda5_omrf2	-0.155535	-0.439586	0.128515	0.277167	Non-significant	0.757421	Not_significant
GFAP	OID21247	P14136	Oncology	antimda5_omrf	antimda5_omrf1 - antimda5_omrf2	-0.353721	-1.00026	0.292813	0.277341	Non-significant	0.757421	Not_significant
INSL3	OID31129	P51460	Neurology_II	antimda5_omrf	antimda5_omrf1 - antimda5_omrf2	0.587116	-0.486314	1.66055	0.277803	Non-significant	0.757421	Not_significant
SCARA5	OID21058	Q6ZMJ2	Neurology	antimda5_omrf	antimda5_omrf1 - antimda5_omrf2	0.254465	-0.211063	0.719993	0.277881	Non-significant	0.757421	Not_significant
MCEMP1	OID30501	Q8IX19	Inflammation_II	antimda5_omrf	antimda5_omrf1 - antimda5_omrf2	-0.637076	-1.80225	0.528099	0.277921	Non-significant	0.757421	Not_significant
CNTN3	OID21092	Q9P232	Neurology	antimda5_omrf	antimda5_omrf1 - antimda5_omrf2	0.195314	-0.162629	0.553257	0.278595	Non-significant	0.758544	Not_significant
CA1	OID20409	P00915	Cardiometabolic	antimda5_omrf	antimda5_omrf1 - antimda5_omrf2	0.661278	-0.553905	1.87646	0.279921	Non-significant	0.75878	Not_significant
LTBP3	OID21191	Q9NS15	Oncology	antimda5_omrf	antimda5_omrf1 - antimda5_omrf2	0.386146	-0.323558	1.09585	0.280231	Non-significant	0.75878	Not_significant
FGF12	OID30454	P61328	Inflammation_II	antimda5_omrf	antimda5_omrf1 - antimda5_omrf2	0.279231	-0.23406	0.792521	0.280295	Non-significant	0.75878	Not_significant
FCER1A	OID30992	P12319	Neurology_II	antimda5_omrf	antimda5_omrf1 - antimda5_omrf2	0.17403	-0.146013	0.494073	0.28058	Non-significant	0.75878	Not_significant
SUMF1	OID30486	Q8NBK3	Inflammation_II	antimda5_omrf	antimda5_omrf1 - antimda5_omrf2	0.517249	-0.434587	1.46909	0.280699	Non-significant	0.75878	Not_significant
SHPK	OID31292	Q9UHJ6	Oncology_II	antimda5_omrf	antimda5_omrf1 - antimda5_omrf2	0.489757	-0.412095	1.39161	0.280993	Non-significant	0.75878	Not_significant
IL5	OID20472	P05113	Inflammation	antimda5_omrf	antimda5_omrf1 - antimda5_omrf2	-1.15614	-3.28588	0.973591	0.281379	Non-significant	0.75878	Not_significant
IGFBP1	OID20246	P08833	Cardiometabolic	antimda5_omrf	antimda5_omrf1 - antimda5_omrf2	-0.82818	-2.35387	0.697509	0.281409	Non-significant	0.75878	Not_significant
OXT	OID21047	P01178	Neurology	antimda5_omrf	antimda5_omrf1 - antimda5_omrf2	0.611247	-0.515099	1.73759	0.281533	Non-significant	0.75878	Not_significant
TBC1D23	OID21286	Q9NUY8	Oncology	antimda5_omrf	antimda5_omrf1 - antimda5_omrf2	-0.576502	-1.63964	0.486637	0.281538	Non-significant	0.75878	Not_significant
CLEC2L	OID30884	P0C7M8	Neurology_II	antimda5_omrf	antimda5_omrf1 - antimda5_omrf2	0.838057	-0.706329	2.38244	0.281563	Non-significant	0.75878	Not_significant
GALNT5	OID30295	Q7Z7M9	Cardiometabolic_II	antimda5_omrf	antimda5_omrf1 - antimda5_omrf2	-0.334886	-0.952464	0.282691	0.281905	Non-significant	0.758994	Not_significant
ATP1B4	OID31230	Q9UN42	Oncology_II	antimda5_omrf	antimda5_omrf1 - antimda5_omrf2	-0.704185	-2.00471	0.596339	0.282604	Non-significant	0.760171	Not_significant
IGF2BP3	OID30112	O00425	Cardiometabolic_II	antimda5_omrf	antimda5_omrf1 - antimda5_omrf2	-0.538667	-1.53537	0.458034	0.283185	Non-significant	0.760597	Not_significant
KCNIP4	OID20813	Q6PIL6	Neurology	antimda5_omrf	antimda5_omrf1 - antimda5_omrf2	0.638365	-0.542292	1.81902	0.283288	Non-significant	0.760597	Not_significant
SLAMF8	OID21214	Q9P0V8	Oncology	antimda5_omrf	antimda5_omrf1 - antimda5_omrf2	0.392102	-0.334617	1.11882	0.284178	Non-significant	0.762282	Not_significant
DAPP1	OID20524	Q9UN19	Inflammation	antimda5_omrf	antimda5_omrf1 - antimda5_omrf2	-0.546488	-1.56079	0.467814	0.284592	Non-significant	0.762339	Not_significant
ACHE	OID30585	P22303	Inflammation_II	antimda5_omrf	antimda5_omrf1 - antimda5_omrf2	-0.44519	-1.27121	0.380829	0.284812	Non-significant	0.762339	Not_significant
SLC1A4	OID30926	P43007	Neurology_II	antimda5_omrf	antimda5_omrf1 - antimda5_omrf2	1.39228	-1.19196	3.97652	0.284989	Non-significant	0.762339	Not_significant
APP	OID21070	P05067	Neurology	antimda5_omrf	antimda5_omrf1 - antimda5_omrf2	-0.27113	-0.774706	0.232446	0.285299	Non-significant	0.762463	Not_significant
GIPC3	OID31507	Q8TF64	Oncology_II	antimda5_omrf	antimda5_omrf1 - antimda5_omrf2	-0.626369	-1.79133	0.538593	0.285661	Non-significant	0.762728	Not_significant
ITGAM	OID21071	P11215	Neurology	antimda5_omrf	antimda5_omrf1 - antimda5_omrf2	0.337116	-0.291148	0.965381	0.286572	Non-significant	0.763111	Not_significant
CCL7	OID20523	P80098	Inflammation	antimda5_omrf	antimda5_omrf1 - antimda5_omrf2	0.955535	-0.824487	2.73556	0.286695	Non-significant	0.763111	Not_significant
PRTN3	OID20329	P24158	Cardiometabolic	antimda5_omrf	antimda5_omrf1 - antimda5_omrf2	0.421447	-0.364885	1.20778	0.287198	Non-significant	0.763111	Not_significant
CDH23	OID31074	Q9H251	Neurology_II	antimda5_omrf	antimda5_omrf1 - antimda5_omrf2	-0.326493	-0.936072	0.283086	0.287438	Non-significant	0.763111	Not_significant
APOD	OID30746	P05090	Inflammation_II	antimda5_omrf	antimda5_omrf1 - antimda5_omrf2	-0.229544	-0.658752	0.199664	0.288182	Non-significant	0.763111	Not_significant
IGFBP7	OID20236	Q16270	Cardiometabolic	antimda5_omrf	antimda5_omrf1 - antimda5_omrf2	0.161204	-0.140709	0.463118	0.289035	Non-significant	0.763111	Not_significant
MTPN	OID20080	P58546	Cardiometabolic	antimda5_omrf	antimda5_omrf1 - antimda5_omrf2	0.447107	-0.389922	1.28414	0.289079	Non-significant	0.763111	Not_significant
CHI3L1	OID20399	P36222	Cardiometabolic	antimda5_omrf	antimda5_omrf1 - antimda5_omrf2	0.459406	-0.401601	1.32041	0.289608	Non-significant	0.763111	Not_significant
PECAM1	OID21131	P16284	Neurology	antimda5_omrf	antimda5_omrf1 - antimda5_omrf2	-0.237476	-0.683056	0.208105	0.28977	Non-significant	0.763111	Not_significant
TLR1	OID30532	Q15399	Inflammation_II	antimda5_omrf	antimda5_omrf1 - antimda5_omrf2	0.268793	-0.235408	0.772993	0.28992	Non-significant	0.763111	Not_significant
FETUB	OID20404	Q9UGM5	Cardiometabolic	antimda5_omrf	antimda5_omrf1 - antimda5_omrf2	0.285776	-0.250741	0.822292	0.29009	Non-significant	0.763111	Not_significant
XRCC4	OID20869	Q13426	Neurology	antimda5_omrf	antimda5_omrf1 - antimda5_omrf2	0.366832	-0.321999	1.05566	0.290227	Non-significant	0.763111	Not_significant
CLNS1A	OID30929	P54105	Neurology_II	antimda5_omrf	antimda5_omrf1 - antimda5_omrf2	0.739418	-0.648297	2.12713	0.290268	Non-significant	0.763111	Not_significant
DNAJA2	OID20627	O60884	Inflammation	antimda5_omrf	antimda5_omrf1 - antimda5_omrf2	-0.406064	-1.16854	0.356411	0.290326	Non-significant	0.763111	Not_significant
TLR3	OID20612	O15455	Inflammation	antimda5_omrf	antimda5_omrf1 - antimda5_omrf2	0.336349	-0.295384	0.968082	0.290479	Non-significant	0.763111	Not_significant
MAVS	OID21204	Q7Z434	Oncology	antimda5_omrf	antimda5_omrf1 - antimda5_omrf2	-0.554656	-1.59738	0.488066	0.29069	Non-significant	0.763111	Not_significant
NEXN	OID30678	Q0ZGT2	Inflammation_II	antimda5_omrf	antimda5_omrf1 - antimda5_omrf2	-0.473004	-1.36266	0.416657	0.290942	Non-significant	0.763111	Not_significant
CRYM	OID30815	Q14894	Neurology_II	antimda5_omrf	antimda5_omrf1 - antimda5_omrf2	0.626112	-0.551863	1.80409	0.291272	Non-significant	0.763111	Not_significant
ITGA2	OID30570	P17301	Inflammation_II	antimda5_omrf	antimda5_omrf1 - antimda5_omrf2	-0.2796	-0.806091	0.246891	0.291811	Non-significant	0.763111	Not_significant
SERPINA9	OID21284	Q86WD7	Oncology	antimda5_omrf	antimda5_omrf1 - antimda5_omrf2	-0.608857	-1.75619	0.538471	0.292205	Non-significant	0.763111	Not_significant
IGBP1	OID31059	P78318	Neurology_II	antimda5_omrf	antimda5_omrf1 - antimda5_omrf2	0.706878	-0.626337	2.04009	0.292625	Non-significant	0.763111	Not_significant
PDIA5	OID31209	Q14554	Oncology_II	antimda5_omrf	antimda5_omrf1 - antimda5_omrf2	1.0856	-0.96289	3.13408	0.292738	Non-significant	0.763111	Not_significant
NFU1	OID31510	Q9UMS0	Oncology_II	antimda5_omrf	antimda5_omrf1 - antimda5_omrf2	-0.63184	-1.82539	0.561711	0.293045	Non-significant	0.763111	Not_significant
ST13	OID30624	P50502	Inflammation_II	antimda5_omrf	antimda5_omrf1 - antimda5_omrf2	0.479641	-0.426396	1.38568	0.293283	Non-significant	0.763111	Not_significant
CSF2	OID30072	P04141	Cardiometabolic_II	antimda5_omrf	antimda5_omrf1 - antimda5_omrf2	0.40051	-0.356088	1.15711	0.293392	Non-significant	0.763111	Not_significant
KLB	OID20888	Q86Z14	Neurology	antimda5_omrf	antimda5_omrf1 - antimda5_omrf2	0.463843	-0.412901	1.34059	0.293668	Non-significant	0.763111	Not_significant
COL18A1	OID20332	P39060	Cardiometabolic	antimda5_omrf	antimda5_omrf1 - antimda5_omrf2	-0.178512	-0.516194	0.159171	0.293754	Non-significant	0.763111	Not_significant
CLINT1	OID31182	Q14677	Oncology_II	antimda5_omrf	antimda5_omrf1 - antimda5_omrf2	0.676263	-0.602915	1.95544	0.294	Non-significant	0.763111	Not_significant
SNCA	OID30645	P37840	Inflammation_II	antimda5_omrf	antimda5_omrf1 - antimda5_omrf2	0.964896	-0.861785	2.79158	0.294261	Non-significant	0.763111	Not_significant
GSTP1	OID20876	P09211	Neurology	antimda5_omrf	antimda5_omrf1 - antimda5_omrf2	0.414869	-0.370337	1.20007	0.294296	Non-significant	0.763111	Not_significant
AMBN	OID20437	Q9NP70	Inflammation	antimda5_omrf	antimda5_omrf1 - antimda5_omrf2	0.776886	-0.693598	2.24737	0.294329	Non-significant	0.763111	Not_significant
SAFB2	OID31012	Q14151	Neurology_II	antimda5_omrf	antimda5_omrf1 - antimda5_omrf2	0.476653	-0.426292	1.3796	0.294405	Non-significant	0.763111	Not_significant
RASGRF1	OID31213	Q13972	Oncology_II	antimda5_omrf	antimda5_omrf1 - antimda5_omrf2	-1.32595	-3.83658	1.18468	0.294497	Non-significant	0.763111	Not_significant
PMM2	OID30125	O15305	Cardiometabolic_II	antimda5_omrf	antimda5_omrf1 - antimda5_omrf2	-0.579782	-1.67929	0.519729	0.295106	Non-significant	0.763482	Not_significant
ADAMTS8	OID21502	Q9UP79	Oncology	antimda5_omrf	antimda5_omrf1 - antimda5_omrf2	0.290178	-0.260033	0.840389	0.295167	Non-significant	0.763482	Not_significant
CD40LG	OID20616	P29965	Inflammation	antimda5_omrf	antimda5_omrf1 - antimda5_omrf2	-0.59719	-1.7336	0.539222	0.296661	Non-significant	0.764721	Not_significant
NFATC3	OID20470	Q12968	Inflammation	antimda5_omrf	antimda5_omrf1 - antimda5_omrf2	0.352264	-0.317904	1.02243	0.296765	Non-significant	0.764721	Not_significant
ARHGAP45	OID30653	Q92619	Inflammation_II	antimda5_omrf	antimda5_omrf1 - antimda5_omrf2	-0.556867	-1.61816	0.504423	0.297201	Non-significant	0.764721	Not_significant
STAU1	OID31210	O95793	Oncology_II	antimda5_omrf	antimda5_omrf1 - antimda5_omrf2	0.739362	-0.670113	2.14884	0.297349	Non-significant	0.764721	Not_significant
APEX1	OID21434	P27695	Oncology	antimda5_omrf	antimda5_omrf1 - antimda5_omrf2	0.502814	-0.455759	1.46139	0.29738	Non-significant	0.764721	Not_significant
AK1	OID20122	P00568	Cardiometabolic	antimda5_omrf	antimda5_omrf1 - antimda5_omrf2	0.711475	-0.646662	2.06961	0.298383	Non-significant	0.764721	Not_significant
SPRED2	OID30423	Q7Z698	Inflammation_II	antimda5_omrf	antimda5_omrf1 - antimda5_omrf2	-0.176901	-0.515443	0.161642	0.299298	Non-significant	0.764721	Not_significant
SMC3	OID31195	Q9UQE7	Oncology_II	antimda5_omrf	antimda5_omrf1 - antimda5_omrf2	0.620958	-0.567318	1.80923	0.299562	Non-significant	0.764721	Not_significant
C2orf69	OID30883	Q8N8R5	Neurology_II	antimda5_omrf	antimda5_omrf1 - antimda5_omrf2	0.525765	-0.480547	1.53208	0.299657	Non-significant	0.764721	Not_significant
MFAP4	OID30598	P55083	Inflammation_II	antimda5_omrf	antimda5_omrf1 - antimda5_omrf2	0.254007	-0.232526	0.74054	0.300016	Non-significant	0.764721	Not_significant
BTN3A2	OID20540	P78410	Inflammation	antimda5_omrf	antimda5_omrf1 - antimda5_omrf2	0.249582	-0.229745	0.728909	0.301287	Non-significant	0.764721	Not_significant
CA6	OID21096	P23280	Neurology	antimda5_omrf	antimda5_omrf1 - antimda5_omrf2	0.350813	-0.323691	1.02532	0.301758	Non-significant	0.764721	Not_significant
ARHGEF10	OID30994	O15013	Neurology_II	antimda5_omrf	antimda5_omrf1 - antimda5_omrf2	-0.525285	-1.53655	0.485982	0.302018	Non-significant	0.764721	Not_significant
RRAS	OID30961	P10301	Neurology_II	antimda5_omrf	antimda5_omrf1 - antimda5_omrf2	-0.766816	-2.24311	0.709478	0.302108	Non-significant	0.764721	Not_significant
LIPF	OID30266	P07098	Cardiometabolic_II	antimda5_omrf	antimda5_omrf1 - antimda5_omrf2	-0.298876	-0.874495	0.276742	0.302636	Non-significant	0.764721	Not_significant
STIP1	OID21077	P31948	Neurology	antimda5_omrf	antimda5_omrf1 - antimda5_omrf2	0.542342	-0.502968	1.58765	0.302998	Non-significant	0.764721	Not_significant
TPPP3	OID20842	Q9BW30	Neurology	antimda5_omrf	antimda5_omrf1 - antimda5_omrf2	-0.915484	-2.68081	0.849842	0.303006	Non-significant	0.764721	Not_significant
CHCHD10	OID31116	Q8WYQ3	Neurology_II	antimda5_omrf	antimda5_omrf1 - antimda5_omrf2	-0.643292	-1.88343	0.596842	0.303096	Non-significant	0.764721	Not_significant
MED21	OID30066	Q13503	Cardiometabolic_II	antimda5_omrf	antimda5_omrf1 - antimda5_omrf2	0.545084	-0.506491	1.59666	0.303146	Non-significant	0.764721	Not_significant
ACADM	OID31277	P11310	Oncology_II	antimda5_omrf	antimda5_omrf1 - antimda5_omrf2	0.765621	-0.711941	2.24318	0.303292	Non-significant	0.764721	Not_significant
NRXN3	OID30901	Q9Y4C0	Neurology_II	antimda5_omrf	antimda5_omrf1 - antimda5_omrf2	0.330334	-0.306783	0.967451	0.303322	Non-significant	0.764721	Not_significant
MFGE8	OID21134	Q08431	Neurology	antimda5_omrf	antimda5_omrf1 - antimda5_omrf2	0.348791	-0.32445	1.02203	0.303546	Non-significant	0.764721	Not_significant
GLRX5	OID30663	Q86SX6	Inflammation_II	antimda5_omrf	antimda5_omrf1 - antimda5_omrf2	-0.488207	-1.43077	0.454359	0.30381	Non-significant	0.764721	Not_significant
CST7	OID20704	O76096	Inflammation	antimda5_omrf	antimda5_omrf1 - antimda5_omrf2	0.488859	-0.455036	1.43275	0.303811	Non-significant	0.764721	Not_significant
CPXM1	OID21479	Q96SM3	Oncology	antimda5_omrf	antimda5_omrf1 - antimda5_omrf2	-0.412728	-1.21006	0.384607	0.303837	Non-significant	0.764721	Not_significant
ALCAM	OID20273	Q13740	Cardiometabolic	antimda5_omrf	antimda5_omrf1 - antimda5_omrf2	0.224162	-0.209533	0.657856	0.304568	Non-significant	0.764721	Not_significant
FGFR2	OID21478	P21802	Oncology	antimda5_omrf	antimda5_omrf1 - antimda5_omrf2	0.156361	-0.146821	0.459543	0.305593	Non-significant	0.764721	Not_significant
SEZ6	OID30968	Q53EL9	Neurology_II	antimda5_omrf	antimda5_omrf1 - antimda5_omrf2	0.41269	-0.387687	1.21307	0.305955	Non-significant	0.764721	Not_significant
GTPBP2	OID30946	Q9BX10	Neurology_II	antimda5_omrf	antimda5_omrf1 - antimda5_omrf2	-0.657906	-1.93485	0.619042	0.305969	Non-significant	0.764721	Not_significant
DOC2B	OID30927	Q14184	Neurology_II	antimda5_omrf	antimda5_omrf1 - antimda5_omrf2	0.816486	-0.768565	2.40154	0.3064	Non-significant	0.764721	Not_significant
MYOM2	OID30131	P54296	Cardiometabolic_II	antimda5_omrf	antimda5_omrf1 - antimda5_omrf2	-1.44288	-4.24497	1.35921	0.306616	Non-significant	0.764721	Not_significant
FARSA	OID30887	Q9Y285	Neurology_II	antimda5_omrf	antimda5_omrf1 - antimda5_omrf2	-0.622329	-1.83197	0.587313	0.306677	Non-significant	0.764721	Not_significant
CDK1	OID31164	P06493	Oncology_II	antimda5_omrf	antimda5_omrf1 - antimda5_omrf2	0.82378	-0.778314	2.42587	0.306933	Non-significant	0.764721	Not_significant
TYMP	OID20234	P19971	Cardiometabolic	antimda5_omrf	antimda5_omrf1 - antimda5_omrf2	0.432615	-0.408159	1.27339	0.306975	Non-significant	0.764721	Not_significant
ANKMY2	OID30518	Q8IV38	Inflammation_II	antimda5_omrf	antimda5_omrf1 - antimda5_omrf2	-0.611094	-1.79966	0.577474	0.306979	Non-significant	0.764721	Not_significant
SERPINE2	OID30359	P07093	Cardiometabolic_II	antimda5_omrf	antimda5_omrf1 - antimda5_omrf2	-0.47948	-1.4131	0.454139	0.307463	Non-significant	0.764721	Not_significant
KRT14	OID20800	P02533	Neurology	antimda5_omrf	antimda5_omrf1 - antimda5_omrf2	0.616566	-0.585548	1.81868	0.308253	Non-significant	0.764721	Not_significant
KLK13	OID21291	Q9UKR3	Oncology	antimda5_omrf	antimda5_omrf1 - antimda5_omrf2	-0.328179	-0.967938	0.31158	0.308347	Non-significant	0.764721	Not_significant
TNFRSF12A	OID21482	Q9NP84	Oncology	antimda5_omrf	antimda5_omrf1 - antimda5_omrf2	-0.407543	-1.202	0.38691	0.308428	Non-significant	0.764721	Not_significant
MRI1	OID30891	Q9BV20	Neurology_II	antimda5_omrf	antimda5_omrf1 - antimda5_omrf2	0.362181	-0.344388	1.06875	0.308709	Non-significant	0.764721	Not_significant
YY1	OID30446	P25490	Inflammation_II	antimda5_omrf	antimda5_omrf1 - antimda5_omrf2	-0.644742	-1.9037	0.614213	0.308788	Non-significant	0.764721	Not_significant
PGF	OID20673	P49763	Inflammation	antimda5_omrf	antimda5_omrf1 - antimda5_omrf2	-0.248972	-0.735201	0.237256	0.309047	Non-significant	0.764721	Not_significant
KIR3DL2	OID31191	P43630	Oncology_II	antimda5_omrf	antimda5_omrf1 - antimda5_omrf2	0.543473	-0.517677	1.60462	0.30919	Non-significant	0.764721	Not_significant
PLXNB3	OID20160	Q9ULL4	Cardiometabolic	antimda5_omrf	antimda5_omrf1 - antimda5_omrf2	-0.302343	-0.892913	0.288227	0.309395	Non-significant	0.764721	Not_significant
CLIC5	OID30890	Q9NZA1	Neurology_II	antimda5_omrf	antimda5_omrf1 - antimda5_omrf2	0.394444	-0.376088	1.16498	0.309432	Non-significant	0.764721	Not_significant
GNAS	OID31008	O95467	Neurology_II	antimda5_omrf	antimda5_omrf1 - antimda5_omrf2	-0.331922	-0.981313	0.317468	0.309869	Non-significant	0.764721	Not_significant
DTD1	OID30580	Q8TEA8	Inflammation_II	antimda5_omrf	antimda5_omrf1 - antimda5_omrf2	-0.60531	-1.79034	0.579716	0.310127	Non-significant	0.764721	Not_significant
MDH1	OID30669	P40925	Inflammation_II	antimda5_omrf	antimda5_omrf1 - antimda5_omrf2	0.121851	-0.116905	0.360607	0.310889	Non-significant	0.764721	Not_significant
PPM1A	OID21184	P35813	Oncology	antimda5_omrf	antimda5_omrf1 - antimda5_omrf2	0.220453	-0.211514	0.65242	0.3109	Non-significant	0.764721	Not_significant
SLAMF6	OID21254	Q96DU3	Oncology	antimda5_omrf	antimda5_omrf1 - antimda5_omrf2	0.385317	-0.370234	1.14087	0.311226	Non-significant	0.764721	Not_significant
LBP	OID20355	P18428	Cardiometabolic	antimda5_omrf	antimda5_omrf1 - antimda5_omrf2	0.513684	-0.494251	1.52162	0.311447	Non-significant	0.764721	Not_significant
CCL21	OID20686	O00585	Inflammation	antimda5_omrf	antimda5_omrf1 - antimda5_omrf2	0.3501	-0.337215	1.03742	0.311516	Non-significant	0.764721	Not_significant
TTN	OID30108	Q8WZ42	Cardiometabolic_II	antimda5_omrf	antimda5_omrf1 - antimda5_omrf2	-0.970685	-2.87648	0.935107	0.311852	Non-significant	0.764721	Not_significant
CKB	OID30400	P12277	Cardiometabolic_II	antimda5_omrf	antimda5_omrf1 - antimda5_omrf2	0.407295	-0.392858	1.20745	0.312146	Non-significant	0.764721	Not_significant
MRPL24	OID30178	Q96A35	Cardiometabolic_II	antimda5_omrf	antimda5_omrf1 - antimda5_omrf2	-0.37192	-1.10279	0.358946	0.312284	Non-significant	0.764721	Not_significant
POMC	OID30282	P01189	Cardiometabolic_II	antimda5_omrf	antimda5_omrf1 - antimda5_omrf2	-0.505599	-1.50052	0.489328	0.312699	Non-significant	0.764721	Not_significant
RPE	OID31324	Q96AT9	Oncology_II	antimda5_omrf	antimda5_omrf1 - antimda5_omrf2	0.678984	-0.656594	2.01456	0.312716	Non-significant	0.764721	Not_significant
DNAJB6	OID30613	O75190	Inflammation_II	antimda5_omrf	antimda5_omrf1 - antimda5_omrf2	-0.424254	-1.25937	0.410857	0.312872	Non-significant	0.764721	Not_significant
LCN2	OID20392	P80188	Cardiometabolic	antimda5_omrf	antimda5_omrf1 - antimda5_omrf2	0.289307	-0.280041	0.858656	0.312952	Non-significant	0.764721	Not_significant
ADAMTS1	OID30528	Q9UHI8	Inflammation_II	antimda5_omrf	antimda5_omrf1 - antimda5_omrf2	-0.628789	-1.86707	0.609496	0.312983	Non-significant	0.764721	Not_significant
IRAG2	OID20085	Q12912	Cardiometabolic	antimda5_omrf	antimda5_omrf1 - antimda5_omrf2	-0.504704	-1.49886	0.48945	0.313016	Non-significant	0.764721	Not_significant
DNAJB2	OID30661	P25686	Inflammation_II	antimda5_omrf	antimda5_omrf1 - antimda5_omrf2	0.528723	-0.51202	1.56947	0.313086	Non-significant	0.764721	Not_significant
ABL1	OID21280	P00519	Oncology	antimda5_omrf	antimda5_omrf1 - antimda5_omrf2	-0.451336	-1.34181	0.439141	0.313953	Non-significant	0.764721	Not_significant
ST6GAL1	OID20302	P15907	Cardiometabolic	antimda5_omrf	antimda5_omrf1 - antimda5_omrf2	0.332944	-0.324083	0.989971	0.314077	Non-significant	0.764721	Not_significant
TBL1X	OID21220	O60907	Oncology	antimda5_omrf	antimda5_omrf1 - antimda5_omrf2	-0.449569	-1.33732	0.438176	0.314365	Non-significant	0.764721	Not_significant
PNLIPRP1	OID31122	P54315	Neurology_II	antimda5_omrf	antimda5_omrf1 - antimda5_omrf2	0.389755	-0.380456	1.15997	0.314722	Non-significant	0.764721	Not_significant
TRAF3	OID30479	Q13114-2	Inflammation_II	antimda5_omrf	antimda5_omrf1 - antimda5_omrf2	0.348316	-0.339989	1.03662	0.314955	Non-significant	0.764721	Not_significant
GMFG	OID30340	O60234	Cardiometabolic_II	antimda5_omrf	antimda5_omrf1 - antimda5_omrf2	-0.53053	-1.57914	0.518083	0.314964	Non-significant	0.764721	Not_significant
DOK1	OID31111	Q99704	Neurology_II	antimda5_omrf	antimda5_omrf1 - antimda5_omrf2	-0.649568	-1.93415	0.635015	0.314993	Non-significant	0.764721	Not_significant
MASP1	OID20954	P48740	Neurology	antimda5_omrf	antimda5_omrf1 - antimda5_omrf2	0.163163	-0.159449	0.485774	0.315046	Non-significant	0.764721	Not_significant
B3GNT7	OID30281	Q8NFL0	Cardiometabolic_II	antimda5_omrf	antimda5_omrf1 - antimda5_omrf2	0.282934	-0.276582	0.842449	0.315068	Non-significant	0.764721	Not_significant
DEFA1_DEFA1B	OID20344	P59665	Cardiometabolic	antimda5_omrf	antimda5_omrf1 - antimda5_omrf2	0.407252	-0.398292	1.2128	0.315191	Non-significant	0.764721	Not_significant
KIFBP	OID21320	Q96EK5	Oncology	antimda5_omrf	antimda5_omrf1 - antimda5_omrf2	-0.453209	-1.35189	0.445476	0.31621	Non-significant	0.764721	Not_significant
CADPS	OID30915	Q9ULU8	Neurology_II	antimda5_omrf	antimda5_omrf1 - antimda5_omrf2	-1.07163	-3.19567	1.0524	0.316398	Non-significant	0.764721	Not_significant
VSTM1	OID20851	Q6UX27	Neurology	antimda5_omrf	antimda5_omrf1 - antimda5_omrf2	0.359226	-0.353376	1.07183	0.316725	Non-significant	0.764721	Not_significant
PSTPIP2	OID30596	Q9H939	Inflammation_II	antimda5_omrf	antimda5_omrf1 - antimda5_omrf2	-0.554502	-1.65515	0.546148	0.316744	Non-significant	0.764721	Not_significant
GLRX	OID20195	P35754	Cardiometabolic	antimda5_omrf	antimda5_omrf1 - antimda5_omrf2	0.490035	-0.482236	1.46231	0.316769	Non-significant	0.764721	Not_significant
PRKAR1A	OID20146	P10644	Cardiometabolic	antimda5_omrf	antimda5_omrf1 - antimda5_omrf2	-0.470894	-1.40569	0.463904	0.316853	Non-significant	0.764721	Not_significant
FMR1	OID21233	Q06787	Oncology	antimda5_omrf	antimda5_omrf1 - antimda5_omrf2	0.942562	-0.92931	2.81443	0.317108	Non-significant	0.764721	Not_significant
TNFRSF4	OID20653	P43489	Inflammation	antimda5_omrf	antimda5_omrf1 - antimda5_omrf2	-0.382528	-1.14187	0.376815	0.317126	Non-significant	0.764721	Not_significant
ARHGEF12	OID20554	Q9NZN5	Inflammation	antimda5_omrf	antimda5_omrf1 - antimda5_omrf2	-0.517131	-1.54473	0.510468	0.317376	Non-significant	0.764721	Not_significant
AP1G2	OID31348	O75843	Oncology_II	antimda5_omrf	antimda5_omrf1 - antimda5_omrf2	-0.472669	-1.4123	0.466961	0.317627	Non-significant	0.764721	Not_significant
THOP1	OID20194	P52888	Cardiometabolic	antimda5_omrf	antimda5_omrf1 - antimda5_omrf2	0.358691	-0.354355	1.07174	0.317814	Non-significant	0.764721	Not_significant
ALPP	OID21383	P05187	Oncology	antimda5_omrf	antimda5_omrf1 - antimda5_omrf2	0.538583	-0.532557	1.60972	0.31782	Non-significant	0.764721	Not_significant
DNAJB1	OID21363	P25685	Oncology	antimda5_omrf	antimda5_omrf1 - antimda5_omrf2	0.672477	-0.666462	2.01142	0.318471	Non-significant	0.765175	Not_significant
HEPH	OID30337	Q9BQS7	Cardiometabolic_II	antimda5_omrf	antimda5_omrf1 - antimda5_omrf2	-0.189747	-0.568015	0.188521	0.318722	Non-significant	0.765175	Not_significant
RILPL2	OID30342	Q969X0	Cardiometabolic_II	antimda5_omrf	antimda5_omrf1 - antimda5_omrf2	-0.5013	-1.50059	0.497994	0.318801	Non-significant	0.765175	Not_significant
TFF3	OID20371	Q07654	Cardiometabolic	antimda5_omrf	antimda5_omrf1 - antimda5_omrf2	-0.40385	-1.20956	0.401856	0.319536	Non-significant	0.766089	Not_significant
ANKRD54	OID21162	Q6NXT1	Oncology	antimda5_omrf	antimda5_omrf1 - antimda5_omrf2	0.580572	-0.578696	1.73984	0.319946	Non-significant	0.766089	Not_significant
PROK1	OID20543	P58294	Inflammation	antimda5_omrf	antimda5_omrf1 - antimda5_omrf2	0.355789	-0.355039	1.06662	0.319975	Non-significant	0.766089	Not_significant
ST8SIA1	OID30442	Q92185	Inflammation_II	antimda5_omrf	antimda5_omrf1 - antimda5_omrf2	-0.356373	-1.06897	0.35622	0.320618	Non-significant	0.766377	Not_significant
CLUL1	OID20198	Q15846	Cardiometabolic	antimda5_omrf	antimda5_omrf1 - antimda5_omrf2	0.281671	-0.281747	0.84509	0.320774	Non-significant	0.766377	Not_significant
NPHS2	OID30462	Q9NP85	Inflammation_II	antimda5_omrf	antimda5_omrf1 - antimda5_omrf2	0.449785	-0.4501	1.34967	0.320889	Non-significant	0.766377	Not_significant
PPM1B	OID30548	O75688	Inflammation_II	antimda5_omrf	antimda5_omrf1 - antimda5_omrf2	-0.416461	-1.25051	0.417589	0.321226	Non-significant	0.766549	Not_significant
FGF5	OID20490	P12034	Inflammation	antimda5_omrf	antimda5_omrf1 - antimda5_omrf2	-0.208539	-0.626589	0.209511	0.321572	Non-significant	0.766744	Not_significant
S100G	OID31051	P29377	Neurology_II	antimda5_omrf	antimda5_omrf1 - antimda5_omrf2	-0.386446	-1.16342	0.390533	0.32325	Non-significant	0.770111	Not_significant
CKMT1A_CKMT1B	OID20721	P12532	Inflammation	antimda5_omrf	antimda5_omrf1 - antimda5_omrf2	-0.577176	-1.7406	0.586254	0.324026	Non-significant	0.77037	Not_significant
CDH6	OID20157	P55285	Cardiometabolic	antimda5_omrf	antimda5_omrf1 - antimda5_omrf2	-0.322007	-0.970584	0.32657	0.324107	Non-significant	0.77037	Not_significant
HBQ1	OID21433	P09105	Oncology	antimda5_omrf	antimda5_omrf1 - antimda5_omrf2	0.62105	-0.630602	1.8727	0.324156	Non-significant	0.77037	Not_significant
PTTG1	OID31326	O95997	Oncology_II	antimda5_omrf	antimda5_omrf1 - antimda5_omrf2	-0.996855	-3.00808	1.01437	0.324839	Non-significant	0.77136	Not_significant
ABHD14B	OID20921	Q96IU4	Neurology	antimda5_omrf	antimda5_omrf1 - antimda5_omrf2	0.453681	-0.464507	1.37187	0.326052	Non-significant	0.773605	Not_significant
MRPL58	OID31036	Q14197	Neurology_II	antimda5_omrf	antimda5_omrf1 - antimda5_omrf2	-0.459557	-1.39203	0.472911	0.327202	Non-significant	0.774942	Not_significant
FABP4	OID20245	P15090	Cardiometabolic	antimda5_omrf	antimda5_omrf1 - antimda5_omrf2	-0.454568	-1.37638	0.467245	0.327362	Non-significant	0.774942	Not_significant
PTPRF	OID20310	P10586	Cardiometabolic	antimda5_omrf	antimda5_omrf1 - antimda5_omrf2	0.25379	-0.261211	0.768791	0.327573	Non-significant	0.774942	Not_significant
PNLIPRP2	OID20775	P54317	Inflammation	antimda5_omrf	antimda5_omrf1 - antimda5_omrf2	1.21554	-1.2528	3.68389	0.328013	Non-significant	0.774942	Not_significant
PALLD	OID30444	Q8WX93	Inflammation_II	antimda5_omrf	antimda5_omrf1 - antimda5_omrf2	-0.517136	-1.56773	0.53346	0.328209	Non-significant	0.774942	Not_significant
RBM19	OID30090	Q9Y4C8	Cardiometabolic_II	antimda5_omrf	antimda5_omrf1 - antimda5_omrf2	-0.588308	-1.7842	0.607588	0.328235	Non-significant	0.774942	Not_significant
ZCCHC8	OID30117	Q6NZY4	Cardiometabolic_II	antimda5_omrf	antimda5_omrf1 - antimda5_omrf2	0.650727	-0.672333	1.97379	0.328617	Non-significant	0.774942	Not_significant
GPC5	OID20944	P78333	Neurology	antimda5_omrf	antimda5_omrf1 - antimda5_omrf2	0.244186	-0.252682	0.741053	0.32898	Non-significant	0.774942	Not_significant
MEP1B	OID20168	Q16820	Cardiometabolic	antimda5_omrf	antimda5_omrf1 - antimda5_omrf2	0.505078	-0.522722	1.53288	0.329023	Non-significant	0.774942	Not_significant
RASSF2	OID21194	P50749	Oncology	antimda5_omrf	antimda5_omrf1 - antimda5_omrf2	-0.561951	-1.70865	0.584746	0.329932	Non-significant	0.776274	Not_significant
TIGIT	OID31320	Q495A1	Oncology_II	antimda5_omrf	antimda5_omrf1 - antimda5_omrf2	-0.445283	-1.35423	0.463668	0.33052	Non-significant	0.776274	Not_significant
FSHB	OID30233	P01225	Cardiometabolic_II	antimda5_omrf	antimda5_omrf1 - antimda5_omrf2	0.144301	-0.150345	0.438947	0.330637	Non-significant	0.776274	Not_significant
CHM	OID30972	P24386	Neurology_II	antimda5_omrf	antimda5_omrf1 - antimda5_omrf2	0.425901	-0.443741	1.29554	0.33066	Non-significant	0.776274	Not_significant
ARL2BP	OID30121	Q9Y2Y0	Cardiometabolic_II	antimda5_omrf	antimda5_omrf1 - antimda5_omrf2	-0.387182	-1.17909	0.404729	0.331316	Non-significant	0.77678	Not_significant
YOD1	OID30181	Q5VVQ6	Cardiometabolic_II	antimda5_omrf	antimda5_omrf1 - antimda5_omrf2	0.692422	-0.724808	2.10965	0.331803	Non-significant	0.77678	Not_significant
TNFSF13	OID20733	O75888	Inflammation	antimda5_omrf	antimda5_omrf1 - antimda5_omrf2	0.258691	-0.271244	0.788627	0.331864	Non-significant	0.77678	Not_significant
ADD1	OID30655	P35611	Inflammation_II	antimda5_omrf	antimda5_omrf1 - antimda5_omrf2	0.560731	-0.587681	1.70914	0.331948	Non-significant	0.77678	Not_significant
EDAR	OID20525	Q9UNE0	Inflammation	antimda5_omrf	antimda5_omrf1 - antimda5_omrf2	-0.371042	-1.13273	0.39065	0.333227	Non-significant	0.778861	Not_significant
MAP3K5	OID21253	Q99683	Oncology	antimda5_omrf	antimda5_omrf1 - antimda5_omrf2	-0.529222	-1.6169	0.558458	0.333375	Non-significant	0.778861	Not_significant
TNFRSF21	OID21052	O75509	Neurology	antimda5_omrf	antimda5_omrf1 - antimda5_omrf2	0.265187	-0.280882	0.811255	0.334633	Non-significant	0.779479	Not_significant
GCC1	OID31147	Q96CN9	Neurology_II	antimda5_omrf	antimda5_omrf1 - antimda5_omrf2	-0.480684	-1.47157	0.510203	0.334828	Non-significant	0.779479	Not_significant
PIK3IP1	OID21094	Q96FE7	Neurology	antimda5_omrf	antimda5_omrf1 - antimda5_omrf2	-0.155133	-0.474788	0.164523	0.334852	Non-significant	0.779479	Not_significant
RNASE6	OID30689	Q93091	Inflammation_II	antimda5_omrf	antimda5_omrf1 - antimda5_omrf2	0.1905	-0.202302	0.583302	0.335296	Non-significant	0.779479	Not_significant
PDE5A	OID30584	O76074	Inflammation_II	antimda5_omrf	antimda5_omrf1 - antimda5_omrf2	-0.467241	-1.43157	0.497086	0.335359	Non-significant	0.779479	Not_significant
CD207	OID21298	Q9UJ71	Oncology	antimda5_omrf	antimda5_omrf1 - antimda5_omrf2	-0.223425	-0.684548	0.237697	0.335795	Non-significant	0.779479	Not_significant
CLEC4G	OID20590	Q6UXB4	Inflammation	antimda5_omrf	antimda5_omrf1 - antimda5_omrf2	0.187961	-0.200065	0.575988	0.335821	Non-significant	0.779479	Not_significant
CPM	OID21054	P14384	Neurology	antimda5_omrf	antimda5_omrf1 - antimda5_omrf2	0.181001	-0.193036	0.555038	0.336006	Non-significant	0.779479	Not_significant
DNAJC9	OID31472	Q8WXX5	Oncology_II	antimda5_omrf	antimda5_omrf1 - antimda5_omrf2	0.737547	-0.786184	2.26128	0.336061	Non-significant	0.779479	Not_significant
TBCC	OID20942	Q15814	Neurology	antimda5_omrf	antimda5_omrf1 - antimda5_omrf2	-0.449487	-1.37892	0.479942	0.33661	Non-significant	0.780128	Not_significant
IL24	OID20440	Q13007	Inflammation	antimda5_omrf	antimda5_omrf1 - antimda5_omrf2	0.182901	-0.195657	0.561459	0.33714	Non-significant	0.780732	Not_significant
PRAP1	OID30391	Q96NZ9	Cardiometabolic_II	antimda5_omrf	antimda5_omrf1 - antimda5_omrf2	-0.202286	-0.622024	0.217452	0.338004	Non-significant	0.781921	Not_significant
HGFAC	OID30718	Q04756	Inflammation_II	antimda5_omrf	antimda5_omrf1 - antimda5_omrf2	-0.119286	-0.367198	0.128626	0.338834	Non-significant	0.781921	Not_significant
ANXA2	OID30263	P07355	Cardiometabolic_II	antimda5_omrf	antimda5_omrf1 - antimda5_omrf2	0.608054	-0.656316	1.87242	0.339101	Non-significant	0.781921	Not_significant
FNDC1	OID31127	Q4ZHG4	Neurology_II	antimda5_omrf	antimda5_omrf1 - antimda5_omrf2	-0.358916	-1.10569	0.387858	0.339382	Non-significant	0.781921	Not_significant
SRPX	OID30310	P78539	Cardiometabolic_II	antimda5_omrf	antimda5_omrf1 - antimda5_omrf2	0.401208	-0.434241	1.23666	0.339756	Non-significant	0.781921	Not_significant
NT5C	OID30294	Q8TCD5	Cardiometabolic_II	antimda5_omrf	antimda5_omrf1 - antimda5_omrf2	-0.472815	-1.45677	0.51114	0.339766	Non-significant	0.781921	Not_significant
HMOX2	OID20887	P30519	Neurology	antimda5_omrf	antimda5_omrf1 - antimda5_omrf2	-0.408393	-1.25866	0.441877	0.33998	Non-significant	0.781921	Not_significant
MPRIP	OID31420	Q6WCQ1	Oncology_II	antimda5_omrf	antimda5_omrf1 - antimda5_omrf2	-0.256253	-0.790499	0.277994	0.340244	Non-significant	0.781921	Not_significant
BTC	OID21199	P35070	Oncology	antimda5_omrf	antimda5_omrf1 - antimda5_omrf2	-0.38005	-1.17252	0.412422	0.340537	Non-significant	0.781921	Not_significant
NARS1	OID31035	O43776	Neurology_II	antimda5_omrf	antimda5_omrf1 - antimda5_omrf2	-0.195555	-0.603696	0.212587	0.340723	Non-significant	0.781921	Not_significant
AFP	OID20978	P02771	Neurology	antimda5_omrf	antimda5_omrf1 - antimda5_omrf2	0.441875	-0.481223	1.36497	0.3416	Non-significant	0.781921	Not_significant
ATG16L1	OID31466	Q676U5	Oncology_II	antimda5_omrf	antimda5_omrf1 - antimda5_omrf2	-0.314541	-0.97189	0.342807	0.341657	Non-significant	0.781921	Not_significant
SERPINI1	OID30604	Q99574	Inflammation_II	antimda5_omrf	antimda5_omrf1 - antimda5_omrf2	0.195455	-0.213283	0.604193	0.342001	Non-significant	0.781921	Not_significant
ENPP2	OID20288	Q13822	Cardiometabolic	antimda5_omrf	antimda5_omrf1 - antimda5_omrf2	0.271393	-0.296814	0.8396	0.342405	Non-significant	0.781921	Not_significant
LRRC25	OID21333	Q8N386	Oncology	antimda5_omrf	antimda5_omrf1 - antimda5_omrf2	0.359607	-0.393279	1.11249	0.34265	Non-significant	0.781921	Not_significant
CALCA	OID20983	P01258	Neurology	antimda5_omrf	antimda5_omrf1 - antimda5_omrf2	0.346918	-0.379932	1.07377	0.342951	Non-significant	0.781921	Not_significant
NMI	OID31378	Q13287	Oncology_II	antimda5_omrf	antimda5_omrf1 - antimda5_omrf2	0.50439	-0.553637	1.56242	0.343565	Non-significant	0.781921	Not_significant
JUN	OID20424	P05412	Inflammation	antimda5_omrf	antimda5_omrf1 - antimda5_omrf2	0.38575	-0.42375	1.19525	0.343764	Non-significant	0.781921	Not_significant
CTSF	OID21500	Q9UBX1	Oncology	antimda5_omrf	antimda5_omrf1 - antimda5_omrf2	0.265823	-0.292797	0.824444	0.34412	Non-significant	0.781921	Not_significant
TMPRSS11D	OID31103	O60235	Neurology_II	antimda5_omrf	antimda5_omrf1 - antimda5_omrf2	0.315628	-0.347754	0.97901	0.344454	Non-significant	0.781921	Not_significant
HSDL2	OID30256	Q6YN16	Cardiometabolic_II	antimda5_omrf	antimda5_omrf1 - antimda5_omrf2	-0.347516	-1.07828	0.38325	0.344696	Non-significant	0.781921	Not_significant
FYB1	OID21140	O15117	Neurology	antimda5_omrf	antimda5_omrf1 - antimda5_omrf2	-0.445204	-1.38261	0.492205	0.344979	Non-significant	0.781921	Not_significant
PDGFRA	OID20133	P16234	Cardiometabolic	antimda5_omrf	antimda5_omrf1 - antimda5_omrf2	0.253604	-0.280422	0.78763	0.345187	Non-significant	0.781921	Not_significant
PACS2	OID30186	Q86VP3	Cardiometabolic_II	antimda5_omrf	antimda5_omrf1 - antimda5_omrf2	0.416249	-0.46035	1.29285	0.345267	Non-significant	0.781921	Not_significant
CRIP2	OID20901	P52943	Neurology	antimda5_omrf	antimda5_omrf1 - antimda5_omrf2	-0.335092	-1.04169	0.371501	0.345636	Non-significant	0.781921	Not_significant
RANBP2	OID30812	P49792	Neurology_II	antimda5_omrf	antimda5_omrf1 - antimda5_omrf2	-0.560703	-1.7436	0.622196	0.345912	Non-significant	0.781921	Not_significant
UPK3BL1	OID31281	B0FP48	Oncology_II	antimda5_omrf	antimda5_omrf1 - antimda5_omrf2	0.894062	-0.990725	2.77885	0.34595	Non-significant	0.781921	Not_significant
TNFAIP2	OID31446	Q03169	Oncology_II	antimda5_omrf	antimda5_omrf1 - antimda5_omrf2	-0.367739	-1.14324	0.407757	0.345952	Non-significant	0.781921	Not_significant
KLRK1	OID31082	P26718	Neurology_II	antimda5_omrf	antimda5_omrf1 - antimda5_omrf2	-0.262571	-0.816776	0.291634	0.346278	Non-significant	0.781921	Not_significant
ATP5F1D	OID30079	P30049	Cardiometabolic_II	antimda5_omrf	antimda5_omrf1 - antimda5_omrf2	-0.874846	-2.7231	0.973405	0.346935	Non-significant	0.781921	Not_significant
PRKCQ	OID20468	Q04759	Inflammation	antimda5_omrf	antimda5_omrf1 - antimda5_omrf2	-0.290471	-0.904763	0.323822	0.347467	Non-significant	0.781921	Not_significant
PARP1	OID20500	P09874	Inflammation	antimda5_omrf	antimda5_omrf1 - antimda5_omrf2	0.677167	-0.756524	2.11086	0.347702	Non-significant	0.781921	Not_significant
CDC42BPB	OID31485	Q9Y5S2	Oncology_II	antimda5_omrf	antimda5_omrf1 - antimda5_omrf2	-0.590036	-1.83969	0.659617	0.347728	Non-significant	0.781921	Not_significant
NEDD9	OID30503	Q14511	Inflammation_II	antimda5_omrf	antimda5_omrf1 - antimda5_omrf2	-0.494301	-1.54164	0.553036	0.348371	Non-significant	0.781921	Not_significant
SERPINH1	OID31322	P50454	Oncology_II	antimda5_omrf	antimda5_omrf1 - antimda5_omrf2	-0.728219	-2.27305	0.816608	0.348552	Non-significant	0.781921	Not_significant
RBPMS2	OID30257	Q6ZRY4	Cardiometabolic_II	antimda5_omrf	antimda5_omrf1 - antimda5_omrf2	-0.657955	-2.05408	0.73817	0.348673	Non-significant	0.781921	Not_significant
S100A16	OID20878	Q96FQ6	Neurology	antimda5_omrf	antimda5_omrf1 - antimda5_omrf2	-0.342215	-1.06802	0.383587	0.34884	Non-significant	0.781921	Not_significant
CEP85	OID21241	Q6P2H3	Oncology	antimda5_omrf	antimda5_omrf1 - antimda5_omrf2	0.438683	-0.493	1.37037	0.349047	Non-significant	0.781921	Not_significant
CCL8	OID21466	P80075	Oncology	antimda5_omrf	antimda5_omrf1 - antimda5_omrf2	0.58208	-0.653244	1.8174	0.349147	Non-significant	0.781921	Not_significant
DEFB104A_DEFB104B	OID30849	Q8WTQ1	Neurology_II	antimda5_omrf	antimda5_omrf1 - antimda5_omrf2	0.692886	-0.779338	2.16511	0.349599	Non-significant	0.781921	Not_significant
SPINK5	OID21148	Q9NQ38	Neurology	antimda5_omrf	antimda5_omrf1 - antimda5_omrf2	0.137359	-0.154696	0.429414	0.349751	Non-significant	0.781921	Not_significant
S100A4	OID21519	P26447	Oncology	antimda5_omrf	antimda5_omrf1 - antimda5_omrf2	0.323717	-0.364413	1.01185	0.349758	Non-significant	0.781921	Not_significant
DLG4	OID31071	P78352	Neurology_II	antimda5_omrf	antimda5_omrf1 - antimda5_omrf2	-0.602491	-1.88442	0.679435	0.35002	Non-significant	0.781921	Not_significant
TDP1	OID31403	Q9NUW8	Oncology_II	antimda5_omrf	antimda5_omrf1 - antimda5_omrf2	0.542748	-0.613161	1.69866	0.350396	Non-significant	0.781921	Not_significant
TMED1	OID31278	Q13445	Oncology_II	antimda5_omrf	antimda5_omrf1 - antimda5_omrf2	1.02731	-1.16106	3.21568	0.350932	Non-significant	0.781921	Not_significant
TNFSF14	OID20953	O43557	Neurology	antimda5_omrf	antimda5_omrf1 - antimda5_omrf2	0.424809	-0.480991	1.33061	0.351334	Non-significant	0.781921	Not_significant
GFRA3	OID20933	O60609	Neurology	antimda5_omrf	antimda5_omrf1 - antimda5_omrf2	-0.194449	-0.609474	0.220576	0.351613	Non-significant	0.781921	Not_significant
DNAJA4	OID31130	Q8WW22	Neurology_II	antimda5_omrf	antimda5_omrf1 - antimda5_omrf2	0.39981	-0.453836	1.25346	0.351772	Non-significant	0.781921	Not_significant
TEX101	OID30971	Q9BY14	Neurology_II	antimda5_omrf	antimda5_omrf1 - antimda5_omrf2	0.517024	-0.586581	1.62063	0.351904	Non-significant	0.781921	Not_significant
VASP	OID30692	P50552	Inflammation_II	antimda5_omrf	antimda5_omrf1 - antimda5_omrf2	-0.360611	-1.13099	0.409767	0.352081	Non-significant	0.781921	Not_significant
SHH	OID30516	Q15465	Inflammation_II	antimda5_omrf	antimda5_omrf1 - antimda5_omrf2	-0.180829	-0.567156	0.205499	0.352327	Non-significant	0.781921	Not_significant
MATN3	OID20979	O15232	Neurology	antimda5_omrf	antimda5_omrf1 - antimda5_omrf2	0.30535	-0.34746	0.95816	0.352658	Non-significant	0.781921	Not_significant
SSC4D	OID20182	Q8WTU2	Cardiometabolic	antimda5_omrf	antimda5_omrf1 - antimda5_omrf2	-0.520215	-1.63314	0.592713	0.352983	Non-significant	0.781921	Not_significant
ALMS1	OID31275	Q8TCU4	Oncology_II	antimda5_omrf	antimda5_omrf1 - antimda5_omrf2	-0.558706	-1.75428	0.636872	0.353047	Non-significant	0.781921	Not_significant
SCRIB	OID31455	Q14160	Oncology_II	antimda5_omrf	antimda5_omrf1 - antimda5_omrf2	0.318827	-0.363633	1.00129	0.353068	Non-significant	0.725496	Not_significant
SCRIB	OID31455	Q14160	Oncology_II	antimda5_omrf	antimda5_omrf1 - antimda5_omrf2	0.318827	-0.363633	1.00129	0.353068	Non-significant	0.781921	Not_significant
SCRIB	OID31455	Q14160	Oncology_II	antimda5_omrf	antimda5_omrf1 - antimda5_omrf2	0.318827	-0.363633	1.00129	0.353068	Non-significant	0.792114	Not_significant
SCRIB	OID31455	Q14160	Oncology_II	antimda5_omrf	antimda5_omrf1 - antimda5_omrf2	0.318827	-0.363633	1.00129	0.353068	Non-significant	0.813328	Not_significant
SERPINA11	OID20281	Q86U17	Cardiometabolic	antimda5_omrf	antimda5_omrf1 - antimda5_omrf2	0.235762	-0.269347	0.74087	0.353609	Non-significant	0.781921	Not_significant
BOLA2_BOLA2B	OID30267	Q9H3K6	Cardiometabolic_II	antimda5_omrf	antimda5_omrf1 - antimda5_omrf2	0.384288	-0.439637	1.20821	0.353868	Non-significant	0.781921	Not_significant
BATF	OID30896	Q16520	Neurology_II	antimda5_omrf	antimda5_omrf1 - antimda5_omrf2	0.625581	-0.715464	1.96663	0.353946	Non-significant	0.781921	Not_significant
COL28A1	OID30969	Q2UY09	Neurology_II	antimda5_omrf	antimda5_omrf1 - antimda5_omrf2	0.412984	-0.473014	1.29898	0.354319	Non-significant	0.781921	Not_significant
OSCAR	OID20776	Q8IYS5	Inflammation	antimda5_omrf	antimda5_omrf1 - antimda5_omrf2	0.246501	-0.282424	0.775427	0.354372	Non-significant	0.781921	Not_significant
APOA2	OID30686	P02652	Inflammation_II	antimda5_omrf	antimda5_omrf1 - antimda5_omrf2	0.368479	-0.422392	1.15935	0.354532	Non-significant	0.781921	Not_significant
SLK	OID31282	Q9H2G2	Oncology_II	antimda5_omrf	antimda5_omrf1 - antimda5_omrf2	-0.41887	-1.31804	0.480302	0.35461	Non-significant	0.781921	Not_significant
ADGRV1	OID30877	Q8WXG9	Neurology_II	antimda5_omrf	antimda5_omrf1 - antimda5_omrf2	0.899322	-1.03249	2.83114	0.354813	Non-significant	0.781921	Not_significant
SPON1	OID20759	Q9HCB6	Inflammation	antimda5_omrf	antimda5_omrf1 - antimda5_omrf2	-0.251863	-0.793283	0.289557	0.354928	Non-significant	0.781921	Not_significant
TNFRSF6B	OID20964	O95407	Neurology	antimda5_omrf	antimda5_omrf1 - antimda5_omrf2	0.455474	-0.525602	1.43655	0.356186	Non-significant	0.783124	Not_significant
IGFBP2	OID20325	P18065	Cardiometabolic	antimda5_omrf	antimda5_omrf1 - antimda5_omrf2	0.387682	-0.447596	1.22296	0.356347	Non-significant	0.783124	Not_significant
ITPR1	OID30216	Q14643	Cardiometabolic_II	antimda5_omrf	antimda5_omrf1 - antimda5_omrf2	-0.403765	-1.27452	0.466988	0.356451	Non-significant	0.783124	Not_significant
TBCB	OID20993	Q99426	Neurology	antimda5_omrf	antimda5_omrf1 - antimda5_omrf2	-0.514994	-1.62553	0.595537	0.356555	Non-significant	0.783124	Not_significant
MTHFD2	OID31078	P13995	Neurology_II	antimda5_omrf	antimda5_omrf1 - antimda5_omrf2	0.420932	-0.488734	1.3306	0.357437	Non-significant	0.783597	Not_significant
LMOD1	OID31416	P29536	Oncology_II	antimda5_omrf	antimda5_omrf1 - antimda5_omrf2	-0.2904	-0.918131	0.337331	0.357641	Non-significant	0.783597	Not_significant
LMOD1	OID31416	P29536	Oncology_II	antimda5_omrf	antimda5_omrf1 - antimda5_omrf2	-0.2904	-0.918131	0.337331	0.357641	Non-significant	0.845258	Not_significant
LMOD1	OID31416	P29536	Oncology_II	antimda5_omrf	antimda5_omrf1 - antimda5_omrf2	-0.2904	-0.918131	0.337331	0.357641	Non-significant	0.845258	Not_significant
LMOD1	OID31416	P29536	Oncology_II	antimda5_omrf	antimda5_omrf1 - antimda5_omrf2	-0.2904	-0.918131	0.337331	0.357641	Non-significant	0.942114	Not_significant
VPS4B	OID31386	O75351	Oncology_II	antimda5_omrf	antimda5_omrf1 - antimda5_omrf2	-0.547452	-1.73087	0.635962	0.357713	Non-significant	0.783597	Not_significant
IGDCC3	OID30862	Q8IVU1	Neurology_II	antimda5_omrf	antimda5_omrf1 - antimda5_omrf2	-0.572386	-1.80948	0.664711	0.357853	Non-significant	0.783597	Not_significant
GABARAP	OID31414	O95166	Oncology_II	antimda5_omrf	antimda5_omrf1 - antimda5_omrf2	0.697808	-0.813617	2.20923	0.358702	Non-significant	0.784463	Not_significant
MYL3	OID30251	P08590	Cardiometabolic_II	antimda5_omrf	antimda5_omrf1 - antimda5_omrf2	-0.799612	-2.5318	0.932579	0.358953	Non-significant	0.784463	Not_significant
CLSPN	OID20831	Q9HAW4	Neurology	antimda5_omrf	antimda5_omrf1 - antimda5_omrf2	0.351777	-0.411007	1.11456	0.35906	Non-significant	0.784463	Not_significant
EIF2AK2	OID31442	P19525	Oncology_II	antimda5_omrf	antimda5_omrf1 - antimda5_omrf2	0.641914	-0.751829	2.03566	0.359574	Non-significant	0.784993	Not_significant
RECK	OID30234	O95980	Cardiometabolic_II	antimda5_omrf	antimda5_omrf1 - antimda5_omrf2	0.130884	-0.153461	0.41523	0.359935	Non-significant	0.785119	Not_significant
NSFL1C	OID21022	Q9UNZ2	Neurology	antimda5_omrf	antimda5_omrf1 - antimda5_omrf2	0.471309	-0.55259	1.49521	0.360308	Non-significant	0.785119	Not_significant
SCPEP1	OID30278	Q9HB40	Cardiometabolic_II	antimda5_omrf	antimda5_omrf1 - antimda5_omrf2	0.306434	-0.359771	0.97264	0.360445	Non-significant	0.785119	Not_significant
LILRB4	OID20429	Q8NHJ6	Inflammation	antimda5_omrf	antimda5_omrf1 - antimda5_omrf2	0.500013	-0.589372	1.5894	0.361679	Non-significant	0.78641	Not_significant
SV2A	OID30965	Q7L0J3	Neurology_II	antimda5_omrf	antimda5_omrf1 - antimda5_omrf2	-1.00901	-3.20866	1.19064	0.361753	Non-significant	0.78641	Not_significant
EPCAM	OID20743	P16422	Inflammation	antimda5_omrf	antimda5_omrf1 - antimda5_omrf2	-0.389077	-1.23723	0.459074	0.361852	Non-significant	0.78641	Not_significant
CA7	OID31265	P43166	Oncology_II	antimda5_omrf	antimda5_omrf1 - antimda5_omrf2	0.836596	-0.98895	2.66214	0.362293	Non-significant	0.786779	Not_significant
OPHN1	OID31087	O60890	Neurology_II	antimda5_omrf	antimda5_omrf1 - antimda5_omrf2	-0.416198	-1.32646	0.494065	0.363077	Non-significant	0.786938	Not_significant
MYOM3	OID30633	Q5VTT5	Inflammation_II	antimda5_omrf	antimda5_omrf1 - antimda5_omrf2	-0.719102	-2.29069	0.852487	0.363158	Non-significant	0.786938	Not_significant
ABRAXAS2	OID30130	Q15018	Cardiometabolic_II	antimda5_omrf	antimda5_omrf1 - antimda5_omrf2	0.49664	-0.589084	1.58236	0.363181	Non-significant	0.786938	Not_significant
SH2B3	OID21222	Q9UQQ2	Oncology	antimda5_omrf	antimda5_omrf1 - antimda5_omrf2	-0.403626	-1.28678	0.479523	0.363507	Non-significant	0.787055	Not_significant
RAB44	OID31346	Q7Z6P3	Oncology_II	antimda5_omrf	antimda5_omrf1 - antimda5_omrf2	0.46483	-0.553739	1.4834	0.364338	Non-significant	0.788024	Not_significant
LRRC38	OID30924	Q5VT99	Neurology_II	antimda5_omrf	antimda5_omrf1 - antimda5_omrf2	-0.702191	-2.24278	0.838395	0.3646	Non-significant	0.788024	Not_significant
RILP	OID21436	Q96NA2	Oncology	antimda5_omrf	antimda5_omrf1 - antimda5_omrf2	0.503981	-0.601621	1.60958	0.36477	Non-significant	0.788024	Not_significant
PTPRZ1	OID30343	P23471	Cardiometabolic_II	antimda5_omrf	antimda5_omrf1 - antimda5_omrf2	0.310026	-0.371189	0.99124	0.365527	Non-significant	0.788958	Not_significant
KIF22	OID30175	Q14807	Cardiometabolic_II	antimda5_omrf	antimda5_omrf1 - antimda5_omrf2	0.468287	-0.561661	1.49823	0.365747	Non-significant	0.788958	Not_significant
PPM1F	OID30350	P49593	Cardiometabolic_II	antimda5_omrf	antimda5_omrf1 - antimda5_omrf2	-0.223801	-0.716624	0.269022	0.366753	Non-significant	0.790538	Not_significant
PSRC1	OID21169	Q6PGN9	Oncology	antimda5_omrf	antimda5_omrf1 - antimda5_omrf2	-0.21283	-0.682679	0.25702	0.367569	Non-significant	0.791709	Not_significant
CIAPIN1	OID21501	Q6FI81	Oncology	antimda5_omrf	antimda5_omrf1 - antimda5_omrf2	-0.347472	-1.11517	0.420228	0.368333	Non-significant	0.792114	Not_significant
SCRIB	OID30558	Q14160	Inflammation_II	antimda5_omrf	antimda5_omrf1 - antimda5_omrf2	0.295563	-0.357713	0.948839	0.3685	Non-significant	0.725496	Not_significant
SCRIB	OID30558	Q14160	Inflammation_II	antimda5_omrf	antimda5_omrf1 - antimda5_omrf2	0.295563	-0.357713	0.948839	0.3685	Non-significant	0.781921	Not_significant
SCRIB	OID30558	Q14160	Inflammation_II	antimda5_omrf	antimda5_omrf1 - antimda5_omrf2	0.295563	-0.357713	0.948839	0.3685	Non-significant	0.792114	Not_significant
SCRIB	OID30558	Q14160	Inflammation_II	antimda5_omrf	antimda5_omrf1 - antimda5_omrf2	0.295563	-0.357713	0.948839	0.3685	Non-significant	0.813328	Not_significant
NUDT5	OID21115	Q9UKK9	Neurology	antimda5_omrf	antimda5_omrf1 - antimda5_omrf2	0.280311	-0.339324	0.899946	0.368578	Non-significant	0.792114	Not_significant
CLIP2	OID20559	Q9UDT6	Inflammation	antimda5_omrf	antimda5_omrf1 - antimda5_omrf2	-0.53038	-1.70502	0.644259	0.369039	Non-significant	0.792517	Not_significant
MECR	OID30274	Q9BV79	Cardiometabolic_II	antimda5_omrf	antimda5_omrf1 - antimda5_omrf2	-0.500103	-1.60892	0.608708	0.369599	Non-significant	0.793131	Not_significant
CST3	OID20400	P01034	Cardiometabolic	antimda5_omrf	antimda5_omrf1 - antimda5_omrf2	-0.261353	-0.841592	0.318886	0.370341	Non-significant	0.793608	Not_significant
TNFAIP8	OID20433	O95379	Inflammation	antimda5_omrf	antimda5_omrf1 - antimda5_omrf2	0.360436	-0.440143	1.16102	0.370607	Non-significant	0.793608	Not_significant
GRAP2	OID20192	O75791	Cardiometabolic	antimda5_omrf	antimda5_omrf1 - antimda5_omrf2	-0.56687	-1.82596	0.692217	0.370643	Non-significant	0.793608	Not_significant
CPB1	OID20289	P15086	Cardiometabolic	antimda5_omrf	antimda5_omrf1 - antimda5_omrf2	0.335844	-0.411441	1.08313	0.371577	Non-significant	0.794866	Not_significant
CAMLG	OID30952	P49069	Neurology_II	antimda5_omrf	antimda5_omrf1 - antimda5_omrf2	0.786106	-0.966051	2.53826	0.372511	Non-significant	0.794866	Not_significant
FLT3	OID21272	P36888	Oncology	antimda5_omrf	antimda5_omrf1 - antimda5_omrf2	0.189861	-0.233355	0.613077	0.372534	Non-significant	0.794866	Not_significant
EDNRB	OID30421	P24530	Inflammation_II	antimda5_omrf	antimda5_omrf1 - antimda5_omrf2	-0.190661	-0.615957	0.234635	0.372547	Non-significant	0.794866	Not_significant
GUCY2C	OID31318	P25092	Oncology_II	antimda5_omrf	antimda5_omrf1 - antimda5_omrf2	0.629154	-0.773504	2.03181	0.372602	Non-significant	0.794866	Not_significant
NCF2	OID20567	P19878	Inflammation	antimda5_omrf	antimda5_omrf1 - antimda5_omrf2	-0.606914	-1.96148	0.74765	0.373145	Non-significant	0.794993	Not_significant
CD302	OID21328	Q8IX05	Oncology	antimda5_omrf	antimda5_omrf1 - antimda5_omrf2	-0.150117	-0.485457	0.185222	0.373406	Non-significant	0.794993	Not_significant
CTSE	OID30628	P14091	Inflammation_II	antimda5_omrf	antimda5_omrf1 - antimda5_omrf2	0.343596	-0.424349	1.11154	0.373485	Non-significant	0.794993	Not_significant
CRYBB1	OID30319	P53674	Cardiometabolic_II	antimda5_omrf	antimda5_omrf1 - antimda5_omrf2	-0.283529	-0.918007	0.350949	0.374397	Non-significant	0.79597	Not_significant
ISM1	OID20538	B1AKI9	Inflammation	antimda5_omrf	antimda5_omrf1 - antimda5_omrf2	0.247046	-0.306156	0.800249	0.374524	Non-significant	0.79597	Not_significant
OPLAH	OID30201	O14841	Cardiometabolic_II	antimda5_omrf	antimda5_omrf1 - antimda5_omrf2	0.33835	-0.419423	1.09612	0.374768	Non-significant	0.79597	Not_significant
EIF4EBP1	OID20162	Q13541	Cardiometabolic	antimda5_omrf	antimda5_omrf1 - antimda5_omrf2	0.694269	-0.863162	2.2517	0.375381	Non-significant	0.796259	Not_significant
LY9	OID20670	Q9HBG7	Inflammation	antimda5_omrf	antimda5_omrf1 - antimda5_omrf2	0.202373	-0.252247	0.656994	0.375936	Non-significant	0.796259	Not_significant
HLA-A	OID31048	P04439	Neurology_II	antimda5_omrf	antimda5_omrf1 - antimda5_omrf2	0.254314	-0.317069	0.825698	0.376295	Non-significant	0.796259	Not_significant
NPM1	OID20961	P06748	Neurology	antimda5_omrf	antimda5_omrf1 - antimda5_omrf2	0.528906	-0.661219	1.71903	0.376558	Non-significant	0.796259	Not_significant
OSTN	OID30909	P61366	Neurology_II	antimda5_omrf	antimda5_omrf1 - antimda5_omrf2	-0.408986	-1.32916	0.511187	0.376881	Non-significant	0.796259	Not_significant
CLU	OID30732	P10909	Inflammation_II	antimda5_omrf	antimda5_omrf1 - antimda5_omrf2	0.119027	-0.14925	0.387304	0.377329	Non-significant	0.796259	Not_significant
AHCY	OID20199	P23526	Cardiometabolic	antimda5_omrf	antimda5_omrf1 - antimda5_omrf2	0.486413	-0.609424	1.58225	0.377586	Non-significant	0.796259	Not_significant
NCR1	OID20566	O76036	Inflammation	antimda5_omrf	antimda5_omrf1 - antimda5_omrf2	0.21381	-0.268264	0.695885	0.377937	Non-significant	0.796259	Not_significant
EGF	OID20698	P01133	Inflammation	antimda5_omrf	antimda5_omrf1 - antimda5_omrf2	-0.496503	-1.61682	0.623811	0.378062	Non-significant	0.796259	Not_significant
DLL1	OID21525	O00548	Oncology	antimda5_omrf	antimda5_omrf1 - antimda5_omrf2	0.230669	-0.289931	0.75127	0.378374	Non-significant	0.796259	Not_significant
HCLS1	OID20648	P14317	Inflammation	antimda5_omrf	antimda5_omrf1 - antimda5_omrf2	-0.299356	-0.97548	0.376768	0.378601	Non-significant	0.796259	Not_significant
HMBS	OID21385	P08397	Oncology	antimda5_omrf	antimda5_omrf1 - antimda5_omrf2	0.374645	-0.47175	1.22104	0.378612	Non-significant	0.796259	Not_significant
AKR1B10	OID30955	O60218	Neurology_II	antimda5_omrf	antimda5_omrf1 - antimda5_omrf2	0.965992	-1.21518	3.14717	0.37865	Non-significant	0.796259	Not_significant
TERF1	OID30480	P54274	Inflammation_II	antimda5_omrf	antimda5_omrf1 - antimda5_omrf2	0.582084	-0.734167	1.89834	0.378868	Non-significant	0.796259	Not_significant
MYH9	OID30382	P35579	Cardiometabolic_II	antimda5_omrf	antimda5_omrf1 - antimda5_omrf2	-0.50326	-1.64294	0.636417	0.379593	Non-significant	0.796259	Not_significant
RNF5	OID30218	Q99942	Cardiometabolic_II	antimda5_omrf	antimda5_omrf1 - antimda5_omrf2	-0.351351	-1.14746	0.444759	0.379922	Non-significant	0.796259	Not_significant
CREB3	OID31188	O43889	Oncology_II	antimda5_omrf	antimda5_omrf1 - antimda5_omrf2	-0.615007	-2.00796	0.777946	0.38011	Non-significant	0.796259	Not_significant
IGFL4	OID30500	Q6B9Z1	Inflammation_II	antimda5_omrf	antimda5_omrf1 - antimda5_omrf2	-0.41568	-1.35793	0.526574	0.380494	Non-significant	0.796259	Not_significant
PPIF	OID30385	P30405	Cardiometabolic_II	antimda5_omrf	antimda5_omrf1 - antimda5_omrf2	-0.68365	-2.23446	0.867163	0.380724	Non-significant	0.796259	Not_significant
MMP9	OID21103	P14780	Neurology	antimda5_omrf	antimda5_omrf1 - antimda5_omrf2	-0.377362	-1.23543	0.480702	0.381691	Non-significant	0.796259	Not_significant
EXTL1	OID30114	Q92935	Cardiometabolic_II	antimda5_omrf	antimda5_omrf1 - antimda5_omrf2	-0.451451	-1.47797	0.575067	0.381939	Non-significant	0.796259	Not_significant
CNTN2	OID21426	Q02246	Oncology	antimda5_omrf	antimda5_omrf1 - antimda5_omrf2	0.283234	-0.360912	0.92738	0.382051	Non-significant	0.796259	Not_significant
SLC4A1	OID30369	P02730	Cardiometabolic_II	antimda5_omrf	antimda5_omrf1 - antimda5_omrf2	0.753401	-0.960639	2.46744	0.382114	Non-significant	0.796259	Not_significant
TFF2	OID20787	Q03403	Inflammation	antimda5_omrf	antimda5_omrf1 - antimda5_omrf2	0.280307	-0.357612	0.918225	0.382223	Non-significant	0.796259	Not_significant
IL16	OID20633	Q14005	Inflammation	antimda5_omrf	antimda5_omrf1 - antimda5_omrf2	-0.289195	-0.947685	0.369295	0.382412	Non-significant	0.796259	Not_significant
DRG2	OID21335	P55039	Oncology	antimda5_omrf	antimda5_omrf1 - antimda5_omrf2	-0.299359	-0.981085	0.382366	0.382447	Non-significant	0.796259	Not_significant
KLK1	OID21499	P06870	Oncology	antimda5_omrf	antimda5_omrf1 - antimda5_omrf2	0.492705	-0.629546	1.61496	0.382603	Non-significant	0.796259	Not_significant
VCPKMT	OID31179	Q9H867	Oncology_II	antimda5_omrf	antimda5_omrf1 - antimda5_omrf2	-0.492494	-1.61536	0.630375	0.383124	Non-significant	0.796259	Not_significant
PPP2R5A	OID31502	Q15172	Oncology_II	antimda5_omrf	antimda5_omrf1 - antimda5_omrf2	-0.571764	-1.87653	0.733006	0.383243	Non-significant	0.796259	Not_significant
ESYT2	OID31134	A0FGR8	Neurology_II	antimda5_omrf	antimda5_omrf1 - antimda5_omrf2	-0.425457	-1.39664	0.545723	0.383418	Non-significant	0.796259	Not_significant
MCEE	OID31033	Q96PE7	Neurology_II	antimda5_omrf	antimda5_omrf1 - antimda5_omrf2	-0.412289	-1.35319	0.528615	0.383688	Non-significant	0.796259	Not_significant
COMP	OID20405	P49747	Cardiometabolic	antimda5_omrf	antimda5_omrf1 - antimda5_omrf2	-0.214671	-0.705192	0.275849	0.383919	Non-significant	0.796259	Not_significant
TGFB1	OID20621	P01137	Inflammation	antimda5_omrf	antimda5_omrf1 - antimda5_omrf2	-0.179961	-0.591148	0.231226	0.383974	Non-significant	0.796259	Not_significant
IL2RA	OID20267	P01589	Cardiometabolic	antimda5_omrf	antimda5_omrf1 - antimda5_omrf2	0.283042	-0.365307	0.93139	0.385443	Non-significant	0.798117	Not_significant
SPTLC1	OID31086	O15269	Neurology_II	antimda5_omrf	antimda5_omrf1 - antimda5_omrf2	-0.325506	-1.07244	0.42143	0.385847	Non-significant	0.798117	Not_significant
OFD1	OID31268	O75665	Oncology_II	antimda5_omrf	antimda5_omrf1 - antimda5_omrf2	-0.633493	-2.08733	0.820343	0.386104	Non-significant	0.798117	Not_significant
VWC2	OID20936	Q2TAL6	Neurology	antimda5_omrf	antimda5_omrf1 - antimda5_omrf2	-0.249875	-0.823237	0.323487	0.386156	Non-significant	0.798117	Not_significant
IL13RA1	OID21504	P78552	Oncology	antimda5_omrf	antimda5_omrf1 - antimda5_omrf2	-0.116858	-0.385327	0.15161	0.386487	Non-significant	0.798117	Not_significant
PGD	OID30344	P52209	Cardiometabolic_II	antimda5_omrf	antimda5_omrf1 - antimda5_omrf2	0.310366	-0.402203	1.02293	0.386523	Non-significant	0.798117	Not_significant
VTI1A	OID30640	Q96AJ9	Inflammation_II	antimda5_omrf	antimda5_omrf1 - antimda5_omrf2	-0.218844	-0.721836	0.284149	0.386821	Non-significant	0.798162	Not_significant
PGM2	OID30904	Q96G03	Neurology_II	antimda5_omrf	antimda5_omrf1 - antimda5_omrf2	0.480463	-0.625639	1.58657	0.387807	Non-significant	0.799628	Not_significant
RNF168	OID30506	Q8IYW5	Inflammation_II	antimda5_omrf	antimda5_omrf1 - antimda5_omrf2	0.521557	-0.683677	1.72679	0.389116	Non-significant	0.801756	Not_significant
ADRA2A	OID30067	P08913	Cardiometabolic_II	antimda5_omrf	antimda5_omrf1 - antimda5_omrf2	0.634229	-0.835357	2.10382	0.390708	Non-significant	0.804463	Not_significant
ERMAP	OID30539	Q96PL5	Inflammation_II	antimda5_omrf	antimda5_omrf1 - antimda5_omrf2	-0.275336	-0.914158	0.363487	0.391475	Non-significant	0.80547	Not_significant
ACP1	OID30524	P24666	Inflammation_II	antimda5_omrf	antimda5_omrf1 - antimda5_omrf2	0.5501	-0.72885	1.82905	0.392443	Non-significant	0.80689	Not_significant
SLITRK6	OID20094	Q9H5Y7	Cardiometabolic	antimda5_omrf	antimda5_omrf1 - antimda5_omrf2	0.266018	-0.353485	0.885521	0.392933	Non-significant	0.807302	Not_significant
MOG	OID21384	Q16653	Oncology	antimda5_omrf	antimda5_omrf1 - antimda5_omrf2	0.218477	-0.290304	0.727258	0.393201	Non-significant	0.807302	Not_significant
LAIR1	OID20737	Q6GTX8	Inflammation	antimda5_omrf	antimda5_omrf1 - antimda5_omrf2	-0.283693	-0.945565	0.378179	0.394081	Non-significant	0.808116	Not_significant
ARNT	OID20432	P27540	Inflammation	antimda5_omrf	antimda5_omrf1 - antimda5_omrf2	0.353532	-0.472885	1.17995	0.394995	Non-significant	0.808116	Not_significant
B2M	OID30725	P61769	Inflammation_II	antimda5_omrf	antimda5_omrf1 - antimda5_omrf2	0.211997	-0.283599	0.707593	0.395026	Non-significant	0.808116	Not_significant
TNFAIP8L2	OID30629	Q6P589	Inflammation_II	antimda5_omrf	antimda5_omrf1 - antimda5_omrf2	-0.399498	-1.33494	0.535941	0.395535	Non-significant	0.808116	Not_significant
ERN1	OID31391	O75460	Oncology_II	antimda5_omrf	antimda5_omrf1 - antimda5_omrf2	-0.190931	-0.638291	0.256429	0.395756	Non-significant	0.808116	Not_significant
LYPLA2	OID30817	O95372	Neurology_II	antimda5_omrf	antimda5_omrf1 - antimda5_omrf2	0.445609	-0.599991	1.49121	0.396374	Non-significant	0.808116	Not_significant
AFM	OID30741	P43652	Inflammation_II	antimda5_omrf	antimda5_omrf1 - antimda5_omrf2	-0.124736	-0.417564	0.168092	0.396603	Non-significant	0.808116	Not_significant
PSAPL1	OID31473	Q6NUJ1	Oncology_II	antimda5_omrf	antimda5_omrf1 - antimda5_omrf2	0.231864	-0.312116	0.775845	0.396629	Non-significant	0.808116	Not_significant
LONP1	OID30219	P36776	Cardiometabolic_II	antimda5_omrf	antimda5_omrf1 - antimda5_omrf2	-0.499778	-1.67319	0.673638	0.396644	Non-significant	0.808116	Not_significant
KHDC3L	OID31245	Q587J8	Oncology_II	antimda5_omrf	antimda5_omrf1 - antimda5_omrf2	0.882352	-1.18919	2.9539	0.397029	Non-significant	0.808116	Not_significant
TGFBI	OID20417	Q15582	Cardiometabolic	antimda5_omrf	antimda5_omrf1 - antimda5_omrf2	0.210969	-0.285142	0.70708	0.397555	Non-significant	0.808116	Not_significant
TBCA	OID30616	O75347	Inflammation_II	antimda5_omrf	antimda5_omrf1 - antimda5_omrf2	0.53624	-0.724932	1.79741	0.397852	Non-significant	0.808116	Not_significant
DKK4	OID20934	Q9UBT3	Neurology	antimda5_omrf	antimda5_omrf1 - antimda5_omrf2	0.309404	-0.419104	1.03791	0.398071	Non-significant	0.808116	Not_significant
DAPK2	OID30505	Q9UIK4	Inflammation_II	antimda5_omrf	antimda5_omrf1 - antimda5_omrf2	-0.501255	-1.68115	0.678636	0.398095	Non-significant	0.808116	Not_significant
VPS53	OID21281	Q5VIR6	Oncology	antimda5_omrf	antimda5_omrf1 - antimda5_omrf2	-0.317175	-1.0644	0.43005	0.398177	Non-significant	0.808116	Not_significant
ESAM	OID20270	Q96AP7	Cardiometabolic	antimda5_omrf	antimda5_omrf1 - antimda5_omrf2	-0.224325	-0.753319	0.304669	0.399102	Non-significant	0.808116	Not_significant
FN1	OID30787	P02751	Inflammation_II	antimda5_omrf	antimda5_omrf1 - antimda5_omrf2	-0.144004	-0.484039	0.196032	0.399221	Non-significant	0.808116	Not_significant
CAMSAP1	OID31070	Q5T5Y3	Neurology_II	antimda5_omrf	antimda5_omrf1 - antimda5_omrf2	-0.461439	-1.55117	0.628288	0.399337	Non-significant	0.808116	Not_significant
CD2AP	OID20177	Q9Y5K6	Cardiometabolic	antimda5_omrf	antimda5_omrf1 - antimda5_omrf2	0.41955	-0.570329	1.40943	0.399344	Non-significant	0.808116	Not_significant
PCDH12	OID31045	Q9NPG4	Neurology_II	antimda5_omrf	antimda5_omrf1 - antimda5_omrf2	-0.183888	-0.617852	0.250075	0.399453	Non-significant	0.808116	Not_significant
TNF	OID20074	P01375	Cardiometabolic	antimda5_omrf	antimda5_omrf1 - antimda5_omrf2	0.441538	-0.601641	1.48472	0.399906	Non-significant	0.673051	Not_significant
TNF	OID20074	P01375	Cardiometabolic	antimda5_omrf	antimda5_omrf1 - antimda5_omrf2	0.441538	-0.601641	1.48472	0.399906	Non-significant	0.808116	Not_significant
TNF	OID20074	P01375	Cardiometabolic	antimda5_omrf	antimda5_omrf1 - antimda5_omrf2	0.441538	-0.601641	1.48472	0.399906	Non-significant	0.89139	Not_significant
TNF	OID20074	P01375	Cardiometabolic	antimda5_omrf	antimda5_omrf1 - antimda5_omrf2	0.441538	-0.601641	1.48472	0.399906	Non-significant	0.995388	Not_significant
BCL7A	OID31218	Q4VC05	Oncology_II	antimda5_omrf	antimda5_omrf1 - antimda5_omrf2	0.951146	-1.29588	3.19817	0.399933	Non-significant	0.808116	Not_significant
MORF4L1	OID31257	Q9UBU8	Oncology_II	antimda5_omrf	antimda5_omrf1 - antimda5_omrf2	0.845018	-1.15349	2.84353	0.400013	Non-significant	0.808116	Not_significant
FKBP7	OID20846	Q9Y680	Neurology	antimda5_omrf	antimda5_omrf1 - antimda5_omrf2	-0.226797	-0.763898	0.310304	0.401091	Non-significant	0.809728	Not_significant
GPR101	OID30819	Q96P66	Neurology_II	antimda5_omrf	antimda5_omrf1 - antimda5_omrf2	0.658231	-0.902958	2.21942	0.401746	Non-significant	0.810379	Not_significant
GSR	OID30700	P00390	Inflammation_II	antimda5_omrf	antimda5_omrf1 - antimda5_omrf2	0.208218	-0.285886	0.702322	0.401973	Non-significant	0.810379	Not_significant
FGA	OID30788	P02671	Inflammation_II	antimda5_omrf	antimda5_omrf1 - antimda5_omrf2	0.140181	-0.193673	0.474035	0.403414	Non-significant	0.81082	Not_significant
BAP18	OID31150	Q8IXM2	Neurology_II	antimda5_omrf	antimda5_omrf1 - antimda5_omrf2	0.403522	-0.558806	1.36585	0.4039	Non-significant	0.81082	Not_significant
FDX1	OID30078	P10109	Cardiometabolic_II	antimda5_omrf	antimda5_omrf1 - antimda5_omrf2	0.623926	-0.862751	2.1106	0.403959	Non-significant	0.81082	Not_significant
ELOA	OID21337	Q14241	Oncology	antimda5_omrf	antimda5_omrf1 - antimda5_omrf2	0.450533	-0.624153	1.52522	0.404	Non-significant	0.81082	Not_significant
TYRO3	OID20161	Q06418	Cardiometabolic	antimda5_omrf	antimda5_omrf1 - antimda5_omrf2	0.206638	-0.285943	0.699219	0.404038	Non-significant	0.81082	Not_significant
CERT1	OID20857	Q9Y5P4	Neurology	antimda5_omrf	antimda5_omrf1 - antimda5_omrf2	0.323139	-0.447015	1.09329	0.404072	Non-significant	0.81082	Not_significant
SORCS2	OID21262	Q96PQ0	Oncology	antimda5_omrf	antimda5_omrf1 - antimda5_omrf2	-0.219719	-0.743494	0.304055	0.404151	Non-significant	0.81082	Not_significant
CSTB	OID20294	P04080	Cardiometabolic	antimda5_omrf	antimda5_omrf1 - antimda5_omrf2	0.328198	-0.455016	1.11141	0.404671	Non-significant	0.811092	Not_significant
KIAA0319	OID31094	Q5VV43	Neurology_II	antimda5_omrf	antimda5_omrf1 - antimda5_omrf2	0.237394	-0.329344	0.804132	0.404846	Non-significant	0.811092	Not_significant
F11R	OID21151	Q9Y624	Neurology	antimda5_omrf	antimda5_omrf1 - antimda5_omrf2	-0.264239	-0.896516	0.368039	0.405497	Non-significant	0.811834	Not_significant
DDX53	OID30944	Q86TM3	Neurology_II	antimda5_omrf	antimda5_omrf1 - antimda5_omrf2	-0.293103	-0.995447	0.409241	0.406589	Non-significant	0.813328	Not_significant
SPRING1	OID31197	Q9H741	Oncology_II	antimda5_omrf	antimda5_omrf1 - antimda5_omrf2	0.495428	-0.693644	1.6845	0.40732	Non-significant	0.813328	Not_significant
ITGAL	OID30537	P20701	Inflammation_II	antimda5_omrf	antimda5_omrf1 - antimda5_omrf2	0.634314	-0.889511	2.15814	0.407321	Non-significant	0.813328	Not_significant
ACSL1	OID30080	P33121	Cardiometabolic_II	antimda5_omrf	antimda5_omrf1 - antimda5_omrf2	0.246639	-0.345879	0.839157	0.407602	Non-significant	0.813328	Not_significant
IZUMO1	OID31159	Q8IYV9	Oncology_II	antimda5_omrf	antimda5_omrf1 - antimda5_omrf2	0.594654	-0.834344	2.02365	0.407916	Non-significant	0.813328	Not_significant
SCRIB	OID31046	Q14160	Neurology_II	antimda5_omrf	antimda5_omrf1 - antimda5_omrf2	0.272908	-0.383324	0.929141	0.408177	Non-significant	0.725496	Not_significant
SCRIB	OID31046	Q14160	Neurology_II	antimda5_omrf	antimda5_omrf1 - antimda5_omrf2	0.272908	-0.383324	0.929141	0.408177	Non-significant	0.781921	Not_significant
SCRIB	OID31046	Q14160	Neurology_II	antimda5_omrf	antimda5_omrf1 - antimda5_omrf2	0.272908	-0.383324	0.929141	0.408177	Non-significant	0.792114	Not_significant
SCRIB	OID31046	Q14160	Neurology_II	antimda5_omrf	antimda5_omrf1 - antimda5_omrf2	0.272908	-0.383324	0.929141	0.408177	Non-significant	0.813328	Not_significant
IGLON5	OID31169	A6NGN9	Oncology_II	antimda5_omrf	antimda5_omrf1 - antimda5_omrf2	0.391856	-0.550393	1.3341	0.408208	Non-significant	0.813328	Not_significant
TBR1	OID30923	Q16650	Neurology_II	antimda5_omrf	antimda5_omrf1 - antimda5_omrf2	-0.63601	-2.16798	0.89596	0.409009	Non-significant	0.814364	Not_significant
CD4	OID20584	P01730	Inflammation	antimda5_omrf	antimda5_omrf1 - antimda5_omrf2	0.180606	-0.255936	0.617147	0.410366	Non-significant	0.815908	Not_significant
CXCL8	OID21430	P10145	Oncology	antimda5_omrf	antimda5_omrf1 - antimda5_omrf2	-0.393952	-1.34687	0.558969	0.410593	Non-significant	0.815908	Not_significant
CXCL8	OID21430	P10145	Oncology	antimda5_omrf	antimda5_omrf1 - antimda5_omrf2	-0.393952	-1.34687	0.558969	0.410593	Non-significant	0.845258	Not_significant
CXCL8	OID21430	P10145	Oncology	antimda5_omrf	antimda5_omrf1 - antimda5_omrf2	-0.393952	-1.34687	0.558969	0.410593	Non-significant	0.848793	Not_significant
CXCL8	OID21430	P10145	Oncology	antimda5_omrf	antimda5_omrf1 - antimda5_omrf2	-0.393952	-1.34687	0.558969	0.410593	Non-significant	0.917739	Not_significant
PAFAH1B3	OID30998	Q15102	Neurology_II	antimda5_omrf	antimda5_omrf1 - antimda5_omrf2	0.841321	-1.19379	2.87643	0.41098	Non-significant	0.815908	Not_significant
PPP1R2	OID20176	P41236	Cardiometabolic	antimda5_omrf	antimda5_omrf1 - antimda5_omrf2	-0.339298	-1.16026	0.48166	0.411102	Non-significant	0.815908	Not_significant
AIDA	OID30956	Q96BJ3	Neurology_II	antimda5_omrf	antimda5_omrf1 - antimda5_omrf2	-0.812206	-2.77779	1.15337	0.411193	Non-significant	0.815908	Not_significant
TRAF3IP2	OID30054	O43734	Cardiometabolic_II	antimda5_omrf	antimda5_omrf1 - antimda5_omrf2	-0.514872	-1.76382	0.734077	0.412196	Non-significant	0.816806	Not_significant
CD72	OID30641	P21854	Inflammation_II	antimda5_omrf	antimda5_omrf1 - antimda5_omrf2	0.233538	-0.332873	0.799949	0.412209	Non-significant	0.816806	Not_significant
FGF6	OID30443	P10767	Inflammation_II	antimda5_omrf	antimda5_omrf1 - antimda5_omrf2	0.305935	-0.437141	1.04901	0.412882	Non-significant	0.817551	Not_significant
SEC31A	OID30269	O94979	Cardiometabolic_II	antimda5_omrf	antimda5_omrf1 - antimda5_omrf2	0.222848	-0.319104	0.7648	0.413149	Non-significant	0.817551	Not_significant
ANGPTL4	OID20703	Q9BY76	Inflammation	antimda5_omrf	antimda5_omrf1 - antimda5_omrf2	-0.278999	-0.957883	0.399884	0.413496	Non-significant	0.817678	Not_significant
KDM3A	OID30426	Q9Y4C1	Inflammation_II	antimda5_omrf	antimda5_omrf1 - antimda5_omrf2	0.593636	-0.852683	2.03996	0.414314	Non-significant	0.817747	Not_significant
STAMBP	OID20955	O95630	Neurology	antimda5_omrf	antimda5_omrf1 - antimda5_omrf2	0.337007	-0.484384	1.1584	0.414493	Non-significant	0.817747	Not_significant
FCRL6	OID20529	Q6DN72	Inflammation	antimda5_omrf	antimda5_omrf1 - antimda5_omrf2	0.306372	-0.440765	1.05351	0.414749	Non-significant	0.817747	Not_significant
CD300LG	OID21130	Q6UXG3	Neurology	antimda5_omrf	antimda5_omrf1 - antimda5_omrf2	-0.20275	-0.697613	0.292113	0.415018	Non-significant	0.817747	Not_significant
CRTAP	OID30902	O75718	Neurology_II	antimda5_omrf	antimda5_omrf1 - antimda5_omrf2	-0.242197	-0.834318	0.349924	0.415618	Non-significant	0.817747	Not_significant
WDR46	OID31389	O15213	Oncology_II	antimda5_omrf	antimda5_omrf1 - antimda5_omrf2	0.614864	-0.889185	2.11891	0.415692	Non-significant	0.817747	Not_significant
PRKD2	OID30140	Q9BZL6	Cardiometabolic_II	antimda5_omrf	antimda5_omrf1 - antimda5_omrf2	0.261612	-0.378582	0.901807	0.415909	Non-significant	0.817747	Not_significant
NOMO1	OID21106	Q15155	Neurology	antimda5_omrf	antimda5_omrf1 - antimda5_omrf2	0.160579	-0.232329	0.553488	0.415942	Non-significant	0.817747	Not_significant
CCL22	OID20765	O00626	Inflammation	antimda5_omrf	antimda5_omrf1 - antimda5_omrf2	0.307858	-0.445047	1.06076	0.416071	Non-significant	0.817747	Not_significant
LARP1	OID31372	Q6PKG0	Oncology_II	antimda5_omrf	antimda5_omrf1 - antimda5_omrf2	-0.470357	-1.62209	0.68138	0.416372	Non-significant	0.817784	Not_significant
ARG1	OID21445	P05089	Oncology	antimda5_omrf	antimda5_omrf1 - antimda5_omrf2	0.326892	-0.475881	1.12967	0.417673	Non-significant	0.819299	Not_significant
CCDC80	OID20226	Q76M96	Cardiometabolic	antimda5_omrf	antimda5_omrf1 - antimda5_omrf2	0.35542	-0.516884	1.22772	0.41771	Non-significant	0.819299	Not_significant
GMPR2	OID30623	Q9P2T1	Inflammation_II	antimda5_omrf	antimda5_omrf1 - antimda5_omrf2	0.414532	-0.603631	1.43269	0.418065	Non-significant	0.819441	Not_significant
PCSK9	OID20235	Q8NBP7	Cardiometabolic	antimda5_omrf	antimda5_omrf1 - antimda5_omrf2	0.334844	-0.489376	1.15906	0.418753	Non-significant	0.820073	Not_significant
CFC1	OID21261	P0CG37	Oncology	antimda5_omrf	antimda5_omrf1 - antimda5_omrf2	0.207878	-0.303983	0.719739	0.418953	Non-significant	0.820073	Not_significant
C7orf50	OID31095	Q9BRJ6	Neurology_II	antimda5_omrf	antimda5_omrf1 - antimda5_omrf2	0.382869	-0.560938	1.32668	0.419255	Non-significant	0.820109	Not_significant
KIT	OID20370	P10721	Cardiometabolic	antimda5_omrf	antimda5_omrf1 - antimda5_omrf2	0.224009	-0.328492	0.776509	0.41999	Non-significant	0.820541	Not_significant
PDZD2	OID30151	O15018	Cardiometabolic_II	antimda5_omrf	antimda5_omrf1 - antimda5_omrf2	-0.33616	-1.16621	0.493893	0.420042	Non-significant	0.820541	Not_significant
TMED8	OID31462	Q6PL24	Oncology_II	antimda5_omrf	antimda5_omrf1 - antimda5_omrf2	-0.428252	-1.48673	0.63023	0.420661	Non-significant	0.821195	Not_significant
RNASEH2A	OID31027	O75792	Neurology_II	antimda5_omrf	antimda5_omrf1 - antimda5_omrf2	0.384373	-0.567172	1.33592	0.421701	Non-significant	0.822041	Not_significant
CASP7	OID31135	P55210	Neurology_II	antimda5_omrf	antimda5_omrf1 - antimda5_omrf2	0.366412	-0.542106	1.27493	0.422183	Non-significant	0.822041	Not_significant
KLK7	OID30652	P49862	Inflammation_II	antimda5_omrf	antimda5_omrf1 - antimda5_omrf2	-0.163225	-0.56798	0.241529	0.422474	Non-significant	0.822041	Not_significant
CCND2	OID31316	P30279	Oncology_II	antimda5_omrf	antimda5_omrf1 - antimda5_omrf2	1.00327	-1.48599	3.49254	0.422696	Non-significant	0.822041	Not_significant
NMRK2	OID31163	Q9NPI5	Oncology_II	antimda5_omrf	antimda5_omrf1 - antimda5_omrf2	0.4941	-0.731968	1.72017	0.422788	Non-significant	0.822041	Not_significant
MAPK9	OID20557	P45984	Inflammation	antimda5_omrf	antimda5_omrf1 - antimda5_omrf2	0.286662	-0.424679	0.998003	0.422796	Non-significant	0.822041	Not_significant
PTPRM	OID20598	P28827	Inflammation	antimda5_omrf	antimda5_omrf1 - antimda5_omrf2	0.127663	-0.189783	0.445109	0.423335	Non-significant	0.822467	Not_significant
TRPV3	OID30128	Q8NET8	Cardiometabolic_II	antimda5_omrf	antimda5_omrf1 - antimda5_omrf2	-0.440639	-1.53594	0.654658	0.423583	Non-significant	0.822467	Not_significant
GSN	OID30714	P06396	Inflammation_II	antimda5_omrf	antimda5_omrf1 - antimda5_omrf2	0.12484	-0.185993	0.435673	0.424063	Non-significant	0.822848	Not_significant
CPTP	OID30106	Q5TA50	Cardiometabolic_II	antimda5_omrf	antimda5_omrf1 - antimda5_omrf2	-0.221415	-0.773491	0.33066	0.425006	Non-significant	0.824125	Not_significant
ARHGEF5	OID30871	Q12774	Neurology_II	antimda5_omrf	antimda5_omrf1 - antimda5_omrf2	0.296646	-0.443496	1.03679	0.425309	Non-significant	0.824161	Not_significant
RAB2B	OID31362	Q8WUD1	Oncology_II	antimda5_omrf	antimda5_omrf1 - antimda5_omrf2	-0.287359	-1.00624	0.431524	0.426253	Non-significant	0.825069	Not_significant
CLEC4D	OID20609	Q8WXI8	Inflammation	antimda5_omrf	antimda5_omrf1 - antimda5_omrf2	0.359889	-0.540172	1.25995	0.426348	Non-significant	0.825069	Not_significant
EPHB6	OID20982	O15197	Neurology	antimda5_omrf	antimda5_omrf1 - antimda5_omrf2	-0.199961	-0.701851	0.301929	0.427722	Non-significant	0.827177	Not_significant
NOTCH2	OID30407	Q04721	Cardiometabolic_II	antimda5_omrf	antimda5_omrf1 - antimda5_omrf2	0.164143	-0.248083	0.576369	0.428185	Non-significant	0.827519	Not_significant
SFTPD	OID20214	P35247	Cardiometabolic	antimda5_omrf	antimda5_omrf1 - antimda5_omrf2	0.299305	-0.454123	1.05273	0.429384	Non-significant	0.829284	Not_significant
VASH1	OID20516	Q7L8A9	Inflammation	antimda5_omrf	antimda5_omrf1 - antimda5_omrf2	-0.244281	-0.861302	0.372741	0.430585	Non-significant	0.831049	Not_significant
NFX1	OID30158	Q12986	Cardiometabolic_II	antimda5_omrf	antimda5_omrf1 - antimda5_omrf2	-0.511812	-1.80663	0.783008	0.43138	Non-significant	0.831866	Not_significant
CEBPB	OID20052	P17676	Cardiometabolic	antimda5_omrf	antimda5_omrf1 - antimda5_omrf2	0.447991	-0.686558	1.58254	0.431839	Non-significant	0.831866	Not_significant
ATP2B4	OID30062	P23634	Cardiometabolic_II	antimda5_omrf	antimda5_omrf1 - antimda5_omrf2	0.688414	-1.05393	2.43075	0.43187	Non-significant	0.831866	Not_significant
PPP1R14A	OID31011	Q96A00	Neurology_II	antimda5_omrf	antimda5_omrf1 - antimda5_omrf2	-0.383058	-1.35528	0.589166	0.43275	Non-significant	0.831962	Not_significant
CDK5RAP3	OID30985	Q96JB5	Neurology_II	antimda5_omrf	antimda5_omrf1 - antimda5_omrf2	-0.498748	-1.76496	0.76746	0.43302	Non-significant	0.831962	Not_significant
CD58	OID20716	P19256	Inflammation	antimda5_omrf	antimda5_omrf1 - antimda5_omrf2	-0.104023	-0.368416	0.160369	0.433421	Non-significant	0.831962	Not_significant
F2	OID30723	P00734	Inflammation_II	antimda5_omrf	antimda5_omrf1 - antimda5_omrf2	0.102296	-0.157628	0.362219	0.433451	Non-significant	0.831962	Not_significant
IGF1R	OID21274	P08069	Oncology	antimda5_omrf	antimda5_omrf1 - antimda5_omrf2	-0.107945	-0.38243	0.166539	0.433653	Non-significant	0.831962	Not_significant
ARTN	OID20446	Q5T4W7	Inflammation	antimda5_omrf	antimda5_omrf1 - antimda5_omrf2	-0.171	-0.606092	0.264092	0.433881	Non-significant	0.831962	Not_significant
TNFRSF9	OID20985	Q07011	Neurology	antimda5_omrf	antimda5_omrf1 - antimda5_omrf2	-0.272481	-0.966074	0.421111	0.434486	Non-significant	0.831962	Not_significant
SERPINA6	OID30743	P08185	Inflammation_II	antimda5_omrf	antimda5_omrf1 - antimda5_omrf2	0.12025	-0.18627	0.426771	0.43477	Non-significant	0.831962	Not_significant
CPPED1	OID21053	Q9BRF8	Neurology	antimda5_omrf	antimda5_omrf1 - antimda5_omrf2	0.323033	-0.499756	1.14582	0.434774	Non-significant	0.831962	Not_significant
ERC2	OID30880	O15083	Neurology_II	antimda5_omrf	antimda5_omrf1 - antimda5_omrf2	-0.718974	-2.55097	1.11302	0.434791	Non-significant	0.831962	Not_significant
MAPKAPK2	OID31293	P49137	Oncology_II	antimda5_omrf	antimda5_omrf1 - antimda5_omrf2	-0.335701	-1.19285	0.521451	0.435628	Non-significant	0.832499	Not_significant
LYPD8	OID21251	Q6UX82	Oncology	antimda5_omrf	antimda5_omrf1 - antimda5_omrf2	-0.312661	-1.11104	0.485719	0.435925	Non-significant	0.832499	Not_significant
EIF2AK3	OID30060	Q9NZJ5	Cardiometabolic_II	antimda5_omrf	antimda5_omrf1 - antimda5_omrf2	-0.445874	-1.58564	0.693891	0.435934	Non-significant	0.832499	Not_significant
TNN	OID30412	Q9UQP3	Cardiometabolic_II	antimda5_omrf	antimda5_omrf1 - antimda5_omrf2	0.123717	-0.192703	0.440137	0.43666	Non-significant	0.832947	Not_significant
PLXDC1	OID21258	Q8IUK5	Oncology	antimda5_omrf	antimda5_omrf1 - antimda5_omrf2	-0.198736	-0.707466	0.309994	0.436744	Non-significant	0.832947	Not_significant
INPP5J	OID30975	Q15735	Neurology_II	antimda5_omrf	antimda5_omrf1 - antimda5_omrf2	0.234921	-0.36717	0.837012	0.437395	Non-significant	0.833641	Not_significant
DKK3	OID20264	Q9UBP4	Cardiometabolic	antimda5_omrf	antimda5_omrf1 - antimda5_omrf2	0.216535	-0.339543	0.772614	0.43839	Non-significant	0.834357	Not_significant
EIF4G3	OID31022	O43432	Neurology_II	antimda5_omrf	antimda5_omrf1 - antimda5_omrf2	-0.631328	-2.25493	0.992277	0.43868	Non-significant	0.834357	Not_significant
MAPRE3	OID31177	Q9UPY8	Oncology_II	antimda5_omrf	antimda5_omrf1 - antimda5_omrf2	0.820107	-1.28739	2.9276	0.438822	Non-significant	0.834357	Not_significant
CTSB	OID20276	P07858	Cardiometabolic	antimda5_omrf	antimda5_omrf1 - antimda5_omrf2	-0.276361	-0.987596	0.434875	0.439494	Non-significant	0.834357	Not_significant
SH3BGRL2	OID30863	Q9UJC5	Neurology_II	antimda5_omrf	antimda5_omrf1 - antimda5_omrf2	-0.553495	-1.97954	0.872545	0.439852	Non-significant	0.834357	Not_significant
TMPRSS11B	OID30852	Q86T26	Neurology_II	antimda5_omrf	antimda5_omrf1 - antimda5_omrf2	0.441316	-0.695486	1.57812	0.439911	Non-significant	0.834357	Not_significant
MINDY1	OID31399	Q8N5J2	Oncology_II	antimda5_omrf	antimda5_omrf1 - antimda5_omrf2	-0.693576	-2.48195	1.0948	0.43998	Non-significant	0.834357	Not_significant
CLEC5A	OID20165	Q9NY25	Cardiometabolic	antimda5_omrf	antimda5_omrf1 - antimda5_omrf2	0.252644	-0.398546	0.903833	0.440075	Non-significant	0.834357	Not_significant
MAPT	OID20830	P10636	Neurology	antimda5_omrf	antimda5_omrf1 - antimda5_omrf2	-0.660931	-2.36868	1.04681	0.441304	Non-significant	0.83614	Not_significant
LELP1	OID30845	Q5T871	Neurology_II	antimda5_omrf	antimda5_omrf1 - antimda5_omrf2	-0.966316	-3.4649	1.53227	0.441625	Non-significant	0.8362	Not_significant
STC2	OID21157	O76061	Neurology	antimda5_omrf	antimda5_omrf1 - antimda5_omrf2	-0.238673	-0.856501	0.379155	0.442014	Non-significant	0.836391	Not_significant
CIRBP	OID31503	Q14011	Oncology_II	antimda5_omrf	antimda5_omrf1 - antimda5_omrf2	-0.40935	-1.4712	0.6525	0.442743	Non-significant	0.836397	Not_significant
PTPN9	OID30437	P43378	Inflammation_II	antimda5_omrf	antimda5_omrf1 - antimda5_omrf2	0.293158	-0.466781	1.0531	0.442778	Non-significant	0.836397	Not_significant
CPB2	OID30734	Q96IY4	Inflammation_II	antimda5_omrf	antimda5_omrf1 - antimda5_omrf2	-0.151209	-0.543609	0.241191	0.442883	Non-significant	0.836397	Not_significant
KAZN	OID31481	Q674X7	Oncology_II	antimda5_omrf	antimda5_omrf1 - antimda5_omrf2	-0.430865	-1.55041	0.688684	0.443427	Non-significant	0.836878	Not_significant
DXO	OID31080	O77932	Neurology_II	antimda5_omrf	antimda5_omrf1 - antimda5_omrf2	0.295269	-0.472829	1.06337	0.444368	Non-significant	0.838108	Not_significant
BAIAP2	OID21250	Q9UQB8	Oncology	antimda5_omrf	antimda5_omrf1 - antimda5_omrf2	0.257297	-0.413876	0.92847	0.445299	Non-significant	0.839318	Not_significant
CLTA	OID20118	P09496	Cardiometabolic	antimda5_omrf	antimda5_omrf1 - antimda5_omrf2	0.243287	-0.391346	0.87792	0.445624	Non-significant	0.839383	Not_significant
IDS	OID20619	P22304	Inflammation	antimda5_omrf	antimda5_omrf1 - antimda5_omrf2	0.0614677	-0.0992949	0.22223	0.446365	Non-significant	0.839998	Not_significant
METAP1	OID20815	P53582	Neurology	antimda5_omrf	antimda5_omrf1 - antimda5_omrf2	-0.173022	-0.625749	0.279705	0.44701	Non-significant	0.839998	Not_significant
SDHB	OID31436	P21912	Oncology_II	antimda5_omrf	antimda5_omrf1 - antimda5_omrf2	-0.44353	-1.60486	0.717802	0.44732	Non-significant	0.839998	Not_significant
CD59	OID20339	P13987	Cardiometabolic	antimda5_omrf	antimda5_omrf1 - antimda5_omrf2	0.144628	-0.234257	0.523514	0.447375	Non-significant	0.839998	Not_significant
CPE	OID21392	P16870	Oncology	antimda5_omrf	antimda5_omrf1 - antimda5_omrf2	-0.208653	-0.755489	0.338183	0.4474	Non-significant	0.839998	Not_significant
ADAMTS16	OID20089	Q8TE57	Cardiometabolic	antimda5_omrf	antimda5_omrf1 - antimda5_omrf2	-0.238327	-0.862974	0.38632	0.447738	Non-significant	0.840089	Not_significant
TOM1L2	OID31057	Q6ZVM7	Neurology_II	antimda5_omrf	antimda5_omrf1 - antimda5_omrf2	-0.530792	-1.92438	0.862792	0.448217	Non-significant	0.840443	Not_significant
ADAMTS4	OID30471	O75173	Inflammation_II	antimda5_omrf	antimda5_omrf1 - antimda5_omrf2	-0.281625	-1.02293	0.45968	0.449469	Non-significant	0.841731	Not_significant
CCNE1	OID30456	P24864	Inflammation_II	antimda5_omrf	antimda5_omrf1 - antimda5_omrf2	-0.318821	-1.15763	0.519987	0.449485	Non-significant	0.841731	Not_significant
MAG	OID30967	P20916	Neurology_II	antimda5_omrf	antimda5_omrf1 - antimda5_omrf2	-0.166843	-0.606926	0.273239	0.450636	Non-significant	0.843219	Not_significant
PPY	OID21516	P01298	Oncology	antimda5_omrf	antimda5_omrf1 - antimda5_omrf2	0.352009	-0.576949	1.28097	0.450862	Non-significant	0.843219	Not_significant
AARSD1	OID21311	Q9BTE6	Oncology	antimda5_omrf	antimda5_omrf1 - antimda5_omrf2	0.432697	-0.71048	1.57587	0.451356	Non-significant	0.843598	Not_significant
PLSCR3	OID31146	Q9NRY6	Neurology_II	antimda5_omrf	antimda5_omrf1 - antimda5_omrf2	-0.243295	-0.887788	0.401198	0.452151	Non-significant	0.844285	Not_significant
IL12RB2	OID30422	Q99665	Inflammation_II	antimda5_omrf	antimda5_omrf1 - antimda5_omrf2	0.222531	-0.366619	0.811681	0.452306	Non-significant	0.844285	Not_significant
TARM1	OID30937	B6A8C7	Neurology_II	antimda5_omrf	antimda5_omrf1 - antimda5_omrf2	0.805447	-1.33202	2.94292	0.453369	Non-significant	0.845242	Not_significant
STC1	OID21014	P52823	Neurology	antimda5_omrf	antimda5_omrf1 - antimda5_omrf2	-0.298522	-1.09118	0.494137	0.453402	Non-significant	0.845242	Not_significant
SWAP70	OID31477	Q9UH65	Oncology_II	antimda5_omrf	antimda5_omrf1 - antimda5_omrf2	0.250262	-0.414816	0.915341	0.454001	Non-significant	0.845258	Not_significant
DDX1	OID31518	Q92499	Oncology_II	antimda5_omrf	antimda5_omrf1 - antimda5_omrf2	0.315479	-0.52462	1.15558	0.454811	Non-significant	0.845258	Not_significant
ARMCX2	OID30792	Q7L311	Neurology_II	antimda5_omrf	antimda5_omrf1 - antimda5_omrf2	0.459268	-0.764017	1.68255	0.455022	Non-significant	0.845258	Not_significant
AAMDC	OID30236	Q9H7C9	Cardiometabolic_II	antimda5_omrf	antimda5_omrf1 - antimda5_omrf2	-0.264425	-0.968847	0.439996	0.455092	Non-significant	0.845258	Not_significant
ARHGAP25	OID21255	P42331	Oncology	antimda5_omrf	antimda5_omrf1 - antimda5_omrf2	0.354681	-0.59027	1.29963	0.455135	Non-significant	0.845258	Not_significant
EDIL3	OID20081	O43854	Cardiometabolic	antimda5_omrf	antimda5_omrf1 - antimda5_omrf2	0.227562	-0.380939	0.836062	0.456408	Non-significant	0.845258	Not_significant
SIRT5	OID20820	Q9NXA8	Neurology	antimda5_omrf	antimda5_omrf1 - antimda5_omrf2	-0.526889	-1.93489	0.88111	0.456489	Non-significant	0.845258	Not_significant
LAIR2	OID20965	Q6ISS4	Neurology	antimda5_omrf	antimda5_omrf1 - antimda5_omrf2	0.335497	-0.561361	1.23236	0.456646	Non-significant	0.845258	Not_significant
USP47	OID30119	Q96K76	Cardiometabolic_II	antimda5_omrf	antimda5_omrf1 - antimda5_omrf2	0.368912	-0.617979	1.3558	0.456967	Non-significant	0.845258	Not_significant
LMOD1	OID31014	P29536	Neurology_II	antimda5_omrf	antimda5_omrf1 - antimda5_omrf2	-0.225544	-0.829513	0.378425	0.457226	Non-significant	0.783597	Not_significant
LMOD1	OID31014	P29536	Neurology_II	antimda5_omrf	antimda5_omrf1 - antimda5_omrf2	-0.225544	-0.829513	0.378425	0.457226	Non-significant	0.845258	Not_significant
LMOD1	OID31014	P29536	Neurology_II	antimda5_omrf	antimda5_omrf1 - antimda5_omrf2	-0.225544	-0.829513	0.378425	0.457226	Non-significant	0.845258	Not_significant
LMOD1	OID31014	P29536	Neurology_II	antimda5_omrf	antimda5_omrf1 - antimda5_omrf2	-0.225544	-0.829513	0.378425	0.457226	Non-significant	0.942114	Not_significant
CHRDL1	OID20771	Q9BU40	Inflammation	antimda5_omrf	antimda5_omrf1 - antimda5_omrf2	0.236234	-0.397155	0.869624	0.457656	Non-significant	0.845258	Not_significant
IGSF8	OID20167	Q969P0	Cardiometabolic	antimda5_omrf	antimda5_omrf1 - antimda5_omrf2	0.174703	-0.29367	0.643075	0.457941	Non-significant	0.845258	Not_significant
CXCL8	OID20153	P10145	Cardiometabolic	antimda5_omrf	antimda5_omrf1 - antimda5_omrf2	-0.349499	-1.28845	0.589454	0.458537	Non-significant	0.815908	Not_significant
CXCL8	OID20153	P10145	Cardiometabolic	antimda5_omrf	antimda5_omrf1 - antimda5_omrf2	-0.349499	-1.28845	0.589454	0.458537	Non-significant	0.845258	Not_significant
CXCL8	OID20153	P10145	Cardiometabolic	antimda5_omrf	antimda5_omrf1 - antimda5_omrf2	-0.349499	-1.28845	0.589454	0.458537	Non-significant	0.848793	Not_significant
CXCL8	OID20153	P10145	Cardiometabolic	antimda5_omrf	antimda5_omrf1 - antimda5_omrf2	-0.349499	-1.28845	0.589454	0.458537	Non-significant	0.917739	Not_significant
IL17F	OID20456	Q96PD4	Inflammation	antimda5_omrf	antimda5_omrf1 - antimda5_omrf2	-0.347824	-1.28199	0.586342	0.458737	Non-significant	0.845258	Not_significant
LSP1	OID20530	P33241	Inflammation	antimda5_omrf	antimda5_omrf1 - antimda5_omrf2	0.223277	-0.377006	0.82356	0.458811	Non-significant	0.845258	Not_significant
ADAM8	OID21039	P78325	Neurology	antimda5_omrf	antimda5_omrf1 - antimda5_omrf2	0.168662	-0.284945	0.62227	0.459352	Non-significant	0.845258	Not_significant
CA8	OID30482	P35219	Inflammation_II	antimda5_omrf	antimda5_omrf1 - antimda5_omrf2	0.139699	-0.236427	0.515826	0.459636	Non-significant	0.845258	Not_significant
PXDNL	OID31405	A1KZ92	Oncology_II	antimda5_omrf	antimda5_omrf1 - antimda5_omrf2	0.392032	-0.663477	1.44754	0.459721	Non-significant	0.845258	Not_significant
BOLA1	OID30837	Q9Y3E2	Neurology_II	antimda5_omrf	antimda5_omrf1 - antimda5_omrf2	0.342683	-0.580661	1.26603	0.460032	Non-significant	0.845258	Not_significant
CABP2	OID30916	Q9NPB3	Neurology_II	antimda5_omrf	antimda5_omrf1 - antimda5_omrf2	-0.54268	-2.00547	0.920112	0.460356	Non-significant	0.845258	Not_significant
LMOD1	OID30212	P29536	Cardiometabolic_II	antimda5_omrf	antimda5_omrf1 - antimda5_omrf2	-0.238018	-0.879964	0.403928	0.460401	Non-significant	0.783597	Not_significant
LMOD1	OID30212	P29536	Cardiometabolic_II	antimda5_omrf	antimda5_omrf1 - antimda5_omrf2	-0.238018	-0.879964	0.403928	0.460401	Non-significant	0.845258	Not_significant
LMOD1	OID30212	P29536	Cardiometabolic_II	antimda5_omrf	antimda5_omrf1 - antimda5_omrf2	-0.238018	-0.879964	0.403928	0.460401	Non-significant	0.845258	Not_significant
LMOD1	OID30212	P29536	Cardiometabolic_II	antimda5_omrf	antimda5_omrf1 - antimda5_omrf2	-0.238018	-0.879964	0.403928	0.460401	Non-significant	0.942114	Not_significant
ADAMTSL2	OID30370	Q86TH1	Cardiometabolic_II	antimda5_omrf	antimda5_omrf1 - antimda5_omrf2	0.147761	-0.251117	0.546639	0.460755	Non-significant	0.845258	Not_significant
ADAM23	OID20651	O75077	Inflammation	antimda5_omrf	antimda5_omrf1 - antimda5_omrf2	-0.21815	-0.806778	0.370478	0.460814	Non-significant	0.845258	Not_significant
STAT2	OID30536	P52630	Inflammation_II	antimda5_omrf	antimda5_omrf1 - antimda5_omrf2	0.380718	-0.647072	1.40851	0.460821	Non-significant	0.845258	Not_significant
TACC3	OID21285	Q9Y6A5	Oncology	antimda5_omrf	antimda5_omrf1 - antimda5_omrf2	-0.428593	-1.58645	0.729264	0.461049	Non-significant	0.845258	Not_significant
MYL6B	OID30936	P14649	Neurology_II	antimda5_omrf	antimda5_omrf1 - antimda5_omrf2	-0.788013	-2.91627	1.34024	0.461226	Non-significant	0.845258	Not_significant
IGFBPL1	OID20155	Q8WX77	Cardiometabolic	antimda5_omrf	antimda5_omrf1 - antimda5_omrf2	-0.249847	-0.925245	0.42555	0.461624	Non-significant	0.845258	Not_significant
ADAMTSL5	OID30355	Q6ZMM2	Cardiometabolic_II	antimda5_omrf	antimda5_omrf1 - antimda5_omrf2	-0.229203	-0.848849	0.390443	0.461676	Non-significant	0.845258	Not_significant
TNFSF11	OID20592	O14788	Inflammation	antimda5_omrf	antimda5_omrf1 - antimda5_omrf2	-0.321274	-1.19213	0.549577	0.46285	Non-significant	0.845258	Not_significant
IL1RN	OID20700	P18510	Inflammation	antimda5_omrf	antimda5_omrf1 - antimda5_omrf2	0.401886	-0.68806	1.49183	0.463089	Non-significant	0.845258	Not_significant
LZTFL1	OID30637	Q9NQ48	Inflammation_II	antimda5_omrf	antimda5_omrf1 - antimda5_omrf2	0.355941	-0.60987	1.32175	0.463304	Non-significant	0.845258	Not_significant
IL17A	OID20469	Q16552	Inflammation	antimda5_omrf	antimda5_omrf1 - antimda5_omrf2	0.305829	-0.524192	1.13585	0.463406	Non-significant	0.845258	Not_significant
CPOX	OID30495	P36551	Inflammation_II	antimda5_omrf	antimda5_omrf1 - antimda5_omrf2	0.197579	-0.338859	0.734017	0.463578	Non-significant	0.845258	Not_significant
HMMR	OID31175	O75330	Oncology_II	antimda5_omrf	antimda5_omrf1 - antimda5_omrf2	-0.570407	-2.12171	0.980896	0.463874	Non-significant	0.845258	Not_significant
NEFL	OID20871	P07196	Neurology	antimda5_omrf	antimda5_omrf1 - antimda5_omrf2	0.371177	-0.637845	1.3802	0.464132	Non-significant	0.845258	Not_significant
USP28	OID31084	Q96RU2	Neurology_II	antimda5_omrf	antimda5_omrf1 - antimda5_omrf2	-0.364399	-1.35583	0.627034	0.464464	Non-significant	0.845258	Not_significant
TJAP1	OID21477	Q5JTD0	Oncology	antimda5_omrf	antimda5_omrf1 - antimda5_omrf2	-0.30234	-1.12635	0.521674	0.464842	Non-significant	0.845258	Not_significant
DDA1	OID30126	Q9BW61	Cardiometabolic_II	antimda5_omrf	antimda5_omrf1 - antimda5_omrf2	0.399888	-0.690081	1.48986	0.464957	Non-significant	0.845258	Not_significant
TNFSF9	OID30435	P41273	Inflammation_II	antimda5_omrf	antimda5_omrf1 - antimda5_omrf2	0.25887	-0.44621	0.96395	0.464988	Non-significant	0.845258	Not_significant
GPNMB	OID20173	Q14956	Cardiometabolic	antimda5_omrf	antimda5_omrf1 - antimda5_omrf2	0.129457	-0.22354	0.482454	0.4652	Non-significant	0.845258	Not_significant
GPKOW	OID20890	Q92917	Neurology	antimda5_omrf	antimda5_omrf1 - antimda5_omrf2	0.24294	-0.420669	0.906549	0.466273	Non-significant	0.845258	Not_significant
GH1	OID20220	P01241	Cardiometabolic	antimda5_omrf	antimda5_omrf1 - antimda5_omrf2	-0.560767	-2.09337	0.971836	0.466511	Non-significant	0.845258	Not_significant
IVD	OID20833	P26440	Neurology	antimda5_omrf	antimda5_omrf1 - antimda5_omrf2	-0.59798	-2.23724	1.04128	0.467852	Non-significant	0.845258	Not_significant
CRH	OID21257	P06850	Oncology	antimda5_omrf	antimda5_omrf1 - antimda5_omrf2	0.420199	-0.732665	1.57306	0.468222	Non-significant	0.845258	Not_significant
CNTN5	OID21006	O94779	Neurology	antimda5_omrf	antimda5_omrf1 - antimda5_omrf2	-0.212541	-0.795999	0.370917	0.468386	Non-significant	0.845258	Not_significant
DNM1	OID31458	Q05193	Oncology_II	antimda5_omrf	antimda5_omrf1 - antimda5_omrf2	-0.345089	-1.29354	0.60336	0.468618	Non-significant	0.845258	Not_significant
MSRA	OID21513	Q9UJ68	Oncology	antimda5_omrf	antimda5_omrf1 - antimda5_omrf2	-0.260246	-0.975351	0.454859	0.468849	Non-significant	0.845258	Not_significant
PRKAB1	OID20444	Q9Y478	Inflammation	antimda5_omrf	antimda5_omrf1 - antimda5_omrf2	0.287761	-0.504139	1.07966	0.469454	Non-significant	0.845258	Not_significant
CRHR1	OID20055	P34998	Cardiometabolic	antimda5_omrf	antimda5_omrf1 - antimda5_omrf2	0.531276	-0.930619	1.99317	0.469518	Non-significant	0.845258	Not_significant
SLURP1	OID30404	P55000	Cardiometabolic_II	antimda5_omrf	antimda5_omrf1 - antimda5_omrf2	-0.107876	-0.404906	0.189155	0.469805	Non-significant	0.845258	Not_significant
THAP12	OID31238	O43422	Oncology_II	antimda5_omrf	antimda5_omrf1 - antimda5_omrf2	0.643208	-1.13071	2.41713	0.470199	Non-significant	0.845258	Not_significant
RAC3	OID30958	P60763	Neurology_II	antimda5_omrf	antimda5_omrf1 - antimda5_omrf2	0.192383	-0.337919	0.722684	0.470293	Non-significant	0.845258	Not_significant
MIF	OID21073	P14174	Neurology	antimda5_omrf	antimda5_omrf1 - antimda5_omrf2	0.331073	-0.581655	1.2438	0.470354	Non-significant	0.845258	Not_significant
CGB3_CGB5_CGB8	OID30671	P0DN86	Inflammation_II	antimda5_omrf	antimda5_omrf1 - antimda5_omrf2	0.55592	-0.977792	2.08963	0.470512	Non-significant	0.845258	Not_significant
PPP1CC	OID31360	P36873	Oncology_II	antimda5_omrf	antimda5_omrf1 - antimda5_omrf2	-0.270065	-1.01639	0.476263	0.471237	Non-significant	0.845258	Not_significant
ATXN3	OID31149	P54252	Neurology_II	antimda5_omrf	antimda5_omrf1 - antimda5_omrf2	0.392421	-0.692885	1.47773	0.471625	Non-significant	0.845258	Not_significant
RGCC	OID31060	Q9H4X1	Neurology_II	antimda5_omrf	antimda5_omrf1 - antimda5_omrf2	-0.358205	-1.34954	0.633133	0.471721	Non-significant	0.845258	Not_significant
CRISP3	OID30715	P54108	Inflammation_II	antimda5_omrf	antimda5_omrf1 - antimda5_omrf2	0.116179	-0.205349	0.437707	0.471892	Non-significant	0.845258	Not_significant
ADA	OID20645	P00813	Inflammation	antimda5_omrf	antimda5_omrf1 - antimda5_omrf2	0.217339	-0.384281	0.818958	0.471951	Non-significant	0.845258	Not_significant
ACTA2	OID20079	P62736	Cardiometabolic	antimda5_omrf	antimda5_omrf1 - antimda5_omrf2	-0.241245	-0.909153	0.426663	0.472225	Non-significant	0.845258	Not_significant
PRDX1	OID20962	Q06830	Neurology	antimda5_omrf	antimda5_omrf1 - antimda5_omrf2	0.336692	-0.596875	1.27026	0.472631	Non-significant	0.845258	Not_significant
RLN2	OID30601	P04090	Inflammation_II	antimda5_omrf	antimda5_omrf1 - antimda5_omrf2	-0.174561	-0.658577	0.309456	0.472717	Non-significant	0.845258	Not_significant
DTX2	OID30882	Q86UW9	Neurology_II	antimda5_omrf	antimda5_omrf1 - antimda5_omrf2	0.499259	-0.884891	1.88341	0.472833	Non-significant	0.845258	Not_significant
TIGAR	OID20894	Q9NQ88	Neurology	antimda5_omrf	antimda5_omrf1 - antimda5_omrf2	0.423824	-0.751656	1.5993	0.472967	Non-significant	0.845258	Not_significant
MCTS1	OID31444	Q9ULC4	Oncology_II	antimda5_omrf	antimda5_omrf1 - antimda5_omrf2	-0.27501	-1.03782	0.487805	0.473049	Non-significant	0.845258	Not_significant
HEPACAM2	OID31151	A8MVW5	Neurology_II	antimda5_omrf	antimda5_omrf1 - antimda5_omrf2	-0.18705	-0.706283	0.332183	0.473266	Non-significant	0.845258	Not_significant
SSC5D	OID20351	A1L4H1	Cardiometabolic	antimda5_omrf	antimda5_omrf1 - antimda5_omrf2	0.267099	-0.474366	1.00856	0.473276	Non-significant	0.845258	Not_significant
GBA	OID30966	P04062	Neurology_II	antimda5_omrf	antimda5_omrf1 - antimda5_omrf2	0.769302	-1.36673	2.90534	0.473496	Non-significant	0.845258	Not_significant
TXLNA	OID20952	P40222	Neurology	antimda5_omrf	antimda5_omrf1 - antimda5_omrf2	0.323715	-0.57641	1.22384	0.473665	Non-significant	0.845258	Not_significant
RELT	OID21142	Q969Z4	Neurology	antimda5_omrf	antimda5_omrf1 - antimda5_omrf2	-0.15334	-0.579757	0.273077	0.474087	Non-significant	0.845258	Not_significant
PGLYRP4	OID30101	Q96LB8	Cardiometabolic_II	antimda5_omrf	antimda5_omrf1 - antimda5_omrf2	0.378118	-0.673802	1.43004	0.474349	Non-significant	0.845258	Not_significant
EPHA1	OID20677	P21709	Inflammation	antimda5_omrf	antimda5_omrf1 - antimda5_omrf2	0.157604	-0.281222	0.59643	0.474418	Non-significant	0.845258	Not_significant
OGFR	OID21360	Q9NZT2	Oncology	antimda5_omrf	antimda5_omrf1 - antimda5_omrf2	0.202553	-0.361466	0.766572	0.474757	Non-significant	0.845289	Not_significant
PDIA4	OID30375	P13667	Cardiometabolic_II	antimda5_omrf	antimda5_omrf1 - antimda5_omrf2	0.243334	-0.435232	0.9219	0.475019	Non-significant	0.845289	Not_significant
GIPR	OID30542	P48546	Inflammation_II	antimda5_omrf	antimda5_omrf1 - antimda5_omrf2	0.682056	-1.22492	2.58903	0.476546	Non-significant	0.847486	Not_significant
PCDH9	OID31516	Q9HC56	Oncology_II	antimda5_omrf	antimda5_omrf1 - antimda5_omrf2	-0.170997	-0.650685	0.308691	0.477968	Non-significant	0.848793	Not_significant
CLEC11A	OID21112	Q9Y240	Neurology	antimda5_omrf	antimda5_omrf1 - antimda5_omrf2	0.220912	-0.400068	0.841892	0.478607	Non-significant	0.848793	Not_significant
RTKN2	OID30049	Q8IZC4	Cardiometabolic_II	antimda5_omrf	antimda5_omrf1 - antimda5_omrf2	-0.477105	-1.8174	0.863186	0.478625	Non-significant	0.848793	Not_significant
ASAH2	OID20996	Q9NR71	Neurology	antimda5_omrf	antimda5_omrf1 - antimda5_omrf2	-0.188723	-0.719921	0.342474	0.47912	Non-significant	0.848793	Not_significant
SLC51B	OID30107	Q86UW2	Cardiometabolic_II	antimda5_omrf	antimda5_omrf1 - antimda5_omrf2	0.266407	-0.483611	1.01643	0.479551	Non-significant	0.848793	Not_significant
DUSP29	OID30935	Q68J44	Neurology_II	antimda5_omrf	antimda5_omrf1 - antimda5_omrf2	-0.607458	-2.31938	1.10446	0.480018	Non-significant	0.848793	Not_significant
BHMT2	OID30051	Q9H2M3	Cardiometabolic_II	antimda5_omrf	antimda5_omrf1 - antimda5_omrf2	0.439708	-0.800359	1.67978	0.480118	Non-significant	0.848793	Not_significant
GORASP2	OID31438	Q9H8Y8	Oncology_II	antimda5_omrf	antimda5_omrf1 - antimda5_omrf2	0.284308	-0.517679	1.0863	0.480431	Non-significant	0.848793	Not_significant
TTF2	OID30942	Q9UNY4	Neurology_II	antimda5_omrf	antimda5_omrf1 - antimda5_omrf2	0.867094	-1.58283	3.31702	0.480712	Non-significant	0.848793	Not_significant
RNASE10	OID30238	Q5GAN6	Cardiometabolic_II	antimda5_omrf	antimda5_omrf1 - antimda5_omrf2	0.237067	-0.432891	0.907024	0.481153	Non-significant	0.848793	Not_significant
CETN2	OID20836	P41208	Neurology	antimda5_omrf	antimda5_omrf1 - antimda5_omrf2	-0.36424	-1.39516	0.666677	0.481424	Non-significant	0.848793	Not_significant
RBP1	OID30913	P09455	Neurology_II	antimda5_omrf	antimda5_omrf1 - antimda5_omrf2	-0.418022	-1.59998	0.76393	0.481459	Non-significant	0.848793	Not_significant
AMPD3	OID31139	Q01432	Neurology_II	antimda5_omrf	antimda5_omrf1 - antimda5_omrf2	0.364315	-0.668928	1.39756	0.48259	Non-significant	0.848793	Not_significant
GFRA1	OID21457	P56159	Oncology	antimda5_omrf	antimda5_omrf1 - antimda5_omrf2	0.208002	-0.382866	0.798871	0.48338	Non-significant	0.848793	Not_significant
PAXX	OID30591	Q9BUH6	Inflammation_II	antimda5_omrf	antimda5_omrf1 - antimda5_omrf2	-0.220707	-0.847601	0.406188	0.483428	Non-significant	0.848793	Not_significant
LYVE1	OID30728	Q9Y5Y7	Inflammation_II	antimda5_omrf	antimda5_omrf1 - antimda5_omrf2	-0.141155	-0.543148	0.260839	0.4843	Non-significant	0.848793	Not_significant
PARK7	OID21160	Q99497	Neurology	antimda5_omrf	antimda5_omrf1 - antimda5_omrf2	0.275848	-0.509604	1.0613	0.484518	Non-significant	0.848793	Not_significant
COL4A4	OID31333	P53420	Oncology_II	antimda5_omrf	antimda5_omrf1 - antimda5_omrf2	-0.666311	-2.56561	1.23299	0.484612	Non-significant	0.848793	Not_significant
COL9A2	OID31255	Q14055	Oncology_II	antimda5_omrf	antimda5_omrf1 - antimda5_omrf2	-0.329628	-1.26869	0.609437	0.48474	Non-significant	0.848793	Not_significant
SERPINC1	OID30789	P01008	Inflammation_II	antimda5_omrf	antimda5_omrf1 - antimda5_omrf2	0.0968542	-0.179334	0.373043	0.484761	Non-significant	0.848793	Not_significant
PCDH1	OID20614	Q08174	Inflammation	antimda5_omrf	antimda5_omrf1 - antimda5_omrf2	-0.0525971	-0.202463	0.0972684	0.484809	Non-significant	0.848793	Not_significant
GAMT	OID30133	Q14353	Cardiometabolic_II	antimda5_omrf	antimda5_omrf1 - antimda5_omrf2	-0.183876	-0.707863	0.34011	0.484828	Non-significant	0.848793	Not_significant
SEPTIN7	OID31288	Q16181	Oncology_II	antimda5_omrf	antimda5_omrf1 - antimda5_omrf2	0.619366	-1.14731	2.38605	0.484872	Non-significant	0.848793	Not_significant
ANGPTL3	OID20407	Q9Y5C1	Cardiometabolic	antimda5_omrf	antimda5_omrf1 - antimda5_omrf2	0.196041	-0.363013	0.755095	0.485014	Non-significant	0.848793	Not_significant
STK4	OID20140	Q13043	Cardiometabolic	antimda5_omrf	antimda5_omrf1 - antimda5_omrf2	-0.322815	-1.24477	0.599141	0.485638	Non-significant	0.848793	Not_significant
FST	OID20770	P19883	Inflammation	antimda5_omrf	antimda5_omrf1 - antimda5_omrf2	0.293544	-0.545441	1.13253	0.485782	Non-significant	0.848793	Not_significant
C3	OID30776	P01024	Inflammation_II	antimda5_omrf	antimda5_omrf1 - antimda5_omrf2	0.129419	-0.240541	0.499378	0.485806	Non-significant	0.848793	Not_significant
LGALS9	OID20781	O00182	Inflammation	antimda5_omrf	antimda5_omrf1 - antimda5_omrf2	0.276992	-0.514229	1.06821	0.4859	Non-significant	0.848793	Not_significant
ARSB	OID21331	P15848	Oncology	antimda5_omrf	antimda5_omrf1 - antimda5_omrf2	0.256457	-0.47703	0.989944	0.486167	Non-significant	0.848793	Not_significant
CAPG	OID21431	P40121	Oncology	antimda5_omrf	antimda5_omrf1 - antimda5_omrf2	0.250744	-0.466256	0.967743	0.486358	Non-significant	0.848793	Not_significant
GP1BB	OID30174	P13224	Cardiometabolic_II	antimda5_omrf	antimda5_omrf1 - antimda5_omrf2	-0.261079	-1.00983	0.487676	0.487174	Non-significant	0.848793	Not_significant
GLT8D2	OID20825	Q9H1C3	Neurology	antimda5_omrf	antimda5_omrf1 - antimda5_omrf2	0.383719	-0.717014	1.48445	0.487735	Non-significant	0.848793	Not_significant
SATB1	OID31038	Q01826	Neurology_II	antimda5_omrf	antimda5_omrf1 - antimda5_omrf2	0.39373	-0.737398	1.52486	0.487966	Non-significant	0.848793	Not_significant
TAFA5	OID21321	Q7Z5A7	Oncology	antimda5_omrf	antimda5_omrf1 - antimda5_omrf2	-0.236731	-0.916659	0.443198	0.488162	Non-significant	0.848793	Not_significant
BTN2A1	OID20713	Q7KYR7	Inflammation	antimda5_omrf	antimda5_omrf1 - antimda5_omrf2	0.141718	-0.265685	0.549122	0.488611	Non-significant	0.848793	Not_significant
PAGR1	OID30206	Q9BTK6	Cardiometabolic_II	antimda5_omrf	antimda5_omrf1 - antimda5_omrf2	0.343116	-0.645569	1.3318	0.489677	Non-significant	0.848793	Not_significant
HDAC9	OID30832	Q9UKV0	Neurology_II	antimda5_omrf	antimda5_omrf1 - antimda5_omrf2	-0.705097	-2.73847	1.32828	0.490027	Non-significant	0.848793	Not_significant
FRMD7	OID30898	Q6ZUT3	Neurology_II	antimda5_omrf	antimda5_omrf1 - antimda5_omrf2	0.207856	-0.391773	0.807485	0.490177	Non-significant	0.848793	Not_significant
VAMP5	OID20071	O95183	Cardiometabolic	antimda5_omrf	antimda5_omrf1 - antimda5_omrf2	0.308004	-0.58074	1.19675	0.490278	Non-significant	0.848793	Not_significant
EIF2S2	OID30270	P20042	Cardiometabolic_II	antimda5_omrf	antimda5_omrf1 - antimda5_omrf2	0.420748	-0.795954	1.63745	0.490787	Non-significant	0.848793	Not_significant
ADM	OID21467	P35318	Oncology	antimda5_omrf	antimda5_omrf1 - antimda5_omrf2	0.221769	-0.420435	0.863974	0.491539	Non-significant	0.848793	Not_significant
PTH	OID30963	P01270	Neurology_II	antimda5_omrf	antimda5_omrf1 - antimda5_omrf2	-0.732756	-2.85716	1.39165	0.492167	Non-significant	0.848793	Not_significant
NMNAT1	OID20913	Q9HAN9	Neurology	antimda5_omrf	antimda5_omrf1 - antimda5_omrf2	0.400197	-0.761098	1.56149	0.492285	Non-significant	0.848793	Not_significant
FCRLB	OID21193	Q6BAA4	Oncology	antimda5_omrf	antimda5_omrf1 - antimda5_omrf2	0.249981	-0.475966	0.975929	0.492727	Non-significant	0.848793	Not_significant
LAMA1	OID30057	P25391	Cardiometabolic_II	antimda5_omrf	antimda5_omrf1 - antimda5_omrf2	-0.274082	-1.06954	0.521372	0.492775	Non-significant	0.848793	Not_significant
SPON2	OID20221	Q9BUD6	Cardiometabolic	antimda5_omrf	antimda5_omrf1 - antimda5_omrf2	-0.217287	-0.848901	0.414327	0.493348	Non-significant	0.848793	Not_significant
ESR1	OID30434	P03372	Inflammation_II	antimda5_omrf	antimda5_omrf1 - antimda5_omrf2	0.662092	-1.26345	2.58764	0.493391	Non-significant	0.848793	Not_significant
IL21R	OID30441	Q9HBE5	Inflammation_II	antimda5_omrf	antimda5_omrf1 - antimda5_omrf2	-0.18291	-0.71509	0.34927	0.493695	Non-significant	0.848793	Not_significant
MEGF11	OID30099	A6BM72	Cardiometabolic_II	antimda5_omrf	antimda5_omrf1 - antimda5_omrf2	0.183458	-0.350327	0.717243	0.493822	Non-significant	0.848793	Not_significant
MORF4L2	OID31160	Q15014	Oncology_II	antimda5_omrf	antimda5_omrf1 - antimda5_omrf2	0.390562	-0.746904	1.52803	0.493879	Non-significant	0.848793	Not_significant
MYCBP2	OID30996	O75592	Neurology_II	antimda5_omrf	antimda5_omrf1 - antimda5_omrf2	-0.329867	-1.29135	0.631617	0.494252	Non-significant	0.848793	Not_significant
SPINT3	OID31509	P49223	Oncology_II	antimda5_omrf	antimda5_omrf1 - antimda5_omrf2	0.522703	-1.00123	2.04663	0.494704	Non-significant	0.848793	Not_significant
TGFBR2	OID21493	P37173	Oncology	antimda5_omrf	antimda5_omrf1 - antimda5_omrf2	-0.134904	-0.528509	0.258701	0.494919	Non-significant	0.848793	Not_significant
PKD2	OID30184	Q13563	Cardiometabolic_II	antimda5_omrf	antimda5_omrf1 - antimda5_omrf2	-0.301061	-1.18119	0.579065	0.49562	Non-significant	0.848793	Not_significant
SART1	OID30113	O43290	Cardiometabolic_II	antimda5_omrf	antimda5_omrf1 - antimda5_omrf2	0.501974	-0.966138	1.97009	0.49562	Non-significant	0.848793	Not_significant
TNFSF12	OID20624	O43508	Inflammation	antimda5_omrf	antimda5_omrf1 - antimda5_omrf2	-0.157573	-0.619177	0.304031	0.496352	Non-significant	0.848793	Not_significant
ATG4A	OID21246	Q8WYN0	Oncology	antimda5_omrf	antimda5_omrf1 - antimda5_omrf2	0.485494	-0.936457	1.90744	0.496656	Non-significant	0.848793	Not_significant
ADAM9	OID31488	Q13443	Oncology_II	antimda5_omrf	antimda5_omrf1 - antimda5_omrf2	0.195897	-0.378168	0.769962	0.496798	Non-significant	0.848793	Not_significant
CXCL8	OID20997	P10145	Neurology	antimda5_omrf	antimda5_omrf1 - antimda5_omrf2	-0.320699	-1.26164	0.62024	0.49711	Non-significant	0.815908	Not_significant
CXCL8	OID20997	P10145	Neurology	antimda5_omrf	antimda5_omrf1 - antimda5_omrf2	-0.320699	-1.26164	0.62024	0.49711	Non-significant	0.845258	Not_significant
CXCL8	OID20997	P10145	Neurology	antimda5_omrf	antimda5_omrf1 - antimda5_omrf2	-0.320699	-1.26164	0.62024	0.49711	Non-significant	0.848793	Not_significant
CXCL8	OID20997	P10145	Neurology	antimda5_omrf	antimda5_omrf1 - antimda5_omrf2	-0.320699	-1.26164	0.62024	0.49711	Non-significant	0.917739	Not_significant
MZT1	OID21186	Q08AG7	Oncology	antimda5_omrf	antimda5_omrf1 - antimda5_omrf2	-0.211479	-0.833105	0.410147	0.497876	Non-significant	0.848793	Not_significant
ATP6AP2	OID21178	O75787	Oncology	antimda5_omrf	antimda5_omrf1 - antimda5_omrf2	-0.207367	-0.817385	0.402651	0.498574	Non-significant	0.848793	Not_significant
TNFRSF10B	OID20981	O14763	Neurology	antimda5_omrf	antimda5_omrf1 - antimda5_omrf2	0.13162	-0.255873	0.519112	0.49868	Non-significant	0.848793	Not_significant
GCLM	OID30059	P48507	Cardiometabolic_II	antimda5_omrf	antimda5_omrf1 - antimda5_omrf2	0.32819	-0.637537	1.29392	0.498698	Non-significant	0.848793	Not_significant
LYPD1	OID20821	Q8N2G4	Neurology	antimda5_omrf	antimda5_omrf1 - antimda5_omrf2	0.437928	-0.850884	1.72674	0.498755	Non-significant	0.848793	Not_significant
ECI2	OID30142	O75521	Cardiometabolic_II	antimda5_omrf	antimda5_omrf1 - antimda5_omrf2	0.439338	-0.853998	1.73267	0.498825	Non-significant	0.848793	Not_significant
ZNF174	OID30508	Q15697	Inflammation_II	antimda5_omrf	antimda5_omrf1 - antimda5_omrf2	0.308375	-0.600315	1.21707	0.498844	Non-significant	0.848793	Not_significant
IL1RL2	OID20487	Q9HB29	Inflammation	antimda5_omrf	antimda5_omrf1 - antimda5_omrf2	-0.132215	-0.521771	0.25734	0.498973	Non-significant	0.848793	Not_significant
CXCL14	OID20458	O95715	Inflammation	antimda5_omrf	antimda5_omrf1 - antimda5_omrf2	0.116089	-0.226004	0.458183	0.498974	Non-significant	0.848793	Not_significant
COL5A1	OID30587	P20908	Inflammation_II	antimda5_omrf	antimda5_omrf1 - antimda5_omrf2	-0.21051	-0.830524	0.409503	0.499038	Non-significant	0.848793	Not_significant
C8B	OID30719	P07358	Inflammation_II	antimda5_omrf	antimda5_omrf1 - antimda5_omrf2	0.130736	-0.254279	0.515751	0.499045	Non-significant	0.848793	Not_significant
CR2	OID20393	P20023	Cardiometabolic	antimda5_omrf	antimda5_omrf1 - antimda5_omrf2	0.217905	-0.424092	0.859902	0.499226	Non-significant	0.848793	Not_significant
ERBIN	OID21323	Q96RT1	Oncology	antimda5_omrf	antimda5_omrf1 - antimda5_omrf2	-0.32559	-1.28632	0.635144	0.499571	Non-significant	0.848793	Not_significant
C1S	OID30731	P09871	Inflammation_II	antimda5_omrf	antimda5_omrf1 - antimda5_omrf2	0.116534	-0.22781	0.460878	0.500208	Non-significant	0.848793	Not_significant
PQBP1	OID21172	O60828	Oncology	antimda5_omrf	antimda5_omrf1 - antimda5_omrf2	0.41589	-0.813429	1.64521	0.500218	Non-significant	0.848793	Not_significant
FSTL3	OID20782	O95633	Inflammation	antimda5_omrf	antimda5_omrf1 - antimda5_omrf2	0.193424	-0.378267	0.765116	0.500424	Non-significant	0.848793	Not_significant
GLYR1	OID31364	Q49A26	Oncology_II	antimda5_omrf	antimda5_omrf1 - antimda5_omrf2	0.3607	-0.7084	1.4298	0.50134	Non-significant	0.848793	Not_significant
THSD1	OID30476	Q9NS62	Inflammation_II	antimda5_omrf	antimda5_omrf1 - antimda5_omrf2	0.23817	-0.467762	0.944103	0.501607	Non-significant	0.848793	Not_significant
ZNRF4	OID31347	Q8WWF5	Oncology_II	antimda5_omrf	antimda5_omrf1 - antimda5_omrf2	0.334374	-0.656426	1.32517	0.501668	Non-significant	0.848793	Not_significant
NDRG1	OID20792	Q92597	Neurology	antimda5_omrf	antimda5_omrf1 - antimda5_omrf2	-0.283065	-1.12246	0.556334	0.50193	Non-significant	0.848793	Not_significant
NUDT10	OID30198	Q8NFP7	Cardiometabolic_II	antimda5_omrf	antimda5_omrf1 - antimda5_omrf2	0.173409	-0.341364	0.688182	0.502105	Non-significant	0.848793	Not_significant
C1QTNF9	OID30620	P0C862	Inflammation_II	antimda5_omrf	antimda5_omrf1 - antimda5_omrf2	-0.157701	-0.626005	0.310602	0.502186	Non-significant	0.848793	Not_significant
TYRP1	OID30517	P17643	Inflammation_II	antimda5_omrf	antimda5_omrf1 - antimda5_omrf2	-0.261881	-1.03901	0.515244	0.502291	Non-significant	0.848793	Not_significant
FOXO3	OID21271	O43524	Oncology	antimda5_omrf	antimda5_omrf1 - antimda5_omrf2	0.545003	-1.07321	2.16321	0.502416	Non-significant	0.848793	Not_significant
DEFB116	OID30823	Q30KQ4	Neurology_II	antimda5_omrf	antimda5_omrf1 - antimda5_omrf2	-0.567289	-2.25805	1.12347	0.503799	Non-significant	0.848793	Not_significant
ICA1	OID20484	Q05084	Inflammation	antimda5_omrf	antimda5_omrf1 - antimda5_omrf2	-0.290203	-1.15474	0.574337	0.503853	Non-significant	0.848793	Not_significant
LDLR	OID20240	P01130	Cardiometabolic	antimda5_omrf	antimda5_omrf1 - antimda5_omrf2	0.223985	-0.443195	0.891165	0.503894	Non-significant	0.848793	Not_significant
MYH7B	OID31178	A7E2Y1	Oncology_II	antimda5_omrf	antimda5_omrf1 - antimda5_omrf2	0.610481	-1.20833	2.42929	0.503983	Non-significant	0.848793	Not_significant
AHSA1	OID31379	O95433	Oncology_II	antimda5_omrf	antimda5_omrf1 - antimda5_omrf2	0.231656	-0.459472	0.922784	0.504567	Non-significant	0.848793	Not_significant
CASP3	OID20305	P42574	Cardiometabolic	antimda5_omrf	antimda5_omrf1 - antimda5_omrf2	-0.35467	-1.41287	0.703532	0.504599	Non-significant	0.848793	Not_significant
ITIH4	OID30762	Q14624	Inflammation_II	antimda5_omrf	antimda5_omrf1 - antimda5_omrf2	-0.120929	-0.482437	0.240578	0.504992	Non-significant	0.848793	Not_significant
SCN2A	OID30833	Q99250	Neurology_II	antimda5_omrf	antimda5_omrf1 - antimda5_omrf2	0.740519	-1.47187	2.95291	0.505166	Non-significant	0.848793	Not_significant
CLC	OID20126	Q05315	Cardiometabolic	antimda5_omrf	antimda5_omrf1 - antimda5_omrf2	-0.462312	-1.84421	0.919585	0.505376	Non-significant	0.848793	Not_significant
TBC1D5	OID20521	Q92609	Inflammation	antimda5_omrf	antimda5_omrf1 - antimda5_omrf2	-0.578527	-2.30855	1.1515	0.505404	Non-significant	0.848793	Not_significant
HIP1	OID30071	O00291	Cardiometabolic_II	antimda5_omrf	antimda5_omrf1 - antimda5_omrf2	-0.20352	-0.813308	0.406268	0.506312	Non-significant	0.848793	Not_significant
SCN2B	OID30948	O60939	Neurology_II	antimda5_omrf	antimda5_omrf1 - antimda5_omrf2	0.60817	-1.21386	2.4302	0.506313	Non-significant	0.848793	Not_significant
DYNC1H1	OID31341	Q14204	Oncology_II	antimda5_omrf	antimda5_omrf1 - antimda5_omrf2	-0.22656	-0.906379	0.453259	0.506719	Non-significant	0.848793	Not_significant
ICOSLG	OID21351	O75144	Oncology	antimda5_omrf	antimda5_omrf1 - antimda5_omrf2	0.0940295	-0.187994	0.376053	0.50682	Non-significant	0.848793	Not_significant
TPPP2	OID31274	P59282	Oncology_II	antimda5_omrf	antimda5_omrf1 - antimda5_omrf2	-0.835783	-3.34545	1.67388	0.507233	Non-significant	0.848793	Not_significant
NEDD4L	OID30521	Q96PU5	Inflammation_II	antimda5_omrf	antimda5_omrf1 - antimda5_omrf2	0.241828	-0.486066	0.969723	0.50829	Non-significant	0.848793	Not_significant
F11	OID30773	P03951	Inflammation_II	antimda5_omrf	antimda5_omrf1 - antimda5_omrf2	-0.114733	-0.460338	0.230871	0.508322	Non-significant	0.848793	Not_significant
EHBP1	OID30302	Q8NDI1	Cardiometabolic_II	antimda5_omrf	antimda5_omrf1 - antimda5_omrf2	-0.232067	-0.931571	0.467436	0.508519	Non-significant	0.848793	Not_significant
WWP2	OID20926	O00308	Neurology	antimda5_omrf	antimda5_omrf1 - antimda5_omrf2	-0.173739	-0.697923	0.350446	0.508889	Non-significant	0.848793	Not_significant
IRAK1	OID20485	P51617	Inflammation	antimda5_omrf	antimda5_omrf1 - antimda5_omrf2	-0.267505	-1.07378	0.538774	0.508895	Non-significant	0.848793	Not_significant
SERPINI2	OID31504	O75830	Oncology_II	antimda5_omrf	antimda5_omrf1 - antimda5_omrf2	0.188545	-0.38024	0.757331	0.508918	Non-significant	0.848793	Not_significant
IL13RA2	OID30841	Q14627	Neurology_II	antimda5_omrf	antimda5_omrf1 - antimda5_omrf2	0.747566	-1.50888	3.00401	0.509182	Non-significant	0.848793	Not_significant
GSTM4	OID30164	Q03013	Cardiometabolic_II	antimda5_omrf	antimda5_omrf1 - antimda5_omrf2	0.336041	-0.677882	1.34996	0.509215	Non-significant	0.848793	Not_significant
UGDH	OID30081	O60701	Cardiometabolic_II	antimda5_omrf	antimda5_omrf1 - antimda5_omrf2	0.577091	-1.16436	2.31854	0.509395	Non-significant	0.848793	Not_significant
GMPR	OID20641	P36959	Inflammation	antimda5_omrf	antimda5_omrf1 - antimda5_omrf2	0.30881	-0.623354	1.24097	0.509403	Non-significant	0.848793	Not_significant
UNG	OID31419	P13051	Oncology_II	antimda5_omrf	antimda5_omrf1 - antimda5_omrf2	0.197968	-0.400062	0.795997	0.509468	Non-significant	0.848793	Not_significant
GRPEL1	OID21309	Q9HAV7	Oncology	antimda5_omrf	antimda5_omrf1 - antimda5_omrf2	-0.350308	-1.4081	0.70748	0.509668	Non-significant	0.848793	Not_significant
PGA4	OID30699	P0DJD7	Inflammation_II	antimda5_omrf	antimda5_omrf1 - antimda5_omrf2	0.154278	-0.311768	0.620324	0.509803	Non-significant	0.848793	Not_significant
BCR	OID20558	P11274	Inflammation	antimda5_omrf	antimda5_omrf1 - antimda5_omrf2	-0.26723	-1.07781	0.543354	0.511126	Non-significant	0.849593	Not_significant
ASGR2	OID30679	P07307	Inflammation_II	antimda5_omrf	antimda5_omrf1 - antimda5_omrf2	0.175837	-0.357467	0.709141	0.511318	Non-significant	0.849593	Not_significant
LRFN2	OID30895	Q9ULH4	Neurology_II	antimda5_omrf	antimda5_omrf1 - antimda5_omrf2	0.476426	-0.968239	1.92109	0.511435	Non-significant	0.849593	Not_significant
COMMD1	OID30222	Q8N668	Cardiometabolic_II	antimda5_omrf	antimda5_omrf1 - antimda5_omrf2	-0.259711	-1.04791	0.528485	0.511603	Non-significant	0.849593	Not_significant
UNC5D	OID30447	Q6UXZ4	Inflammation_II	antimda5_omrf	antimda5_omrf1 - antimda5_omrf2	0.201507	-0.410078	0.813092	0.511817	Non-significant	0.849593	Not_significant
CXCL13	OID21024	O43927	Neurology	antimda5_omrf	antimda5_omrf1 - antimda5_omrf2	0.329098	-0.670269	1.32846	0.512044	Non-significant	0.849593	Not_significant
NBL1	OID21486	P41271	Oncology	antimda5_omrf	antimda5_omrf1 - antimda5_omrf2	-0.132559	-0.536832	0.271713	0.513651	Non-significant	0.85138	Not_significant
DTYMK	OID30308	P23919	Cardiometabolic_II	antimda5_omrf	antimda5_omrf1 - antimda5_omrf2	0.392094	-0.803302	1.58749	0.513708	Non-significant	0.85138	Not_significant
HSPB1	OID20230	P04792	Cardiometabolic	antimda5_omrf	antimda5_omrf1 - antimda5_omrf2	-0.270688	-1.09833	0.556956	0.514917	Non-significant	0.85235	Not_significant
ZBTB16	OID21205	Q05516	Oncology	antimda5_omrf	antimda5_omrf1 - antimda5_omrf2	-0.349776	-1.42023	0.72068	0.514919	Non-significant	0.85235	Not_significant
EHD3	OID30229	Q9NZN3	Cardiometabolic_II	antimda5_omrf	antimda5_omrf1 - antimda5_omrf2	-0.325051	-1.32064	0.670536	0.515258	Non-significant	0.85235	Not_significant
PFDN4	OID31212	Q9NQP4	Oncology_II	antimda5_omrf	antimda5_omrf1 - antimda5_omrf2	0.448445	-0.924515	1.82141	0.51547	Non-significant	0.85235	Not_significant
TGFBR1	OID30502	P36897	Inflammation_II	antimda5_omrf	antimda5_omrf1 - antimda5_omrf2	0.516401	-1.06937	2.10217	0.516534	Non-significant	0.852769	Not_significant
KLK10	OID21523	O43240	Oncology	antimda5_omrf	antimda5_omrf1 - antimda5_omrf2	0.168694	-0.349352	0.686739	0.516741	Non-significant	0.852769	Not_significant
IL2	OID20419	P60568	Inflammation	antimda5_omrf	antimda5_omrf1 - antimda5_omrf2	0.342124	-0.709009	1.39326	0.516938	Non-significant	0.852769	Not_significant
ENO1	OID21037	P06733	Neurology	antimda5_omrf	antimda5_omrf1 - antimda5_omrf2	0.245316	-0.508968	0.999601	0.516986	Non-significant	0.852769	Not_significant
KLRB1	OID20629	Q12918	Inflammation	antimda5_omrf	antimda5_omrf1 - antimda5_omrf2	0.140977	-0.292578	0.574532	0.517195	Non-significant	0.852769	Not_significant
EPHA10	OID20840	Q5JZY3	Neurology	antimda5_omrf	antimda5_omrf1 - antimda5_omrf2	0.285659	-0.5944	1.16572	0.518081	Non-significant	0.853285	Not_significant
IL36A	OID30472	Q9UHA7	Inflammation_II	antimda5_omrf	antimda5_omrf1 - antimda5_omrf2	-0.638865	-2.60822	1.33049	0.518322	Non-significant	0.853285	Not_significant
ERP44	OID21338	Q9BS26	Oncology	antimda5_omrf	antimda5_omrf1 - antimda5_omrf2	0.0944328	-0.196902	0.385767	0.518392	Non-significant	0.853285	Not_significant
CSDE1	OID30183	O75534	Cardiometabolic_II	antimda5_omrf	antimda5_omrf1 - antimda5_omrf2	0.455388	-0.954361	1.86514	0.519653	Non-significant	0.85443	Not_significant
CCL19	OID21030	Q99731	Neurology	antimda5_omrf	antimda5_omrf1 - antimda5_omrf2	0.325885	-0.682551	1.33432	0.519922	Non-significant	0.85443	Not_significant
ULBP2	OID20919	Q9BZM5	Neurology	antimda5_omrf	antimda5_omrf1 - antimda5_omrf2	-0.189552	-0.776565	0.397462	0.520244	Non-significant	0.85443	Not_significant
SEPTIN8	OID31079	Q92599	Neurology_II	antimda5_omrf	antimda5_omrf1 - antimda5_omrf2	0.207207	-0.435253	0.849666	0.520743	Non-significant	0.85443	Not_significant
ART3	OID20346	Q13508	Cardiometabolic	antimda5_omrf	antimda5_omrf1 - antimda5_omrf2	0.24867	-0.522683	1.02002	0.520922	Non-significant	0.85443	Not_significant
REPS1	OID30496	Q96D71	Inflammation_II	antimda5_omrf	antimda5_omrf1 - antimda5_omrf2	0.304492	-0.640082	1.24907	0.520952	Non-significant	0.85443	Not_significant
AIF1	OID21234	P55008	Oncology	antimda5_omrf	antimda5_omrf1 - antimda5_omrf2	0.409226	-0.861768	1.68022	0.521444	Non-significant	0.85443	Not_significant
CEACAM3	OID21245	P40198	Oncology	antimda5_omrf	antimda5_omrf1 - antimda5_omrf2	0.384004	-0.810339	1.57835	0.521828	Non-significant	0.85443	Not_significant
HGS	OID21175	O14964	Oncology	antimda5_omrf	antimda5_omrf1 - antimda5_omrf2	0.321899	-0.678975	1.32277	0.521903	Non-significant	0.85443	Not_significant
ADCYAP1R1	OID21188	P41586	Oncology	antimda5_omrf	antimda5_omrf1 - antimda5_omrf2	0.121418	-0.256625	0.499461	0.522309	Non-significant	0.85443	Not_significant
BRAP	OID31506	Q7Z569	Oncology_II	antimda5_omrf	antimda5_omrf1 - antimda5_omrf2	-0.314858	-1.29585	0.666131	0.522365	Non-significant	0.85443	Not_significant
NTRK2	OID20136	Q16620	Cardiometabolic	antimda5_omrf	antimda5_omrf1 - antimda5_omrf2	-0.178148	-0.733118	0.376822	0.522627	Non-significant	0.85443	Not_significant
DEFB118	OID30858	Q96PH6	Neurology_II	antimda5_omrf	antimda5_omrf1 - antimda5_omrf2	0.742644	-1.57338	3.05867	0.523139	Non-significant	0.854785	Not_significant
BCL2L15	OID30498	Q5TBC7	Inflammation_II	antimda5_omrf	antimda5_omrf1 - antimda5_omrf2	0.311817	-0.662956	1.28659	0.524141	Non-significant	0.855481	Not_significant
ICAM4	OID20578	Q14773	Inflammation	antimda5_omrf	antimda5_omrf1 - antimda5_omrf2	0.188046	-0.400279	0.776372	0.524342	Non-significant	0.855481	Not_significant
XCL1	OID21398	P47992	Oncology	antimda5_omrf	antimda5_omrf1 - antimda5_omrf2	0.378964	-0.806607	1.56454	0.524451	Non-significant	0.855481	Not_significant
ROBO2	OID21007	Q9HCK4	Neurology	antimda5_omrf	antimda5_omrf1 - antimda5_omrf2	0.11631	-0.248572	0.481192	0.525337	Non-significant	0.856443	Not_significant
PROS1	OID30737	P07225	Inflammation_II	antimda5_omrf	antimda5_omrf1 - antimda5_omrf2	-0.0900725	-0.373219	0.193074	0.52621	Non-significant	0.856914	Not_significant
NENF	OID31354	Q9UMX5	Oncology_II	antimda5_omrf	antimda5_omrf1 - antimda5_omrf2	0.591101	-1.26698	2.44918	0.526421	Non-significant	0.856914	Not_significant
UNC79	OID31181	Q9P2D8	Oncology_II	antimda5_omrf	antimda5_omrf1 - antimda5_omrf2	-0.337401	-1.40045	0.725653	0.526998	Non-significant	0.856914	Not_significant
RALY	OID31382	Q9UKM9	Oncology_II	antimda5_omrf	antimda5_omrf1 - antimda5_omrf2	0.303233	-0.652714	1.25918	0.527133	Non-significant	0.856914	Not_significant
PAM	OID20291	P19021	Cardiometabolic	antimda5_omrf	antimda5_omrf1 - antimda5_omrf2	0.190274	-0.40918	0.789728	0.527224	Non-significant	0.856914	Not_significant
AP3S2	OID31117	P59780	Neurology_II	antimda5_omrf	antimda5_omrf1 - antimda5_omrf2	-0.217564	-0.903514	0.468386	0.5274	Non-significant	0.856914	Not_significant
LRP2	OID30960	P98164	Neurology_II	antimda5_omrf	antimda5_omrf1 - antimda5_omrf2	0.36544	-0.788726	1.51961	0.528099	Non-significant	0.857558	Not_significant
BGLAP	OID30389	P02818	Cardiometabolic_II	antimda5_omrf	antimda5_omrf1 - antimda5_omrf2	-0.384759	-1.60045	0.830929	0.528534	Non-significant	0.857558	Not_significant
UBXN1	OID30654	Q04323	Inflammation_II	antimda5_omrf	antimda5_omrf1 - antimda5_omrf2	0.315126	-0.681617	1.31187	0.528975	Non-significant	0.857558	Not_significant
MYO6	OID30989	Q9UM54	Neurology_II	antimda5_omrf	antimda5_omrf1 - antimda5_omrf2	-0.291577	-1.21523	0.632075	0.529264	Non-significant	0.857558	Not_significant
HS6ST1	OID21441	O60243	Oncology	antimda5_omrf	antimda5_omrf1 - antimda5_omrf2	0.327841	-0.711479	1.36716	0.529426	Non-significant	0.857558	Not_significant
THBS2	OID21104	P35442	Neurology	antimda5_omrf	antimda5_omrf1 - antimda5_omrf2	0.167759	-0.363637	0.699155	0.529573	Non-significant	0.857558	Not_significant
ABCA2	OID30146	Q9BZC7	Cardiometabolic_II	antimda5_omrf	antimda5_omrf1 - antimda5_omrf2	0.322156	-0.70057	1.34488	0.530478	Non-significant	0.858545	Not_significant
SHISA5	OID30387	Q8N114	Cardiometabolic_II	antimda5_omrf	antimda5_omrf1 - antimda5_omrf2	0.162029	-0.354205	0.678262	0.531951	Non-significant	0.860066	Not_significant
PSIP1	OID20534	O75475	Inflammation	antimda5_omrf	antimda5_omrf1 - antimda5_omrf2	0.35392	-0.775783	1.48362	0.53224	Non-significant	0.860066	Not_significant
MDM1	OID30945	Q8TC05	Neurology_II	antimda5_omrf	antimda5_omrf1 - antimda5_omrf2	-0.373258	-1.56438	0.817865	0.532602	Non-significant	0.860066	Not_significant
VSIG10	OID31400	Q8N0Z9	Oncology_II	antimda5_omrf	antimda5_omrf1 - antimda5_omrf2	0.158368	-0.347218	0.663955	0.532756	Non-significant	0.860066	Not_significant
PPP1R12A	OID21475	O14974	Oncology	antimda5_omrf	antimda5_omrf1 - antimda5_omrf2	-0.326584	-1.37068	0.717513	0.532902	Non-significant	0.860066	Not_significant
GRP	OID30264	P07492	Cardiometabolic_II	antimda5_omrf	antimda5_omrf1 - antimda5_omrf2	-0.254181	-1.06938	0.561014	0.53451	Non-significant	0.862179	Not_significant
NFAT5	OID30522	O94916	Inflammation_II	antimda5_omrf	antimda5_omrf1 - antimda5_omrf2	-0.416325	-1.75814	0.925494	0.536247	Non-significant	0.864501	Not_significant
CFHR5	OID30716	Q9BXR6	Inflammation_II	antimda5_omrf	antimda5_omrf1 - antimda5_omrf2	-0.148217	-0.6262	0.329765	0.536644	Non-significant	0.864659	Not_significant
TEF	OID30103	Q10587	Cardiometabolic_II	antimda5_omrf	antimda5_omrf1 - antimda5_omrf2	-0.3767	-1.595	0.841601	0.537634	Non-significant	0.864818	Not_significant
USP8	OID20110	P40818	Cardiometabolic	antimda5_omrf	antimda5_omrf1 - antimda5_omrf2	-0.361293	-1.52866	0.806069	0.537659	Non-significant	0.864818	Not_significant
MMP1	OID20672	P03956	Inflammation	antimda5_omrf	antimda5_omrf1 - antimda5_omrf2	-0.275711	-1.16728	0.61586	0.537752	Non-significant	0.864818	Not_significant
CCL18	OID20395	P55774	Cardiometabolic	antimda5_omrf	antimda5_omrf1 - antimda5_omrf2	0.256046	-0.573293	1.08538	0.538483	Non-significant	0.864818	Not_significant
MAP4K5	OID20899	Q9Y4K4	Neurology	antimda5_omrf	antimda5_omrf1 - antimda5_omrf2	-0.333717	-1.41544	0.748011	0.538593	Non-significant	0.864818	Not_significant
ENO3	OID30209	P13929	Cardiometabolic_II	antimda5_omrf	antimda5_omrf1 - antimda5_omrf2	0.485458	-1.08693	2.05785	0.538651	Non-significant	0.864818	Not_significant
DAG1	OID20774	Q14118	Inflammation	antimda5_omrf	antimda5_omrf1 - antimda5_omrf2	0.146997	-0.329483	0.623478	0.538832	Non-significant	0.864818	Not_significant
MATN2	OID20767	O00339	Inflammation	antimda5_omrf	antimda5_omrf1 - antimda5_omrf2	0.10479	-0.235916	0.445495	0.539912	Non-significant	0.866071	Not_significant
RBM25	OID31236	P49756	Oncology_II	antimda5_omrf	antimda5_omrf1 - antimda5_omrf2	0.715358	-1.61216	3.04287	0.540353	Non-significant	0.8663	Not_significant
DNAJB8	OID20093	Q8NHS0	Cardiometabolic	antimda5_omrf	antimda5_omrf1 - antimda5_omrf2	-0.175911	-0.74895	0.397128	0.540769	Non-significant	0.866486	Not_significant
SESTD1	OID20790	Q86VW0	Neurology	antimda5_omrf	antimda5_omrf1 - antimda5_omrf2	-0.34455	-1.46998	0.780881	0.541729	Non-significant	0.867162	Not_significant
FKBPL	OID31499	Q9UIM3	Oncology_II	antimda5_omrf	antimda5_omrf1 - antimda5_omrf2	0.287396	-0.650751	1.22554	0.541789	Non-significant	0.867162	Not_significant
SCAMP3	OID21332	O14828	Oncology	antimda5_omrf	antimda5_omrf1 - antimda5_omrf2	-0.271433	-1.16057	0.6177	0.542823	Non-significant	0.868207	Not_significant
LEG1	OID30608	Q6P5S2	Inflammation_II	antimda5_omrf	antimda5_omrf1 - antimda5_omrf2	0.214344	-0.487783	0.916471	0.543042	Non-significant	0.868207	Not_significant
TSPYL1	OID30512	Q9H0U9	Inflammation_II	antimda5_omrf	antimda5_omrf1 - antimda5_omrf2	0.174356	-0.398755	0.747467	0.544581	Non-significant	0.870189	Not_significant
ADGRD1	OID30588	Q6QNK2	Inflammation_II	antimda5_omrf	antimda5_omrf1 - antimda5_omrf2	0.102001	-0.233879	0.437882	0.544973	Non-significant	0.870335	Not_significant
EPGN	OID31373	Q6UW88	Oncology_II	antimda5_omrf	antimda5_omrf1 - antimda5_omrf2	-0.0671096	-0.288611	0.154392	0.545933	Non-significant	0.871387	Not_significant
GALNT7	OID21377	Q86SF2	Oncology	antimda5_omrf	antimda5_omrf1 - antimda5_omrf2	0.0996364	-0.229581	0.428853	0.546378	Non-significant	0.871618	Not_significant
CFHR4	OID30758	Q92496	Inflammation_II	antimda5_omrf	antimda5_omrf1 - antimda5_omrf2	0.146047	-0.336732	0.628826	0.546843	Non-significant	0.871734	Not_significant
PRKRA	OID21225	O75569	Oncology	antimda5_omrf	antimda5_omrf1 - antimda5_omrf2	-0.288775	-1.2468	0.66925	0.54785	Non-significant	0.871734	Not_significant
ATRAID	OID31451	Q6UW56	Oncology_II	antimda5_omrf	antimda5_omrf1 - antimda5_omrf2	0.13233	-0.307004	0.571665	0.548556	Non-significant	0.871734	Not_significant
NUDT16	OID31484	Q96DE0	Oncology_II	antimda5_omrf	antimda5_omrf1 - antimda5_omrf2	-0.264104	-1.1416	0.61339	0.548565	Non-significant	0.871734	Not_significant
TRAF2	OID20507	Q12933	Inflammation	antimda5_omrf	antimda5_omrf1 - antimda5_omrf2	-0.319312	-1.38034	0.741714	0.548591	Non-significant	0.871734	Not_significant
REEP4	OID31028	Q9H6H4	Neurology_II	antimda5_omrf	antimda5_omrf1 - antimda5_omrf2	-0.336552	-1.45521	0.782102	0.54869	Non-significant	0.871734	Not_significant
NAP1L4	OID31475	Q99733	Oncology_II	antimda5_omrf	antimda5_omrf1 - antimda5_omrf2	0.215652	-0.501143	0.932446	0.548981	Non-significant	0.871734	Not_significant
CEP290	OID31287	O15078	Oncology_II	antimda5_omrf	antimda5_omrf1 - antimda5_omrf2	0.389746	-0.908231	1.68772	0.549395	Non-significant	0.871734	Not_significant
CCDC134	OID31413	Q9H6E4	Oncology_II	antimda5_omrf	antimda5_omrf1 - antimda5_omrf2	-0.438437	-1.89746	1.02058	0.549504	Non-significant	0.871734	Not_significant
FADD	OID20151	Q13158	Cardiometabolic	antimda5_omrf	antimda5_omrf1 - antimda5_omrf2	-0.298216	-1.29092	0.694486	0.549627	Non-significant	0.871734	Not_significant
SERPIND1	OID30767	P05546	Inflammation_II	antimda5_omrf	antimda5_omrf1 - antimda5_omrf2	-0.107576	-0.466282	0.25113	0.549947	Non-significant	0.871734	Not_significant
PLCB1	OID30484	Q9NQ66	Inflammation_II	antimda5_omrf	antimda5_omrf1 - antimda5_omrf2	0.183853	-0.429234	0.79694	0.550291	Non-significant	0.871734	Not_significant
BTN1A1	OID31363	Q13410	Oncology_II	antimda5_omrf	antimda5_omrf1 - antimda5_omrf2	0.136318	-0.318399	0.591034	0.550451	Non-significant	0.871734	Not_significant
TCL1A	OID20987	P56279	Neurology	antimda5_omrf	antimda5_omrf1 - antimda5_omrf2	-0.28851	-1.254	0.676982	0.551382	Non-significant	0.871734	Not_significant
TMPRSS15	OID21364	P98073	Oncology	antimda5_omrf	antimda5_omrf1 - antimda5_omrf2	-0.260199	-1.13049	0.610096	0.55141	Non-significant	0.871734	Not_significant
LPL	OID20188	P06858	Cardiometabolic	antimda5_omrf	antimda5_omrf1 - antimda5_omrf2	-0.210135	-0.913474	0.493204	0.551651	Non-significant	0.871734	Not_significant
CRKL	OID20742	P46109	Inflammation	antimda5_omrf	antimda5_omrf1 - antimda5_omrf2	-0.325125	-1.41391	0.763659	0.55174	Non-significant	0.871734	Not_significant
RANGAP1	OID21203	P46060	Oncology	antimda5_omrf	antimda5_omrf1 - antimda5_omrf2	0.0908502	-0.213283	0.394984	0.551868	Non-significant	0.871734	Not_significant
KIRREL1	OID30806	Q96J84	Neurology_II	antimda5_omrf	antimda5_omrf1 - antimda5_omrf2	0.297132	-0.699076	1.29334	0.55246	Non-significant	0.871746	Not_significant
GOPC	OID20551	Q9HD26	Inflammation	antimda5_omrf	antimda5_omrf1 - antimda5_omrf2	-0.279012	-1.21612	0.658099	0.552984	Non-significant	0.871746	Not_significant
PIKFYVE	OID30465	Q9Y2I7	Inflammation_II	antimda5_omrf	antimda5_omrf1 - antimda5_omrf2	-0.273076	-1.1921	0.64595	0.553573	Non-significant	0.871746	Not_significant
SPINT2	OID20720	O43291	Inflammation	antimda5_omrf	antimda5_omrf1 - antimda5_omrf2	-0.167805	-0.732514	0.396904	0.553636	Non-significant	0.871746	Not_significant
HPSE	OID30409	Q9Y251	Cardiometabolic_II	antimda5_omrf	antimda5_omrf1 - antimda5_omrf2	-0.339996	-1.4849	0.804904	0.553912	Non-significant	0.871746	Not_significant
PREB	OID20439	Q9HCU5	Inflammation	antimda5_omrf	antimda5_omrf1 - antimda5_omrf2	-0.175743	-0.767299	0.415812	0.554034	Non-significant	0.871746	Not_significant
TMEM106A	OID31411	Q96A25	Oncology_II	antimda5_omrf	antimda5_omrf1 - antimda5_omrf2	-0.239721	-1.0475	0.568062	0.554176	Non-significant	0.871746	Not_significant
DMP1	OID30213	Q13316	Cardiometabolic_II	antimda5_omrf	antimda5_omrf1 - antimda5_omrf2	0.22673	-0.53817	0.991631	0.55463	Non-significant	0.871746	Not_significant
NID1	OID20362	P14543	Cardiometabolic	antimda5_omrf	antimda5_omrf1 - antimda5_omrf2	0.180472	-0.428599	0.789544	0.554926	Non-significant	0.871746	Not_significant
CEACAM18	OID31251	A8MTB9	Oncology_II	antimda5_omrf	antimda5_omrf1 - antimda5_omrf2	-0.548927	-2.40225	1.30439	0.555233	Non-significant	0.871746	Not_significant
CHCHD6	OID31426	Q9BRQ6	Oncology_II	antimda5_omrf	antimda5_omrf1 - antimda5_omrf2	-0.214499	-0.939059	0.510061	0.555427	Non-significant	0.871746	Not_significant
MAP2K1	OID31468	Q02750	Oncology_II	antimda5_omrf	antimda5_omrf1 - antimda5_omrf2	0.281405	-0.669878	1.23269	0.555726	Non-significant	0.871746	Not_significant
MGMT	OID20588	P16455	Inflammation	antimda5_omrf	antimda5_omrf1 - antimda5_omrf2	-0.340629	-1.49325	0.811994	0.555787	Non-significant	0.871746	Not_significant
ENTPD2	OID21260	Q9Y5L3	Oncology	antimda5_omrf	antimda5_omrf1 - antimda5_omrf2	0.203994	-0.486631	0.894618	0.556205	Non-significant	0.871929	Not_significant
GLOD4	OID20710	Q9HC38	Inflammation	antimda5_omrf	antimda5_omrf1 - antimda5_omrf2	0.159169	-0.380053	0.698392	0.556568	Non-significant	0.872026	Not_significant
CD160	OID20647	O95971	Inflammation	antimda5_omrf	antimda5_omrf1 - antimda5_omrf2	0.191685	-0.459185	0.842555	0.557443	Non-significant	0.872562	Not_significant
PLAT	OID20247	P00750	Cardiometabolic	antimda5_omrf	antimda5_omrf1 - antimda5_omrf2	0.232579	-0.557501	1.02266	0.557648	Non-significant	0.872562	Not_significant
HK2	OID20065	P52789	Cardiometabolic	antimda5_omrf	antimda5_omrf1 - antimda5_omrf2	-0.40137	-1.76542	0.962675	0.557813	Non-significant	0.872562	Not_significant
THBD	OID20231	P07204	Cardiometabolic	antimda5_omrf	antimda5_omrf1 - antimda5_omrf2	-0.133756	-0.588815	0.321303	0.55816	Non-significant	0.872562	Not_significant
RPA2	OID30453	P15927	Inflammation_II	antimda5_omrf	antimda5_omrf1 - antimda5_omrf2	-0.246106	-1.08378	0.591563	0.558415	Non-significant	0.872562	Not_significant
SNX2	OID31374	O60749	Oncology_II	antimda5_omrf	antimda5_omrf1 - antimda5_omrf2	0.406655	-0.979763	1.79307	0.55874	Non-significant	0.872599	Not_significant
CASP8	OID21414	Q14790	Oncology	antimda5_omrf	antimda5_omrf1 - antimda5_omrf2	0.257691	-0.621438	1.13682	0.559321	Non-significant	0.872831	Not_significant
C5	OID30744	P01031	Inflammation_II	antimda5_omrf	antimda5_omrf1 - antimda5_omrf2	0.0620509	-0.149978	0.27408	0.559617	Non-significant	0.872831	Not_significant
GART	OID31004	P22102	Neurology_II	antimda5_omrf	antimda5_omrf1 - antimda5_omrf2	0.176207	-0.425659	0.778072	0.559793	Non-significant	0.872831	Not_significant
WASHC3	OID31123	Q9Y3C0	Neurology_II	antimda5_omrf	antimda5_omrf1 - antimda5_omrf2	-0.244123	-1.08008	0.591833	0.560518	Non-significant	0.872991	Not_significant
PRTG	OID21443	Q2VWP7	Oncology	antimda5_omrf	antimda5_omrf1 - antimda5_omrf2	0.118012	-0.286394	0.522417	0.560769	Non-significant	0.872991	Not_significant
VWA5A	OID31198	O00534	Oncology_II	antimda5_omrf	antimda5_omrf1 - antimda5_omrf2	-0.49131	-2.17379	1.19117	0.560799	Non-significant	0.872991	Not_significant
SERPINF1	OID30757	P36955	Inflammation_II	antimda5_omrf	antimda5_omrf1 - antimda5_omrf2	-0.0878247	-0.389478	0.213829	0.561794	Non-significant	0.87407	Not_significant
PPT1	OID30947	P50897	Neurology_II	antimda5_omrf	antimda5_omrf1 - antimda5_omrf2	-0.251962	-1.12113	0.617203	0.563608	Non-significant	0.87635	Not_significant
IL3	OID31229	P08700	Oncology_II	antimda5_omrf	antimda5_omrf1 - antimda5_omrf2	0.744923	-1.8273	3.31715	0.564031	Non-significant	0.87635	Not_significant
C1QTNF5	OID30618	Q9BXJ0	Inflammation_II	antimda5_omrf	antimda5_omrf1 - antimda5_omrf2	0.107921	-0.26603	0.481871	0.565272	Non-significant	0.87635	Not_significant
EPHA2	OID21342	P29317	Oncology	antimda5_omrf	antimda5_omrf1 - antimda5_omrf2	-0.151603	-0.677222	0.374016	0.565404	Non-significant	0.87635	Not_significant
HNRNPUL1	OID31037	Q9BUJ2	Neurology_II	antimda5_omrf	antimda5_omrf1 - antimda5_omrf2	0.311638	-0.769723	1.393	0.565545	Non-significant	0.87635	Not_significant
VEGFC	OID21524	P49767	Oncology	antimda5_omrf	antimda5_omrf1 - antimda5_omrf2	-0.167517	-0.748787	0.413753	0.565604	Non-significant	0.87635	Not_significant
HYOU1	OID20300	Q9Y4L1	Cardiometabolic	antimda5_omrf	antimda5_omrf1 - antimda5_omrf2	-0.156443	-0.698917	0.38603	0.56564	Non-significant	0.87635	Not_significant
ACTN4	OID20435	O43707	Inflammation	antimda5_omrf	antimda5_omrf1 - antimda5_omrf2	0.214983	-0.531052	0.961018	0.56568	Non-significant	0.87635	Not_significant
BMP4	OID20994	P12644	Neurology	antimda5_omrf	antimda5_omrf1 - antimda5_omrf2	0.14685	-0.364267	0.657968	0.56665	Non-significant	0.87648	Not_significant
LEP	OID20187	P41159	Cardiometabolic	antimda5_omrf	antimda5_omrf1 - antimda5_omrf2	-0.417028	-1.86686	1.03281	0.566669	Non-significant	0.87648	Not_significant
PER3	OID30511	P56645	Inflammation_II	antimda5_omrf	antimda5_omrf1 - antimda5_omrf2	0.542605	-1.3469	2.43211	0.567303	Non-significant	0.87648	Not_significant
TAB2	OID31319	Q9NYJ8	Oncology_II	antimda5_omrf	antimda5_omrf1 - antimda5_omrf2	-0.348161	-1.56275	0.866431	0.567634	Non-significant	0.87648	Not_significant
LPCAT2	OID21290	Q7L5N7	Oncology	antimda5_omrf	antimda5_omrf1 - antimda5_omrf2	-0.183588	-0.823689	0.456514	0.567665	Non-significant	0.87648	Not_significant
SIRT2	OID21375	Q8IXJ6	Oncology	antimda5_omrf	antimda5_omrf1 - antimda5_omrf2	0.307343	-0.764082	1.37877	0.567724	Non-significant	0.87648	Not_significant
NRCAM	OID20229	Q92823	Cardiometabolic	antimda5_omrf	antimda5_omrf1 - antimda5_omrf2	0.127836	-0.318069	0.57374	0.567881	Non-significant	0.87648	Not_significant
HMGCL	OID30214	P35914	Cardiometabolic_II	antimda5_omrf	antimda5_omrf1 - antimda5_omrf2	0.30503	-0.762194	1.37225	0.56872	Non-significant	0.877307	Not_significant
PIK3AP1	OID20587	Q6ZUJ8	Inflammation	antimda5_omrf	antimda5_omrf1 - antimda5_omrf2	0.335834	-0.839646	1.51131	0.569279	Non-significant	0.877702	Not_significant
CLPP	OID20910	Q16740	Neurology	antimda5_omrf	antimda5_omrf1 - antimda5_omrf2	-0.354899	-1.60204	0.892238	0.570423	Non-significant	0.878601	Not_significant
SNAP29	OID21506	O95721	Oncology	antimda5_omrf	antimda5_omrf1 - antimda5_omrf2	-0.298438	-1.34723	0.750351	0.570469	Non-significant	0.878601	Not_significant
CXCL9	OID20675	Q07325	Inflammation	antimda5_omrf	antimda5_omrf1 - antimda5_omrf2	-0.442072	-2.00261	1.11847	0.572543	Non-significant	0.879922	Not_significant
HIP1R	OID31141	O75146	Neurology_II	antimda5_omrf	antimda5_omrf1 - antimda5_omrf2	-0.239959	-1.08837	0.608453	0.573149	Non-significant	0.879922	Not_significant
NUP50	OID30100	Q9UKX7	Cardiometabolic_II	antimda5_omrf	antimda5_omrf1 - antimda5_omrf2	0.17643	-0.447836	0.800696	0.573178	Non-significant	0.879922	Not_significant
GM2A	OID30413	P17900	Cardiometabolic_II	antimda5_omrf	antimda5_omrf1 - antimda5_omrf2	-0.114074	-0.517636	0.289488	0.573373	Non-significant	0.879922	Not_significant
LCP1	OID30367	P13796	Cardiometabolic_II	antimda5_omrf	antimda5_omrf1 - antimda5_omrf2	0.188403	-0.478425	0.855232	0.57355	Non-significant	0.879922	Not_significant
LRRFIP1	OID31344	Q32MZ4	Oncology_II	antimda5_omrf	antimda5_omrf1 - antimda5_omrf2	0.21978	-0.55909	0.998649	0.573632	Non-significant	0.879922	Not_significant
IL1R2	OID20757	P27930	Inflammation	antimda5_omrf	antimda5_omrf1 - antimda5_omrf2	-0.100165	-0.455141	0.254811	0.573677	Non-significant	0.879922	Not_significant
PGR	OID30460	P06401	Inflammation_II	antimda5_omrf	antimda5_omrf1 - antimda5_omrf2	0.294046	-0.749159	1.33725	0.574455	Non-significant	0.879922	Not_significant
AMN	OID20492	Q9BXJ7	Inflammation	antimda5_omrf	antimda5_omrf1 - antimda5_omrf2	0.244319	-0.623328	1.11197	0.574747	Non-significant	0.879922	Not_significant
SYNGAP1	OID30797	Q96PV0	Neurology_II	antimda5_omrf	antimda5_omrf1 - antimda5_omrf2	-0.389533	-1.77466	0.995594	0.575325	Non-significant	0.879922	Not_significant
STK24	OID20837	Q9Y6E0	Neurology	antimda5_omrf	antimda5_omrf1 - antimda5_omrf2	-0.301919	-1.37804	0.774197	0.575949	Non-significant	0.879922	Not_significant
CDH22	OID31332	Q9UJ99	Oncology_II	antimda5_omrf	antimda5_omrf1 - antimda5_omrf2	0.311239	-0.797569	1.42005	0.576041	Non-significant	0.879922	Not_significant
SCT	OID30951	P09683	Neurology_II	antimda5_omrf	antimda5_omrf1 - antimda5_omrf2	-0.148111	-0.675888	0.379666	0.576129	Non-significant	0.879922	Not_significant
MOCS2	OID30638	O96007	Inflammation_II	antimda5_omrf	antimda5_omrf1 - antimda5_omrf2	-0.185867	-0.848776	0.477043	0.576471	Non-significant	0.879922	Not_significant
ITIH5	OID31430	Q86UX2	Oncology_II	antimda5_omrf	antimda5_omrf1 - antimda5_omrf2	0.613324	-1.57494	2.80159	0.576608	Non-significant	0.879922	Not_significant
LGALS4	OID20748	P56470	Inflammation	antimda5_omrf	antimda5_omrf1 - antimda5_omrf2	-0.153164	-0.700758	0.394431	0.57709	Non-significant	0.879922	Not_significant
AXIN1	OID20582	O15169	Inflammation	antimda5_omrf	antimda5_omrf1 - antimda5_omrf2	-0.264643	-1.21219	0.6829	0.577549	Non-significant	0.879922	Not_significant
PSMD5	OID30918	Q16401	Neurology_II	antimda5_omrf	antimda5_omrf1 - antimda5_omrf2	0.201911	-0.520921	0.924743	0.577892	Non-significant	0.879922	Not_significant
LAYN	OID20970	Q6UX15	Neurology	antimda5_omrf	antimda5_omrf1 - antimda5_omrf2	-0.157944	-0.723376	0.407488	0.577892	Non-significant	0.879922	Not_significant
LSM1	OID21210	O15116	Oncology	antimda5_omrf	antimda5_omrf1 - antimda5_omrf2	0.410065	-1.05845	1.87858	0.577951	Non-significant	0.879922	Not_significant
RAB37	OID20425	Q96AX2	Inflammation	antimda5_omrf	antimda5_omrf1 - antimda5_omrf2	-0.368299	-1.68861	0.952011	0.578064	Non-significant	0.879922	Not_significant
CWC15	OID31479	Q9P013	Oncology_II	antimda5_omrf	antimda5_omrf1 - antimda5_omrf2	0.287281	-0.742799	1.31736	0.578137	Non-significant	0.879922	Not_significant
NPL	OID30329	Q9BXD5	Cardiometabolic_II	antimda5_omrf	antimda5_omrf1 - antimda5_omrf2	0.236072	-0.61014	1.08228	0.578313	Non-significant	0.879922	Not_significant
GIMAP8	OID31194	Q8ND71	Oncology_II	antimda5_omrf	antimda5_omrf1 - antimda5_omrf2	0.30927	-0.803387	1.42193	0.579315	Non-significant	0.88051	Not_significant
AP2B1	OID30949	P63010	Neurology_II	antimda5_omrf	antimda5_omrf1 - antimda5_omrf2	0.409343	-1.06238	1.88106	0.579451	Non-significant	0.88051	Not_significant
PSMA1	OID21221	P25786	Oncology	antimda5_omrf	antimda5_omrf1 - antimda5_omrf2	-0.441796	-2.03129	1.1477	0.579611	Non-significant	0.88051	Not_significant
CTLA4	OID30363	P16410	Cardiometabolic_II	antimda5_omrf	antimda5_omrf1 - antimda5_omrf2	-0.473322	-2.18021	1.23357	0.580653	Non-significant	0.881632	Not_significant
TOR1AIP1	OID30195	Q5JTV8	Cardiometabolic_II	antimda5_omrf	antimda5_omrf1 - antimda5_omrf2	0.354279	-0.926996	1.63555	0.58158	Non-significant	0.882167	Not_significant
IL12A_IL12B	OID21327	P29459_P29460	Oncology	antimda5_omrf	antimda5_omrf1 - antimda5_omrf2	0.443526	-1.16013	2.04718	0.581647	Non-significant	0.882167	Not_significant
ARHGAP30	OID31336	Q7Z6I6	Oncology_II	antimda5_omrf	antimda5_omrf1 - antimda5_omrf2	0.253385	-0.66397	1.17074	0.581996	Non-significant	0.882167	Not_significant
PRKAR2A	OID31119	P13861	Neurology_II	antimda5_omrf	antimda5_omrf1 - antimda5_omrf2	-0.243109	-1.12386	0.637642	0.582391	Non-significant	0.882167	Not_significant
MN1	OID30908	Q10571	Neurology_II	antimda5_omrf	antimda5_omrf1 - antimda5_omrf2	0.55418	-1.45619	2.56455	0.582528	Non-significant	0.882167	Not_significant
VPS37A	OID21355	Q8NEZ2	Oncology	antimda5_omrf	antimda5_omrf1 - antimda5_omrf2	0.261695	-0.690242	1.21363	0.583914	Non-significant	0.883804	Not_significant
CXCL12	OID20464	P48061	Inflammation	antimda5_omrf	antimda5_omrf1 - antimda5_omrf2	0.191607	-0.508732	0.891947	0.58544	Non-significant	0.885426	Not_significant
EIF4B	OID21000	P23588	Neurology	antimda5_omrf	antimda5_omrf1 - antimda5_omrf2	0.291169	-0.774104	1.35644	0.585862	Non-significant	0.885426	Not_significant
NXPE4	OID30076	Q6UWF7	Cardiometabolic_II	antimda5_omrf	antimda5_omrf1 - antimda5_omrf2	0.401682	-1.06725	1.87062	0.585903	Non-significant	0.885426	Not_significant
IL2RG	OID31361	P31785	Oncology_II	antimda5_omrf	antimda5_omrf1 - antimda5_omrf2	0.164479	-0.437978	0.766936	0.586347	Non-significant	0.885634	Not_significant
IGFBP3	OID20398	P17936	Cardiometabolic	antimda5_omrf	antimda5_omrf1 - antimda5_omrf2	0.160086	-0.428313	0.748485	0.58759	Non-significant	0.88639	Not_significant
TCL1B	OID20058	O95988	Cardiometabolic	antimda5_omrf	antimda5_omrf1 - antimda5_omrf2	0.322374	-0.863127	1.50788	0.587983	Non-significant	0.88639	Not_significant
LPA	OID30747	P08519	Inflammation_II	antimda5_omrf	antimda5_omrf1 - antimda5_omrf2	0.466453	-1.25023	2.18314	0.588275	Non-significant	0.88639	Not_significant
MYDGF	OID30313	Q969H8	Cardiometabolic_II	antimda5_omrf	antimda5_omrf1 - antimda5_omrf2	-0.252151	-1.18098	0.67668	0.588381	Non-significant	0.88639	Not_significant
PHLDB2	OID31167	Q86SQ0	Oncology_II	antimda5_omrf	antimda5_omrf1 - antimda5_omrf2	0.644489	-1.73121	3.02019	0.588869	Non-significant	0.88639	Not_significant
PCDH7	OID31456	O60245	Oncology_II	antimda5_omrf	antimda5_omrf1 - antimda5_omrf2	-0.0849773	-0.398863	0.228909	0.589507	Non-significant	0.88639	Not_significant
GJA8	OID31187	P48165	Oncology_II	antimda5_omrf	antimda5_omrf1 - antimda5_omrf2	-0.356203	-1.67434	0.961932	0.590147	Non-significant	0.88639	Not_significant
IL18BP	OID20348	O95998	Cardiometabolic	antimda5_omrf	antimda5_omrf1 - antimda5_omrf2	0.218071	-0.589781	1.02592	0.590713	Non-significant	0.88639	Not_significant
STOML2	OID31183	Q9UJZ1	Oncology_II	antimda5_omrf	antimda5_omrf1 - antimda5_omrf2	0.613079	-1.65902	2.88518	0.590751	Non-significant	0.88639	Not_significant
BSND	OID31184	Q8WZ55	Oncology_II	antimda5_omrf	antimda5_omrf1 - antimda5_omrf2	0.442099	-1.19721	2.08141	0.59106	Non-significant	0.88639	Not_significant
CD55	OID20377	P08174	Cardiometabolic	antimda5_omrf	antimda5_omrf1 - antimda5_omrf2	0.105236	-0.285558	0.49603	0.5916	Non-significant	0.88639	Not_significant
HIF1A	OID30425	Q16665	Inflammation_II	antimda5_omrf	antimda5_omrf1 - antimda5_omrf2	0.14799	-0.401716	0.697696	0.591705	Non-significant	0.88639	Not_significant
MYH4	OID30061	Q9Y623	Cardiometabolic_II	antimda5_omrf	antimda5_omrf1 - antimda5_omrf2	0.294889	-0.80138	1.39116	0.591754	Non-significant	0.88639	Not_significant
CNTNAP4	OID30911	Q9C0A0	Neurology_II	antimda5_omrf	antimda5_omrf1 - antimda5_omrf2	0.46159	-1.25619	2.17937	0.592396	Non-significant	0.88639	Not_significant
GBP4	OID20845	Q96PP9	Neurology	antimda5_omrf	antimda5_omrf1 - antimda5_omrf2	0.15383	-0.419262	0.726922	0.592797	Non-significant	0.88639	Not_significant
YARS1	OID31494	P54577	Oncology_II	antimda5_omrf	antimda5_omrf1 - antimda5_omrf2	-0.436263	-2.06305	1.19053	0.592922	Non-significant	0.88639	Not_significant
TPSD1	OID30982	Q9BZJ3	Neurology_II	antimda5_omrf	antimda5_omrf1 - antimda5_omrf2	0.181426	-0.495646	0.858498	0.593181	Non-significant	0.88639	Not_significant
NPPB	OID20049	P16860	Cardiometabolic	antimda5_omrf	antimda5_omrf1 - antimda5_omrf2	-0.657318	-3.1099	1.79526	0.593361	Non-significant	0.88639	Not_significant
MINK1	OID31156	Q8N4C8	Neurology_II	antimda5_omrf	antimda5_omrf1 - antimda5_omrf2	0.280913	-0.768604	1.33043	0.593463	Non-significant	0.88639	Not_significant
SAP18	OID31323	O00422	Oncology_II	antimda5_omrf	antimda5_omrf1 - antimda5_omrf2	0.434594	-1.1897	2.05889	0.593982	Non-significant	0.88639	Not_significant
MRC1	OID30694	P22897	Inflammation_II	antimda5_omrf	antimda5_omrf1 - antimda5_omrf2	0.121043	-0.332298	0.574383	0.594548	Non-significant	0.88639	Not_significant
[truncated: 970 more rows]

## Sheet: gobp_enrichment
#	Processes	FDR	In Data	Total	Ratio	Network Objects from Active Data
1	small molecule metabolic process	8.31633e-17	46	2222	0.0207021	ADH4, ADHB, GSTs, Gamma-glutamyltranspeptidase, Carbonic anhydrase VA (mitochondrial), BGAL, LTB4DH, FTCD, ADH7, AGXT, Fatty acid-binding protein, DCoH, SCLY, APOF, FR-alpha, CEL, Acid sphingomyelinase, TDO2, AL1A1, CBS, ASSY, PTS, GSTA1, FGFR4, SULT2A1, ACAA1, DCXR, BUP1, CES1, Sphingomyelinase, F16Q, DHSO, 5'-NTD, HAOX1, KHK, GGT1, SHMT1, LYPLA3, PSP, PPNK, F16P, ADH1, SHMT, RBSK, Lactoperoxida…
2	small molecule catabolic process	8.31633e-17	25	478	0.0523013	ADH4, GSTs, BGAL, FTCD, ADH7, AGXT, Fatty acid-binding protein, SCLY, TDO2, AL1A1, CBS, SULT2A1, ACAA1, DCXR, BUP1, CES1, DHSO, HAOX1, KHK, SHMT1, LYPLA3, PSP, ADH1, SHMT, RBSK
3	cellular catabolic process	2.28218e-15	33	1145	0.028821	AGAL, ADH4, GSTs, Gamma-glutamyltranspeptidase, BGAL, FTCD, AGXT, GSTA3, C19orf12, Fatty acid-binding protein, SCLY, CEL, Acid sphingomyelinase, TDO2, CBS, GSTA1, SULT2A1, ACAA1, DCXR, CES1, CLN2 (Tripeptidyl-peptidase I), Sphingomyelinase, DHSO, HAOX1, GGT1, SHMT1, LYPLA3, PSP, SHMT, GSTA5, Lactoperoxidase, GSTM5, Cathepsin D
4	organic acid metabolic process	2.79374e-15	33	1164	0.0283505	ADH4, ADHB, GSTs, Gamma-glutamyltranspeptidase, LTB4DH, FTCD, ADH7, AGXT, Fatty acid-binding protein, DCoH, SCLY, FR-alpha, TDO2, AL1A1, CBS, ASSY, GSTA1, SULT2A1, ACAA1, DCXR, BUP1, CES1, DHSO, HAOX1, KHK, GGT1, SHMT1, LYPLA3, PSP, ADH1, SHMT, Lactoperoxidase, GSTM5
5	carboxylic acid metabolic process	6.27235e-15	32	1119	0.028597	ADH4, ADHB, GSTs, Gamma-glutamyltranspeptidase, LTB4DH, FTCD, ADH7, AGXT, Fatty acid-binding protein, DCoH, SCLY, FR-alpha, TDO2, AL1A1, CBS, ASSY, GSTA1, SULT2A1, ACAA1, DCXR, BUP1, CES1, DHSO, HAOX1, KHK, GGT1, SHMT1, LYPLA3, PSP, ADH1, SHMT, GSTM5
6	oxoacid metabolic process	1.23667e-14	32	1153	0.0277537	ADH4, ADHB, GSTs, Gamma-glutamyltranspeptidase, LTB4DH, FTCD, ADH7, AGXT, Fatty acid-binding protein, DCoH, SCLY, FR-alpha, TDO2, AL1A1, CBS, ASSY, GSTA1, SULT2A1, ACAA1, DCXR, BUP1, CES1, DHSO, HAOX1, KHK, GGT1, SHMT1, LYPLA3, PSP, ADH1, SHMT, GSTM5
7	catabolic process	5.5527e-14	46	2731	0.0168436	CEACAM, AGAL, ADH4, GSTs, Gamma-glutamyltranspeptidase, BGAL, FTCD, ADH7, AGXT, GSTA3, C19orf12, Fatty acid-binding protein, SCLY, CTRL, CEL, Acid sphingomyelinase, TDO2, AL1A1, CBS, GSTA1, SULT2A1, ACAA1, DCXR, BUP1, CES1, CLN2 (Tripeptidyl-peptidase I), Sphingomyelinase, DHSO, RP3, 5'-NTD, HAOX1, KHK, GGT1, SHMT1, LYPLA3, PSP, Aminoacylase-1, ADH1, CEACAM1, SHMT, Seprase, RBSK, GSTA5, Lactopero…
8	organic substance catabolic process	5.04247e-13	41	2286	0.0179353	CEACAM, AGAL, ADH4, GSTs, Gamma-glutamyltranspeptidase, BGAL, FTCD, ADH7, AGXT, GSTA3, Fatty acid-binding protein, SCLY, CTRL, CEL, Acid sphingomyelinase, TDO2, AL1A1, CBS, SULT2A1, ACAA1, DCXR, BUP1, CES1, CLN2 (Tripeptidyl-peptidase I), Sphingomyelinase, DHSO, RP3, 5'-NTD, HAOX1, KHK, GGT1, SHMT1, LYPLA3, PSP, Aminoacylase-1, ADH1, CEACAM1, SHMT, Seprase, RBSK, Cathepsin D
9	organic acid catabolic process	8.28671e-12	17	305	0.0557377	GSTs, FTCD, AGXT, Fatty acid-binding protein, SCLY, TDO2, CBS, SULT2A1, ACAA1, DCXR, CES1, DHSO, HAOX1, SHMT1, LYPLA3, PSP, SHMT
10	carboxylic acid catabolic process	8.28671e-12	17	305	0.0557377	GSTs, FTCD, AGXT, Fatty acid-binding protein, SCLY, TDO2, CBS, SULT2A1, ACAA1, DCXR, CES1, DHSO, HAOX1, SHMT1, LYPLA3, PSP, SHMT
11	amino acid metabolic process	1.29041e-11	18	370	0.0486486	GSTs, Gamma-glutamyltranspeptidase, FTCD, AGXT, DCoH, SCLY, TDO2, AL1A1, CBS, ASSY, PTS, BUP1, HAOX1, GGT1, SHMT1, PSP, Aminoacylase-1, SHMT
12	amino acid biosynthetic process	4.97048e-11	11	89	0.123596	Gamma-glutamyltranspeptidase, AGXT, DCoH, AL1A1, CBS, ASSY, BUP1, HAOX1, GGT1, SHMT1, SHMT
13	serine family amino acid metabolic process	6.37304e-11	9	44	0.204545	Gamma-glutamyltranspeptidase, AGXT, SCLY, CBS, HAOX1, GGT1, SHMT1, PSP, SHMT
14	amide metabolic process	1.17087e-10	20	561	0.0356506	AGAL, GSTs, Gamma-glutamyltranspeptidase, FTCD, GSTA3, FR-alpha, CEL, Acid sphingomyelinase, TDO2, ASSY, GSTA1, CES1, Sphingomyelinase, N-acetyltransferase 8, GGT1, SHMT1, LYPLA3, SHMT, GSTA5, GSTM5
15	response to organic substance	1.66265e-10	54	4666	0.0115731	DR4(TNFRSF10A), AKAP12, ErbB3 (nuclear), Syndecan-1, CEACAM, IFN-omega, ADH4, GSTs, SP-A, Gamma-glutamyltranspeptidase, BGAL, ADH7, PTP4A3, BST2, AGXT, GSTA3, Fatty acid-binding protein, SCLY, FR-alpha, Factor B, Keratin 18, Syndecans, NGFR(TNFRSF16), Acid sphingomyelinase, TDO2, AL1A1, CBS, ASSY, GSTA1, FGFR4, SULT2A1, ACAA1, CES1, LIFR, Sphingomyelinase, DHSO, 5'-NTD, Prostasin, KHK, GGTF-I-bet…
16	cellular modified amino acid metabolic process	3.86788e-10	15	283	0.0530035	GSTs, Gamma-glutamyltranspeptidase, FTCD, GSTA3, FR-alpha, ASSY, GSTA1, SULT2A1, N-acetyltransferase 8, GGT1, SHMT1, LYPLA3, SHMT, GSTA5, GSTM5
17	monocarboxylic acid metabolic process	4.21626e-10	22	765	0.0287582	ADH4, ADHB, GSTs, Gamma-glutamyltranspeptidase, LTB4DH, FTCD, ADH7, AGXT, Fatty acid-binding protein, AL1A1, GSTA1, SULT2A1, ACAA1, DCXR, CES1, DHSO, HAOX1, KHK, GGT1, LYPLA3, ADH1, GSTM5
18	proteinogenic amino acid metabolic process	5.77581e-10	13	194	0.0670103	GSTs, Gamma-glutamyltranspeptidase, FTCD, AGXT, DCoH, SCLY, CBS, ASSY, HAOX1, GGT1, SHMT1, PSP, SHMT
19	serine family amino acid biosynthetic process	6.656e-10	7	22	0.318182	Gamma-glutamyltranspeptidase, AGXT, CBS, HAOX1, GGT1, SHMT1, SHMT
20	small molecule biosynthetic process	9.80847e-10	20	643	0.0311042	GSTs, Gamma-glutamyltranspeptidase, Carbonic anhydrase VA (mitochondrial), AGXT, DCoH, AL1A1, CBS, ASSY, PTS, BUP1, CES1, F16Q, DHSO, 5'-NTD, HAOX1, GGT1, SHMT1, F16P, SHMT, GSTM5
21	alpha-amino acid metabolic process	2.47744e-09	14	272	0.0514706	GSTs, Gamma-glutamyltranspeptidase, FTCD, AGXT, DCoH, SCLY, TDO2, CBS, ASSY, HAOX1, GGT1, SHMT1, PSP, SHMT
22	L-amino acid metabolic process	3.62558e-09	13	228	0.0570175	GSTs, Gamma-glutamyltranspeptidase, FTCD, AGXT, DCoH, SCLY, CBS, ASSY, HAOX1, GGT1, SHMT1, PSP, SHMT
23	L-amino acid biosynthetic process	3.74047e-09	9	72	0.125	Gamma-glutamyltranspeptidase, AGXT, DCoH, CBS, ASSY, HAOX1, GGT1, SHMT1, SHMT
24	proteinogenic amino acid biosynthetic process	3.74047e-09	9	72	0.125	Gamma-glutamyltranspeptidase, AGXT, DCoH, CBS, ASSY, HAOX1, GGT1, SHMT1, SHMT
25	lipid metabolic process	6.05055e-09	30	1725	0.0173913	AGAL, ADH4, ADHB, GSTs, Gamma-glutamyltranspeptidase, BGAL, PCY2, LTB4DH, ADH7, GSTA3, Fatty acid-binding protein, SCLY, APOF, CEL, Acid sphingomyelinase, AL1A1, GSTA1, FGFR4, SULT2A1, ACAA1, CES1, CLN2 (Tripeptidyl-peptidase I), Sphingomyelinase, PGAP1, HAOX1, GGT1, LYPLA3, PSP, ADH1, GSTM5
26	alpha-amino acid biosynthetic process	9.13572e-09	9	80	0.1125	Gamma-glutamyltranspeptidase, AGXT, DCoH, CBS, ASSY, HAOX1, GGT1, SHMT1, SHMT
27	response to oxygen-containing compound	1.13088e-08	40	3075	0.0130081	AKAP12, ErbB3 (nuclear), Syndecan-1, CEACAM, ADH4, L-FABP, GSTs, SP-A, Gamma-glutamyltranspeptidase, BGAL, ADH7, AGXT, Fatty acid-binding protein, SCLY, FR-alpha, Factor B, Keratin 18, Syndecans, NGFR(TNFRSF16), Acid sphingomyelinase, TDO2, AL1A1, CBS, ASSY, FGFR4, SULT2A1, CES1, Sphingomyelinase, SLC38A2, 5'-NTD, Prostasin, KHK, GGT1, SHMT1, F16P, ADH1, CEACAM1, SHMT, ErbB3, GSTM5
28	response to chemical	1.22723e-08	62	6696	0.00925926	DR4(TNFRSF10A), AKAP12, ErbB3 (nuclear), Syndecan-1, CEACAM, IFN-omega, ADH4, L-FABP, GSTs, SP-A, PIGR, Gamma-glutamyltranspeptidase, BGAL, LTB4DH, ADH7, PDZK1, PTP4A3, BST2, AGXT, GSTA3, Fatty acid-binding protein, SCLY, FR-alpha, Factor B, Keratin 18, Syndecans, NGFR(TNFRSF16), Acid sphingomyelinase, TDO2, AL1A1, CBS, ASSY, GSTA1, Semaphorin 4C, FGFR4, SULT2A1, ACAA1, CXADR, CES1, LIFR, Sphingo…
29	organonitrogen compound catabolic process	1.47813e-08	28	1569	0.0178458	CEACAM, AGAL, GSTs, Gamma-glutamyltranspeptidase, BGAL, FTCD, AGXT, SCLY, CTRL, CEL, Acid sphingomyelinase, TDO2, CBS, BUP1, CLN2 (Tripeptidyl-peptidase I), Sphingomyelinase, RP3, 5'-NTD, KHK, GGT1, SHMT1, LYPLA3, PSP, Aminoacylase-1, CEACAM1, SHMT, Seprase, Cathepsin D
30	alcohol metabolic process	2.55125e-08	16	468	0.034188	ADH4, ADHB, ADH7, DCoH, APOF, CEL, Acid sphingomyelinase, AL1A1, PTS, FGFR4, SULT2A1, CES1, Sphingomyelinase, DHSO, HAOX1, ADH1
31	response to organic cyclic compound	7.93458e-08	31	2062	0.0150339	DR4(TNFRSF10A), Syndecan-1, IFN-omega, GSTs, SP-A, Gamma-glutamyltranspeptidase, BGAL, AGXT, GSTA3, Fatty acid-binding protein, FR-alpha, Syndecans, Acid sphingomyelinase, AL1A1, CBS, ASSY, GSTA1, FGFR4, SULT2A1, ACAA1, CES1, LIFR, Sphingomyelinase, 5'-NTD, Prostasin, GGT1, SHMT1, F16P, ADH1, SHMT, GSTA5
32	cellular lipid metabolic process	1.58604e-07	24	1291	0.0185902	AGAL, ADH4, ADHB, GSTs, Gamma-glutamyltranspeptidase, BGAL, PCY2, LTB4DH, ADH7, Fatty acid-binding protein, APOF, CEL, Acid sphingomyelinase, AL1A1, GSTA1, ACAA1, CES1, Sphingomyelinase, PGAP1, HAOX1, GGT1, LYPLA3, ADH1, GSTM5
33	sulfur compound metabolic process	1.72178e-07	15	462	0.0324675	GSTs, Gamma-glutamyltranspeptidase, BGAL, AGXT, GSTA3, TDO2, CBS, GSTA1, SULT2A1, CES1, N-acetyltransferase 8, GGT1, GSTA5, Lactoperoxidase, GSTM5
34	organic hydroxy compound metabolic process	1.72178e-07	18	706	0.0254958	ADH4, ADHB, LTB4DH, ADH7, DCoH, APOF, CEL, Acid sphingomyelinase, AL1A1, PTS, FGFR4, SULT2A1, ACAA1, CES1, Sphingomyelinase, DHSO, HAOX1, ADH1
35	response to stimulus	1.78483e-07	90	13275	0.00677966	LAC2, DR4(TNFRSF10A), Tectonic-3, FAP48, AKAP12, ErbB3 (nuclear), Siglec-8, Syndecan-1, CEACAM, Beta crystallin B2, AGAL, IFN-omega, ADH4, 90K, L-FABP, PTOP, GSTs, SP-A, PIGR, Gamma-glutamyltranspeptidase, BGAL, LTB4DH, ADH7, PDZK1, Protocadherin LKC, PTP4A3, C4BP beta, BST2, AGXT, GSTA3, C19orf12, Fatty acid-binding protein, UGRP2, SCLY, FR-alpha, IL28B, GPRC5C, Factor B, VILIP1, Keratin 18, CD3…
36	organonitrogen compound metabolic process	2.74146e-07	58	6484	0.0089451	LAC2, ErbB3 (nuclear), CEACAM, AGAL, SAT2, GSTs, Gamma-glutamyltranspeptidase, BGAL, TINAGL1, FTCD, PTP4A3, AGXT, GSTA3, Fatty acid-binding protein, DCoH, SCLY, CTRL, FR-alpha, IL28B, Factor B, CEL, Acid sphingomyelinase, TDO2, AL1A1, CBS, ASSY, PTS, MER, GSTA1, FGFR4, SULT2A1, DCXR, BUP1, CES1, CLN2 (Tripeptidyl-peptidase I), Sphingomyelinase, PGAP1, RP3, 5'-NTD, Prostasin, HAOX1, KHK, GGTF-I-be…
37	response to toxic substance	3.49015e-07	15	490	0.0306122	Syndecan-1, ADH4, L-FABP, GSTs, PDZK1, GSTA3, Fatty acid-binding protein, Syndecans, AL1A1, ASSY, GSTA1, SULT2A1, CES1, Lactoperoxidase, GSTM5
38	serine family amino acid catabolic process	4.92409e-07	5	16	0.3125	AGXT, SCLY, CBS, SHMT1, SHMT
39	primary alcohol metabolic process	5.50775e-07	9	132	0.0681818	ADH4, ADHB, ADH7, CEL, AL1A1, SULT2A1, CES1, HAOX1, ADH1
40	glutathione metabolic process	7.16679e-07	8	95	0.0842105	GSTs, Gamma-glutamyltranspeptidase, GSTA3, GSTA1, N-acetyltransferase 8, GGT1, GSTA5, GSTM5
41	carboxylic acid biosynthetic process	7.6466e-07	13	372	0.0349462	GSTs, Gamma-glutamyltranspeptidase, AGXT, DCoH, AL1A1, CBS, ASSY, BUP1, HAOX1, GGT1, SHMT1, SHMT, GSTM5
42	organic acid biosynthetic process	8.2097e-07	13	375	0.0346667	GSTs, Gamma-glutamyltranspeptidase, AGXT, DCoH, AL1A1, CBS, ASSY, BUP1, HAOX1, GGT1, SHMT1, SHMT, GSTM5
43	fructose metabolic process	8.32023e-07	5	18	0.277778	AL1A1, F16Q, DHSO, KHK, F16P
44	olefinic compound metabolic process	8.32023e-07	11	246	0.0447154	ADH4, ADHB, GSTs, LTB4DH, ADH7, CEL, AL1A1, GSTA1, ACAA1, CES1, ADH1
45	alpha-amino acid catabolic process	2.18288e-06	8	111	0.0720721	GSTs, AGXT, SCLY, TDO2, CBS, SHMT1, PSP, SHMT
46	retinol metabolic process	2.40279e-06	7	74	0.0945946	ADH4, ADHB, ADH7, CEL, AL1A1, CES1, ADH1
47	pteridine-containing compound metabolic process	2.45834e-06	6	44	0.136364	FTCD, DCoH, FR-alpha, PTS, SHMT1, SHMT
48	detoxification	2.59613e-06	10	216	0.0462963	ADH4, L-FABP, GSTs, PDZK1, GSTA3, Fatty acid-binding protein, AL1A1, GSTA1, Lactoperoxidase, GSTM5
49	monocarboxylic acid catabolic process	2.59613e-06	9	162	0.0555556	AGXT, Fatty acid-binding protein, SULT2A1, ACAA1, DCXR, CES1, DHSO, HAOX1, LYPLA3
50	glycine biosynthetic process	2.59613e-06	4	9	0.444444	AGXT, HAOX1, SHMT1, SHMT
51	glycine metabolic process	2.75772e-06	5	23	0.217391	AGXT, HAOX1, SHMT1, PSP, SHMT
52	proteinogenic amino acid catabolic process	3.07558e-06	7	78	0.0897436	GSTs, AGXT, SCLY, CBS, SHMT1, PSP, SHMT
53	response to nitrogen compound	3.85403e-06	28	2077	0.013481	ErbB3 (nuclear), Syndecan-1, CEACAM, IFN-omega, GSTs, SP-A, Gamma-glutamyltranspeptidase, AGXT, Fatty acid-binding protein, SCLY, FR-alpha, Syndecans, NGFR(TNFRSF16), Acid sphingomyelinase, TDO2, CBS, ASSY, CES1, Sphingomyelinase, 5'-NTD, Prostasin, KHK, SHMT1, F16P, CEACAM1, SHMT, ErbB3, GSTM5
54	cellular detoxification	4.11658e-06	9	173	0.0520231	ADH4, L-FABP, GSTs, GSTA3, Fatty acid-binding protein, AL1A1, GSTA1, Lactoperoxidase, GSTM5
55	monosaccharide metabolic process	4.11658e-06	11	294	0.037415	GSTs, Carbonic anhydrase VA (mitochondrial), BGAL, Fatty acid-binding protein, AL1A1, DCXR, F16Q, DHSO, KHK, F16P, RBSK
56	cellular lipid catabolic process	4.95821e-06	11	300	0.0366667	AGAL, GSTs, BGAL, Fatty acid-binding protein, CEL, Acid sphingomyelinase, ACAA1, CES1, Sphingomyelinase, HAOX1, LYPLA3
57	L-amino acid catabolic process	5.11087e-06	7	85	0.0823529	GSTs, AGXT, SCLY, CBS, SHMT1, PSP, SHMT
58	cysteine metabolic process	5.82179e-06	4	11	0.363636	Gamma-glutamyltranspeptidase, AGXT, CBS, GGT1
59	amino acid catabolic process	6.81856e-06	8	133	0.0601504	GSTs, AGXT, SCLY, TDO2, CBS, SHMT1, PSP, SHMT
60	response to cytokine	8.30638e-06	23	1518	0.0151515	AKAP12, CEACAM, IFN-omega, GSTs, SP-A, Gamma-glutamyltranspeptidase, PTP4A3, BST2, Fatty acid-binding protein, Keratin 18, Acid sphingomyelinase, ASSY, LIFR, Sphingomyelinase, GGTF-I-beta, Occludin, GGT1, SHMT1, LAMP3, CEACAM1, SHMT, IL17BR, CXCL17
61	organic substance metabolic process	8.93142e-06	73	10284	0.00709841	LAC2, ErbB3 (nuclear), CEACAM, AGAL, ADH4, SAT2, ADHB, PTOP, GSTs, Gamma-glutamyltranspeptidase, Carbonic anhydrase VA (mitochondrial), BGAL, PCY2, LTB4DH, TINAGL1, FTCD, ADH7, PTP4A3, AGXT, GSTA3, Fatty acid-binding protein, DCoH, SCLY, APOF, CTRL, FR-alpha, IL28B, Factor B, CEL, Acid sphingomyelinase, TDO2, AL1A1, CBS, ASSY, PTS, MER, GSTA1, FGFR4, SULT2A1, ACAA1, DCXR, BUP1, CES1, CLN2 (Tripep…
62	primary metabolic process	8.96401e-06	69	9429	0.00731785	LAC2, ErbB3 (nuclear), CEACAM, AGAL, ADH4, ADHB, PTOP, GSTs, Gamma-glutamyltranspeptidase, Carbonic anhydrase VA (mitochondrial), BGAL, PCY2, LTB4DH, TINAGL1, FTCD, ADH7, PTP4A3, AGXT, GSTA3, Fatty acid-binding protein, DCoH, SCLY, APOF, CTRL, IL28B, Factor B, CEL, Acid sphingomyelinase, TDO2, AL1A1, CBS, ASSY, PTS, MER, GSTA1, FGFR4, SULT2A1, ACAA1, DCXR, BUP1, CES1, CLN2 (Tripeptidyl-peptidase …
63	cellular response to toxic substance	1.1312e-05	9	198	0.0454545	ADH4, L-FABP, GSTs, GSTA3, Fatty acid-binding protein, AL1A1, GSTA1, Lactoperoxidase, GSTM5
64	membrane lipid catabolic process	1.20914e-05	6	60	0.1	AGAL, GSTs, BGAL, CEL, Acid sphingomyelinase, Sphingomyelinase
65	fatty acid metabolic process	1.26937e-05	13	493	0.0263692	ADH4, GSTs, Gamma-glutamyltranspeptidase, LTB4DH, ADH7, Fatty acid-binding protein, GSTA1, ACAA1, CES1, HAOX1, GGT1, LYPLA3, GSTM5
66	response to xenobiotic stimulus	1.37948e-05	19	1095	0.0173516	ErbB3 (nuclear), GSTs, GSTA3, Fatty acid-binding protein, Acid sphingomyelinase, AL1A1, ASSY, GSTA1, SULT2A1, ACAA1, Sphingomyelinase, DHSO, Prostasin, F16P, ADH1, GSTA5, Lactoperoxidase, ErbB3, GSTM5
67	cysteine biosynthetic process	1.45488e-05	3	4	0.75	Gamma-glutamyltranspeptidase, CBS, GGT1
68	xenobiotic metabolic process	1.86431e-05	9	212	0.0424528	GSTs, GSTA3, GSTA1, SULT2A1, ACAA1, ADH1, GSTA5, Lactoperoxidase, GSTM5
69	lipid catabolic process	1.89477e-05	12	429	0.027972	AGAL, GSTs, BGAL, Fatty acid-binding protein, CEL, Acid sphingomyelinase, SULT2A1, ACAA1, CES1, Sphingomyelinase, HAOX1, LYPLA3
70	metabolic process	1.97288e-05	75	10938	0.00685683	LAC2, ErbB3 (nuclear), CEACAM, AGAL, ADH4, SAT2, ADHB, PTOP, GSTs, Gamma-glutamyltranspeptidase, Carbonic anhydrase VA (mitochondrial), BGAL, PCY2, LTB4DH, TINAGL1, FTCD, ADH7, PTP4A3, AGXT, GSTA3, C19orf12, Fatty acid-binding protein, DCoH, SCLY, APOF, CTRL, FR-alpha, IL28B, Factor B, CEL, Acid sphingomyelinase, TDO2, AL1A1, MAWBP, CBS, ASSY, PTS, MER, GSTA1, FGFR4, SULT2A1, ACAA1, DCXR, BUP1, C…
71	organophosphate metabolic process	2.03908e-05	20	1245	0.0160643	PCY2, Fatty acid-binding protein, Acid sphingomyelinase, TDO2, SULT2A1, DCXR, BUP1, CES1, Sphingomyelinase, F16Q, PGAP1, DHSO, 5'-NTD, KHK, SHMT1, LYPLA3, PPNK, F16P, SHMT, RBSK
72	alcohol catabolic process	2.0895e-05	6	67	0.0895522	ADH4, ADH7, SULT2A1, DHSO, HAOX1, ADH1
73	cellular response to chemical stimulus	2.74501e-05	40	4183	0.00956251	AKAP12, ErbB3 (nuclear), CEACAM, IFN-omega, ADH4, L-FABP, GSTs, SP-A, Gamma-glutamyltranspeptidase, PTP4A3, GSTA3, Fatty acid-binding protein, FR-alpha, Keratin 18, NGFR(TNFRSF16), Acid sphingomyelinase, AL1A1, CBS, ASSY, GSTA1, SULT2A1, ACAA1, CXADR, CES1, LIFR, Sphingomyelinase, SLC38A2, Occludin, GGT1, SHMT1, F16P, ADH1, CEACAM1, SHMT, IL17BR, GSTA5, Lactoperoxidase, CXCL17, ErbB3, GSTM5
74	cellular metabolic process	3.40952e-05	61	8106	0.00752529	ErbB3 (nuclear), AGAL, ADH4, ADHB, PTOP, GSTs, Gamma-glutamyltranspeptidase, Carbonic anhydrase VA (mitochondrial), BGAL, PCY2, LTB4DH, FTCD, ADH7, PTP4A3, AGXT, GSTA3, C19orf12, Fatty acid-binding protein, DCoH, SCLY, APOF, FR-alpha, IL28B, CEL, Acid sphingomyelinase, TDO2, AL1A1, CBS, ASSY, MER, GSTA1, FGFR4, SULT2A1, ACAA1, DCXR, BUP1, CES1, CLN2 (Tripeptidyl-peptidase I), Sphingomyelinase, F1…
75	retinoid metabolic process	3.68204e-05	7	118	0.059322	ADH4, ADHB, ADH7, CEL, AL1A1, CES1, ADH1
76	epithelium development	4.21953e-05	24	1821	0.0131796	FAP48, Syndecan-1, CEACAM, GSTs, Cingulin, Gamma-glutamyltranspeptidase, Protocadherin LKC, GSTA3, FR-alpha, Keratin 18, Syndecans, NGFR(TNFRSF16), AL1A1, GSTA1, Semaphorin 4C, FGFR4, CES1, CLN2 (Tripeptidyl-peptidase I), N-cadherin, Prostasin, GGT1, CEACAM1, GSTA5, Cathepsin D
77	tissue development	4.22748e-05	31	2821	0.010989	FAP48, ErbB3 (nuclear), Syndecan-1, CEACAM, AGAL, GSTs, Cingulin, Gamma-glutamyltranspeptidase, Protocadherin LKC, GSTA3, Fatty acid-binding protein, FR-alpha, Keratin 18, Syndecans, NGFR(TNFRSF16), AL1A1, CBS, GSTA1, Semaphorin 4C, FGFR4, CXADR, CES1, CLN2 (Tripeptidyl-peptidase I), Sphingomyelinase, N-cadherin, Prostasin, GGT1, CEACAM1, GSTA5, ErbB3, Cathepsin D
78	carbohydrate derivative metabolic process	4.99424e-05	20	1327	0.0150716	AGAL, BGAL, Acid sphingomyelinase, TDO2, AL1A1, SULT2A1, DCXR, BUP1, CES1, Sphingomyelinase, F16Q, PGAP1, DHSO, 5'-NTD, KHK, SHMT1, PPNK, F16P, SHMT, RBSK
79	dicarboxylic acid metabolic process	5.43838e-05	7	126	0.0555556	Gamma-glutamyltranspeptidase, FTCD, FR-alpha, ASSY, GGT1, SHMT1, SHMT
80	insulin catabolic process	5.9785e-05	3	6	0.5	CEACAM, CEACAM1, Cathepsin D
81	L-serine catabolic process	5.9785e-05	3	6	0.5	CBS, SHMT1, SHMT
82	diterpenoid metabolic process	6.13549e-05	7	129	0.0542636	ADH4, ADHB, ADH7, CEL, AL1A1, CES1, ADH1
83	hexose metabolic process	6.85795e-05	9	254	0.0354331	Carbonic anhydrase VA (mitochondrial), BGAL, Fatty acid-binding protein, AL1A1, DCXR, F16Q, DHSO, KHK, F16P
84	glycosphingolipid catabolic process	8.58342e-05	4	22	0.181818	AGAL, BGAL, Acid sphingomyelinase, Sphingomyelinase
85	response to organonitrogen compound	8.78119e-05	24	1911	0.0125589	ErbB3 (nuclear), Syndecan-1, CEACAM, GSTs, Gamma-glutamyltranspeptidase, AGXT, Fatty acid-binding protein, SCLY, FR-alpha, Syndecans, NGFR(TNFRSF16), Acid sphingomyelinase, CBS, ASSY, CES1, Sphingomyelinase, 5'-NTD, Prostasin, KHK, SHMT1, F16P, CEACAM1, SHMT, ErbB3
86	xenobiotic catabolic process	9.99813e-05	6	90	0.0666667	GSTs, GSTA3, GSTA1, ACAA1, GSTA5, GSTM5
87	ethanol metabolic process	9.99813e-05	4	23	0.173913	ADH4, ADH7, SULT2A1, ADH1
88	terpenoid metabolic process	0.000103506	7	141	0.0496454	ADH4, ADHB, ADH7, CEL, AL1A1, CES1, ADH1
89	sphingolipid catabolic process	0.000121307	5	53	0.0943396	AGAL, BGAL, CEL, Acid sphingomyelinase, Sphingomyelinase
90	cell adhesion	0.000133136	19	1303	0.0145817	Siglec-8, Syndecan-1, CEACAM, AGAL, 90K, Protocadherin LKC, FR-alpha, Keratin 18, Syndecans, Mesothelin, MER, CXADR, Dermatopontin, CRACC, N-cadherin, 5'-NTD, CEACAM6, CEACAM1, Seprase
91	glycolipid catabolic process	0.000135627	4	25	0.16	AGAL, BGAL, Acid sphingomyelinase, Sphingomyelinase
92	response to external stimulus	0.000159352	33	3348	0.00985663	DR4(TNFRSF10A), AKAP12, ErbB3 (nuclear), CEACAM, IFN-omega, GSTs, SP-A, Gamma-glutamyltranspeptidase, ADH7, C4BP beta, BST2, GSTA3, Fatty acid-binding protein, IL28B, Factor B, IL29, NGFR(TNFRSF16), Acid sphingomyelinase, ASSY, GSTA1, Semaphorin 4C, CXADR, CRACC, Sphingomyelinase, SLC38A2, N-cadherin, Occludin, GGT1, SHMT, GSTA5, Lactoperoxidase, CXCL17, ErbB3
93	response to biotic stimulus	0.000176842	28	2585	0.0108317	AKAP12, CEACAM, IFN-omega, GSTs, SP-A, Gamma-glutamyltranspeptidase, ADH7, Protocadherin LKC, C4BP beta, BST2, GSTA3, Fatty acid-binding protein, IL28B, Factor B, IL29, NGFR(TNFRSF16), Acid sphingomyelinase, ASSY, GSTA1, CXADR, CRACC, Sphingomyelinase, Occludin, GGT1, SHMT, Seprase, GSTA5, Lactoperoxidase
94	organic hydroxy compound catabolic process	0.00017902	6	101	0.0594059	ADH4, ADH7, SULT2A1, DHSO, HAOX1, ADH1
95	primary alcohol catabolic process	0.00017902	4	27	0.148148	ADH7, SULT2A1, HAOX1, ADH1
96	cellular response to xenobiotic stimulus	0.000188914	10	373	0.0268097	GSTs, GSTA3, GSTA1, SULT2A1, ACAA1, F16P, ADH1, GSTA5, Lactoperoxidase, GSTM5
97	glutathione derivative metabolic process	0.000205546	3	9	0.333333	GSTs, GSTA1, GSTM5
98	glutathione derivative biosynthetic process	0.000205546	3	9	0.333333	GSTs, GSTA1, GSTM5
99	response to wounding	0.000249595	14	777	0.018018	ErbB3 (nuclear), CEACAM, AGAL, GSTs, C4BP beta, FR-alpha, Syndecans, Acid sphingomyelinase, MER, CXADR, Sphingomyelinase, CEACAM1, ErbB3, GSTM5
100	sulfur compound catabolic process	0.000255336	5	63	0.0793651	Gamma-glutamyltranspeptidase, BGAL, AGXT, CBS, GGT1
101	phosphate-containing compound metabolic process	0.000289742	26	2363	0.011003	ErbB3 (nuclear), PCY2, PTP4A3, Fatty acid-binding protein, IL28B, Acid sphingomyelinase, TDO2, MER, FGFR4, SULT2A1, DCXR, BUP1, CES1, Sphingomyelinase, F16Q, PGAP1, DHSO, 5'-NTD, KHK, SHMT1, LYPLA3, PPNK, F16P, SHMT, RBSK, ErbB3
102	organonitrogen compound biosynthetic process	0.000308981	22	1797	0.0122426	SAT2, GSTs, Gamma-glutamyltranspeptidase, AGXT, Fatty acid-binding protein, DCoH, Acid sphingomyelinase, AL1A1, CBS, ASSY, PTS, GSTA1, BUP1, Sphingomyelinase, PGAP1, 5'-NTD, HAOX1, GGT1, SHMT1, PPNK, SHMT, GSTM5
103	phosphorus metabolic process	0.000373892	26	2400	0.0108333	ErbB3 (nuclear), PCY2, PTP4A3, Fatty acid-binding protein, IL28B, Acid sphingomyelinase, TDO2, MER, FGFR4, SULT2A1, DCXR, BUP1, CES1, Sphingomyelinase, F16Q, PGAP1, DHSO, 5'-NTD, KHK, SHMT1, LYPLA3, PPNK, F16P, SHMT, RBSK, ErbB3
104	negative regulation of cell adhesion	0.00041728	11	505	0.0217822	FAP48, ErbB3 (nuclear), CEACAM, GSTs, IL28B, IL29, Syndecans, ASSY, N-acetyltransferase 8, CEACAM1, ErbB3
105	response to oxidative stress	0.000457917	13	715	0.0181818	Syndecan-1, L-FABP, GSTs, Gamma-glutamyltranspeptidase, C19orf12, Fatty acid-binding protein, Syndecans, NGFR(TNFRSF16), AL1A1, Sphingomyelinase, HAOX1, GGT1, Lactoperoxidase
106	isoprenoid metabolic process	0.000457917	7	182	0.0384615	ADH4, ADHB, ADH7, CEL, AL1A1, CES1, ADH1
107	folic acid-containing compound metabolic process	0.000461497	4	35	0.114286	FTCD, FR-alpha, SHMT1, SHMT
108	sucrose biosynthetic process	0.000514076	2	2	1	F16Q, F16P
109	cellular response to tetrahydrofolate	0.000514076	2	2	1	SHMT1, SHMT
110	response to tetrahydrofolate	0.000514076	2	2	1	SHMT1, SHMT
111	negative regulation of leukocyte cell-cell adhesion	0.000552367	8	261	0.0306513	FAP48, CEACAM, GSTs, IL28B, IL29, Syndecans, ASSY, CEACAM1
112	sulfur amino acid metabolic process	0.000552367	4	37	0.108108	Gamma-glutamyltranspeptidase, AGXT, CBS, GGT1
113	wound healing	0.000559046	11	526	0.0209125	ErbB3 (nuclear), CEACAM, AGAL, C4BP beta, Syndecans, Acid sphingomyelinase, MER, CXADR, Sphingomyelinase, CEACAM1, ErbB3
114	L-serine metabolic process	0.000593924	3	13	0.230769	CBS, SHMT1, SHMT
115	response to endogenous stimulus	0.000610471	27	2638	0.010235	ErbB3 (nuclear), Syndecan-1, CEACAM, GSTs, SP-A, BGAL, AGXT, Fatty acid-binding protein, SCLY, FR-alpha, Factor B, Syndecans, NGFR(TNFRSF16), ASSY, FGFR4, ACAA1, CES1, Sphingomyelinase, DHSO, Prostasin, KHK, SHMT1, F16P, ADH1, CEACAM1, SHMT, ErbB3
116	positive regulation of transport	0.000614872	19	1479	0.0128465	ErbB3 (nuclear), Syndecan-1, GSTs, SP-A, PDZK1, Fatty acid-binding protein, VILIP1, Syndecans, Acid sphingomyelinase, MER, FGFR4, CES1, Sphingomyelinase, PGAP1, N-cadherin, Prostasin, Occludin, PPNK, ErbB3
117	response to other organism	0.000693419	26	2505	0.0103792	AKAP12, CEACAM, IFN-omega, GSTs, SP-A, Gamma-glutamyltranspeptidase, ADH7, C4BP beta, BST2, GSTA3, Fatty acid-binding protein, IL28B, Factor B, IL29, NGFR(TNFRSF16), Acid sphingomyelinase, ASSY, GSTA1, CXADR, CRACC, Sphingomyelinase, Occludin, GGT1, SHMT, GSTA5, Lactoperoxidase
118	response to external biotic stimulus	0.00070666	26	2509	0.0103627	AKAP12, CEACAM, IFN-omega, GSTs, SP-A, Gamma-glutamyltranspeptidase, ADH7, C4BP beta, BST2, GSTA3, Fatty acid-binding protein, IL28B, Factor B, IL29, NGFR(TNFRSF16), Acid sphingomyelinase, ASSY, GSTA1, CXADR, CRACC, Sphingomyelinase, Occludin, GGT1, SHMT, GSTA5, Lactoperoxidase
119	tetrahydrofolate interconversion	0.000721819	3	14	0.214286	FTCD, SHMT1, SHMT
120	response to lipid	0.000820609	22	1935	0.0113695	AKAP12, Syndecan-1, GSTs, SP-A, Gamma-glutamyltranspeptidase, BGAL, AGXT, Fatty acid-binding protein, Factor B, Syndecans, NGFR(TNFRSF16), AL1A1, ASSY, FGFR4, SULT2A1, ACAA1, CES1, Prostasin, GGT1, PSP, F16P, ADH1
121	membrane lipid metabolic process	0.00084176	8	280	0.0285714	AGAL, GSTs, BGAL, CEL, Acid sphingomyelinase, Sphingomyelinase, PGAP1, LYPLA3
122	carbohydrate metabolic process	0.000851872	12	660	0.0181818	AGAL, GSTs, Carbonic anhydrase VA (mitochondrial), BGAL, Fatty acid-binding protein, AL1A1, DCXR, F16Q, DHSO, KHK, F16P, RBSK
123	cellular oxidant detoxification	0.000886108	6	140	0.0428571	L-FABP, GSTs, GSTA3, Fatty acid-binding protein, GSTA1, Lactoperoxidase
124	monosaccharide biosynthetic process	0.000941379	5	86	0.0581395	GSTs, Carbonic anhydrase VA (mitochondrial), F16Q, DHSO, F16P
125	positive regulation of biological process	0.00101304	59	8636	0.00683187	LAC2, DR4(TNFRSF10A), Tectonic-3, FAP48, AKAP12, ErbB3 (nuclear), Syndecan-1, CEACAM, IFN-omega, L-FABP, PTOP, GSTs, SP-A, Glycodelin, PDZK1, PTP4A3, C4BP beta, BST2, Fatty acid-binding protein, UGRP2, DCoH, IL28B, Factor B, VILIP1, IL29, Syndecans, NGFR(TNFRSF16), Acid sphingomyelinase, AL1A1, BST1, ASSY, MER, Semaphorin 4C, FGFR4, CXADR, DCXR, CES1, LIFR, Sphingomyelinase, SLC38A2, PGAP1, N-cad…
126	dTMP metabolic process	0.00104191	3	16	0.1875	BUP1, SHMT1, SHMT
127	response to stress	0.00104191	42	5315	0.00790216	DR4(TNFRSF10A), ErbB3 (nuclear), Syndecan-1, CEACAM, AGAL, IFN-omega, 90K, L-FABP, PTOP, GSTs, SP-A, Gamma-glutamyltranspeptidase, C4BP beta, BST2, C19orf12, Fatty acid-binding protein, FR-alpha, IL28B, Factor B, IL29, Syndecans, NGFR(TNFRSF16), Acid sphingomyelinase, AL1A1, CBS, ASSY, MER, CXADR, CES1, CRACC, Sphingomyelinase, SLC38A2, HAOX1, GGT1, F16P, CEACAM1, SHMT, IL17BR, Lactoperoxidase, E…
128	retinoic acid metabolic process	0.00106117	4	45	0.0888889	ADHB, ADH7, AL1A1, ADH1
129	response to nutrient levels	0.00111813	16	1159	0.013805	L-FABP, GSTs, SP-A, GSTA3, Fatty acid-binding protein, FR-alpha, Keratin 18, CBS, ASSY, GSTA1, SULT2A1, ACAA1, SLC38A2, DHSO, F16P, Cathepsin D
130	benzene-containing compound metabolic process	0.00114048	4	46	0.0869565	GSTs, TDO2, ACAA1, GSTM5
131	regulation of vascular permeability	0.00116926	5	91	0.0549451	AKAP12, CEACAM, PTP4A3, Occludin, CEACAM1
132	cellular process	0.00121502	108	20819	0.00518757	LAC2, DR4(TNFRSF10A), Tectonic-3, FAP48, AKAP12, ErbB3 (nuclear), Siglec-8, Syndecan-1, CEACAM, AGAL, IFN-omega, ADH4, 90K, L-FABP, ADHB, PTOP, GSTs, Cingulin, SP-A, PIGR, Gamma-glutamyltranspeptidase, Carbonic anhydrase VA (mitochondrial), BGAL, Glycodelin, PCY2, LTB4DH, TINAGL1, FTCD, ADH7, PDZK1, Protocadherin LKC, PTP4A3, BST2, AGXT, GSTA3, C19orf12, Fatty acid-binding protein, UGRP2, DCoH, S…
133	carbohydrate derivative catabolic process	0.00121632	8	299	0.0267559	AGAL, BGAL, Acid sphingomyelinase, AL1A1, BUP1, Sphingomyelinase, 5'-NTD, KHK
134	negative regulation of brown fat cell proliferation	0.0012438	2	3	0.666667	CEACAM, CEACAM1
135	negative regulation of memory T cell differentiation	0.0012438	2	3	0.666667	IL28B, IL29
136	glycine biosynthetic process from serine	0.0012438	2	3	0.666667	SHMT1, SHMT
137	one-carbon metabolic process	0.0012817	4	48	0.0833333	Carbonic anhydrase VA (mitochondrial), FTCD, SHMT1, SHMT
138	response to tumor necrosis factor	0.00131942	9	393	0.0229008	AKAP12, Gamma-glutamyltranspeptidase, Fatty acid-binding protein, Keratin 18, Acid sphingomyelinase, ASSY, Sphingomyelinase, Occludin, GGT1
139	biological process involved in interspecies interaction between organisms	0.00131942	27	2787	0.00968784	AKAP12, CEACAM, IFN-omega, GSTs, SP-A, Gamma-glutamyltranspeptidase, ADH7, C4BP beta, BST2, GSTA3, Fatty acid-binding protein, IL28B, Factor B, IL29, NGFR(TNFRSF16), Acid sphingomyelinase, ASSY, GSTA1, CXADR, CRACC, Sphingomyelinase, Occludin, GGT1, LAMP3, SHMT, GSTA5, Lactoperoxidase
140	multicellular organismal process	0.00134455	67	10449	0.0064121	DR4(TNFRSF10A), FAP48, AKAP12, ErbB3 (nuclear), Syndecan-1, CEACAM, Beta crystallin B2, AGAL, IFN-omega, L-FABP, PTOP, GSTs, SP-A2, SP-A, PIGR, Gamma-glutamyltranspeptidase, Glycodelin, PDZK1, PTP4A3, C4BP beta, BST2, GSTA3, Fatty acid-binding protein, FR-alpha, GPRC5C, Factor B, VILIP1, Keratin 18, CD3 delta, CEL, Syndecans, NGFR(TNFRSF16), Acid sphingomyelinase, AL1A1, MAWBP, CBS, ASSY, PTS, ME…
141	common myeloid progenitor cell proliferation	0.00134823	3	18	0.166667	CEACAM, GSTs, CEACAM1
142	modified amino acid transport	0.00145369	4	50	0.08	GSTs, PDZK1, FR-alpha, SLC38A2
143	folic acid metabolic process	0.00156264	3	19	0.157895	FR-alpha, SHMT1, SHMT
144	sulfur amino acid biosynthetic process	0.00156264	3	19	0.157895	Gamma-glutamyltranspeptidase, CBS, GGT1
145	non-proteinogenic amino acid metabolic process	0.00157991	5	99	0.0505051	TDO2, AL1A1, CBS, ASSY, BUP1
146	response to hormone	0.0016851	20	1764	0.0113379	ErbB3 (nuclear), Syndecan-1, CEACAM, GSTs, SP-A, BGAL, AGXT, Fatty acid-binding protein, SCLY, Factor B, Syndecans, ASSY, ACAA1, DHSO, Prostasin, KHK, F16P, ADH1, CEACAM1, ErbB3
147	system development	0.00175264	42	5465	0.00768527	DR4(TNFRSF10A), FAP48, ErbB3 (nuclear), Syndecan-1, CEACAM, Beta crystallin B2, AGAL, PTOP, GSTs, Gamma-glutamyltranspeptidase, GSTA3, Fatty acid-binding protein, FR-alpha, VILIP1, Keratin 18, Syndecans, NGFR(TNFRSF16), Acid sphingomyelinase, AL1A1, CBS, ASSY, PTS, MER, Semaphorin 4C, FGFR4, CXADR, BUP1, LIFR, CLN2 (Tripeptidyl-peptidase I), Sphingomyelinase, SLC38A2, PGAP1, N-cadherin, RP3, GGT1…
148	monosaccharide catabolic process	0.00188953	4	54	0.0740741	BGAL, AL1A1, KHK, RBSK
149	pyrimidine deoxyribonucleoside monophosphate metabolic process	0.00204584	3	21	0.142857	BUP1, SHMT1, SHMT
150	positive regulation of exosomal secretion	0.00204584	3	21	0.142857	Syndecan-1, Syndecans, Sphingomyelinase
151	positive regulation of homophilic cell adhesion	0.00214865	2	4	0.5	CEACAM, CEACAM1
152	L-cysteine metabolic process	0.00214865	2	4	0.5	AGXT, CBS
153	regulation of brown fat cell proliferation	0.00214865	2	4	0.5	CEACAM, CEACAM1
154	sucrose metabolic process	0.00214865	2	4	0.5	F16Q, F16P
155	L-cysteine catabolic process	0.00214865	2	4	0.5	AGXT, CBS
156	positive regulation of cardiac muscle tissue development	0.00214865	2	4	0.5	ErbB3 (nuclear), ErbB3
157	cysteine catabolic process	0.00214865	2	4	0.5	AGXT, CBS
158	leukotriene metabolic process	0.00218838	4	57	0.0701754	GSTs, Gamma-glutamyltranspeptidase, LTB4DH, GGT1
159	hormone metabolic process	0.00219398	8	334	0.0239521	ADH4, ADHB, ADH7, CEL, AL1A1, SULT2A1, CES1, ADH1
160	ethanol catabolic process	0.0022137	3	22	0.136364	ADH7, SULT2A1, ADH1
161	cellular aldehyde metabolic process	0.00224447	5	109	0.0458716	ADH4, AGXT, AL1A1, KHK, ADH1
162	fatty acid oxidation	0.00243005	5	111	0.045045	ADH4, ADH7, Fatty acid-binding protein, ACAA1, HAOX1
163	response to alcohol	0.00268015	12	768	0.015625	ADH4, GSTs, Gamma-glutamyltranspeptidase, BGAL, ADH7, NGFR(TNFRSF16), AL1A1, CES1, GGT1, F16P, ADH1, GSTM5
164	tube development	0.00271312	18	1554	0.011583	FAP48, Syndecan-1, CEACAM, GSTs, GSTA3, FR-alpha, Syndecans, AL1A1, ASSY, Semaphorin 4C, FGFR4, Sphingomyelinase, N-cadherin, PSP, CEACAM1, Seprase, CXCL17, Cathepsin D
165	regulation of interleukin-13 production	0.00271312	4	61	0.0655738	Glycodelin, IL28B, IL29, IL17BR
166	response to stilbenoid	0.00271312	4	61	0.0655738	GSTs, GSTA3, GSTA1, GSTA5
167	negative regulation of cell-cell adhesion	0.00271312	8	347	0.0230548	FAP48, CEACAM, GSTs, IL28B, IL29, Syndecans, ASSY, CEACAM1
168	glutathione biosynthetic process	0.00273687	3	24	0.125	GSTs, Gamma-glutamyltranspeptidase, GGT1
169	tetrahydrofolate metabolic process	0.00273687	3	24	0.125	FTCD, SHMT1, SHMT
170	anatomical structure development	0.00292624	55	8188	0.00671715	DR4(TNFRSF10A), FAP48, ErbB3 (nuclear), Syndecan-1, CEACAM, Beta crystallin B2, AGAL, IFN-omega, PTOP, GSTs, Cingulin, Gamma-glutamyltranspeptidase, Glycodelin, PDZK1, Protocadherin LKC, GSTA3, Fatty acid-binding protein, FR-alpha, VILIP1, Keratin 18, CD3 delta, Syndecans, NGFR(TNFRSF16), Acid sphingomyelinase, Mesothelin, AL1A1, CBS, ASSY, PTS, MER, GSTA1, Semaphorin 4C, FGFR4, CXADR, BUP1, CES1…
171	cellular response to cytokine stimulus	0.00295077	16	1291	0.0123935	AKAP12, CEACAM, IFN-omega, GSTs, PTP4A3, Fatty acid-binding protein, Keratin 18, ASSY, LIFR, Sphingomyelinase, Occludin, SHMT1, CEACAM1, SHMT, IL17BR, CXCL17
172	prostaglandin metabolic process	0.00315345	4	64	0.0625	GSTs, LTB4DH, GSTA1, GSTM5
173	lipid oxidation	0.00315345	5	119	0.0420168	ADH4, ADH7, Fatty acid-binding protein, ACAA1, HAOX1
174	positive regulation of extracellular exosome assembly	0.0032219	2	5	0.4	Syndecan-1, Syndecans
175	prostanoid metabolic process	0.00329606	4	65	0.0615385	GSTs, LTB4DH, GSTA1, GSTM5
176	nonribosomal peptide biosynthetic process	0.00335433	3	26	0.115385	GSTs, Gamma-glutamyltranspeptidase, GGT1
177	regulation of localization	0.00345408	28	3161	0.00885796	ErbB3 (nuclear), Siglec-8, Syndecan-1, CEACAM, GSTs, SP-A, PDZK1, PTP4A3, Fatty acid-binding protein, VILIP1, Syndecans, NGFR(TNFRSF16), Acid sphingomyelinase, MER, FGFR4, CXADR, CES1, Sphingomyelinase, SLC38A2, PGAP1, N-cadherin, Prostasin, Occludin, PPNK, CEACAM1, ErbB3, RUVBL1, Cathepsin D
178	regulation of fat cell proliferation	0.0036985	3	27	0.111111	CEACAM, Fatty acid-binding protein, CEACAM1
179	regulation of exosomal secretion	0.0036985	3	27	0.111111	Syndecan-1, Syndecans, Sphingomyelinase
180	fatty acid catabolic process	0.00381143	5	125	0.04	Fatty acid-binding protein, ACAA1, CES1, HAOX1, LYPLA3
181	regulation of cell population proliferation	0.00402608	25	2704	0.00924556	FAP48, ErbB3 (nuclear), CEACAM, GSTs, BST2, Fatty acid-binding protein, UGRP2, IL28B, IL29, Syndecans, NGFR(TNFRSF16), BST1, FGFR4, CXADR, Dermatopontin, LIFR, Sphingomyelinase, N-cadherin, CEACAM6, GGTF-I-beta, PSP, CEACAM1, SHMT, Seprase, ErbB3
182	nucleotide metabolic process	0.00402608	11	697	0.0157819	TDO2, SULT2A1, DCXR, BUP1, CES1, 5'-NTD, KHK, SHMT1, PPNK, SHMT, RBSK
183	ceramide metabolic process	0.00402608	5	128	0.0390625	AGAL, CEL, Acid sphingomyelinase, Sphingomyelinase, LYPLA3
184	response to vitamin	0.00402608	7	283	0.024735	L-FABP, GSTs, SP-A, Fatty acid-binding protein, FR-alpha, CBS, SULT2A1
185	cellular response to stimulus	0.00402608	65	10443	0.00622427	LAC2, DR4(TNFRSF10A), Tectonic-3, FAP48, AKAP12, ErbB3 (nuclear), Siglec-8, Syndecan-1, CEACAM, IFN-omega, ADH4, 90K, L-FABP, PTOP, GSTs, SP-A, PIGR, Gamma-glutamyltranspeptidase, PTP4A3, AGXT, GSTA3, Fatty acid-binding protein, UGRP2, FR-alpha, IL28B, GPRC5C, VILIP1, Keratin 18, CD3 delta, IL29, Syndecans, NGFR(TNFRSF16), Acid sphingomyelinase, AL1A1, CBS, BST1, ASSY, MER, GSTA1, Semaphorin 4C, …
186	amide biosynthetic process	0.00402608	6	201	0.0298507	GSTs, Gamma-glutamyltranspeptidase, Acid sphingomyelinase, ASSY, Sphingomyelinase, GGT1
187	icosanoid metabolic process	0.00402608	6	201	0.0298507	GSTs, Gamma-glutamyltranspeptidase, LTB4DH, GSTA1, GGT1, GSTM5
188	positive regulation of cellular process	0.00402608	53	7916	0.0066953	DR4(TNFRSF10A), Tectonic-3, FAP48, AKAP12, ErbB3 (nuclear), Syndecan-1, CEACAM, IFN-omega, L-FABP, PTOP, GSTs, SP-A, Glycodelin, PDZK1, PTP4A3, BST2, Fatty acid-binding protein, UGRP2, DCoH, IL28B, VILIP1, IL29, Syndecans, NGFR(TNFRSF16), Acid sphingomyelinase, AL1A1, BST1, MER, Semaphorin 4C, FGFR4, CXADR, DCXR, CES1, LIFR, Sphingomyelinase, SLC38A2, PGAP1, N-cadherin, Prostasin, CEACAM6, GGTF-I…
189	response to bacterium	0.00402608	17	1487	0.0114324	AKAP12, CEACAM, GSTs, SP-A, Gamma-glutamyltranspeptidase, ADH7, C4BP beta, GSTA3, Fatty acid-binding protein, Factor B, NGFR(TNFRSF16), ASSY, GSTA1, Occludin, GGT1, GSTA5, Lactoperoxidase
190	response to metal ion	0.00402608	12	824	0.0145631	Syndecan-1, GSTs, Fatty acid-binding protein, Syndecans, Acid sphingomyelinase, ASSY, Sphingomyelinase, DHSO, 5'-NTD, KHK, F16P, GSTM5
191	regulation of phosphorylation	0.00402608	18	1635	0.0110092	DR4(TNFRSF10A), FAP48, ErbB3 (nuclear), CEACAM, IFN-omega, GSTs, Fatty acid-binding protein, IL28B, IL29, Acid sphingomyelinase, CBS, BST1, MER, FGFR4, Sphingomyelinase, Occludin, CEACAM1, ErbB3
192	response to insulin	0.00402608	9	481	0.018711	ErbB3 (nuclear), CEACAM, GSTs, Fatty acid-binding protein, SCLY, KHK, F16P, CEACAM1, ErbB3
193	glucose metabolic process	0.00402608	6	203	0.0295567	Carbonic anhydrase VA (mitochondrial), Fatty acid-binding protein, DCXR, F16Q, DHSO, F16P
194	secondary alcohol metabolic process	0.00402608	6	203	0.0295567	APOF, Acid sphingomyelinase, FGFR4, SULT2A1, CES1, Sphingomyelinase
195	lysophospholipid transport	0.00402608	2	6	0.333333	L-FABP, Fatty acid-binding protein
196	mycotoxin catabolic process	0.00402608	2	6	0.333333	GSTs, GSTA3
197	glucuronate catabolic process to xylulose 5-phosphate	0.00402608	2	6	0.333333	DCXR, DHSO
198	insulin receptor internalization	0.00402608	2	6	0.333333	CEACAM, CEACAM1
199	positive regulation of muscle organ development	0.00402608	2	6	0.333333	ErbB3 (nuclear), ErbB3
200	fructose catabolic process	0.00402608	2	6	0.333333	AL1A1, KHK
201	glucuronate catabolic process	0.00402608	2	6	0.333333	DCXR, DHSO
202	disaccharide biosynthetic process	0.00402608	2	6	0.333333	F16Q, F16P
203	aflatoxin catabolic process	0.00402608	2	6	0.333333	GSTs, GSTA3
204	toxin catabolic process	0.00402608	2	6	0.333333	GSTs, GSTA3
205	hepatoblast differentiation	0.00402608	2	6	0.333333	Gamma-glutamyltranspeptidase, GGT1
206	positive regulation of striated muscle tissue development	0.00402608	2	6	0.333333	ErbB3 (nuclear), ErbB3
207	organic heteropentacyclic compound catabolic process	0.00402608	2	6	0.333333	GSTs, GSTA3
208	fatty acid omega-oxidation	0.00402608	2	6	0.333333	ADH4, ADH7
209	nucleoside phosphate metabolic process	0.00402608	11	705	0.0156028	TDO2, SULT2A1, DCXR, BUP1, CES1, 5'-NTD, KHK, SHMT1, PPNK, SHMT, RBSK
210	vascular process in circulatory system	0.00402608	9	482	0.0186722	AKAP12, CEACAM, PTP4A3, Fatty acid-binding protein, CBS, Sphingomyelinase, SLC38A2, Occludin, CEACAM1
211	sulfur compound biosynthetic process	0.0040575	6	204	0.0294118	GSTs, Gamma-glutamyltranspeptidase, CBS, GSTA1, GGT1, GSTM5
212	lipid biosynthetic process	0.0040575	12	827	0.0145103	GSTs, Gamma-glutamyltranspeptidase, PCY2, Fatty acid-binding protein, Acid sphingomyelinase, AL1A1, CES1, Sphingomyelinase, PGAP1, GGT1, LYPLA3, GSTM5
213	pyrimidine nucleoside monophosphate metabolic process	0.00427291	3	30	0.1	BUP1, SHMT1, SHMT
214	negative regulation of lymphocyte activation	0.00436545	7	292	0.0239726	FAP48, CEACAM, IL28B, IL29, Syndecans, MER, CEACAM1
215	hexose biosynthetic process	0.00489841	4	76	0.0526316	Carbonic anhydrase VA (mitochondrial), F16Q, DHSO, F16P
216	insulin metabolic process	0.00511473	3	32	0.09375	CEACAM, CEACAM1, Cathepsin D
217	regulation of transport	0.00514698	24	2610	0.0091954	ErbB3 (nuclear), Siglec-8, Syndecan-1, CEACAM, GSTs, SP-A, PDZK1, Fatty acid-binding protein, VILIP1, Syndecans, Acid sphingomyelinase, MER, FGFR4, CXADR, CES1, Sphingomyelinase, SLC38A2, PGAP1, N-cadherin, Prostasin, Occludin, PPNK, CEACAM1, ErbB3
218	vitamin metabolic process	0.00520228	5	140	0.0357143	GSTs, FR-alpha, FGFR4, SHMT1, SHMT
219	sphingolipid metabolic process	0.00520228	6	216	0.0277778	AGAL, BGAL, CEL, Acid sphingomyelinase, Sphingomyelinase, LYPLA3
220	nitrobenzene metabolic process	0.00520228	2	7	0.285714	GSTs, GSTM5
221	regulation of extracellular exosome assembly	0.00520228	2	7	0.285714	Syndecan-1, Syndecans
222	regulation of homophilic cell adhesion	0.00520228	2	7	0.285714	CEACAM, CEACAM1
223	granulocyte colony-stimulating factor signaling pathway	0.00520228	2	7	0.285714	CEACAM, CEACAM1
224	xylulose 5-phosphate biosynthetic process	0.00520228	2	7	0.285714	DCXR, DHSO
225	xylulose 5-phosphate metabolic process	0.00520228	2	7	0.285714	DCXR, DHSO
226	response to corticosteroid	0.00548094	9	508	0.0177165	Syndecan-1, GSTs, SP-A, BGAL, AGXT, Fatty acid-binding protein, Syndecans, ASSY, Prostasin
227	response to inorganic substance	0.00550715	15	1260	0.0119048	Syndecan-1, L-FABP, GSTs, SP-A, Fatty acid-binding protein, Syndecans, Acid sphingomyelinase, ASSY, Sphingomyelinase, SLC38A2, DHSO, 5'-NTD, KHK, F16P, GSTM5
228	glycolipid metabolic process	0.00559328	5	143	0.034965	AGAL, BGAL, Acid sphingomyelinase, Sphingomyelinase, PGAP1
229	heterophilic cell-cell adhesion via plasma membrane cell adhesion molecules	0.00559328	4	80	0.05	CEACAM, CXADR, N-cadherin, CEACAM6
230	hepatocyte differentiation	0.00575808	3	34	0.0882353	Gamma-glutamyltranspeptidase, Keratin 18, GGT1
231	negative regulation of immune effector process	0.00597584	6	223	0.0269058	CEACAM, C4BP beta, BST2, IL28B, IL29, CEACAM1
232	liposaccharide metabolic process	0.00604562	5	146	0.0342466	AGAL, BGAL, Acid sphingomyelinase, Sphingomyelinase, PGAP1
233	response to steroid hormone	0.00615002	11	751	0.0146471	Syndecan-1, GSTs, SP-A, BGAL, AGXT, Fatty acid-binding protein, Syndecans, ASSY, ACAA1, Prostasin, ADH1
234	pyrimidine deoxyribonucleotide metabolic process	0.00615002	3	35	0.0857143	BUP1, SHMT1, SHMT
235	response to nutrient	0.00615002	9	519	0.017341	L-FABP, GSTs, SP-A, Fatty acid-binding protein, FR-alpha, CBS, ASSY, SULT2A1, ACAA1
236	glycosphingolipid metabolic process	0.00619003	4	83	0.0481928	AGAL, BGAL, Acid sphingomyelinase, Sphingomyelinase
237	protein homotetramerization	0.00619003	4	83	0.0481928	TDO2, BUP1, SHMT1, SHMT
238	glutamine family amino acid metabolic process	0.00619003	4	83	0.0481928	Gamma-glutamyltranspeptidase, FTCD, ASSY, GGT1
239	negative regulation of biological process	0.00628283	51	7693	0.0066294	DR4(TNFRSF10A), FAP48, ErbB3 (nuclear), CEACAM, AGAL, L-FABP, PTOP, GSTs, Glycodelin, LTB4DH, Protocadherin LKC, C4BP beta, BST2, Fatty acid-binding protein, UGRP2, SCLY, IL28B, VILIP1, Keratin 18, IL29, Syndecans, NGFR(TNFRSF16), Acid sphingomyelinase, AL1A1, MAWBP, CBS, ASSY, MER, Semaphorin 4C, FGFR4, CXADR, CES1, Dermatopontin, LIFR, Sphingomyelinase, N-cadherin, 5'-NTD, CEACAM6, GGTF-I-beta,…
240	myoblast development	0.00633112	2	8	0.25	Syndecan-1, Syndecans
241	cellular detoxification of nitrogen compound	0.00633112	2	8	0.25	GSTs, GSTM5
242	regulation of cardiac muscle tissue development	0.00633112	2	8	0.25	ErbB3 (nuclear), ErbB3
243	detoxification of nitrogen compound	0.00633112	2	8	0.25	GSTs, GSTM5
244	positive regulation of MHC class I biosynthetic process	0.00633112	2	8	0.25	IL28B, IL29
245	fructose 1,6-bisphosphate metabolic process	0.00633112	2	8	0.25	F16Q, F16P
246	lipid localization	0.00633112	9	525	0.0171429	CEACAM, AGAL, L-FABP, SP-A, PDZK1, Fatty acid-binding protein, APOF, CES1, CEACAM1
247	glutamate metabolic process	0.00633112	3	36	0.0833333	Gamma-glutamyltranspeptidase, FTCD, GGT1
248	leukotriene biosynthetic process	0.00633112	3	36	0.0833333	GSTs, Gamma-glutamyltranspeptidase, GGT1
249	multicellular organism development	0.00644926	45	6510	0.00691244	DR4(TNFRSF10A), FAP48, ErbB3 (nuclear), Syndecan-1, CEACAM, Beta crystallin B2, AGAL, PTOP, GSTs, Gamma-glutamyltranspeptidase, Glycodelin, PDZK1, GSTA3, Fatty acid-binding protein, FR-alpha, VILIP1, Keratin 18, Syndecans, NGFR(TNFRSF16), Acid sphingomyelinase, AL1A1, CBS, ASSY, PTS, MER, Semaphorin 4C, FGFR4, CXADR, BUP1, LIFR, CLN2 (Tripeptidyl-peptidase I), Sphingomyelinase, SLC38A2, PGAP1, N-…
250	regulation of apoptotic process	0.00644926	22	2351	0.00935772	DR4(TNFRSF10A), Tectonic-3, AKAP12, ErbB3 (nuclear), CEACAM, L-FABP, GSTs, Fatty acid-binding protein, Keratin 18, NGFR(TNFRSF16), Acid sphingomyelinase, AL1A1, CBS, MER, LIFR, Sphingomyelinase, CEACAM6, LAMP3, Seprase, ErbB3, RUVBL1, Cathepsin D
251	developmental process	0.00656739	56	8756	0.00639561	DR4(TNFRSF10A), FAP48, ErbB3 (nuclear), Syndecan-1, CEACAM, Beta crystallin B2, AGAL, IFN-omega, PTOP, GSTs, Cingulin, Gamma-glutamyltranspeptidase, Glycodelin, PDZK1, Protocadherin LKC, GSTA3, Fatty acid-binding protein, FR-alpha, VILIP1, Keratin 18, CD3 delta, Syndecans, NGFR(TNFRSF16), Acid sphingomyelinase, Mesothelin, AL1A1, CBS, ASSY, PTS, MER, GSTA1, Semaphorin 4C, FGFR4, CXADR, BUP1, CES1…
252	aromatic amino acid metabolic process	0.00675872	3	37	0.0810811	GSTs, DCoH, TDO2
253	water-soluble vitamin metabolic process	0.00695886	4	87	0.045977	GSTs, FR-alpha, SHMT1, SHMT
254	cellular response to oxygen-containing compound	0.00716307	20	2054	0.0097371	ErbB3 (nuclear), CEACAM, ADH4, L-FABP, GSTs, SP-A, Fatty acid-binding protein, FR-alpha, NGFR(TNFRSF16), AL1A1, ASSY, SULT2A1, CES1, Sphingomyelinase, SLC38A2, SHMT1, F16P, CEACAM1, SHMT, ErbB3
255	regulation of lipid biosynthetic process	0.00745479	7	329	0.0212766	CEACAM, Fatty acid-binding protein, FGFR4, CES1, Sphingomyelinase, 5'-NTD, CEACAM1
256	peptide biosynthetic process	0.00761475	3	39	0.0769231	GSTs, Gamma-glutamyltranspeptidase, GGT1
257	deoxyribonucleoside monophosphate metabolic process	0.00761475	3	39	0.0769231	BUP1, SHMT1, SHMT
258	tetrahydrobiopterin biosynthetic process	0.00761475	2	9	0.222222	DCoH, PTS
259	negative regulation of cytotoxic T cell degranulation	0.00761475	2	9	0.222222	CEACAM, CEACAM1
260	regulation of cytotoxic T cell degranulation	0.00761475	2	9	0.222222	CEACAM, CEACAM1
261	dTMP biosynthetic process	0.00761475	2	9	0.222222	SHMT1, SHMT
262	positive regulation of endothelial cell-matrix adhesion via fibronectin	0.00761475	2	9	0.222222	CEACAM, CEACAM6
263	negative regulation of leukocyte activation	0.00799667	7	335	0.0208955	FAP48, CEACAM, IL28B, IL29, Syndecans, MER, CEACAM1
264	regulation of cellular ketone metabolic process	0.00799667	6	242	0.0247934	CEACAM, L-FABP, Fatty acid-binding protein, FGFR4, CES1, CEACAM1
265	negative regulation of T cell activation	0.00799667	6	242	0.0247934	FAP48, CEACAM, IL28B, IL29, Syndecans, CEACAM1
266	cell surface receptor signaling pathway	0.00800459	26	3067	0.00847734	LAC2, DR4(TNFRSF10A), Tectonic-3, FAP48, ErbB3 (nuclear), Syndecan-1, CEACAM, IFN-omega, PIGR, PTP4A3, AGXT, IL28B, Keratin 18, CD3 delta, IL29, Syndecans, NGFR(TNFRSF16), MER, Semaphorin 4C, FGFR4, LIFR, Sphingomyelinase, CEACAM1, IL17BR, CXCL17, ErbB3
267	regulation of nitric-oxide synthase biosynthetic process	0.00803382	3	40	0.075	AKAP12, GSTs, GGTF-I-beta
268	regulation of phosphate metabolic process	0.00811784	19	1927	0.00985989	DR4(TNFRSF10A), FAP48, ErbB3 (nuclear), CEACAM, IFN-omega, GSTs, Fatty acid-binding protein, IL28B, IL29, Acid sphingomyelinase, CBS, BST1, MER, FGFR4, Sphingomyelinase, Occludin, F16P, CEACAM1, ErbB3
269	regulation of phosphorus metabolic process	0.00813826	19	1928	0.00985477	DR4(TNFRSF10A), FAP48, ErbB3 (nuclear), CEACAM, IFN-omega, GSTs, Fatty acid-binding protein, IL28B, IL29, Acid sphingomyelinase, CBS, BST1, MER, FGFR4, Sphingomyelinase, Occludin, F16P, CEACAM1, ErbB3
270	purine-containing compound metabolic process	0.00835445	10	670	0.0149254	TDO2, SULT2A1, DCXR, CES1, 5'-NTD, KHK, SHMT1, PPNK, SHMT, RBSK
271	regulation of vesicle-mediated transport	0.00848157	12	924	0.012987	Siglec-8, Syndecan-1, CEACAM, SP-A, VILIP1, Syndecans, Acid sphingomyelinase, MER, CXADR, Sphingomyelinase, PGAP1, CEACAM1
272	regulation of programmed cell death	0.00863788	22	2418	0.00909843	DR4(TNFRSF10A), Tectonic-3, AKAP12, ErbB3 (nuclear), CEACAM, L-FABP, GSTs, Fatty acid-binding protein, Keratin 18, NGFR(TNFRSF16), Acid sphingomyelinase, AL1A1, CBS, MER, LIFR, Sphingomyelinase, CEACAM6, LAMP3, Seprase, ErbB3, RUVBL1, Cathepsin D
273	regulation of kinase activity	0.00884932	12	930	0.0129032	DR4(TNFRSF10A), ErbB3 (nuclear), CEACAM, GSTs, Fatty acid-binding protein, Acid sphingomyelinase, CBS, MER, FGFR4, Sphingomyelinase, CEACAM1, ErbB3
274	response to glucocorticoid	0.00884932	8	447	0.0178971	Syndecan-1, GSTs, SP-A, BGAL, AGXT, Fatty acid-binding protein, Syndecans, ASSY
275	epithelial cell differentiation	0.00884932	13	1065	0.0122066	Syndecan-1, GSTs, Cingulin, Gamma-glutamyltranspeptidase, Protocadherin LKC, Keratin 18, Syndecans, GSTA1, CES1, CLN2 (Tripeptidyl-peptidase I), N-cadherin, GGT1, GSTA5
276	sulfur amino acid catabolic process	0.00884932	2	10	0.2	AGXT, CBS
277	negative regulation of natural killer cell mediated immune response to tumor cell	0.00884932	2	10	0.2	CEACAM, CEACAM1
278	sphingomyelin catabolic process	0.00884932	2	10	0.2	Acid sphingomyelinase, Sphingomyelinase
279	negative regulation of interleukin-13 production	0.00884932	2	10	0.2	IL28B, IL29
280	negative regulation of natural killer cell mediated cytotoxicity directed against tumor cell target	0.00884932	2	10	0.2	CEACAM, CEACAM1
281	regulation of endothelial cell-matrix adhesion via fibronectin	0.00884932	2	10	0.2	CEACAM, CEACAM6
282	carbohydrate catabolic process	0.00913291	5	167	0.0299401	BGAL, AL1A1, DHSO, KHK, RBSK
283	nucleobase-containing small molecule metabolic process	0.00915359	11	807	0.0136307	TDO2, SULT2A1, DCXR, BUP1, CES1, 5'-NTD, KHK, SHMT1, PPNK, SHMT, RBSK
284	regulation of interleukin-5 production	0.00995344	3	44	0.0681818	IL28B, IL29, IL17BR
285	positive regulation of phosphorus metabolic process	0.00995344	14	1222	0.0114566	DR4(TNFRSF10A), FAP48, ErbB3 (nuclear), CEACAM, IFN-omega, Fatty acid-binding protein, IL28B, IL29, Acid sphingomyelinase, MER, FGFR4, Sphingomyelinase, CEACAM1, ErbB3
286	positive regulation of phosphate metabolic process	0.00995344	14	1222	0.0114566	DR4(TNFRSF10A), FAP48, ErbB3 (nuclear), CEACAM, IFN-omega, Fatty acid-binding protein, IL28B, IL29, Acid sphingomyelinase, MER, FGFR4, Sphingomyelinase, CEACAM1, ErbB3
287	negative regulation of nitric-oxide synthase biosynthetic process	0.010419	2	11	0.181818	GSTs, GGTF-I-beta
288	pyrimidine deoxyribonucleoside monophosphate biosynthetic process	0.010419	2	11	0.181818	SHMT1, SHMT
289	tetrahydrobiopterin metabolic process	0.010419	2	11	0.181818	DCoH, PTS
290	contact inhibition	0.010419	2	11	0.181818	Protocadherin LKC, Seprase
291	intestinal absorption	0.010419	3	45	0.0666667	L-FABP, Fatty acid-binding protein, CEL
292	regulation of hormone levels	0.010842	12	959	0.012513	ADH4, ADHB, ADH7, VILIP1, CEL, AL1A1, FGFR4, SULT2A1, CES1, Sphingomyelinase, PPNK, ADH1
293	negative regulation of vascular permeability	0.0110345	3	46	0.0652174	AKAP12, CEACAM, CEACAM1
294	regulation of MAP kinase activity	0.0112976	6	264	0.0227273	CEACAM, GSTs, Acid sphingomyelinase, CBS, Sphingomyelinase, CEACAM1
295	regulation of transferase activity	0.0113423	13	1102	0.0117967	DR4(TNFRSF10A), ErbB3 (nuclear), CEACAM, PTOP, GSTs, Fatty acid-binding protein, Acid sphingomyelinase, CBS, MER, FGFR4, Sphingomyelinase, CEACAM1, ErbB3
296	unsaturated fatty acid metabolic process	0.011564	5	178	0.0280899	GSTs, LTB4DH, GSTA1, ACAA1, GSTM5
297	peptide metabolic process	0.011564	4	104	0.0384615	GSTs, Gamma-glutamyltranspeptidase, CLN2 (Tripeptidyl-peptidase I), GGT1
298	lipid transport	0.0117335	8	473	0.0169133	CEACAM, L-FABP, SP-A, PDZK1, Fatty acid-binding protein, APOF, CES1, CEACAM1
299	peptide modification	0.0120471	2	12	0.166667	Gamma-glutamyltranspeptidase, GGT1
300	cellular detoxification of aldehyde	0.0120471	2	12	0.166667	ADH4, AL1A1
301	negative regulation of hepatocyte proliferation	0.0120471	2	12	0.166667	CEACAM, CEACAM1
302	response to purine-containing compound	0.0120715	7	368	0.0190217	Syndecan-1, GSTs, AGXT, Syndecans, ASSY, 5'-NTD, F16P
303	organophosphate catabolic process	0.0122967	6	270	0.0222222	Acid sphingomyelinase, BUP1, Sphingomyelinase, 5'-NTD, KHK, LYPLA3
304	nucleoside monophosphate metabolic process	0.0125524	4	107	0.0373832	BUP1, 5'-NTD, SHMT1, SHMT
305	regulation of response to stimulus	0.0127014	40	5784	0.00691563	LAC2, DR4(TNFRSF10A), AKAP12, ErbB3 (nuclear), CEACAM, GSTs, PIGR, Gamma-glutamyltranspeptidase, LTB4DH, PTP4A3, C4BP beta, BST2, Fatty acid-binding protein, SCLY, FR-alpha, IL28B, Factor B, IL29, NGFR(TNFRSF16), Acid sphingomyelinase, MAWBP, CBS, BST1, MER, Semaphorin 4C, FGFR4, Sphingomyelinase, SLC38A2, N-cadherin, 5'-NTD, Occludin, GGT1, F16P, CEACAM1, IL17BR, Seprase, CXCL17, ErbB3, RUVBL1, …
306	hexose catabolic process	0.0127014	3	49	0.0612245	BGAL, AL1A1, KHK
307	negative regulation of cytokine production	0.0130026	8	483	0.0165631	CEACAM, GSTs, BST2, IL28B, IL29, MER, FGFR4, CEACAM1
308	cholesterol metabolic process	0.0131408	5	185	0.027027	APOF, Acid sphingomyelinase, SULT2A1, CES1, Sphingomyelinase
309	carbohydrate biosynthetic process	0.0131408	5	185	0.027027	GSTs, Carbonic anhydrase VA (mitochondrial), F16Q, DHSO, F16P
310	long-chain fatty acid metabolic process	0.0133986	5	186	0.0268817	GSTs, LTB4DH, GSTA1, ACAA1, GSTM5
311	organic hydroxy compound transport	0.0133986	6	276	0.0217391	CEACAM, PDZK1, APOF, CES1, Sphingomyelinase, CEACAM1
312	purine nucleobase biosynthetic process	0.0135656	2	13	0.153846	SHMT1, SHMT
313	termination of signal transduction	0.0135656	2	13	0.153846	Acid sphingomyelinase, Sphingomyelinase
314	L-phenylalanine metabolic process	0.0135656	2	13	0.153846	GSTs, DCoH
315	negative regulation of interleukin-5 production	0.0135656	2	13	0.153846	IL28B, IL29
316	negative regulation of cell activation	0.0138597	7	380	0.0184211	FAP48, CEACAM, IL28B, IL29, Syndecans, MER, CEACAM1
317	cell-cell junction organization	0.0138862	6	279	0.0215054	CEACAM, Cingulin, CXADR, N-cadherin, Occludin, CEACAM1
318	cellular response to environmental stimulus	0.0139119	9	609	0.0147783	DR4(TNFRSF10A), ErbB3 (nuclear), SP-A, Acid sphingomyelinase, Sphingomyelinase, SLC38A2, RP3, F16P, ErbB3
319	cellular response to abiotic stimulus	0.0139119	9	609	0.0147783	DR4(TNFRSF10A), ErbB3 (nuclear), SP-A, Acid sphingomyelinase, Sphingomyelinase, SLC38A2, RP3, F16P, ErbB3
320	animal organ development	0.0147689	34	4693	0.00724483	DR4(TNFRSF10A), ErbB3 (nuclear), Syndecan-1, Beta crystallin B2, AGAL, GSTs, Gamma-glutamyltranspeptidase, GSTA3, Fatty acid-binding protein, FR-alpha, Keratin 18, Syndecans, NGFR(TNFRSF16), Mesothelin, AL1A1, CBS, ASSY, MER, Semaphorin 4C, FGFR4, CXADR, BUP1, LIFR, Sphingomyelinase, SLC38A2, PGAP1, N-cadherin, RP3, Prostasin, GGT1, PSP, ADH1, ErbB3, Cathepsin D
321	cellular response to mechanical stimulus	0.0148954	5	192	0.0260417	DR4(TNFRSF10A), ErbB3 (nuclear), SP-A, SLC38A2, ErbB3
322	response to type I interferon	0.0151526	3	53	0.0566038	Acid sphingomyelinase, Sphingomyelinase, SHMT
323	hepoxilin biosynthetic process	0.0152019	2	14	0.142857	GSTs, GSTM5
324	disaccharide metabolic process	0.0152019	2	14	0.142857	F16Q, F16P
325	regulation of blood vessel remodeling	0.0152019	2	14	0.142857	CEACAM, CEACAM1
326	regulation of MHC class I biosynthetic process	0.0152019	2	14	0.142857	IL28B, IL29
327	hepoxilin metabolic process	0.0152019	2	14	0.142857	GSTs, GSTM5
328	digestive system process	0.0161607	4	117	0.034188	L-FABP, Fatty acid-binding protein, CEL, MAWBP
329	negative regulation of protein kinase activity	0.0165478	6	291	0.0206186	CEACAM, GSTs, Fatty acid-binding protein, Acid sphingomyelinase, Sphingomyelinase, CEACAM1
330	negative regulation of leukocyte proliferation	0.016578	5	198	0.0252525	FAP48, CEACAM, GSTs, Syndecans, CEACAM1
331	cellular response to external stimulus	0.0170727	5	200	0.025	DR4(TNFRSF10A), ErbB3 (nuclear), SP-A, SLC38A2, ErbB3
332	response to vitamin B3	0.0170727	2	15	0.133333	L-FABP, Fatty acid-binding protein
333	pyrimidine deoxyribonucleotide biosynthetic process	0.0170727	2	15	0.133333	SHMT1, SHMT
334	amino-acid betaine transport	0.0170727	2	15	0.133333	PDZK1, SLC38A2
335	detection of cell density	0.0170727	2	15	0.133333	Protocadherin LKC, Seprase
336	sterol metabolic process	0.0177649	5	202	0.0247525	APOF, Acid sphingomyelinase, SULT2A1, CES1, Sphingomyelinase
337	cellular modified amino acid biosynthetic process	0.0178547	3	57	0.0526316	GSTs, Gamma-glutamyltranspeptidase, GGT1
338	response to peptide hormone	0.0179074	11	898	0.0122494	ErbB3 (nuclear), CEACAM, GSTs, Fatty acid-binding protein, SCLY, ASSY, Prostasin, KHK, F16P, CEACAM1, ErbB3
339	NADP metabolic process	0.0186579	3	58	0.0517241	DCXR, PPNK, RBSK
340	homotypic cell-cell adhesion	0.0187106	4	123	0.0325203	CEACAM, AGAL, Protocadherin LKC, CXADR
341	negative regulation of fat cell proliferation	0.0187828	2	16	0.125	CEACAM, CEACAM1
342	intestinal lipid absorption	0.0187828	2	16	0.125	Fatty acid-binding protein, CEL
343	negative regulation of platelet aggregation	0.0187828	2	16	0.125	CEACAM, CEACAM1
344	deoxyribonucleoside monophosphate biosynthetic process	0.0187828	2	16	0.125	SHMT1, SHMT
345	negative regulation of immune response to tumor cell	0.0187828	2	16	0.125	CEACAM, CEACAM1
346	negative regulation of response to tumor cell	0.0187828	2	16	0.125	CEACAM, CEACAM1
347	non-proteinogenic amino acid biosynthetic process	0.0187828	2	16	0.125	AL1A1, BUP1
348	carboxylic acid transport	0.0198519	7	412	0.0169903	CEACAM, L-FABP, AGXT, Fatty acid-binding protein, FR-alpha, SLC38A2, CEACAM1
349	cellular response to chemical stress	0.0199252	8	528	0.0151515	L-FABP, GSTs, Gamma-glutamyltranspeptidase, Fatty acid-binding protein, NGFR(TNFRSF16), Sphingomyelinase, GGT1, F16P
350	organic acid transport	0.0205528	7	415	0.0168675	CEACAM, L-FABP, AGXT, Fatty acid-binding protein, FR-alpha, SLC38A2, CEACAM1
351	fructose 6-phosphate metabolic process	0.0208714	2	17	0.117647	F16Q, F16P
352	regulation of phosphatidylinositol 3-kinase/protein kinase B signal transduction	0.0208714	7	417	0.0167866	ErbB3 (nuclear), CEACAM, NGFR(TNFRSF16), MER, Sphingomyelinase, CEACAM1, ErbB3
353	steroid metabolic process	0.0208714	7	417	0.0167866	APOF, Acid sphingomyelinase, FGFR4, SULT2A1, ACAA1, CES1, Sphingomyelinase
354	cellular response to oxidative stress	0.0208714	7	417	0.0167866	L-FABP, GSTs, Gamma-glutamyltranspeptidase, Fatty acid-binding protein, NGFR(TNFRSF16), Sphingomyelinase, GGT1
355	negative regulation of cell population proliferation	0.0214964	13	1210	0.0107438	FAP48, CEACAM, GSTs, Fatty acid-binding protein, IL28B, IL29, Syndecans, NGFR(TNFRSF16), CXADR, Dermatopontin, PSP, CEACAM1, Seprase
356	negative regulation of kinase activity	0.0216465	6	312	0.0192308	CEACAM, GSTs, Fatty acid-binding protein, Acid sphingomyelinase, Sphingomyelinase, CEACAM1
357	circadian rhythm	0.0219302	6	313	0.0191693	ErbB3 (nuclear), SP-A, NGFR(TNFRSF16), ASSY, CES1, ErbB3
358	pyrimidine nucleotide metabolic process	0.0223308	3	63	0.047619	BUP1, SHMT1, SHMT
359	positive regulation of signaling	0.0223308	22	2667	0.00824897	DR4(TNFRSF10A), AKAP12, ErbB3 (nuclear), CEACAM, PTP4A3, BST2, Fatty acid-binding protein, IL28B, VILIP1, IL29, NGFR(TNFRSF16), MER, Semaphorin 4C, FGFR4, Sphingomyelinase, N-cadherin, PPNK, CEACAM1, CXCL17, ErbB3, RUVBL1, Cathepsin D
360	organic anion transport	0.0223308	8	543	0.014733	CEACAM, L-FABP, GSTs, AGXT, Fatty acid-binding protein, FR-alpha, SLC38A2, CEACAM1
361	ERBB3 signaling pathway	0.0223308	2	18	0.111111	ErbB3 (nuclear), ErbB3
362	pteridine-containing compound biosynthetic process	0.0223308	2	18	0.111111	DCoH, PTS
363	mycotoxin metabolic process	0.0223308	2	18	0.111111	GSTs, GSTA3
364	cellular response to magnesium ion	0.0223308	2	18	0.111111	Sphingomyelinase, F16P
365	aflatoxin metabolic process	0.0223308	2	18	0.111111	GSTs, GSTA3
366	regulation of bile acid biosynthetic process	0.0223308	2	18	0.111111	FGFR4, CES1
367	organic heteropentacyclic compound metabolic process	0.0223308	2	18	0.111111	GSTs, GSTA3
368	aromatic amino acid family catabolic process	0.0223308	2	18	0.111111	GSTs, TDO2
369	negative regulation of motor neuron apoptotic process	0.0223308	2	18	0.111111	ErbB3 (nuclear), ErbB3
370	ERBB2-ERBB3 signaling pathway	0.0223308	2	18	0.111111	ErbB3 (nuclear), ErbB3
371	lipid modification	0.0223672	5	218	0.0229358	ADH4, ADH7, Fatty acid-binding protein, ACAA1, HAOX1
372	regulation of viral life cycle	0.0226365	5	219	0.0228311	BST2, IL28B, Acid sphingomyelinase, Sphingomyelinase, LAMP3
373	positive regulation of cell communication	0.0226365	22	2673	0.00823045	DR4(TNFRSF10A), AKAP12, ErbB3 (nuclear), CEACAM, PTP4A3, BST2, Fatty acid-binding protein, IL28B, VILIP1, IL29, NGFR(TNFRSF16), MER, Semaphorin 4C, FGFR4, Sphingomyelinase, N-cadherin, PPNK, CEACAM1, CXCL17, ErbB3, RUVBL1, Cathepsin D
374	cellular response to insulin stimulus	0.0226365	6	318	0.0188679	ErbB3 (nuclear), CEACAM, GSTs, F16P, CEACAM1, ErbB3
375	homophilic cell adhesion via plasma membrane adhesion molecules	0.0230126	5	220	0.0227273	CEACAM, Protocadherin LKC, N-cadherin, CEACAM6, CEACAM1
376	stem cell differentiation	0.0241316	6	323	0.0185759	Gamma-glutamyltranspeptidase, FR-alpha, Keratin 18, Semaphorin 4C, N-cadherin, GGT1
377	response to organophosphorus	0.0241316	6	323	0.0185759	Syndecan-1, AGXT, Syndecans, ASSY, 5'-NTD, F16P
378	2'-deoxyribonucleotide metabolic process	0.0241316	3	66	0.0454545	BUP1, SHMT1, SHMT
379	negative regulation of leukocyte mediated immunity	0.0241316	4	136	0.0294118	CEACAM, C4BP beta, BST2, CEACAM1
380	aldehyde catabolic process	0.0241679	2	19	0.105263	ADH4, AGXT
381	leukotriene D4 biosynthetic process	0.0241679	2	19	0.105263	Gamma-glutamyltranspeptidase, GGT1
382	regulation of cytokine production	0.0244671	13	1239	0.0104923	FAP48, AKAP12, CEACAM, GSTs, Glycodelin, BST2, IL28B, IL29, MER, FGFR4, CEACAM1, IL17BR, CXCL17
383	positive regulation of response to stimulus	0.0251361	26	3407	0.00763135	LAC2, DR4(TNFRSF10A), AKAP12, ErbB3 (nuclear), CEACAM, GSTs, PTP4A3, C4BP beta, BST2, Fatty acid-binding protein, IL28B, Factor B, IL29, NGFR(TNFRSF16), MER, Semaphorin 4C, FGFR4, Sphingomyelinase, N-cadherin, Occludin, CEACAM1, IL17BR, CXCL17, ErbB3, RUVBL1, Cathepsin D
384	regulation of cell adhesion	0.0256876	13	1247	0.010425	FAP48, ErbB3 (nuclear), CEACAM, GSTs, IL28B, IL29, Syndecans, BST1, ASSY, CEACAM6, N-acetyltransferase 8, CEACAM1, ErbB3
385	phosphatidylinositol 3-kinase/protein kinase B signal transduction	0.0256876	4	139	0.028777	ErbB3 (nuclear), MER, Sphingomyelinase, ErbB3
386	deoxyribose phosphate metabolic process	0.0257803	3	68	0.0441176	BUP1, SHMT1, SHMT
387	ureteric bud development	0.0259586	4	140	0.0285714	Syndecan-1, GSTs, GSTA3, Syndecans
388	regulation of cell projection size	0.0259586	2	20	0.1	AGAL, Protocadherin LKC
389	glutathione catabolic process	0.0259586	2	20	0.1	Gamma-glutamyltranspeptidase, GGT1
390	protein localization to chromosome, telomeric region	0.0259586	2	20	0.1	PTOP, CLN2 (Tripeptidyl-peptidase I)
391	positive regulation of calcineurin-mediated signaling	0.0259586	2	20	0.1	ErbB3 (nuclear), ErbB3
392	positive regulation of vasculogenesis	0.0259586	2	20	0.1	CEACAM, CEACAM1
393	positive regulation of calcineurin-NFAT signaling cascade	0.0259586	2	20	0.1	ErbB3 (nuclear), ErbB3
394	animal organ regeneration	0.0259923	5	229	0.0218341	GSTs, Gamma-glutamyltranspeptidase, LIFR, GGT1, ADH1
395	gluconeogenesis	0.0262544	3	69	0.0434783	Carbonic anhydrase VA (mitochondrial), F16Q, F16P
396	regulation of lipid metabolic process	0.0265096	8	565	0.0141593	CEACAM, L-FABP, Fatty acid-binding protein, FGFR4, CES1, Sphingomyelinase, 5'-NTD, CEACAM1
397	mesonephric tubule development	0.0268185	4	142	0.028169	Syndecan-1, GSTs, GSTA3, Syndecans
398	mesonephric epithelium development	0.0268185	4	142	0.028169	Syndecan-1, GSTs, GSTA3, Syndecans
399	regulation of biological quality	0.0270011	31	4358	0.00711335	AKAP12, ErbB3 (nuclear), CEACAM, AGAL, ADH4, ADHB, ADH7, Protocadherin LKC, PTP4A3, C4BP beta, VILIP1, CEL, NGFR(TNFRSF16), AL1A1, CBS, MER, Semaphorin 4C, FGFR4, SULT2A1, CXADR, CES1, Sphingomyelinase, N-cadherin, Occludin, PSP, PPNK, ADH1, CEACAM1, Seprase, CXCL17, ErbB3
400	deoxyribonucleotide metabolic process	0.0270011	3	70	0.0428571	BUP1, SHMT1, SHMT
401	regulation of exocytosis	0.0274898	6	336	0.0178571	Syndecan-1, CEACAM, VILIP1, Syndecans, Sphingomyelinase, CEACAM1
402	positive regulation of signal transduction	0.0274898	20	2390	0.0083682	DR4(TNFRSF10A), AKAP12, ErbB3 (nuclear), CEACAM, PTP4A3, BST2, Fatty acid-binding protein, IL28B, IL29, NGFR(TNFRSF16), MER, Semaphorin 4C, FGFR4, Sphingomyelinase, N-cadherin, CEACAM1, CXCL17, ErbB3, RUVBL1, Cathepsin D
403	regulation of protein metabolic process	0.0274898	25	3264	0.00765931	DR4(TNFRSF10A), FAP48, CEACAM, IFN-omega, L-FABP, GSTs, Glycodelin, C4BP beta, Fatty acid-binding protein, IL28B, IL29, NGFR(TNFRSF16), Acid sphingomyelinase, CBS, BST1, FGFR4, Sphingomyelinase, Occludin, SHMT1, PSP, LAMP3, CEACAM1, SHMT, RUVBL1, Cathepsin D
404	protein tetramerization	0.0274898	4	144	0.0277778	TDO2, BUP1, SHMT1, SHMT
405	leukotriene D4 metabolic process	0.0274898	2	21	0.0952381	Gamma-glutamyltranspeptidase, GGT1
406	positive regulation of heterotypic cell-cell adhesion	0.0274898	2	21	0.0952381	CEACAM, CEACAM6
407	tyrosine metabolic process	0.0274898	2	21	0.0952381	GSTs, DCoH
408	regulation of natural killer cell mediated cytotoxicity directed against tumor cell target	0.0274898	2	21	0.0952381	CEACAM, CEACAM1
409	regulation of bile acid metabolic process	0.0274898	2	21	0.0952381	FGFR4, CES1
410	epidermal growth factor receptor signaling pathway	0.0285187	3	72	0.0416667	ErbB3 (nuclear), PIGR, ErbB3
411	mesonephros development	0.0286701	4	146	0.0273973	Syndecan-1, GSTs, GSTA3, Syndecans
412	regulation of natural killer cell mediated immune response to tumor cell	0.0297446	2	22	0.0909091	CEACAM, CEACAM1
413	negative regulation of interleukin-1 production	0.0297446	3	74	0.0405405	CEACAM, GSTs, CEACAM1
414	response to cAMP	0.0297446	5	241	0.0207469	Syndecan-1, AGXT, Syndecans, ASSY, F16P
415	AV node cell-bundle of His cell adhesion involved in cell communication	0.0297446	1	1	1	CXADR
416	nor-spermidine metabolic process	0.0297446	1	1	1	SAT2
417	pentitol catabolic process	0.0297446	1	1	1	DHSO
418	beta-alanine biosynthetic process via 3-ureidopropionate	0.0297446	1	1	1	BUP1
419	L-xylitol catabolic process	0.0297446	1	1	1	DHSO
420	regulation of plasmacytoid dendritic cell cytokine production	0.0297446	1	1	1	BST2
421	negative regulation of cell growth involved in contact inhibition	0.0297446	1	1	1	Protocadherin LKC
422	adenosine biosynthetic process	0.0297446	1	1	1	5'-NTD
423	L-xylitol metabolic process	0.0297446	1	1	1	DHSO
424	hexitol catabolic process	0.0297446	1	1	1	DHSO
425	response to cortisone	0.0297446	1	1	1	BGAL
426	negative regulation of plasmacytoid dendritic cell cytokine production	0.0297446	1	1	1	BST2
427	sorbitol catabolic process	0.0297446	1	1	1	DHSO
428	regulation of single-stranded telomeric DNA binding	0.0297446	1	1	1	PTOP
429	thiocyanate metabolic process	0.0297446	1	1	1	Lactoperoxidase
430	positive regulation of single-stranded telomeric DNA binding	0.0297446	1	1	1	PTOP
431	cysteine biosynthetic process from serine	0.0297446	1	1	1	CBS
432	selenocysteine catabolic process	0.0297446	1	1	1	SCLY
433	putrescine acetylation	0.0297446	1	1	1	SAT2
434	glycolate catabolic process	0.0297446	1	1	1	HAOX1
435	cholesterol ester hydrolysis involved in cholesterol transport	0.0297446	1	1	1	CES1
436	positive regulation of exocytosis	0.0297446	4	150	0.0266667	Syndecan-1, VILIP1, Syndecans, Sphingomyelinase
437	response to ethanol	0.0298702	7	463	0.0151188	ADH4, GSTs, ADH7, NGFR(TNFRSF16), AL1A1, ADH1, GSTM5
438	phospholipid catabolic process	0.0298702	3	75	0.04	Acid sphingomyelinase, Sphingomyelinase, LYPLA3
439	icosanoid biosynthetic process	0.0298702	3	75	0.04	GSTs, Gamma-glutamyltranspeptidase, GGT1
440	cellular response to tumor necrosis factor	0.0301974	6	349	0.017192	AKAP12, Fatty acid-binding protein, Keratin 18, ASSY, Sphingomyelinase, Occludin
441	mammary gland involution	0.0301974	2	23	0.0869565	ErbB3 (nuclear), ErbB3
442	pyrimidine nucleoside monophosphate biosynthetic process	0.0301974	2	23	0.0869565	SHMT1, SHMT
443	nucleobase biosynthetic process	0.0301974	2	23	0.0869565	SHMT1, SHMT
444	negative regulation of homotypic cell-cell adhesion	0.0301974	2	23	0.0869565	CEACAM, CEACAM1
445	positive regulation of fatty acid beta-oxidation	0.0301974	2	23	0.0869565	L-FABP, Fatty acid-binding protein
446	negative regulation of T cell mediated cytotoxicity	0.0301974	2	23	0.0869565	CEACAM, CEACAM1
447	regulation of glucose transmembrane transport	0.0303087	4	152	0.0263158	ErbB3 (nuclear), Fatty acid-binding protein, Occludin, ErbB3
448	negative regulation of chemotaxis	0.0303087	3	76	0.0394737	GSTs, LTB4DH, Semaphorin 4C
449	oligosaccharide metabolic process	0.0303087	3	76	0.0394737	AGAL, F16Q, F16P
450	organic cyclic compound catabolic process	0.0305115	8	591	0.0135364	GSTs, GSTA3, TDO2, ACAA1, BUP1, 5'-NTD, KHK, PSP
451	rhythmic process	0.0307499	8	592	0.0135135	ErbB3 (nuclear), ADH4, SP-A, NGFR(TNFRSF16), AL1A1, ASSY, CES1, ErbB3
452	negative regulation of cellular process	0.0310606	44	6997	0.00628841	FAP48, ErbB3 (nuclear), CEACAM, L-FABP, PTOP, GSTs, Glycodelin, LTB4DH, Protocadherin LKC, BST2, Fatty acid-binding protein, UGRP2, SCLY, IL28B, VILIP1, Keratin 18, IL29, Syndecans, NGFR(TNFRSF16), Acid sphingomyelinase, MAWBP, CBS, ASSY, MER, Semaphorin 4C, FGFR4, CXADR, Dermatopontin, LIFR, Sphingomyelinase, N-cadherin, CEACAM6, GGTF-I-beta, N-acetyltransferase 8, Occludin, SHMT1, PSP, F16P, LA…
453	cell-cell adhesion via plasma-membrane adhesion molecules	0.031912	6	355	0.0169014	CEACAM, Protocadherin LKC, CXADR, N-cadherin, CEACAM6, CEACAM1
454	erythrose 4-phosphate/phosphoenolpyruvate family amino acid metabolic process	0.032128	2	24	0.0833333	GSTs, DCoH
455	pentose metabolic process	0.032128	2	24	0.0833333	DCXR, RBSK
456	regulation of motor neuron apoptotic process	0.032128	2	24	0.0833333	ErbB3 (nuclear), ErbB3
457	regulation of secretion	0.0332571	12	1162	0.010327	ErbB3 (nuclear), Syndecan-1, CEACAM, VILIP1, Syndecans, FGFR4, CES1, Sphingomyelinase, SLC38A2, PPNK, CEACAM1, ErbB3
458	extrinsic apoptotic signaling pathway	0.0332571	4	157	0.0254777	DR4(TNFRSF10A), ErbB3 (nuclear), Keratin 18, ErbB3
459	morphogenesis of embryonic epithelium	0.0333918	5	252	0.0198413	FAP48, FR-alpha, Syndecans, AL1A1, Semaphorin 4C
460	positive regulation of intracellular signal transduction	0.0339831	15	1633	0.00918555	DR4(TNFRSF10A), AKAP12, ErbB3 (nuclear), CEACAM, PTP4A3, BST2, NGFR(TNFRSF16), MER, Semaphorin 4C, FGFR4, Sphingomyelinase, N-cadherin, CEACAM1, CXCL17, ErbB3
461	G1 to G0 transition	0.0339831	2	25	0.08	Sphingomyelinase, PSP
462	regulation of vasculogenesis	0.0339831	2	25	0.08	CEACAM, CEACAM1
463	regulation of extracellular matrix disassembly	0.0339831	2	25	0.08	FGFR4, Seprase
464	ceramide catabolic process	0.0339831	2	25	0.08	AGAL, CEL
465	negative regulation of type 2 immune response	0.0339831	2	25	0.08	IL28B, IL29
466	ribonucleoside monophosphate catabolic process	0.0339831	2	25	0.08	BUP1, 5'-NTD
467	regulation of memory T cell differentiation	0.0339831	2	25	0.08	IL28B, IL29
468	regulation of leukocyte proliferation	0.0339831	7	480	0.0145833	FAP48, CEACAM, GSTs, BST2, Syndecans, BST1, CEACAM1
469	negative regulation of protein phosphorylation	0.0342585	7	481	0.014553	CEACAM, GSTs, Fatty acid-binding protein, Acid sphingomyelinase, Sphingomyelinase, Occludin, CEACAM1
470	regulation of reactive oxygen species metabolic process	0.0342585	5	255	0.0196078	GSTs, LTB4DH, NGFR(TNFRSF16), BST1, DCXR
471	positive regulation of glucose import	0.0345142	3	81	0.037037	ErbB3 (nuclear), Occludin, ErbB3
472	negative regulation of transferase activity	0.0345194	6	364	0.0164835	CEACAM, GSTs, Fatty acid-binding protein, Acid sphingomyelinase, Sphingomyelinase, CEACAM1
473	digestion	0.0351728	4	161	0.0248447	L-FABP, Fatty acid-binding protein, CEL, MAWBP
474	neural tube closure	0.0358353	4	162	0.0246914	FAP48, FR-alpha, Syndecans, Semaphorin 4C
475	regulation of leukocyte cell-cell adhesion	0.0358353	8	613	0.0130506	FAP48, CEACAM, GSTs, IL28B, IL29, Syndecans, ASSY, CEACAM1
476	sphingomyelin metabolic process	0.0359349	2	26	0.0769231	Acid sphingomyelinase, Sphingomyelinase
477	motor neuron apoptotic process	0.0359349	2	26	0.0769231	ErbB3 (nuclear), ErbB3
478	positive regulation of lipid metabolic process	0.0359349	5	259	0.019305	L-FABP, Fatty acid-binding protein, CES1, Sphingomyelinase, 5'-NTD
479	tube closure	0.0362643	4	163	0.0245399	FAP48, FR-alpha, Syndecans, Semaphorin 4C
480	negative regulation of multicellular organismal process	0.0367528	16	1816	0.00881057	DR4(TNFRSF10A), FAP48, CEACAM, GSTs, Glycodelin, BST2, IL28B, IL29, Syndecans, NGFR(TNFRSF16), AL1A1, MER, Semaphorin 4C, FGFR4, CXADR, CEACAM1
481	positive regulation of transmembrane transport	0.037081	6	371	0.0161725	ErbB3 (nuclear), GSTs, PDZK1, Prostasin, Occludin, ErbB3
482	positive regulation of metabolic process	0.0371937	35	5281	0.00662753	DR4(TNFRSF10A), FAP48, AKAP12, ErbB3 (nuclear), CEACAM, IFN-omega, L-FABP, PTOP, GSTs, Glycodelin, C4BP beta, Fatty acid-binding protein, DCoH, IL28B, IL29, NGFR(TNFRSF16), Acid sphingomyelinase, ASSY, MER, FGFR4, DCXR, CES1, Sphingomyelinase, SLC38A2, 5'-NTD, N-acetyltransferase 8, Occludin, PSP, LAMP3, CEACAM1, IL17BR, CXCL17, ErbB3, RUVBL1, Cathepsin D
483	mesenchymal cell migration	0.0372236	3	84	0.0357143	FR-alpha, Semaphorin 4C, N-cadherin
484	purine nucleotide metabolic process	0.0372236	8	619	0.0129241	TDO2, SULT2A1, DCXR, CES1, 5'-NTD, KHK, PPNK, RBSK
485	muscle structure development	0.0376413	10	895	0.0111732	FAP48, ErbB3 (nuclear), Syndecan-1, Syndecans, NGFR(TNFRSF16), ASSY, Semaphorin 4C, CXADR, N-cadherin, ErbB3
486	2'-deoxyribonucleotide biosynthetic process	0.0376981	2	27	0.0740741	SHMT1, SHMT
487	positive regulation of viral entry into host cell	0.0376981	2	27	0.0740741	Acid sphingomyelinase, Sphingomyelinase
488	positive regulation by symbiont of entry into host	0.0376981	2	27	0.0740741	Acid sphingomyelinase, Sphingomyelinase
489	deoxyribose phosphate biosynthetic process	0.0376981	2	27	0.0740741	SHMT1, SHMT
490	negative regulation of granulocyte differentiation	0.0376981	2	27	0.0740741	CEACAM, CEACAM1
491	negative regulation of T cell proliferation	0.0377015	4	166	0.0240964	FAP48, CEACAM, Syndecans, CEACAM1
492	regulation of viral process	0.0377871	5	264	0.0189394	BST2, IL28B, Acid sphingomyelinase, Sphingomyelinase, LAMP3
493	regulation of fatty acid biosynthetic process	0.040073	3	87	0.0344828	CEACAM, Fatty acid-binding protein, CEACAM1
494	response to folic acid	0.040073	2	28	0.0714286	FR-alpha, CBS
495	deoxyribonucleotide biosynthetic process	0.040073	2	28	0.0714286	SHMT1, SHMT
496	cellular response to nitrogen compound	0.0401238	12	1203	0.00997506	ErbB3 (nuclear), CEACAM, GSTs, SP-A, FR-alpha, NGFR(TNFRSF16), ASSY, SHMT1, F16P, CEACAM1, SHMT, ErbB3
497	cell migration	0.0409407	13	1361	0.0095518	Syndecan-1, CEACAM, PTP4A3, FR-alpha, Syndecans, MER, Semaphorin 4C, FGFR4, CXADR, N-cadherin, CEACAM1, Seprase, CXCL17
498	negative regulation of MAP kinase activity	0.0410631	3	88	0.0340909	GSTs, Acid sphingomyelinase, Sphingomyelinase
499	positive regulation of phosphorylation	0.0416642	11	1059	0.0103872	DR4(TNFRSF10A), FAP48, ErbB3 (nuclear), CEACAM, IFN-omega, IL28B, IL29, MER, FGFR4, CEACAM1, ErbB3
500	morphogenesis of an epithelium	0.041704	9	771	0.0116732	FAP48, CEACAM, FR-alpha, Syndecans, NGFR(TNFRSF16), AL1A1, Semaphorin 4C, CEACAM1, Cathepsin D
501	negative regulation of response to stimulus	0.0417338	20	2531	0.00790202	ErbB3 (nuclear), CEACAM, GSTs, LTB4DH, C4BP beta, Fatty acid-binding protein, SCLY, IL28B, IL29, NGFR(TNFRSF16), Acid sphingomyelinase, MAWBP, Semaphorin 4C, Sphingomyelinase, N-cadherin, 5'-NTD, F16P, CEACAM1, CXCL17, ErbB3
502	negative regulation of growth	0.0417934	6	384	0.015625	Protocadherin LKC, BST2, UGRP2, Semaphorin 4C, CXADR, F16P
503	amide catabolic process	0.0418201	2	29	0.0689655	FTCD, TDO2
504	negative regulation of leukocyte degranulation	0.0418201	2	29	0.0689655	CEACAM, CEACAM1
505	diol biosynthetic process	0.0418201	2	29	0.0689655	DCoH, PTS
506	nucleoside monophosphate catabolic process	0.0418201	2	29	0.0689655	BUP1, 5'-NTD
507	carbohydrate phosphorylation	0.0418201	2	29	0.0689655	KHK, RBSK
508	response to fructose	0.0418201	2	29	0.0689655	Keratin 18, KHK
509	primary neural tube formation	0.0419735	4	173	0.0231214	FAP48, FR-alpha, Syndecans, Semaphorin 4C
510	symbiont entry into host cell	0.0424842	4	174	0.0229885	Acid sphingomyelinase, CXADR, Sphingomyelinase, LAMP3
511	regulation of fatty acid metabolic process	0.0424842	4	174	0.0229885	CEACAM, L-FABP, Fatty acid-binding protein, CEACAM1
512	nicotinamide nucleotide metabolic process	0.0424842	4	174	0.0229885	DCXR, KHK, PPNK, RBSK
513	pyridine nucleotide metabolic process	0.0424842	4	174	0.0229885	DCXR, KHK, PPNK, RBSK
514	cellular response to organonitrogen compound	0.0426893	11	1067	0.0103093	ErbB3 (nuclear), CEACAM, GSTs, FR-alpha, NGFR(TNFRSF16), ASSY, SHMT1, F16P, CEACAM1, SHMT, ErbB3
515	cellular response to leukemia inhibitory factor	0.043165	4	175	0.0228571	GSTs, PTP4A3, SHMT1, SHMT
516	liver development	0.0431987	6	389	0.0154242	Gamma-glutamyltranspeptidase, Keratin 18, AL1A1, ASSY, BUP1, GGT1
[truncated: 85 more rows]

## Sheet: protein_mapping
Metacore_prot_ass_w_MDA5_99_GO_processes
[truncated: 5,305 more rows]
